# Supplementary material for: Elucidation of the molecular responses to waterlogging in Sesbania cannabina roots by transcriptome profiling
Source: Sci Rep. 2017 Aug 23;7:9256. doi: 10.1038/s41598-017-07740-5 (PMC5569044; doi:10.1038/s41598-017-07740-5)
Supplement: Supplementary file 2 — Table S1 [file 41598_2017_7740_MOESM2_ESM.xlsx]

## Sheet: Sheet1
Tab. S1-1 Length frequency distribution of transcript and unigene after assembly.
Transcript length interval	200-500bp	500-1kbp	1k-2kbp	>2kbp	Total
Number of transcripts	196907	86471	75819	61019	420216
Number of Genes	34092	53630	66758	59510	213990
Tab. S1-2 Length distribution of transcript and unigene after assembly.
	Min Length	Mean Length	Median Length	Max Length	N50	N90	Total Nucleotides
Transcripts	201	998	553	16929	1800	381	419469361
Genes	201	1560	1228	16929	2204	794	333890719
