# Supplementary material for: Elucidation of the molecular responses to waterlogging in Sesbania cannabina roots by transcriptome profiling
Source: Sci Rep. 2017 Aug 23;7:9256. doi: 10.1038/s41598-017-07740-5 (PMC5569044; doi:10.1038/s41598-017-07740-5)
Supplement: Supplementary file 3 — Table S2 [file 41598_2017_7740_MOESM3_ESM.xls]

## Sheet: DEG_annot 3hvs0h
gene_id	WLR3H_readcount	R_readcount	log2FoldChange	pval	padj	Gene Length	NR GI	NR ID	NR Score	NR Evalue	NR Description	NT GI	NT ID	NT Score	NT Evalue	NT Description	KO ID	KO Name	KO Description	Http Link	Swissprot ID	Swissprot Score	Swissprot Evalue	Swissprot Description	PFAM ID	PFAM description	Gene Ontology Biological Pathway	BP Description	Gene Ontology Molecular Function	MF Description	Gene Ontology Cellular Component	CC Description	KOG ID	KOG Description
Cluster-8728.90878	5505.13	5.45355	9.9794	1.22e-109	2.37e-104	6161	351723963	NP_001237553.1	1993	0	alanine aminotransferase 1 [Glycine max]>gi|158122135|gb|ABW17196.1| alanine aminotransferase 1 [Glycine max]	292683021	AK339573.1	985	0	Lotus japonicus cDNA, clone: LjFL3-028-DE11, HTC	K00814	GPT, ALT	alanine transaminase	http://www.genome.jp/dbget-bin/www_bget?ko:K00814	--	--	--	--	PF00335//PF00155//PF00320//PF01212	Tetraspanin family//Aminotransferase class I and II//GATA zinc finger//Beta-eliminating lyase	GO:0006355//GO:0009058//GO:0006520	regulation of transcription, DNA-templated//biosynthetic process//cellular amino acid metabolic process	GO:0016829//GO:0008483//GO:0008270//GO:0003700//GO:0043565//GO:0030170	lyase activity//transaminase activity//zinc ion binding//transcription factor activity, sequence-specific DNA binding//sequence-specific DNA binding//pyridoxal phosphate binding	GO:0016021//GO:0005667	integral component of membrane//transcription factor complex	KOG0258	Alanine aminotransferase
Cluster-8728.101700	0	4215.93	#NAME?	5.55e-69	5.4e-64	2330	465828375	AGH28094.1	2367	0	phosphate transporter 1 [Stylosanthes guianensis]	12697483	AJ286743.1	1628	0	Sesbania rostrata mRNA for phosphate transporter (pt1 gene)	K08176	PHO84	MFS transporter, PHS family, inorganic phosphate transporter	http://www.genome.jp/dbget-bin/www_bget?ko:K08176	--	--	--	--	PF03137//PF00083//PF03798//PF07690	Organic Anion Transporter Polypeptide (OATP) family//Sugar (and other) transporter//TLC domain//Major Facilitator Superfamily	GO:0055085//GO:0006810	transmembrane transport//transport	GO:0022857//GO:0005215	transmembrane transporter activity//transporter activity	GO:0016020//GO:0016021	membrane//integral component of membrane	KOG0252	Inorganic phosphate transporter
Cluster-8728.108926	2835.67	229.2	3.629	1.01e-45	6.56e-41	2740	661889477	CDP07064.1	1204	0	unnamed protein product [Coffea canephora]	593193523	XM_007132241.1	564	0	Phaseolus vulgaris hypothetical protein (PHAVU_011G083500g) mRNA, complete cds	K02575	NRT, narK, nrtP, nasA	MFS transporter, NNP family, nitrate/nitrite transporter	http://www.genome.jp/dbget-bin/www_bget?ko:K02575	--	--	--	--	PF07690	Major Facilitator Superfamily	GO:0055085	transmembrane transport	--	--	GO:0016021	integral component of membrane	--	--
Cluster-8728.161605	1527.56	14.734	6.6959	1.24e-40	6.01e-36	581	356568881	XP_003552636.1	312	5.52e-34	PREDICTED: uncharacterized protein LOC100803066 [Glycine max]	--	--	--	--	--	--	--	--	--	--	--	--	--	--	--	--	--	--	--	--	--	--	--
Cluster-8728.137834	1830.04	154.947	3.562	2.22e-39	8.63e-35	1933	593332006	XP_007139429.1	424	1.19e-46	hypothetical protein PHAVU_008G028700g [Phaseolus vulgaris]>gi|561012562|gb|ESW11423.1| hypothetical protein PHAVU_008G028700g [Phaseolus vulgaris]	571473043	XM_003531827.2	194	1.25e-94	PREDICTED: Glycine max uncharacterized LOC100527287 (LOC100527287), mRNA	--	--	--	--	--	--	--	--	--	--	--	--	--	--	--	--	--	--
Cluster-8728.77044	2.46678	411.921	-7.3836	4.04e-39	1.31e-34	2282	502090345	XP_004489198.1	1460	0	PREDICTED: serine/threonine-protein kinase HT1 [Cicer arietinum]	593700984	XM_007150848.1	722	0	Phaseolus vulgaris hypothetical protein (PHAVU_004G004800g) mRNA, complete cds	--	--	--	--	--	--	--	--	PF07714//PF15088//PF00069//PF06293	Protein tyrosine kinase//NADH dehydrogenase [ubiquinone] 1 subunit C1, mitochondrial//Protein kinase domain//Lipopolysaccharide kinase (Kdo/WaaP) family	GO:0006468	protein phosphorylation	GO:0004672//GO:0005524//GO:0016773	protein kinase activity//ATP binding//phosphotransferase activity, alcohol group as acceptor	GO:0016020//GO:0005747//GO:0005739	membrane//mitochondrial respiratory chain complex I//mitochondrion	KOG0192	Tyrosine kinase specific for activated (GTP-bound) p21cdc42Hs
Cluster-8728.93967	79.8846	1158.26	-3.8579	6.05e-39	1.68e-34	1507	--	--	--	--	--	--	--	--	--	--	--	--	--	--	--	--	--	--	--	--	--	--	--	--	--	--	--	--
Cluster-8728.110966	140.232	1703.75	-3.6028	8.33e-38	2.03e-33	399	388507734	AFK41933.1	143	2.05e-10	unknown [Lotus japonicus]	--	--	--	--	--	--	--	--	--	--	--	--	--	--	--	--	--	--	--	--	--	--	--
Cluster-8728.95017	42.1597	757.811	-4.1679	6.02e-35	1.3e-30	2537	502116383	XP_004495404.1	1251	1.49e-162	PREDICTED: protein EXORDIUM-like 5 [Cicer arietinum]	828303400	XM_004495347.2	510	0	PREDICTED: Cicer arietinum protein EXORDIUM-like 5 (LOC101515418), mRNA	--	--	--	--	--	--	--	--	--	--	--	--	--	--	--	--	--	--
Cluster-8728.107258	1056.17	81.8314	3.69	2.24e-33	4.35e-29	725	357441513	XP_003591034.1	539	1.55e-64	Cysteine synthase [Medicago truncatula]>gi|355480082|gb|AES61285.1| O-acetylserine (thiol) lyase [Medicago truncatula]	828303600	XM_004495723.2	276	1.18e-140	PREDICTED: Cicer arietinum cysteine synthase (LOC101491657), mRNA	K01738	cysK	cysteine synthase A	http://www.genome.jp/dbget-bin/www_bget?ko:K01738	--	--	--	--	--	--	GO:0006535	cysteine biosynthetic process from serine	GO:0004124//GO:0016740	cysteine synthase activity//transferase activity	GO:0009333	cysteine synthase complex	KOG1252	Cystathionine beta-synthase and related enzymes
Cluster-8728.93218	183.611	1909.01	-3.3781	2.53e-32	4.47e-28	2013	356497210	XP_003517455.1	582	2.44e-67	PREDICTED: dehydration-responsive element-binding protein 1F isoform 1 [Glycine max]>gi|169666736|gb|ACA63936.1| CBF3 protein [Glycine max]	145952337	EF530206.1	93	1.82e-38	Betula pendula CBF/DREB1 transcription factor 3 (CBF3) mRNA, partial cds	--	--	--	--	--	--	--	--	PF00847	AP2 domain	GO:0006355//GO:0006351	regulation of transcription, DNA-templated//transcription, DNA-templated	GO:0003700	transcription factor activity, sequence-specific DNA binding	GO:0005667	transcription factor complex	--	--
Cluster-8728.107259	554.271	12.0038	5.529	5.41e-31	8.77e-27	2480	357441513	XP_003591034.1	446	2.14e-47	Cysteine synthase [Medicago truncatula]>gi|355480082|gb|AES61285.1| O-acetylserine (thiol) lyase [Medicago truncatula]	357441512	XM_003590986.1	241	1.2e-120	Medicago truncatula Cysteine synthase (MTR_1g081610) mRNA, complete cds	K01738	cysK	cysteine synthase A	http://www.genome.jp/dbget-bin/www_bget?ko:K01738	--	--	--	--	--	--	GO:0006535	cysteine biosynthetic process from serine	GO:0004124//GO:0016740	cysteine synthase activity//transferase activity	GO:0009333	cysteine synthase complex	KOG1252	Cystathionine beta-synthase and related enzymes
Cluster-8728.86668	3059.82	401.53	2.9299	1.26e-30	1.89e-26	1091	502117324	XP_004495780.1	686	1.19e-84	PREDICTED: cysteine synthase [Cicer arietinum]	357441512	XM_003590986.1	382	0	Medicago truncatula Cysteine synthase (MTR_1g081610) mRNA, complete cds	K01738	cysK	cysteine synthase A	http://www.genome.jp/dbget-bin/www_bget?ko:K01738	--	--	--	--	--	--	--	--	--	--	--	--	KOG1252	Cystathionine beta-synthase and related enzymes
Cluster-8728.78998	265.691	0	Inf	3.46e-30	4.81e-26	3612	388517837	AFK46980.1	760	6.12e-91	unknown [Lotus japonicus]	388517836	BT147186.1	458	0	Lotus japonicus clone JCVI-FLLj-14P10 unknown mRNA	--	--	--	--	--	--	--	--	PF01491//PF10598//PF10717	Frataxin-like domain//RNA recognition motif of the spliceosomal PrP8//Occlusion-derived virus envelope protein ODV-E18	GO:0016226	iron-sulfur cluster assembly	GO:0003723//GO:0008199	RNA binding//ferric iron binding	GO:0019031	viral envelope	KOG0710	Molecular chaperone (small heat-shock protein Hsp26/Hsp42)
Cluster-8728.100828	1297.16	145.122	3.16	3.08e-29	4e-25	642	357441513	XP_003591034.1	558	1.04e-67	Cysteine synthase [Medicago truncatula]>gi|355480082|gb|AES61285.1| O-acetylserine (thiol) lyase [Medicago truncatula]	828303600	XM_004495723.2	276	1.04e-140	PREDICTED: Cicer arietinum cysteine synthase (LOC101491657), mRNA	K01738	cysK	cysteine synthase A	http://www.genome.jp/dbget-bin/www_bget?ko:K01738	--	--	--	--	--	--	GO:0006535	cysteine biosynthetic process from serine	GO:0016740//GO:0004124	transferase activity//cysteine synthase activity	GO:0009333	cysteine synthase complex	KOG1252	Cystathionine beta-synthase and related enzymes
Cluster-8728.99071	237.161	0	Inf	1.92e-27	2.34e-23	3430	571465873	XP_003530102.2	4534	0	PREDICTED: ABC transporter C family member 9-like [Glycine max]>gi|734406609|gb|KHN34003.1| ABC transporter C family member 9 [Glycine soja]	571465872	XM_003530054.2	2188	0	PREDICTED: Glycine max ABC transporter C family member 9-like (LOC100809749), mRNA	--	--	--	--	Q9M1C7	3513	0	ABC transporter C family member 9 OS=Arabidopsis thaliana GN=ABCC9 PE=2 SV=2	PF00158//PF01637//PF00437//PF05049//PF13304//PF03193//PF00270//PF01926//PF10662//PF00664//PF00005//PF06414//PF00931//PF01580	Sigma-54 interaction domain//Archaeal ATPase//Type II/IV secretion system protein//Interferon-inducible GTPase (IIGP)//AAA domain, putative AbiEii toxin, Type IV TA system//Protein of unknown function, DUF258//DEAD/DEAH box helicase//50S ribosome-binding GTPase//Ethanolamine utilisation - propanediol utilisation//ABC transporter transmembrane region//ABC transporter//Zeta toxin//NB-ARC domain//Ft…	GO:0006810//GO:0006355//GO:0055085//GO:0006576	transport//regulation of transcription, DNA-templated//transmembrane transport//cellular biogenic amine metabolic process	GO:0003677//GO:0016887//GO:0003924//GO:0008134//GO:0043531//GO:0042626//GO:0005525//GO:0003676//GO:0000166//GO:0005524//GO:0016301	DNA binding//ATPase activity//GTPase activity//transcription factor binding//ADP binding//ATPase activity, coupled to transmembrane movement of substances//GTP binding//nucleic acid binding//nucleotide binding//ATP binding//kinase activity	GO:0016021//GO:0016020//GO:0005667	integral component of membrane//membrane//transcription factor complex	KOG0054	Multidrug resistance-associated protein/mitoxantrone resistance protein, ABC superfamily
Cluster-8728.43041	1061.14	85.1091	3.6402	2.88e-27	3.29e-23	2920	571502834	XP_003542023.2	2942	0	PREDICTED: uncharacterized protein LOC100785658 [Glycine max]	571502833	XM_003541975.2	1076	0	PREDICTED: Glycine max uncharacterized LOC100785658 (LOC100785658), mRNA	--	--	--	--	--	--	--	--	PF04632	Fusaric acid resistance protein family	GO:0006810	transport	--	--	GO:0005886	plasma membrane	--	--
Cluster-8728.72908	0	414.115	#NAME?	4.13e-27	4.46e-23	1661	502118925	XP_004496443.1	1579	0	PREDICTED: peroxidase 12 [Cicer arietinum]	828305009	XM_004496386.2	515	0	PREDICTED: Cicer arietinum peroxidase 12 (LOC101514256), mRNA	K00430	E1.11.1.7	peroxidase	http://www.genome.jp/dbget-bin/www_bget?ko:K00430	--	--	--	--	PF00141	Peroxidase	GO:0055114//GO:0006979//GO:0006804	oxidation-reduction process//response to oxidative stress//obsolete peroxidase reaction	GO:0004601//GO:0020037	peroxidase activity//heme binding	--	--	--	--
Cluster-8728.93219	527.875	3010.5	-2.5117	3.14e-26	3.22e-22	1716	356497210	XP_003517455.1	594	6.23e-70	PREDICTED: dehydration-responsive element-binding protein 1F isoform 1 [Glycine max]>gi|169666736|gb|ACA63936.1| CBF3 protein [Glycine max]	145952337	EF530206.1	81	7.23e-32	Betula pendula CBF/DREB1 transcription factor 3 (CBF3) mRNA, partial cds	--	--	--	--	--	--	--	--	PF00847	AP2 domain	GO:0006355//GO:0006351	regulation of transcription, DNA-templated//transcription, DNA-templated	GO:0003700	transcription factor activity, sequence-specific DNA binding	GO:0005667	transcription factor complex	--	--
Cluster-8728.158198	9.8671	391.698	-5.311	6.28e-26	6.12e-22	2346	356521442	XP_003529365.1	1640	0	PREDICTED: protein YLS7-like [Glycine max]>gi|734399698|gb|KHN31006.1| hypothetical protein glysoja_020304 [Glycine soja]	571467129	XM_003529317.2	689	0	PREDICTED: Glycine max protein YLS7-like (LOC100803167), mRNA	--	--	--	--	--	--	--	--	--	--	--	--	--	--	--	--	--	--
Cluster-8728.22980	293.518	4.3654	6.0712	9.36e-26	8.67e-22	858	734333043	KHN07615.1	323	1.65e-34	hypothetical protein glysoja_019722 [Glycine soja]	--	--	--	--	--	--	--	--	--	--	--	--	--	--	--	--	--	--	--	--	--	--	--
Cluster-8728.131552	0	200.764	#NAME?	2.08e-25	1.84e-21	3341	593674316	XP_007143400.1	690	3e-79	hypothetical protein PHAVU_007G069400g [Phaseolus vulgaris]>gi|593674357|ref|XP_007143401.1| hypothetical protein PHAVU_007G069400g [Phaseolus vulgaris]>gi|561016590|gb|ESW15394.1| hypothetical protein PHAVU_007G069400g [Phaseolus vulgaris]>gi|561016591|gb|ESW15395.1| hypothetical protein PHAVU_007G069400g [Phaseolus vulgaris]	351724128	NM_001249350.1	364	0	Glycine max uncharacterized LOC100305501 (LOC100305501), mRNA >gnl|BL_ORD_ID|7208505 Soybean clone JCVI-FLGm-1K21 unknown mRNA	K09422	MYBP	myb proto-oncogene protein, plant	http://www.genome.jp/dbget-bin/www_bget?ko:K09422	--	--	--	--	PF05529//PF07851//PF01381	B-cell receptor-associated protein 31-like//TMPIT-like protein//Helix-turn-helix	GO:0006886	intracellular protein transport	GO:0043565	sequence-specific DNA binding	GO:0005783//GO:0016021	endoplasmic reticulum//integral component of membrane	KOG0048	Transcription factor, Myb superfamily
Cluster-8728.91259	210.16	1414.08	-2.7503	4.2e-25	3.55e-21	2029	734382119	KHN23520.1	1907	0	Polygalacturonase [Glycine soja]	351724722	NM_001251162.1	654	0	Glycine max polygalacturonase PG1 (LOC547542), mRNA >gnl|BL_ORD_ID|334081 Glycine max polygalacturonase PG1 mRNA, complete cds	K01184	E3.2.1.15	polygalacturonase	http://www.genome.jp/dbget-bin/www_bget?ko:K01184	--	--	--	--	PF00295	Glycosyl hydrolases family 28	GO:0005975//GO:0005985//GO:0005982	carbohydrate metabolic process//sucrose metabolic process//starch metabolic process	GO:0004650	polygalacturonase activity	--	--	--	--
Cluster-8728.97024	430.86	2416.83	-2.4878	8.3e-25	6.73e-21	1891	806310	AAA66288.1	186	1.87e-13	proline-rich protein [Glycine max]	8096254	AB043102.1	129	1.66e-58	Trifolium repens mRNA for TrPRP2, complete cds	--	--	--	--	--	--	--	--	PF02095//PF03400//PF05375	Extensin-like protein repeat//IS1 transposase//Pacifastin inhibitor (LCMII)	GO:0042546//GO:0006313	cell wall biogenesis//transposition, DNA-mediated	GO:0030414//GO:0005199//GO:0004803//GO:0003677	peptidase inhibitor activity//structural constituent of cell wall//transposase activity//DNA binding	GO:0005618	cell wall	--	--
Cluster-8728.119277	227.473	1416.86	-2.6389	1.37e-23	1.07e-19	1987	351724723	NP_001238091.1	1921	0	polygalacturonase PG1 precursor [Glycine max]>gi|5669846|gb|AAD46483.1| polygalacturonase PG1 [Glycine max]	351724722	NM_001251162.1	645	0	Glycine max polygalacturonase PG1 (LOC547542), mRNA >gnl|BL_ORD_ID|334081 Glycine max polygalacturonase PG1 mRNA, complete cds	K01184	E3.2.1.15	polygalacturonase	http://www.genome.jp/dbget-bin/www_bget?ko:K01184	--	--	--	--	PF00295	Glycosyl hydrolases family 28	GO:0005985//GO:0005975//GO:0005982	sucrose metabolic process//carbohydrate metabolic process//starch metabolic process	GO:0004650	polygalacturonase activity	GO:0005576	extracellular region	--	--
Cluster-8728.86794	192.079	0	Inf	4.77e-23	3.44e-19	2548	657396414	AES63368.2	834	4.3e-140	auxin-induced 5NG4-like protein [Medicago truncatula]	571501315	XM_003543206.2	435	0	PREDICTED: Glycine max stem-specific protein TSJT1-like (LOC100783727), transcript variant 1, mRNA	--	--	--	--	--	--	--	--	PF00892//PF00831	EamA-like transporter family//Ribosomal L29 protein	GO:0042254//GO:0006412	ribosome biogenesis//translation	GO:0003735	structural constituent of ribosome	GO:0005622//GO:0016020//GO:0005840//GO:0016021	intracellular//membrane//ribosome//integral component of membrane	--	--
Cluster-8728.95647	291.845	1689.12	-2.533	4.68e-23	3.44e-19	1302	502147529	XP_004506818.1	770	3.88e-98	PREDICTED: dirigent protein 22-like [Cicer arietinum]	388494283	BT135413.1	107	1.92e-46	Medicago truncatula clone JCVI-FLMt-10G2 unknown mRNA	--	--	--	--	--	--	--	--	--	--	--	--	--	--	--	--	--	--
Cluster-8728.93827	199.366	1239.49	-2.6363	2.64e-22	1.84e-18	2057	356529237	XP_003533202.1	1537	0	PREDICTED: chitinase-like protein 2-like [Glycine max]>gi|734351710|gb|KHN12899.1| Chitinase-like protein 2 [Glycine soja]	402794516	NM_001255679.2	700	0	Glycine max chitinase-like protein 2-like (LOC100805300), mRNA	--	--	--	--	--	--	--	--	PF00182//PF03823//PF01608//PF10417	Chitinase class I//Neurokinin B//I/LWEQ domain//C-terminal domain of 1-Cys peroxiredoxin	GO:0006032//GO:0016998//GO:0055114//GO:0007217	chitin catabolic process//cell wall macromolecule catabolic process//oxidation-reduction process//tachykinin receptor signaling pathway	GO:0003779//GO:0051920//GO:0004568	actin binding//peroxiredoxin activity//chitinase activity	--	--	KOG4742	Predicted chitinase
Cluster-8728.98891	600.534	2934.59	-2.2888	1.1e-21	7.36e-18	975	--	--	--	--	--	571476990	XM_003533814.2	67	2.45e-24	PREDICTED: Glycine max repetitive proline-rich cell wall protein 1-like (PRP1), transcript variant X1, mRNA	--	--	--	--	--	--	--	--	PF02095	Extensin-like protein repeat	GO:0042546	cell wall biogenesis	GO:0005199	structural constituent of cell wall	GO:0005618	cell wall	--	--
Cluster-8728.102264	38.235	860.406	-4.4921	1.44e-21	9.33e-18	5655	356516495	XP_003526929.1	4304	0	PREDICTED: chaperone protein ClpC, chloroplastic-like isoform X1 [Glycine max]>gi|571460919|ref|XP_006581844.1| PREDICTED: chaperone protein ClpC, chloroplastic-like isoform X2 [Glycine max]>gi|734341083|gb|KHN09721.1| Chaperone protein ClpC, chloroplastic [Glycine soja]	356508860	XM_003523124.1	2083	0	PREDICTED: Glycine max chaperone protein ClpC, chloroplastic-like (LOC100796195), transcript variant 1, mRNA	K03696	clpC	ATP-dependent Clp protease ATP-binding subunit ClpC	http://www.genome.jp/dbget-bin/www_bget?ko:K03696	--	--	--	--	PF01637//PF04014//PF00782//PF02151//PF00004//PF03193//PF02861//PF04851//PF02367//PF15926//PF08477//PF07728//PF00158//PF00910//PF06309//PF00437//PF02881//PF07724//PF04179//PF02892//PF05496//PF06068//PF00005//PF06414//PF07726//PF00102//PF01695	Archaeal ATPase//Antidote-toxin recognition MazE, bacterial antitoxin//Dual specificity phosphatase, catalytic domain//UvrB/uvrC motif//ATPase family associated with various cellular activities (AAA)//Protein of unknown function, DUF258//Clp amino terminal domain, pathogenicity island component//Type III restriction enzyme, res subunit//Threonylcarbamoyl adenosine biosynthesis protein TsaE//E3 ub…	GO:0019538//GO:0007264//GO:0006281//GO:0019988//GO:0006614//GO:0006570//GO:0006310//GO:0002949//GO:0090263//GO:0016567//GO:0006810//GO:0006355//GO:0006470	protein metabolic process//small GTPase mediated signal transduction//DNA repair//charged-tRNA amino acid modification//SRP-dependent cotranslational protein targeting to membrane//tyrosine metabolic process//DNA recombination//tRNA threonylcarbamoyladenosine modification//positive regulation of canonical Wnt signaling pathway//protein ubiquitination//transport//regulation of transcription, DNA-t…	GO:0005524//GO:0003724//GO:0008138//GO:0016301//GO:0003678//GO:0003924//GO:0008134//GO:0043399//GO:0009378//GO:0003677//GO:0016887//GO:0003723//GO:0004725//GO:0005525//GO:0016787//GO:0005515	ATP binding//RNA helicase activity//protein tyrosine/serine/threonine phosphatase activity//kinase activity//DNA helicase activity//GTPase activity//transcription factor binding//tRNA A64-2'-O-ribosylphosphate transferase activity//four-way junction helicase activity//DNA binding//ATPase activity//RNA binding//protein tyrosine phosphatase activity//GTP binding//hydrolase activity//protein binding	GO:0005657//GO:0005667//GO:0009379	replication fork//transcription factor complex//Holliday junction helicase complex	KOG1051	Chaperone HSP104 and related ATP-dependent Clp proteases
Cluster-8728.90389	2274.99	18.004	6.9814	1.49e-21	9.33e-18	1268	388496176	AFK36154.1	308	2.9e-31	unknown [Lotus japonicus]	--	--	--	--	--	K13899	CST3	cystatin-C	http://www.genome.jp/dbget-bin/www_bget?ko:K13899	--	--	--	--	PF00031	Cystatin domain	--	--	GO:0004869	cysteine-type endopeptidase inhibitor activity	--	--	--	--
Cluster-8728.95892	4967.3	19972.5	-2.0075	1.77e-21	1.08e-17	609	593415290	XP_007140457.1	531	1.47e-66	hypothetical protein PHAVU_008G113900g [Phaseolus vulgaris]>gi|561013590|gb|ESW12451.1| hypothetical protein PHAVU_008G113900g [Phaseolus vulgaris]	403044378	NM_001251374.2	252	2.16e-127	Glycine max uncharacterized LOC100305635 (LOC100305635), mRNA	--	--	--	--	--	--	--	--	--	--	--	--	--	--	--	--	--	--
Cluster-8728.74708	181.58	1136.98	-2.6465	3.66e-21	2.16e-17	1311	734348064	KHN11642.1	384	2.02e-41	Dehydration-responsive element-binding protein 3 [Glycine soja]	--	--	--	--	--	--	--	--	--	--	--	--	--	PF00847	AP2 domain	GO:0006355	regulation of transcription, DNA-templated	GO:0003700	transcription factor activity, sequence-specific DNA binding	GO:0005667	transcription factor complex	--	--
Cluster-8728.65296	6.97506	248.785	-5.1566	9.62e-21	5.51e-17	2139	356523165	XP_003530212.1	2688	0	PREDICTED: laccase-17-like [Glycine max]	593427041	XM_007140453.1	1150	0	Phaseolus vulgaris hypothetical protein (PHAVU_008G119200g) mRNA, partial cds	K05909	E1.10.3.2	laccase	http://www.genome.jp/dbget-bin/www_bget?ko:K05909	--	--	--	--	PF07731//PF00394//PF07732	Multicopper oxidase//Multicopper oxidase//Multicopper oxidase	GO:0055114	oxidation-reduction process	GO:0005507//GO:0016491	copper ion binding//oxidoreductase activity	--	--	KOG1263	Multicopper oxidases
Cluster-8728.81436	214.947	1211.71	-2.495	1.94e-20	1.08e-16	830	357502069	XP_003621323.1	460	7.79e-52	Isoliquiritigenin 2'-O-methyltransferase [Medicago truncatula]>gi|355496338|gb|AES77541.1| caffeic acid O-methyltransferase [Medicago truncatula]	571549313	XM_003552500.2	172	8.87e-83	PREDICTED: Glycine max isoliquiritigenin 2'-O-methyltransferase-like (LOC100798295), mRNA	K13066	E2.1.1.68, COMT	caffeic acid 3-O-methyltransferase	http://www.genome.jp/dbget-bin/www_bget?ko:K13066	--	--	--	--	PF00891	O-methyltransferase	GO:0032259	methylation	GO:0008171//GO:0046983	O-methyltransferase activity//protein dimerization activity	--	--	--	--
Cluster-8728.95117	166.985	0	Inf	2.04e-20	1.11e-16	1202	84453208	BAE71201.1	1248	8.78e-165	putative cytosolic factor [Trifolium pratense]	593085401	XM_007131235.1	448	0	Phaseolus vulgaris hypothetical protein (PHAVU_011G002100g) mRNA, complete cds	--	--	--	--	--	--	--	--	PF02799	Myristoyl-CoA:protein N-myristoyltransferase, C-terminal domain	GO:0042967	acyl-carrier-protein biosynthetic process	GO:0004379	glycylpeptide N-tetradecanoyltransferase activity	--	--	KOG1471	Phosphatidylinositol transfer protein SEC14 and related proteins
Cluster-8728.83766	62.1723	570.68	-3.1983	2.35e-20	1.23e-16	1745	388506642	AFK41387.1	797	5.97e-100	unknown [Lotus japonicus]	388506641	BT141593.1	233	2.35e-116	Lotus japonicus clone JCVI-FLLj-12N11 unknown mRNA	--	--	--	--	--	--	--	--	PF07127	Late nodulin protein	GO:0009878	nodule morphogenesis	GO:0046872	metal ion binding	--	--	--	--
Cluster-8728.88952	2501.18	542.832	2.204	2.61e-20	1.34e-16	1119	388510444	AFK43288.1	870	1.45e-113	unknown [Lotus japonicus]	388510443	BT143494.1	364	0	Lotus japonicus clone JCVI-FLLj-4D23 unknown mRNA	K00799	GST, gst	glutathione S-transferase	http://www.genome.jp/dbget-bin/www_bget?ko:K00799	--	--	--	--	PF02798//PF13417//PF13409	Glutathione S-transferase, N-terminal domain//Glutathione S-transferase, N-terminal domain//Glutathione S-transferase, N-terminal domain	--	--	GO:0005515	protein binding	--	--	KOG0406	Glutathione S-transferase
Cluster-8728.95818	2810.78	10936.2	-1.9601	3.46e-20	1.73e-16	1982	356552908	XP_003544804.1	1291	1.53e-171	PREDICTED: uncharacterized protein LOC100792222 [Glycine max]	292727788	AK336410.1	469	0	Lotus japonicus cDNA, clone: LjFL1-002-CG02, HTC	--	--	--	--	--	--	--	--	--	--	--	--	--	--	--	--	--	--
Cluster-8728.97614	725.405	3333.54	-2.2002	1.03e-19	5e-16	2235	571441074	XP_003518234.2	1446	0	PREDICTED: uncharacterized protein LOC100799846 [Glycine max]	292727788	AK336410.1	458	0	Lotus japonicus cDNA, clone: LjFL1-002-CG02, HTC	--	--	--	--	--	--	--	--	--	--	--	--	--	--	--	--	--	--
Cluster-8728.112250	44.4485	466.461	-3.3916	1.61e-19	7.65e-16	1572	734380107	KHN22712.1	963	1.45e-124	Putative xyloglucan endotransglucosylase/hydrolase protein 23 [Glycine soja]	593783480	XM_007154719.1	309	1.19e-158	Phaseolus vulgaris hypothetical protein (PHAVU_003G147400g) mRNA, complete cds	K08235	E2.4.1.207	xyloglucan:xyloglucosyl transferase	http://www.genome.jp/dbget-bin/www_bget?ko:K08235	--	--	--	--	PF00722//PF06955	Glycosyl hydrolases family 16//Xyloglucan endo-transglycosylase (XET) C-terminus	GO:0006073//GO:0005975	cellular glucan metabolic process//carbohydrate metabolic process	GO:0016762//GO:0004553	xyloglucan:xyloglucosyl transferase activity//hydrolase activity, hydrolyzing O-glycosyl compounds	GO:0048046//GO:0005618	apoplast//cell wall	--	--
Cluster-8728.99174	756.345	3176.38	-2.0703	1.99e-19	9.23e-16	2058	571441074	XP_003518234.2	1440	0	PREDICTED: uncharacterized protein LOC100799846 [Glycine max]	292727788	AK336410.1	452	0	Lotus japonicus cDNA, clone: LjFL1-002-CG02, HTC	--	--	--	--	--	--	--	--	--	--	--	--	--	--	--	--	--	--
Cluster-8728.97631	1401.01	5541.51	-1.9838	3.09e-19	1.4e-15	1340	734397746	KHN30293.1	1378	0	hypothetical protein glysoja_042453 [Glycine soja]	292727788	AK336410.1	455	0	Lotus japonicus cDNA, clone: LjFL1-002-CG02, HTC	--	--	--	--	--	--	--	--	--	--	--	--	--	--	--	--	--	--
Cluster-8728.161162	166.162	0.545355	8.2512	3.97e-19	1.76e-15	768	734333043	KHN07615.1	323	7.96e-35	hypothetical protein glysoja_019722 [Glycine soja]	--	--	--	--	--	--	--	--	--	--	--	--	--	PF11264	Thylakoid formation protein	GO:0015979//GO:0010207	photosynthesis//photosystem II assembly	--	--	--	--	--	--
Cluster-8728.97616	9367.13	33474.7	-1.8374	9.06e-19	3.92e-15	1872	657373626	KEH19280.1	689	1.78e-80	embryonic abundant-like protein [Medicago truncatula]	571468945	XM_006584455.1	240	3.24e-120	PREDICTED: Glycine max uncharacterized LOC100500652 (LOC100500652), transcript variant X1, mRNA	--	--	--	--	--	--	--	--	--	--	--	--	--	--	--	--	--	--
Cluster-8728.101355	0	141.301	#NAME?	9.35e-19	3.96e-15	4655	734411740	KHN36126.1	147	1.02e-08	hypothetical protein glysoja_003249, partial [Glycine soja]	571435812	XR_412921.1	192	3.92e-93	PREDICTED: Glycine max uncharacterized LOC100803913 (LOC100803913), transcript variant X3, ncRNA	--	--	--	--	--	--	--	--	PF00830	Ribosomal L28 family	GO:0042254	ribosome biogenesis	GO:0003735	structural constituent of ribosome	GO:0005840	ribosome	--	--
Cluster-8728.56548	428.066	39.8109	3.4266	2.19e-18	9.08e-15	4681	734432891	KHN46497.1	2122	0	Putative glycerol-3-phosphate transporter 1 [Glycine soja]	571475550	XM_006586620.1	1173	0	PREDICTED: Glycine max putative glycerol-3-phosphate transporter 1-like (LOC100795072), transcript variant X1, mRNA	K13783	SLC37A1_2	MFS transporter, OPA family, solute carrier family 37 (glycerol-3-phosphate transporter), member 1/2	http://www.genome.jp/dbget-bin/www_bget?ko:K13783	--	--	--	--	PF07690//PF14820//PF03137//PF04186//PF00083	Major Facilitator Superfamily//Small proline-rich 2//Organic Anion Transporter Polypeptide (OATP) family//FxsA cytoplasmic membrane protein//Sugar (and other) transporter	GO:0006810//GO:0055085	transport//transmembrane transport	GO:0022857//GO:0005215	transmembrane transporter activity//transporter activity	GO:0016020//GO:0001533//GO:0016021	membrane//cornified envelope//integral component of membrane	KOG2533	Permease of the major facilitator superfamily
Cluster-8728.114879	0	135.311	#NAME?	4.69e-18	1.9e-14	3912	828328973	XP_004510745.2	485	2.05e-52	PREDICTED: mediator of RNA polymerase II transcription subunit 19a-like [Cicer arietinum]>gi|828328975|ref|XP_012574149.1| PREDICTED: mediator of RNA polymerase II transcription subunit 19a-like [Cicer arietinum]	571465079	XM_003528756.2	595	0	PREDICTED: Glycine max mediator of RNA polymerase II transcription subunit 19a-like (LOC100814559), mRNA	--	--	--	--	Q9FMP0	379	1.03e-38	Mediator of RNA polymerase II transcription subunit 19a OS=Arabidopsis thaliana GN=MED19A PE=1 SV=1	PF09726//PF02531//PF02724//PF01080//PF00487//PF02932//PF03522	Transmembrane protein//PsaD//CDC45-like protein//Presenilin//Fatty acid desaturase//Neurotransmitter-gated ion-channel transmembrane region//Solute carrier family 12	GO:0006810//GO:0006270//GO:0015979//GO:0006811//GO:0006629	transport//DNA replication initiation//photosynthesis//ion transport//lipid metabolic process	GO:0005215//GO:0004190	transporter activity//aspartic-type endopeptidase activity	GO:0016021//GO:0009522//GO:0009538//GO:0016020	integral component of membrane//photosystem I//photosystem I reaction center//membrane	--	--
Cluster-8728.98995	500.089	2146.84	-2.102	4.89e-18	1.94e-14	2898	356558059	XP_003547326.1	776	8.27e-93	PREDICTED: expansin-A4-like [Glycine max]	571488606	XM_003537942.2	313	1.32e-160	PREDICTED: Glycine max expansin-A4-like (LOC100809139), mRNA	--	--	--	--	--	--	--	--	--	--	--	--	--	--	--	--	--	--
Cluster-8728.95019	425.587	1858.81	-2.1268	5.05e-18	1.96e-14	1543	--	--	--	--	--	--	--	--	--	--	--	--	--	--	--	--	--	--	--	--	--	--	--	--	--	--	--	--
Cluster-8728.97782	2064.73	7622.16	-1.8842	6.34e-18	2.42e-14	2119	806310	AAA66288.1	199	6.04e-15	proline-rich protein [Glycine max]	8096254	AB043102.1	133	1.11e-60	Trifolium repens mRNA for TrPRP2, complete cds	--	--	--	--	--	--	--	--	PF02095	Extensin-like protein repeat	GO:0042546	cell wall biogenesis	GO:0005199	structural constituent of cell wall	GO:0005618	cell wall	--	--
Cluster-8728.28460	139.674	0	Inf	2.01e-17	7.45e-14	2724	571456580	XP_006580428.1	1775	0	PREDICTED: MACPF domain-containing protein At1g14780-like [Glycine max]	571469965	XM_006584820.1	719	0	PREDICTED: Glycine max MACPF domain-containing protein At1g14780-like (LOC100786229), mRNA	--	--	--	--	--	--	--	--	--	--	--	--	--	--	--	--	--	--
Cluster-8728.50594	928.49	170.767	2.4429	2.03e-17	7.45e-14	1194	802716894	XP_012085164.1	808	8.83e-102	PREDICTED: alcohol dehydrogenase-like [Jatropha curcas]>gi|643713756|gb|KDP26421.1| hypothetical protein JCGZ_17579 [Jatropha curcas]	61651641	AB191337.1	251	1.57e-126	Wisteria floribunda Wfadh1 mRNA for alcohol dehydrogenase, partial cds	K18857	ADH1	alcohol dehydrogenase class-P	http://www.genome.jp/dbget-bin/www_bget?ko:K18857	--	--	--	--	PF00107	Zinc-binding dehydrogenase	GO:0055114	oxidation-reduction process	--	--	--	--	KOG0022	Alcohol dehydrogenase, class III
Cluster-8728.91715	497.754	2307.22	-2.2127	2.34e-17	8.43e-14	1147	734405801	KHN33603.1	720	7.4e-92	Basic form of pathogenesis-related protein 1 [Glycine soja]	402794922	NM_001250324.2	257	6.96e-130	Glycine max uncharacterized LOC100527778 (LOC100527778), mRNA	--	--	--	--	--	--	--	--	--	--	--	--	--	--	--	--	KOG3017	Defense-related protein containing SCP domain
Cluster-8728.95021	559.573	2288.12	-2.0318	2.77e-17	9.82e-14	1459	571441074	XP_003518234.2	1417	0	PREDICTED: uncharacterized protein LOC100799846 [Glycine max]	292727788	AK336410.1	461	0	Lotus japonicus cDNA, clone: LjFL1-002-CG02, HTC	--	--	--	--	--	--	--	--	--	--	--	--	--	--	--	--	--	--
Cluster-8728.128911	36.8575	379.168	-3.3628	3.35e-17	1.16e-13	2476	593426549	XP_007140513.1	2716	0	hypothetical protein PHAVU_008G119000g [Phaseolus vulgaris]>gi|561013646|gb|ESW12507.1| hypothetical protein PHAVU_008G119000g [Phaseolus vulgaris]	571547061	XM_003552131.2	1171	0	PREDICTED: Glycine max laccase-17-like (LOC100777925), mRNA	K05909	E1.10.3.2	laccase	http://www.genome.jp/dbget-bin/www_bget?ko:K05909	--	--	--	--	PF00394//PF07732//PF07731	Multicopper oxidase//Multicopper oxidase//Multicopper oxidase	GO:0055114	oxidation-reduction process	GO:0016491//GO:0005507	oxidoreductase activity//copper ion binding	--	--	KOG1263	Multicopper oxidases
Cluster-8728.91955	308.214	1410.87	-2.1946	4.58e-17	1.56e-13	989	734390535	KHN26823.1	203	1.02e-17	hypothetical protein glysoja_011415 [Glycine soja]	593697621	XM_007149222.1	80	1.48e-31	Phaseolus vulgaris hypothetical protein (PHAVU_005G057400g) mRNA, complete cds	--	--	--	--	--	--	--	--	PF10297	Minimal binding motif of Hap4 for binding to Hap2/3/5	GO:0006355	regulation of transcription, DNA-templated	GO:0003677	DNA binding	GO:0005634	nucleus	--	--
Cluster-8728.98418	867.654	3230.86	-1.8967	5.11e-17	1.71e-13	2494	365777431	NP_001242978.1	1106	1.91e-142	expansin-A4-like precursor [Glycine max]>gi|359385911|gb|AEV43316.1| expansin A5a [Glycine max]	571488606	XM_003537942.2	456	0	PREDICTED: Glycine max expansin-A4-like (LOC100809139), mRNA	--	--	--	--	O48818	1020	2.7e-130	Expansin-A4 OS=Arabidopsis thaliana GN=EXPA4 PE=1 SV=1	--	--	GO:0009664	plant-type cell wall organization	--	--	GO:0005576//GO:0016020	extracellular region//membrane	--	--
Cluster-8728.96478	135.062	0	Inf	5.91e-17	1.95e-13	4153	356508450	XP_003522970.1	5108	0	PREDICTED: phosphatidylinositol 4-kinase alpha 1-like isoform 1 [Glycine max]	571458370	XR_136603.2	2576	0	PREDICTED: Glycine max phosphatidylinositol 4-kinase alpha 1-like (LOC100796422), misc_RNA	K00888	PI4K	phosphatidylinositol 4-kinase	http://www.genome.jp/dbget-bin/www_bget?ko:K00888	--	--	--	--	PF00454	Phosphatidylinositol 3- and 4-kinase	--	--	GO:0016773	phosphotransferase activity, alcohol group as acceptor	--	--	KOG0902	Phosphatidylinositol 4-kinase
Cluster-8728.56279	1876.21	343.169	2.4508	6.44e-17	2.02e-13	1862	351724931	NP_001236051.1	800	1.01e-99	uncharacterized protein LOC100527435 [Glycine max]>gi|255632338|gb|ACU16527.1| unknown [Glycine max]	351724930	NM_001249122.1	354	0	Glycine max uncharacterized LOC100527435 (LOC100527435), mRNA >gnl|BL_ORD_ID|7211725 Soybean clone JCVI-FLGm-10F1 unknown mRNA	K14431	TGA	transcription factor TGA	http://www.genome.jp/dbget-bin/www_bget?ko:K14431	--	--	--	--	PF14144//PF06003	Seed dormancy control//Survival motor neuron protein (SMN)	GO:0006351//GO:0006397	transcription, DNA-templated//mRNA processing	GO:0003723//GO:0043565	RNA binding//sequence-specific DNA binding	GO:0005634//GO:0005737	nucleus//cytoplasm	--	--
Cluster-8728.92502	898.753	3330.13	-1.8896	6.35e-17	2.02e-13	604	657375856	KEH21072.1	1036	1.41e-140	major intrinsic protein (MIP) family transporter [Medicago truncatula]	828316753	XM_004503648.2	454	0	PREDICTED: Cicer arietinum probable aquaporin PIP1-2 (LOC101496879), mRNA	K09872	PIP	aquaporin PIP	http://www.genome.jp/dbget-bin/www_bget?ko:K09872	--	--	--	--	PF00230	Major intrinsic protein	GO:0006810	transport	GO:0005215	transporter activity	GO:0016020	membrane	KOG0223	Aquaporin (major intrinsic protein family)
Cluster-8728.97186	0.411129	135.295	-8.3623	6.44e-17	2.02e-13	5992	356522446	XP_003529857.1	3582	0	PREDICTED: 1-phosphatidylinositol-3-phosphate 5-kinase FAB1B-like isoform X1 [Glycine max]>gi|571464853|ref|XP_006583187.1| PREDICTED: 1-phosphatidylinositol-3-phosphate 5-kinase FAB1B-like isoform X2 [Glycine max]	571464854	XM_006583125.1	1602	0	PREDICTED: Glycine max 1-phosphatidylinositol-3-phosphate 5-kinase FAB1B-like (LOC100819364), transcript variant X3, mRNA	K00921	PIKFYVE, FAB1	1-phosphatidylinositol-3-phosphate 5-kinase	http://www.genome.jp/dbget-bin/www_bget?ko:K00921	--	--	--	--	PF01504	Phosphatidylinositol-4-phosphate 5-Kinase	GO:0046488	phosphatidylinositol metabolic process	GO:0016307	phosphatidylinositol phosphate kinase activity	--	--	KOG0230	Phosphatidylinositol-4-phosphate 5-kinase and related FYVE finger-containing proteins
Cluster-8728.101086	1516.33	5334.62	-1.8148	8.42e-17	2.6e-13	2145	571479687	XP_003534655.2	1191	1.87e-155	PREDICTED: cationic peroxidase 1-like [Glycine max]	571479686	XM_003534607.2	179	3.02e-86	PREDICTED: Glycine max cationic peroxidase 1-like (LOC100815142), mRNA	K00430	E1.11.1.7	peroxidase	http://www.genome.jp/dbget-bin/www_bget?ko:K00430	--	--	--	--	PF00141//PF01085	Peroxidase//Hedgehog amino-terminal signalling domain	GO:0007267//GO:0006804//GO:0006979//GO:0055114	cell-cell signaling//obsolete peroxidase reaction//response to oxidative stress//oxidation-reduction process	GO:0004601//GO:0020037	peroxidase activity//heme binding	--	--	--	--
Cluster-8728.85210	337.494	27.8263	3.6003	8.89e-17	2.7e-13	2434	657403749	KEH42590.1	502	4.99e-52	FAR1 DNA-binding domain protein [Medicago truncatula]	571542430	XM_003552105.2	168	4.47e-80	PREDICTED: Glycine max uncharacterized LOC100809814 (LOC100809814), mRNA	--	--	--	--	--	--	--	--	PF05024//PF11654	N-acetylglucosaminyl transferase component (Gpi1)//Protein of unknown function (DUF2665)	GO:0009306//GO:0006506	protein secretion//GPI anchor biosynthetic process	GO:0017176	phosphatidylinositol N-acetylglucosaminyltransferase activity	GO:0016021	integral component of membrane	--	--
Cluster-8728.85166	62.1723	486.113	-2.967	9.42e-17	2.82e-13	1130	502147529	XP_004506818.1	761	1.46e-97	PREDICTED: dirigent protein 22-like [Cicer arietinum]	388494283	BT135413.1	117	4.58e-52	Medicago truncatula clone JCVI-FLMt-10G2 unknown mRNA	--	--	--	--	--	--	--	--	--	--	--	--	--	--	--	--	--	--
Cluster-8728.117158	180.439	920.374	-2.3507	9.84e-17	2.9e-13	1342	356505210	XP_003521385.1	626	1.12e-75	PREDICTED: fasciclin-like arabinogalactan protein 11-like [Glycine max]	210143269	AK286051.1	359	0	Glycine max cDNA, clone: GMFL01-20-N11	--	--	--	--	Q8LEJ6	448	2.44e-50	Fasciclin-like arabinogalactan protein 11 OS=Arabidopsis thaliana GN=FLA11 PE=2 SV=2	PF04902	Conserved region in Nab1	GO:0045892	negative regulation of transcription, DNA-templated	--	--	GO:0005634	nucleus	--	--
Cluster-8728.82713	246.748	12.0029	4.3616	1.01e-16	2.92e-13	786	356565908	XP_003551178.1	1037	2.98e-139	PREDICTED: cationic peroxidase 1-like [Glycine max]>gi|734437031|gb|KHN48393.1| Cationic peroxidase 1 [Glycine soja]	828311465	XM_004500321.2	191	2.3e-93	PREDICTED: Cicer arietinum peroxidase P7-like (LOC101508237), mRNA	K00430	E1.11.1.7	peroxidase	http://www.genome.jp/dbget-bin/www_bget?ko:K00430	--	--	--	--	PF00916//PF00141	Sulfate permease family//Peroxidase	GO:0006804//GO:0008272//GO:0006979//GO:0055114	obsolete peroxidase reaction//sulfate transport//response to oxidative stress//oxidation-reduction process	GO:0015116//GO:0020037//GO:0004601	sulfate transmembrane transporter activity//heme binding//peroxidase activity	GO:0016021	integral component of membrane	--	--
Cluster-8728.86228	25.6525	562.445	-4.4545	2.83e-16	8.1e-13	2728	823221604	XP_012443498.1	951	2.51e-119	PREDICTED: soluble inorganic pyrophosphatase 4 [Gossypium raimondii]>gi|823221606|ref|XP_012443499.1| PREDICTED: soluble inorganic pyrophosphatase 4 [Gossypium raimondii]>gi|728851377|gb|KHG30820.1| Soluble inorganic pyrophosphatase [Gossypium arboreum]>gi|763786633|gb|KJB53629.1| hypothetical protein B456_009G424300 [Gossypium raimondii]>gi|763786638|gb|KJB53634.1| hypothetical protein B456_009G…	593687608	XM_007144402.1	427	0	Phaseolus vulgaris hypothetical protein (PHAVU_007G158400g) mRNA, complete cds	K01507	ppa	inorganic pyrophosphatase	http://www.genome.jp/dbget-bin/www_bget?ko:K01507	--	--	--	--	PF00719	Inorganic pyrophosphatase	GO:0006119//GO:0006796	oxidative phosphorylation//phosphate-containing compound metabolic process	GO:0000287//GO:0004427	magnesium ion binding//inorganic diphosphatase activity	GO:0005737	cytoplasm	KOG1626	Inorganic pyrophosphatase/Nucleosome remodeling factor, subunit NURF38
Cluster-8728.112644	115.635	691.764	-2.5807	3.24e-16	9.13e-13	887	734356907	KHN14344.1	966	2.23e-128	Peroxidase 15 [Glycine soja]	571514245	XM_006597007.1	371	0	PREDICTED: Glycine max peroxidase, pathogen-induced (GMIPER1), transcript variant X1, mRNA	K00430	E1.11.1.7	peroxidase	http://www.genome.jp/dbget-bin/www_bget?ko:K00430	--	--	--	--	PF00141	Peroxidase	GO:0055114//GO:0006979//GO:0006804	oxidation-reduction process//response to oxidative stress//obsolete peroxidase reaction	GO:0020037//GO:0004601	heme binding//peroxidase activity	--	--	--	--
Cluster-8728.97528	748.61	2814.66	-1.9107	3.42e-16	9.51e-13	1593	734380107	KHN22712.1	772	7.45e-96	Putative xyloglucan endotransglucosylase/hydrolase protein 23 [Glycine soja]	571496186	XM_003542108.2	342	5.46e-177	PREDICTED: Glycine max probable xyloglucan endotransglucosylase/hydrolase protein 23-like (LOC100782104), mRNA	K08235	E2.4.1.207	xyloglucan:xyloglucosyl transferase	http://www.genome.jp/dbget-bin/www_bget?ko:K08235	--	--	--	--	PF00722//PF06955	Glycosyl hydrolases family 16//Xyloglucan endo-transglycosylase (XET) C-terminus	GO:0005975//GO:0006073	carbohydrate metabolic process//cellular glucan metabolic process	GO:0016762//GO:0004553	xyloglucan:xyloglucosyl transferase activity//hydrolase activity, hydrolyzing O-glycosyl compounds	GO:0048046//GO:0005618	apoplast//cell wall	--	--
Cluster-8728.88231	480.001	1917.15	-1.9979	4.41e-16	1.2e-12	2303	502132955	XP_004501595.1	712	2.96e-85	PREDICTED: transcriptional activator Myb-like [Cicer arietinum]	828313096	XM_004501538.2	235	2.4e-117	PREDICTED: Cicer arietinum transcriptional activator Myb-like (LOC101497305), mRNA	--	--	--	--	--	--	--	--	PF07167//PF09111	Poly-beta-hydroxybutyrate polymerase (PhaC) N-terminus//SLIDE	GO:0006338//GO:0042619	chromatin remodeling//poly-hydroxybutyrate biosynthetic process	GO:0005524//GO:0016818//GO:0003676	ATP binding//hydrolase activity, acting on acid anhydrides, in phosphorus-containing anhydrides//nucleic acid binding	GO:0005634	nucleus	KOG0048	Transcription factor, Myb superfamily
Cluster-8728.97576	845.424	3022.44	-1.838	4.44e-16	1.2e-12	2340	356539004	XP_003537990.1	1289	1.8e-170	PREDICTED: expansin-A4-like [Glycine max]	571488606	XM_003537942.2	530	0	PREDICTED: Glycine max expansin-A4-like (LOC100809139), mRNA	--	--	--	--	--	--	--	--	--	--	--	--	--	--	--	--	--	--
Cluster-8728.91310	59.6137	497.004	-3.0595	5.7e-16	1.52e-12	539	356543624	XP_003540260.1	587	7.12e-73	PREDICTED: probable CCR4-associated factor 1 homolog 11-like [Glycine max]	571494177	XM_003540212.2	194	3.32e-95	PREDICTED: Glycine max probable CCR4-associated factor 1 homolog 11-like (LOC100817875), mRNA	K12581	CNOT7_8, CAF1, POP2	CCR4-NOT transcription complex subunit 7/8	http://www.genome.jp/dbget-bin/www_bget?ko:K12581	--	--	--	--	PF04857	CAF1 family ribonuclease	--	--	--	--	GO:0005634	nucleus	KOG0304	mRNA deadenylase subunit
Cluster-8728.120771	678.689	117.841	2.5259	8.7e-16	2.29e-12	1306	502105563	XP_004492836.1	608	8.41e-74	PREDICTED: probable tyrosine-protein phosphatase At1g05000 [Cicer arietinum]	388522090	BT149313.1	283	2.8e-144	Lotus japonicus clone JCVI-FLLj-11B20 unknown mRNA	K18045	SIW14, OCA3	tyrosine-protein phosphatase SIW14	http://www.genome.jp/dbget-bin/www_bget?ko:K18045	--	--	--	--	PF00102//PF00782	Protein-tyrosine phosphatase//Dual specificity phosphatase, catalytic domain	GO:0006470//GO:0006570	protein dephosphorylation//tyrosine metabolic process	GO:0008138//GO:0004725	protein tyrosine/serine/threonine phosphatase activity//protein tyrosine phosphatase activity	--	--	KOG1572	Predicted protein tyrosine phosphatase
Cluster-8728.102054	652.713	2430.54	-1.8968	1.19e-15	3.06e-12	1927	356547533	XP_003542166.1	1012	2.21e-130	PREDICTED: xyloglucan endotransglucosylase/hydrolase protein 22 [Glycine max]	828324390	XM_004507778.2	494	0	PREDICTED: Cicer arietinum xyloglucan endotransglucosylase/hydrolase protein 22-like (LOC101489781), mRNA	K08235	E2.4.1.207	xyloglucan:xyloglucosyl transferase	http://www.genome.jp/dbget-bin/www_bget?ko:K08235	--	--	--	--	PF01433//PF00722//PF06955	Peptidase family M1//Glycosyl hydrolases family 16//Xyloglucan endo-transglycosylase (XET) C-terminus	GO:0006073//GO:0005975	cellular glucan metabolic process//carbohydrate metabolic process	GO:0008237//GO:0004553//GO:0016762//GO:0008270	metallopeptidase activity//hydrolase activity, hydrolyzing O-glycosyl compounds//xyloglucan:xyloglucosyl transferase activity//zinc ion binding	GO:0005618//GO:0048046	cell wall//apoplast	--	--
Cluster-8728.51561	0	115.108	#NAME?	1.18e-15	3.06e-12	2649	571559366	XP_006604702.1	488	5.34e-55	PREDICTED: monothiol glutaredoxin-S6-like [Glycine max]>gi|734425864|gb|KHN43541.1| Monothiol glutaredoxin-S6 [Glycine soja]	571446569	XM_003521492.2	224	3.61e-111	PREDICTED: Glycine max monothiol glutaredoxin-S6-like (LOC100775606), mRNA	K03676	grxC, GLRX, GLRX2	glutaredoxin 3	http://www.genome.jp/dbget-bin/www_bget?ko:K03676	--	--	--	--	PF00462//PF08198//PF04493	Glutaredoxin//Thymopoietin protein//Endonuclease V	GO:0045454//GO:0006118//GO:0006281	cell redox homeostasis//obsolete electron transport//DNA repair	GO:0004519//GO:0015035//GO:0009055//GO:0003677	endonuclease activity//protein disulfide oxidoreductase activity//electron carrier activity//DNA binding	--	--	KOG1752	Glutaredoxin and related proteins
Cluster-8728.124753	123.227	0	Inf	1.23e-15	3.12e-12	3692	356531868	XP_003534498.1	1147	3e-178	PREDICTED: peptide chain release factor 2-like [Glycine max]>gi|734395933|gb|KHN29252.1| Peptide chain release factor 2 [Glycine soja]	571479235	XM_003534450.2	854	0	PREDICTED: Glycine max peptide chain release factor 2-like (LOC100775574), mRNA	K02836	prfB	peptide chain release factor 2	http://www.genome.jp/dbget-bin/www_bget?ko:K02836	--	--	--	--	PF00472//PF16326//PF03462//PF00106//PF03720	RF-1 domain//ABC transporter C-terminal domain//PCRF domain//short chain dehydrogenase//UDP-glucose/GDP-mannose dehydrogenase family, UDP binding domain	GO:0006449//GO:0006415//GO:0055114//GO:0008152	regulation of translational termination//translational termination//oxidation-reduction process//metabolic process	GO:0051287//GO:0016491//GO:0016616//GO:0003677//GO:0016149//GO:0003747	NAD binding//oxidoreductase activity//oxidoreductase activity, acting on the CH-OH group of donors, NAD or NADP as acceptor//DNA binding//translation release factor activity, codon specific//translation release factor activity	GO:0005840//GO:0018444//GO:0005737	ribosome//translation release factor complex//cytoplasm	KOG2726	Mitochondrial polypeptide chain release factor
Cluster-8728.77001	97.3117	589.23	-2.5981	1.29e-15	3.22e-12	1735	357481083	XP_003610827.1	1853	0	Cytochrome P450 [Medicago truncatula]>gi|355512162|gb|AES93785.1| cytochrome P450 family 71 protein [Medicago truncatula]	357481084	XM_003610780.1	633	0	Medicago truncatula Cytochrome P450 monooxygenase (MTR_5g007460) mRNA, complete cds	--	--	--	--	--	--	--	--	PF00067	Cytochrome P450	GO:0006118//GO:0055114	obsolete electron transport//oxidation-reduction process	GO:0009055//GO:0016705//GO:0004497//GO:0005506//GO:0020037	electron carrier activity//oxidoreductase activity, acting on paired donors, with incorporation or reduction of molecular oxygen//monooxygenase activity//iron ion binding//heme binding	--	--	KOG0156	Cytochrome P450 CYP2 subfamily
Cluster-8728.100869	288.846	1446.36	-2.3241	1.49e-15	3.66e-12	2191	356552906	XP_003544803.1	1377	0	PREDICTED: uncharacterized protein LOC100791695 [Glycine max]	571510947	XM_003544755.2	510	0	PREDICTED: Glycine max uncharacterized LOC100791695 (LOC100791695), mRNA	--	--	--	--	--	--	--	--	--	--	--	--	--	--	--	--	--	--
Cluster-8728.110555	212.754	1040.99	-2.2907	1.6e-15	3.9e-12	1316	593798200	XP_007162138.1	1369	0	hypothetical protein PHAVU_001G127300g [Phaseolus vulgaris]>gi|561035602|gb|ESW34132.1| hypothetical protein PHAVU_001G127300g [Phaseolus vulgaris]	571556923	XM_003554096.2	610	0	PREDICTED: Glycine max 2-oxoglutarate-dependent dioxygenase AOP2-like (LOC100817683), mRNA	--	--	--	--	--	--	--	--	PF03171	2OG-Fe(II) oxygenase superfamily	GO:0055114	oxidation-reduction process	GO:0016491	oxidoreductase activity	--	--	--	--
Cluster-8728.39122	943.233	200.226	2.236	2.33e-15	5.61e-12	2014	223702422	ACN21642.1	1158	2.58e-151	putative basic helix-loop-helix protein BHLH20 [Lotus japonicus]	388492757	BT134650.1	523	0	Lotus japonicus clone JCVI-FLLj-16D16 unknown mRNA	--	--	--	--	--	--	--	--	PF00010	Helix-loop-helix DNA-binding domain	--	--	GO:0046983	protein dimerization activity	--	--	--	--
Cluster-8728.99165	369.859	1492.69	-2.0129	2.48e-15	5.89e-12	1801	734397746	KHN30293.1	1326	8.99e-178	hypothetical protein glysoja_042453 [Glycine soja]	292727788	AK336410.1	463	0	Lotus japonicus cDNA, clone: LjFL1-002-CG02, HTC	--	--	--	--	--	--	--	--	--	--	--	--	--	--	--	--	--	--
Cluster-8728.125588	0	108.575	#NAME?	7.31e-15	1.71e-11	1446	593699714	XP_007150296.1	590	6.24e-71	hypothetical protein PHAVU_005G141500g [Phaseolus vulgaris]>gi|561023560|gb|ESW22290.1| hypothetical protein PHAVU_005G141500g [Phaseolus vulgaris]	571502809	XM_003543455.2	192	1.2e-93	PREDICTED: Glycine max zinc finger protein ZAT11-like (LOC100781211), mRNA	--	--	--	--	--	--	--	--	PF00096//PF16622//PF13912//PF13465	Zinc finger, C2H2 type//zinc-finger C2H2-type//C2H2-type zinc finger//Zinc-finger double domain	--	--	GO:0046872	metal ion binding	--	--	--	--
Cluster-8728.99762	541.011	2128.78	-1.9763	8.15e-15	1.89e-11	1336	--	--	--	--	--	--	--	--	--	--	--	--	--	--	--	--	--	--	--	--	--	--	--	--	--	--	--	--
Cluster-8728.112194	402.239	1542.85	-1.9395	9.5e-15	2.17e-11	1768	734356857	KHN14294.1	1923	0	Patellin-4 [Glycine soja]	571476093	XM_003535084.2	826	0	PREDICTED: Glycine max patellin-4-like (LOC100809450), mRNA	--	--	--	--	--	--	--	--	PF02671	Paired amphipathic helix repeat	GO:0006355	regulation of transcription, DNA-templated	--	--	--	--	KOG1471	Phosphatidylinositol transfer protein SEC14 and related proteins
Cluster-8728.94497	837.396	2879.97	-1.7821	9.59e-15	2.17e-11	692	--	--	--	--	--	828336537	XM_012720198.1	166	1.59e-79	PREDICTED: Cicer arietinum extensin-2-like (LOC101513033), transcript variant X2, mRNA	--	--	--	--	--	--	--	--	PF04554	Extensin-like region	GO:0042546//GO:0009664	cell wall biogenesis//plant-type cell wall organization	GO:0005199	structural constituent of cell wall	GO:0005618	cell wall	--	--
Cluster-8728.93416	244.315	1039.84	-2.0896	9.78e-15	2.19e-11	1043	356505218	XP_003521389.1	574	3.07e-69	PREDICTED: fasciclin-like arabinogalactan protein 11-like [Glycine max]>gi|734340689|gb|KHN09494.1| Fasciclin-like arabinogalactan protein 11 [Glycine soja]	189163060	AP010294.1	349	0	Lotus japonicus genomic DNA, chromosome 1, clone: LjT45O08, TM2015, complete sequence	--	--	--	--	--	--	--	--	PF04902	Conserved region in Nab1	GO:0045892	negative regulation of transcription, DNA-templated	--	--	GO:0005634	nucleus	--	--
Cluster-8728.103903	1071.68	3580.07	-1.7401	1.05e-14	2.32e-11	2195	358248412	NP_001240133.1	471	1.07e-52	uncharacterized protein LOC100798045 [Glycine max]>gi|255646671|gb|ACU23809.1| unknown [Glycine max]>gi|734405518|gb|KHN33320.1| hypothetical protein glysoja_005362 [Glycine soja]	388508431	BT142488.1	169	1.12e-80	Lotus japonicus clone JCVI-FLLj-7P10 unknown mRNA	--	--	--	--	--	--	--	--	--	--	--	--	--	--	--	--	--	--
Cluster-8728.97697	924.521	3179.62	-1.7821	1.06e-14	2.33e-11	1913	356547533	XP_003542166.1	1012	1.9e-130	PREDICTED: xyloglucan endotransglucosylase/hydrolase protein 22 [Glycine max]	828324390	XM_004507778.2	497	0	PREDICTED: Cicer arietinum xyloglucan endotransglucosylase/hydrolase protein 22-like (LOC101489781), mRNA	K08235	E2.4.1.207	xyloglucan:xyloglucosyl transferase	http://www.genome.jp/dbget-bin/www_bget?ko:K08235	--	--	--	--	PF01529//PF00722//PF06955//PF00060	DHHC palmitoyltransferase//Glycosyl hydrolases family 16//Xyloglucan endo-transglycosylase (XET) C-terminus//Ligand-gated ion channel	GO:0006073//GO:0007165//GO:0006811//GO:0007268//GO:0005975	cellular glucan metabolic process//signal transduction//ion transport//synaptic transmission//carbohydrate metabolic process	GO:0004553//GO:0016762//GO:0008270//GO:0004970	hydrolase activity, hydrolyzing O-glycosyl compounds//xyloglucan:xyloglucosyl transferase activity//zinc ion binding//ionotropic glutamate receptor activity	GO:0005618//GO:0016020//GO:0048046	cell wall//membrane//apoplast	--	--
Cluster-8728.97169	2536.54	7858.5	-1.6314	1.21e-14	2.63e-11	353	657373561	KEH19228.1	291	5.17e-30	embryonic abundant-like protein [Medicago truncatula]	--	--	--	--	--	--	--	--	--	--	--	--	--	--	--	--	--	--	--	--	--	--	--
Cluster-8728.120398	279.563	1183.37	-2.0817	1.35e-14	2.87e-11	2879	356573611	XP_003554951.1	3262	0	PREDICTED: putative calcium-transporting ATPase 13, plasma membrane-type-like [Glycine max]	571554199	XM_003554903.2	1334	0	PREDICTED: Glycine max putative calcium-transporting ATPase 13, plasma membrane-type-like (LOC100793918), mRNA	K01537	E3.6.3.8	Ca2+-transporting ATPase	http://www.genome.jp/dbget-bin/www_bget?ko:K01537	--	--	--	--	PF06814//PF00122//PF06481	Lung seven transmembrane receptor//E1-E2 ATPase//COX Aromatic Rich Motif	GO:0022900//GO:0055114//GO:0006118	electron transport chain//oxidation-reduction process//obsolete electron transport	GO:0000166//GO:0008827//GO:0046872	nucleotide binding//cytochrome o ubiquinol oxidase activity//metal ion binding	GO:0016021//GO:0009319	integral component of membrane//cytochrome o ubiquinol oxidase complex	KOG0204	Calcium transporting ATPase
Cluster-8728.89569	135.917	736.547	-2.4381	1.36e-14	2.87e-11	689	357502085	XP_003621331.1	779	4.15e-100	Isoliquiritigenin 2'-O-methyltransferase [Medicago truncatula]>gi|355496346|gb|AES77549.1| caffeic acid O-methyltransferase [Medicago truncatula]	571549313	XM_003552500.2	296	8.55e-152	PREDICTED: Glycine max isoliquiritigenin 2'-O-methyltransferase-like (LOC100798295), mRNA	K13066	E2.1.1.68, COMT	caffeic acid 3-O-methyltransferase	http://www.genome.jp/dbget-bin/www_bget?ko:K13066	--	--	--	--	PF00891//PF08100	O-methyltransferase//Dimerisation domain	GO:0032259	methylation	GO:0008171//GO:0046983	O-methyltransferase activity//protein dimerization activity	--	--	--	--
Cluster-8728.162962	130.129	1.09156	6.8974	1.92e-14	4.02e-11	607	356568881	XP_003552636.1	311	9.76e-34	PREDICTED: uncharacterized protein LOC100803066 [Glycine max]	--	--	--	--	--	--	--	--	--	--	--	--	--	--	--	--	--	--	--	--	--	--	--
Cluster-8728.99258	1044.82	3808.76	-1.8661	2.35e-14	4.86e-11	1738	388497126	AFK36629.1	932	3.79e-119	unknown [Lotus japonicus]	571534194	XM_003549442.2	304	7.94e-156	PREDICTED: Glycine max probable xyloglucan endotransglucosylase/hydrolase protein 23-like (LOC100801634), mRNA	K08235	E2.4.1.207	xyloglucan:xyloglucosyl transferase	http://www.genome.jp/dbget-bin/www_bget?ko:K08235	--	--	--	--	PF06955//PF00722	Xyloglucan endo-transglycosylase (XET) C-terminus//Glycosyl hydrolases family 16	GO:0006073//GO:0005975	cellular glucan metabolic process//carbohydrate metabolic process	GO:0004553//GO:0016762	hydrolase activity, hydrolyzing O-glycosyl compounds//xyloglucan:xyloglucosyl transferase activity	GO:0005618//GO:0048046	cell wall//apoplast	--	--
Cluster-8728.71441	183.609	840.186	-2.1941	2.39e-14	4.9e-11	2203	734404540	KHN33051.1	522	6.2e-60	hypothetical protein glysoja_010042 [Glycine soja]	351722147	NM_001249281.1	345	1.63e-178	Glycine max uncharacterized LOC100526935 (LOC100526935), mRNA >gnl|BL_ORD_ID|7211180 Soybean clone JCVI-FLGm-8P5 unknown mRNA	--	--	--	--	--	--	--	--	--	--	--	--	--	--	--	--	--	--
Cluster-8728.88927	52.1286	389.009	-2.8997	2.93e-14	5.95e-11	1515	356538632	XP_003537805.1	1405	0	PREDICTED: uncharacterized protein LOC100802385 [Glycine max]	593129761	XM_007131640.1	503	0	Phaseolus vulgaris hypothetical protein (PHAVU_011G034800g) mRNA, complete cds	K19366	SPG20	spartin	http://www.genome.jp/dbget-bin/www_bget?ko:K19366	--	--	--	--	PF15836//PF08001	SSTK-interacting protein, TSSK6-activating co-chaperone protein//CMV US	GO:0030683	evasion or tolerance by virus of host immune response	GO:0051087	chaperone binding	GO:0044386	integral to host endoplasmic reticulum membrane	--	--
Cluster-8728.89386	390.656	1456.16	-1.8982	3.74e-14	7.5e-11	1219	388498000	AFK37066.1	567	4.99e-67	unknown [Lotus japonicus]	388497999	BT137271.1	275	7.29e-140	Lotus japonicus clone JCVI-FLLj-19J5 unknown mRNA	--	--	--	--	--	--	--	--	PF03106	WRKY DNA -binding domain	GO:0006355	regulation of transcription, DNA-templated	GO:0003700//GO:0043565	transcription factor activity, sequence-specific DNA binding//sequence-specific DNA binding	GO:0005667	transcription factor complex	--	--
Cluster-8728.20528	109.688	0	Inf	3.94e-14	7.83e-11	1361	828324732	XP_012573427.1	1697	0	PREDICTED: 5'-nucleotidase domain-containing protein 4 [Cicer arietinum]	571533500	XR_418985.1	752	0	PREDICTED: Glycine max cytosolic purine 5'-nucleotidase-like (LOC100815862), misc_RNA	--	--	--	--	--	--	--	--	--	--	--	--	--	--	--	--	--	--
Cluster-8728.89595	246.135	1009.27	-2.0358	6.79e-14	1.33e-10	3467	356544850	XP_003540860.1	3211	0	PREDICTED: subtilisin-like protease-like [Glycine max]	571448584	XM_003523448.2	970	0	PREDICTED: Glycine max subtilisin-like protease-like (LOC100792501), mRNA	--	--	--	--	--	--	--	--	PF00082	Subtilase family	GO:0006508	proteolysis	GO:0004252	serine-type endopeptidase activity	--	--	--	--
Cluster-8728.78279	2620.88	787.273	1.7351	9.05e-14	1.76e-10	1318	734397445	KHN30200.1	1186	5.05e-160	Aquaporin TIP1-3 [Glycine soja]	351722852	NM_001251097.1	527	0	Glycine max nodulin-26 (LOC547794), mRNA >gnl|BL_ORD_ID|62300 Glycine max nodulin-26 mRNA, complete cds	K09873	TIP	aquaporin TIP	http://www.genome.jp/dbget-bin/www_bget?ko:K09873	--	--	--	--	PF00230	Major intrinsic protein	GO:0006810	transport	GO:0005215	transporter activity	GO:0016020	membrane	KOG0223	Aquaporin (major intrinsic protein family)
Cluster-8728.102252	337.154	2.72678	6.9501	1.09e-13	2.11e-10	2045	657396670	AES64023.2	1284	2.51e-169	papain family cysteine protease [Medicago truncatula]	357446992	XM_003593724.1	236	5.93e-118	Medicago truncatula Cysteine proteinase (MTR_2g015920) mRNA, complete cds	--	--	--	--	--	--	--	--	PF00112//PF03051	Papain family cysteine protease//Peptidase C1-like family	GO:0006508	proteolysis	GO:0004197//GO:0008234	cysteine-type endopeptidase activity//cysteine-type peptidase activity	--	--	KOG1543	Cysteine proteinase Cathepsin L
Cluster-8728.90306	123.666	1008.27	-3.0273	1.41e-13	2.7e-10	1292	734380107	KHN22712.1	735	1.1e-91	Putative xyloglucan endotransglucosylase/hydrolase protein 23 [Glycine soja]	571496186	XM_003542108.2	318	9.67e-164	PREDICTED: Glycine max probable xyloglucan endotransglucosylase/hydrolase protein 23-like (LOC100782104), mRNA	K08235	E2.4.1.207	xyloglucan:xyloglucosyl transferase	http://www.genome.jp/dbget-bin/www_bget?ko:K08235	--	--	--	--	PF17122//PF06955//PF00722	Zinc-finger//Xyloglucan endo-transglycosylase (XET) C-terminus//Glycosyl hydrolases family 16	GO:0005975//GO:0006073	carbohydrate metabolic process//cellular glucan metabolic process	GO:0005515//GO:0008270//GO:0016762//GO:0004553	protein binding//zinc ion binding//xyloglucan:xyloglucosyl transferase activity//hydrolase activity, hydrolyzing O-glycosyl compounds	GO:0048046//GO:0005618	apoplast//cell wall	--	--
Cluster-8728.154597	22.7166	251.494	-3.4687	1.44e-13	2.72e-10	1554	388491130	AFK33631.1	278	1.88e-27	unknown [Lotus japonicus]	388491129	BT133836.1	218	4.54e-108	Lotus japonicus clone JCVI-FLLj-4I16 unknown mRNA	K02260	COX17	cytochrome c oxidase assembly protein subunit 17	http://www.genome.jp/dbget-bin/www_bget?ko:K02260	--	--	--	--	PF01439//PF05051	Metallothionein//Cytochrome C oxidase copper chaperone (COX17)	GO:0006825	copper ion transport	GO:0046872//GO:0005507//GO:0016531	metal ion binding//copper ion binding//copper chaperone activity	GO:0005758	mitochondrial intermembrane space	KOG3496	Cytochrome c oxidase assembly protein/Cu2+ chaperone COX17
Cluster-8728.99175	433.105	1594.76	-1.8806	1.59e-13	2.98e-10	1970	571441074	XP_003518234.2	1443	0	PREDICTED: uncharacterized protein LOC100799846 [Glycine max]	292727788	AK336410.1	462	0	Lotus japonicus cDNA, clone: LjFL1-002-CG02, HTC	--	--	--	--	--	--	--	--	--	--	--	--	--	--	--	--	--	--
Cluster-8728.127471	0	97.1192	#NAME?	1.86e-13	3.44e-10	2193	356549321	XP_003543042.1	2024	0	PREDICTED: serine/threonine-protein kinase HT1 [Glycine max]>gi|734337579|gb|KHN08516.1| Serine/threonine-protein kinase HT1 [Glycine soja]	210141650	AK245569.1	1066	0	Glycine max cDNA, clone: GMFL01-34-G09	--	--	--	--	--	--	--	--	PF07714//PF06293//PF00069	Protein tyrosine kinase//Lipopolysaccharide kinase (Kdo/WaaP) family//Protein kinase domain	GO:0006468	protein phosphorylation	GO:0016773//GO:0005524//GO:0004672	phosphotransferase activity, alcohol group as acceptor//ATP binding//protein kinase activity	GO:0016020	membrane	KOG0192	Tyrosine kinase specific for activated (GTP-bound) p21cdc42Hs
Cluster-8728.104942	4915.9	1623.6	1.5983	2.05e-13	3.76e-10	1563	502152962	XP_004509171.1	1322	1.42e-177	PREDICTED: uroporphyrinogen-III C-methyltransferase [Cicer arietinum]	292789899	AK339457.1	641	0	Lotus japonicus cDNA, clone: LjFL3-009-BG04, HTC	--	--	--	--	--	--	--	--	PF00590	Tetrapyrrole (Corrin/Porphyrin) Methylases	GO:0008152	metabolic process	GO:0008168	methyltransferase activity	--	--	KOG1527	Uroporphyrin III methyltransferase
Cluster-8728.51577	144.138	681.962	-2.2422	2.1e-13	3.82e-10	1961	33414052	AAP03088.1	1175	5.44e-154	class Ia chitinase [Galega orientalis]	10047220	AB048531.1	319	4.12e-164	Psophocarpus tetragonolobus mRNA for class I chitinase, complete cds	K01183	E3.2.1.14	chitinase	http://www.genome.jp/dbget-bin/www_bget?ko:K01183	--	--	--	--	PF00187//PF00182	Chitin recognition protein//Chitinase class I	GO:0016998//GO:0006032	cell wall macromolecule catabolic process//chitin catabolic process	GO:0004568//GO:0008061	chitinase activity//chitin binding	--	--	KOG4742	Predicted chitinase
Cluster-8728.71157	0	96.5654	#NAME?	2.17e-13	3.91e-10	1317	357462333	XP_003601448.1	682	4.15e-142	Endo-1 4-beta-glucanase [Medicago truncatula]>gi|357517079|ref|XP_003628828.1| Endo-1 4-beta-glucanase [Medicago truncatula]>gi|355490496|gb|AES71699.1| glycosyl hydrolase family 9 protein [Medicago truncatula]	593800943	XM_007163447.1	314	1.65e-161	Phaseolus vulgaris hypothetical protein (PHAVU_001G239900g) mRNA, complete cds	--	--	--	--	--	--	--	--	PF00759	Glycosyl hydrolase family 9	GO:0005975	carbohydrate metabolic process	GO:0004553	hydrolase activity, hydrolyzing O-glycosyl compounds	--	--	--	--
Cluster-8728.94552	852.298	2689.09	-1.6577	2.27e-13	4.05e-10	2195	734388900	KHN26004.1	1161	2.15e-147	Ankyrin repeat-containing protein [Glycine soja]	--	--	--	--	--	--	--	--	--	--	--	--	--	PF13606//PF00023	Ankyrin repeat//Ankyrin repeat	--	--	GO:0005515	protein binding	--	--	KOG0504	FOG: Ankyrin repeat
Cluster-8728.113805	8295.54	1181.2	2.8121	2.33e-13	4.12e-10	2274	356572070	XP_003554193.1	2841	0	PREDICTED: glucose-6-phosphate isomerase, cytosolic-like [Glycine max]	571553555	XM_003554145.2	1466	0	PREDICTED: Glycine max glucose-6-phosphate isomerase, cytosolic-like (LOC100798134), mRNA	K01810	GPI, pgi	glucose-6-phosphate isomerase	http://www.genome.jp/dbget-bin/www_bget?ko:K01810	--	--	--	--	PF00589//PF00342	Phage integrase family//Phosphoglucose isomerase	GO:0005985//GO:0006094//GO:0006098//GO:0005982//GO:0006096//GO:0006310//GO:0015074	sucrose metabolic process//gluconeogenesis//pentose-phosphate shunt//starch metabolic process//glycolytic process//DNA recombination//DNA integration	GO:0004347//GO:0003677	glucose-6-phosphate isomerase activity//DNA binding	--	--	KOG2446	Glucose-6-phosphate isomerase
Cluster-8728.52112	342.724	43.1065	2.9911	2.69e-13	4.72e-10	1989	356569375	XP_003552877.1	641	4.66e-77	PREDICTED: uncharacterized protein LOC100810542 [Glycine max]>gi|734332977|gb|KHN07549.1| hypothetical protein glysoja_019656 [Glycine soja]	571542929	XM_003552829.2	272	5.6e-138	PREDICTED: Glycine max uncharacterized LOC100810542 (LOC100810542), mRNA	--	--	--	--	--	--	--	--	PF15491	CST, telomere maintenance, complex subunit CTC1	GO:0000723	telomere maintenance	--	--	--	--	--	--
Cluster-8728.99437	170.6	751.228	-2.1386	2.94e-13	5.11e-10	3589	657390120	KEH31708.1	2645	0	GRAS family transcription factor [Medicago truncatula]	828337793	XM_004515744.2	1258	0	PREDICTED: Cicer arietinum scarecrow-like protein 28 (LOC101509178), mRNA	--	--	--	--	--	--	--	--	--	--	--	--	--	--	--	--	--	--
Cluster-8728.103734	5900.62	1989.2	1.5687	3.26e-13	5.6e-10	1157	734368322	KHN18736.1	1258	4.52e-170	Fructose-bisphosphate aldolase, cytoplasmic isozyme 2 [Glycine soja]	571446326	XM_003521397.2	509	0	PREDICTED: Glycine max uncharacterized LOC100527532 (LOC100527532), mRNA	K01623	ALDO	fructose-bisphosphate aldolase, class I	http://www.genome.jp/dbget-bin/www_bget?ko:K01623	--	--	--	--	PF07545//PF00274	Vestigial/Tondu family//Fructose-bisphosphate aldolase class-I	GO:0006020//GO:0015976//GO:0006096//GO:0006013//GO:0006000//GO:0006098//GO:0006094//GO:0006355	inositol metabolic process//carbon utilization//glycolytic process//mannose metabolic process//fructose metabolic process//pentose-phosphate shunt//gluconeogenesis//regulation of transcription, DNA-templated	GO:0004332	fructose-bisphosphate aldolase activity	GO:0005634	nucleus	KOG1557	Fructose-biphosphate aldolase
Cluster-8728.96736	3506.1	9994.38	-1.5113	3.28e-13	5.6e-10	233	--	--	--	--	--	--	--	--	--	--	--	--	--	--	--	--	--	--	PF02820//PF01981//PF05052//PF01974//PF00262	mbt repeat//Peptidyl-tRNA hydrolase PTH2//MerE protein//tRNA intron endonuclease, catalytic C-terminal domain//Calreticulin family	GO:0006457//GO:0051252//GO:0006355//GO:0015694//GO:0006388	protein folding//regulation of RNA metabolic process//regulation of transcription, DNA-templated//mercury ion transport//tRNA splicing, via endonucleolytic cleavage and ligation	GO:0000213//GO:0004045//GO:0015097//GO:0005509//GO:0051082	tRNA-intron endonuclease activity//aminoacyl-tRNA hydrolase activity//mercury ion transmembrane transporter activity//calcium ion binding//unfolded protein binding	GO:0000214//GO:0005634//GO:0005783//GO:0016020	tRNA-intron endonuclease complex//nucleus//endoplasmic reticulum//membrane	--	--
Cluster-8728.112221	277.04	1085.71	-1.9705	3.54e-13	5.99e-10	1557	360047715	AEV93477.1	821	3.67e-100	ferulate 5-hydroxylase [Caragana korshinskii]	156147994	EF569596.1	138	1.35e-63	Leucaena leucocephala coniferyl aldehyde 5 hydroxylase mRNA, partial cds	K09755	CYP84A, F5H	ferulate-5-hydroxylase	http://www.genome.jp/dbget-bin/www_bget?ko:K09755	--	--	--	--	PF00067	Cytochrome P450	GO:0055114	oxidation-reduction process	GO:0005506//GO:0020037//GO:0016705	iron ion binding//heme binding//oxidoreductase activity, acting on paired donors, with incorporation or reduction of molecular oxygen	--	--	KOG0156	Cytochrome P450 CYP2 subfamily
Cluster-8728.97529	798.111	2586.04	-1.6961	3.79e-13	6.37e-10	612	734380107	KHN22712.1	736	3.63e-95	Putative xyloglucan endotransglucosylase/hydrolase protein 23 [Glycine soja]	292683090	AK339642.1	324	2.05e-167	Lotus japonicus cDNA, clone: LjFL3-042-BG12, HTC	K08235	E2.4.1.207	xyloglucan:xyloglucosyl transferase	http://www.genome.jp/dbget-bin/www_bget?ko:K08235	--	--	--	--	PF06955//PF00722	Xyloglucan endo-transglycosylase (XET) C-terminus//Glycosyl hydrolases family 16	GO:0006073//GO:0005975	cellular glucan metabolic process//carbohydrate metabolic process	GO:0004553//GO:0016762	hydrolase activity, hydrolyzing O-glycosyl compounds//xyloglucan:xyloglucosyl transferase activity	GO:0005618//GO:0048046	cell wall//apoplast	--	--
Cluster-8728.91433	318.102	1460.42	-2.1988	4.06e-13	6.76e-10	1555	502139069	XP_004503634.1	225	2.4e-19	PREDICTED: uncharacterized protein LOC101502259 [Cicer arietinum]	--	--	--	--	--	--	--	--	--	--	--	--	--	--	--	--	--	--	--	--	--	--	--
Cluster-8728.96657	444.398	1542.85	-1.7957	4.26e-13	7.02e-10	1353	729468976	XP_010526891.1	1398	0	PREDICTED: probable aquaporin PIP2-8 [Tarenaya hassleriana]	571448572	XM_003522571.2	511	0	PREDICTED: Glycine max uncharacterized LOC100306103 (LOC100306103), mRNA	K09872	PIP	aquaporin PIP	http://www.genome.jp/dbget-bin/www_bget?ko:K09872	--	--	--	--	PF06783//PF00230	Uncharacterised protein family (UPF0239)//Major intrinsic protein	GO:0006810	transport	GO:0005215	transporter activity	GO:0016021//GO:0016020	integral component of membrane//membrane	KOG0223	Aquaporin (major intrinsic protein family)
Cluster-8728.100137	913.346	2956.55	-1.6947	4.8e-13	7.78e-10	1801	--	--	--	--	--	--	--	--	--	--	--	--	--	--	--	--	--	--	--	--	--	--	--	--	--	--	--	--
Cluster-8728.29288	0	112.397	#NAME?	4.79e-13	7.78e-10	2872	356569368	XP_003552874.1	3144	0	PREDICTED: actin-related protein 5-like isoform X1 [Glycine max]	571542851	XM_003552826.2	1451	0	PREDICTED: Glycine max actin-related protein 5-like (LOC100808396), transcript variant X1, mRNA	K11672	ACTR5, ARP5, INO80M	actin-related protein 5	http://www.genome.jp/dbget-bin/www_bget?ko:K11672	--	--	--	--	--	--	--	--	--	--	--	--	KOG0681	Actin-related protein - Arp5p
Cluster-8728.102600	929.001	2943.42	-1.6637	5.45e-13	8.69e-10	2640	502094907	XP_004490325.1	2992	0	PREDICTED: probable indole-3-acetic acid-amido synthetase GH3.1 [Cicer arietinum]	292782713	AK338103.1	1118	0	Lotus japonicus cDNA, clone: LjFL2-009-DH09, HTC	K14487	GH3	auxin responsive GH3 gene family	http://www.genome.jp/dbget-bin/www_bget?ko:K14487	--	--	--	--	--	--	--	--	--	--	--	--	--	--
Cluster-8728.95950	115.887	571.747	-2.3027	5.42e-13	8.69e-10	1773	593186229	XP_007132234.1	669	3.52e-80	hypothetical protein PHAVU_011G077400g [Phaseolus vulgaris]>gi|561005234|gb|ESW04228.1| hypothetical protein PHAVU_011G077400g [Phaseolus vulgaris]	388495979	BT136261.1	388	0	Medicago truncatula clone JCVI-FLMt-8I2 unknown mRNA	--	--	--	--	--	--	--	--	PF00514//PF06305//PF04995//PF04186	Armadillo/beta-catenin-like repeat//Protein of unknown function (DUF1049)//Heme exporter protein D (CcmD)//FxsA cytoplasmic membrane protein	GO:0017004//GO:0015886	cytochrome complex assembly//heme transport	GO:0005515	protein binding	GO:0016020//GO:0005887//GO:0016021	membrane//integral component of plasma membrane//integral component of membrane	--	--
Cluster-8728.100854	0	303.849	#NAME?	5.51e-13	8.72e-10	4086	356511915	XP_003524667.1	1194	1.15e-149	PREDICTED: SNAP25 homologous protein SNAP33-like [Glycine max]>gi|734437720|gb|KHN48724.1| SNAP25 like protein SNAP33 [Glycine soja]	388502609	BT139576.1	474	0	Lotus japonicus clone JCVI-FLLj-1P15 unknown mRNA	K18211	SNAP25	synaptosomal-associated protein 25	http://www.genome.jp/dbget-bin/www_bget?ko:K18211	--	--	--	--	PF16331//PF02365	TolA binding protein trimerisation//No apical meristem (NAM) protein	GO:0070206//GO:0006355	protein trimerization//regulation of transcription, DNA-templated	GO:0003677	DNA binding	--	--	KOG3065	SNAP-25 (synaptosome-associated protein) component of SNARE complex
Cluster-8728.104545	0	92.7449	#NAME?	6.46e-13	1.01e-09	3975	593789646	XP_007157862.1	5666	0	hypothetical protein PHAVU_002G104500g [Phaseolus vulgaris]>gi|561031277|gb|ESW29856.1| hypothetical protein PHAVU_002G104500g [Phaseolus vulgaris]	571487738	XM_006590674.1	2750	0	PREDICTED: Glycine max DNA-directed RNA polymerase II subunit 1-like (LOC100812506), mRNA	K03006	RPB1, POLR2A	DNA-directed RNA polymerase II subunit RPB1	http://www.genome.jp/dbget-bin/www_bget?ko:K03006	--	--	--	--	PF04990//PF05001//PF04997//PF05000//PF04998//PF04992//PF04983//PF00623	RNA polymerase Rpb1, domain 7//RNA polymerase Rpb1 C-terminal repeat//RNA polymerase Rpb1, domain 1//RNA polymerase Rpb1, domain 4//RNA polymerase Rpb1, domain 5//RNA polymerase Rpb1, domain 6//RNA polymerase Rpb1, domain 3//RNA polymerase Rpb1, domain 2	GO:0006144//GO:0006206//GO:0006366//GO:0006351	purine nucleobase metabolic process//pyrimidine nucleobase metabolic process//transcription from RNA polymerase II promoter//transcription, DNA-templated	GO:0003899//GO:0003677	DNA-directed RNA polymerase activity//DNA binding	GO:0005665//GO:0005730	DNA-directed RNA polymerase II, core complex//nucleolus	KOG0260	RNA polymerase II, large subunit
Cluster-8728.102691	364.694	1295.16	-1.8284	7.51e-13	1.17e-09	1626	358248333	NP_001240119.1	443	4.77e-48	uncharacterized protein LOC100817754 [Glycine max]>gi|255645427|gb|ACU23209.1| unknown [Glycine max]	292683067	AK339619.1	333	5.61e-172	Lotus japonicus cDNA, clone: LjFL3-038-BD02, HTC	K09873	TIP	aquaporin TIP	http://www.genome.jp/dbget-bin/www_bget?ko:K09873	--	--	--	--	PF00230	Major intrinsic protein	GO:0006810	transport	GO:0005215	transporter activity	GO:0016020//GO:0016021	membrane//integral component of membrane	KOG0223	Aquaporin (major intrinsic protein family)
Cluster-8728.120755	0	92.1974	#NAME?	7.56e-13	1.17e-09	2201	734404540	KHN33051.1	522	6.2e-60	hypothetical protein glysoja_010042 [Glycine soja]	351722147	NM_001249281.1	337	4.57e-174	Glycine max uncharacterized LOC100526935 (LOC100526935), mRNA >gnl|BL_ORD_ID|7211180 Soybean clone JCVI-FLGm-8P5 unknown mRNA	--	--	--	--	--	--	--	--	--	--	--	--	--	--	--	--	--	--
Cluster-8728.103265	119.044	579.912	-2.2843	8.47e-13	1.29e-09	3549	388501990	AFK39061.1	560	5.43e-63	unknown [Lotus japonicus]	388501989	BT139266.1	275	2.16e-139	Lotus japonicus clone JCVI-FLLj-10M13 unknown mRNA	--	--	--	--	--	--	--	--	PF02298//PF00127	Plastocyanin-like domain//Copper binding proteins, plastocyanin/azurin family	GO:0006118	obsolete electron transport	GO:0005507//GO:0009055	copper ion binding//electron carrier activity	--	--	--	--
Cluster-8728.77264	182.949	769.276	-2.0721	8.51e-13	1.29e-09	2652	502138689	XP_004503496.1	1308	4.05e-170	PREDICTED: probable pectinesterase 53 [Cicer arietinum]	357520828	XM_003630655.1	573	0	Medicago truncatula Pectinesterase (MTR_8g102380) mRNA, complete cds	K01051	E3.1.1.11	pectinesterase	http://www.genome.jp/dbget-bin/www_bget?ko:K01051	--	--	--	--	PF01095	Pectinesterase	GO:0005985//GO:0005982//GO:0042545	sucrose metabolic process//starch metabolic process//cell wall modification	GO:0030599	pectinesterase activity	GO:0005618	cell wall	--	--
Cluster-8728.101169	300.538	1115.68	-1.8923	8.58e-13	1.29e-09	1393	571479687	XP_003534655.2	1181	1.82e-157	PREDICTED: cationic peroxidase 1-like [Glycine max]	571479686	XM_003534607.2	177	2.51e-85	PREDICTED: Glycine max cationic peroxidase 1-like (LOC100815142), mRNA	K00430	E1.11.1.7	peroxidase	http://www.genome.jp/dbget-bin/www_bget?ko:K00430	--	--	--	--	PF00141	Peroxidase	GO:0006804//GO:0006979//GO:0055114	obsolete peroxidase reaction//response to oxidative stress//oxidation-reduction process	GO:0004601//GO:0020037	peroxidase activity//heme binding	--	--	--	--
Cluster-8728.12792	121.584	1.63734	6.2145	8.66e-13	1.3e-09	1007	356569375	XP_003552877.1	641	8.77e-81	PREDICTED: uncharacterized protein LOC100810542 [Glycine max]>gi|734332977|gb|KHN07549.1| hypothetical protein glysoja_019656 [Glycine soja]	571542929	XM_003552829.2	272	2.79e-138	PREDICTED: Glycine max uncharacterized LOC100810542 (LOC100810542), mRNA	--	--	--	--	--	--	--	--	PF15491	CST, telomere maintenance, complex subunit CTC1	GO:0000723	telomere maintenance	--	--	--	--	--	--
Cluster-8728.86898	590.998	1935.19	-1.7112	1.17e-12	1.73e-09	1625	657399630	AES67313.2	479	7.23e-55	calcium-binding EF-hand protein [Medicago truncatula]	571494359	XM_003540280.2	179	2.28e-86	PREDICTED: Glycine max calcium-binding protein KIC-like (LOC100808976), mRNA	--	--	--	--	--	--	--	--	PF13202//PF13499//PF00036//PF12763//PF13405//PF13833	EF hand//EF-hand domain pair//EF hand//Cytoskeletal-regulatory complex EF hand//EF-hand domain//EF-hand domain pair	--	--	GO:0005509//GO:0005515	calcium ion binding//protein binding	--	--	KOG0028	Ca2+-binding protein (centrin/caltractin), EF-Hand superfamily protein
Cluster-8728.113909	589.002	1923.14	-1.7071	1.27e-12	1.87e-09	1604	502099989	XP_004491607.1	873	2.84e-111	PREDICTED: fasciclin-like arabinogalactan protein 7 [Cicer arietinum]>gi|502099993|ref|XP_004491608.1| PREDICTED: fasciclin-like arabinogalactan protein 7 [Cicer arietinum]	593567574	XM_007142459.1	619	0	Phaseolus vulgaris hypothetical protein (PHAVU_008G287700g) mRNA, complete cds	--	--	--	--	--	--	--	--	PF15324//PF04625	Hedgehog signalling target//DEC-1 protein, N-terminal region	GO:0007224//GO:0007304	smoothened signaling pathway//chorion-containing eggshell formation	GO:0005213	structural constituent of chorion	GO:0005576//GO:0042600	extracellular region//chorion	--	--
Cluster-8728.96947	1566.62	4573.56	-1.5457	1.28e-12	1.88e-09	852	357476915	XP_003608743.1	248	2.16e-23	14 kDa proline-rich protein DC2.15 [Medicago truncatula]>gi|355509798|gb|AES90940.1| Lipid transfer protein [Medicago truncatula]>gi|388508650|gb|AFK42391.1| unknown [Medicago truncatula]	571531962	XM_006600074.1	263	2.36e-133	PREDICTED: Glycine max uncharacterized LOC100500016 (LOC100500016), transcript variant X1, mRNA	--	--	--	--	--	--	--	--	PF05887	Procyclic acidic repetitive protein (PARP)	GO:0006869	lipid transport	--	--	GO:0016020	membrane	--	--
Cluster-8728.97200	1262.08	3713.12	-1.5568	1.44e-12	2.08e-09	1099	--	--	--	--	--	--	--	--	--	--	--	--	--	--	--	--	--	--	--	--	--	--	--	--	--	--	--	--
Cluster-8728.114150	231.376	904.557	-1.967	1.45e-12	2.1e-09	2502	356576759	XP_003556497.1	1353	4.68e-179	PREDICTED: broad-range acid phosphatase DET1-like [Glycine max]	828303673	XM_004495697.2	454	0	PREDICTED: Cicer arietinum phosphoglycerate mutase-like protein AT74 (LOC101511220), mRNA	--	--	--	--	--	--	--	--	--	--	--	--	--	--	--	--	--	--
Cluster-8728.44288	0	89.4753	#NAME?	1.65e-12	2.37e-09	1703	351724585	NP_001235783.1	432	4.11e-47	uncharacterized protein LOC100500282 [Glycine max]>gi|255629930|gb|ACU15317.1| unknown [Glycine max]>gi|734380079|gb|KHN22684.1| hypothetical protein glysoja_027572 [Glycine soja]	351724584	NM_001248854.1	323	2.13e-166	Glycine max uncharacterized LOC100500282 (LOC100500282), mRNA >gnl|BL_ORD_ID|7210599 Soybean clone JCVI-FLGm-7K8 unknown mRNA	--	--	--	--	--	--	--	--	--	--	--	--	--	--	--	--	--	--
Cluster-8728.101321	585.878	1894.28	-1.693	1.68e-12	2.38e-09	1523	593785053	XP_007155567.1	609	6.34e-72	hypothetical protein PHAVU_003G212800g [Phaseolus vulgaris]>gi|561028921|gb|ESW27561.1| hypothetical protein PHAVU_003G212800g [Phaseolus vulgaris]	828337705	XM_004515737.2	178	7.66e-86	PREDICTED: Cicer arietinum dehydration-responsive element-binding protein 1E-like (LOC101507179), mRNA	--	--	--	--	Q9M0L0	346	5.2e-36	Dehydration-responsive element-binding protein 1A OS=Arabidopsis thaliana GN=DREB1A PE=1 SV=2	PF00847	AP2 domain	GO:0006355	regulation of transcription, DNA-templated	GO:0003700	transcription factor activity, sequence-specific DNA binding	GO:0005667	transcription factor complex	--	--
Cluster-8728.85696	908.233	2776.5	-1.6121	1.73e-12	2.44e-09	1592	593785053	XP_007155567.1	609	1.4e-71	hypothetical protein PHAVU_003G212800g [Phaseolus vulgaris]>gi|561028921|gb|ESW27561.1| hypothetical protein PHAVU_003G212800g [Phaseolus vulgaris]	828337705	XM_004515737.2	178	8.01e-86	PREDICTED: Cicer arietinum dehydration-responsive element-binding protein 1E-like (LOC101507179), mRNA	--	--	--	--	--	--	--	--	PF00847	AP2 domain	GO:0006355	regulation of transcription, DNA-templated	GO:0003700	transcription factor activity, sequence-specific DNA binding	GO:0005667	transcription factor complex	--	--
Cluster-8728.23015	13199.7	22.9083	9.1704	1.79e-12	2.51e-09	703	657404268	KEH43013.1	499	6.28e-61	Chitinase / Hevein / PR-4 / Wheatwin2 [Medicago truncatula]	566169666	XM_006382738.1	60	1.36e-20	Populus trichocarpa hypothetical protein (POPTR_0005s05580g) mRNA, partial cds	--	--	--	--	--	--	--	--	PF00967	Barwin family	GO:0042742//GO:0050832	defense response to bacterium//defense response to fungus	--	--	--	--	--	--
Cluster-8728.131885	156.911	6.54938	4.5824	1.9e-12	2.64e-09	3412	571559366	XP_006604702.1	488	2.77e-54	PREDICTED: monothiol glutaredoxin-S6-like [Glycine max]>gi|734425864|gb|KHN43541.1| Monothiol glutaredoxin-S6 [Glycine soja]	571446569	XM_003521492.2	224	4.66e-111	PREDICTED: Glycine max monothiol glutaredoxin-S6-like (LOC100775606), mRNA	K03676	grxC, GLRX, GLRX2	glutaredoxin 3	http://www.genome.jp/dbget-bin/www_bget?ko:K03676	--	--	--	--	PF04493//PF08198//PF00462	Endonuclease V//Thymopoietin protein//Glutaredoxin	GO:0006118//GO:0006281//GO:0045454	obsolete electron transport//DNA repair//cell redox homeostasis	GO:0015035//GO:0003677//GO:0009055//GO:0004519	protein disulfide oxidoreductase activity//DNA binding//electron carrier activity//endonuclease activity	--	--	KOG1752	Glutaredoxin and related proteins
Cluster-8728.79740	313.872	1124.97	-1.8416	2.19e-12	3.03e-09	618	571572675	XP_003557098.2	555	1.77e-68	PREDICTED: cationic peroxidase 2-like, partial [Glycine max]	388503373	BT139958.1	145	6.65e-68	Lotus japonicus clone JCVI-FLLj-19H23 unknown mRNA	K00430	E1.11.1.7	peroxidase	http://www.genome.jp/dbget-bin/www_bget?ko:K00430	--	--	--	--	PF00141	Peroxidase	GO:0006979//GO:0055114//GO:0006804	response to oxidative stress//oxidation-reduction process//obsolete peroxidase reaction	GO:0004601//GO:0020037	peroxidase activity//heme binding	--	--	--	--
Cluster-8728.66610	613.045	1.09114	9.134	2.28e-12	3.12e-09	662	356569004	XP_003552697.1	141	2.59e-09	PREDICTED: uncharacterized protein LOC100790544 [Glycine max]>gi|734333042|gb|KHN07614.1| hypothetical protein glysoja_019721 [Glycine soja]	--	--	--	--	--	--	--	--	--	--	--	--	--	--	--	--	--	--	--	--	--	--	--
Cluster-8728.88228	109.042	541.723	-2.3127	2.52e-12	3.43e-09	671	502084804	XP_004487766.1	233	4.12e-22	PREDICTED: insoluble matrix shell protein 4-like [Cicer arietinum]	99083510	DQ519360.1	71	9.93e-27	Ammopiptanthus mongolicus cold-induced PsAD2-like protein mRNA, complete cds	--	--	--	--	--	--	--	--	--	--	--	--	--	--	--	--	--	--
Cluster-8728.110556	120.687	577.226	-2.2579	2.56e-12	3.46e-09	1918	356571971	XP_003554144.1	1023	1.29e-131	PREDICTED: 2-oxoglutarate-dependent dioxygenase AOP2-like [Glycine max]	571556923	XM_003554096.2	432	0	PREDICTED: Glycine max 2-oxoglutarate-dependent dioxygenase AOP2-like (LOC100817683), mRNA	--	--	--	--	--	--	--	--	PF03171	2OG-Fe(II) oxygenase superfamily	GO:0055114	oxidation-reduction process	GO:0016491	oxidoreductase activity	--	--	--	--
Cluster-8728.100035	617.549	1964.12	-1.6693	2.59e-12	3.47e-09	1676	729468976	XP_010526891.1	1396	0	PREDICTED: probable aquaporin PIP2-8 [Tarenaya hassleriana]	571448572	XM_003522571.2	511	0	PREDICTED: Glycine max uncharacterized LOC100306103 (LOC100306103), mRNA	K09872	PIP	aquaporin PIP	http://www.genome.jp/dbget-bin/www_bget?ko:K09872	--	--	--	--	PF00230//PF06783	Major intrinsic protein//Uncharacterised protein family (UPF0239)	GO:0006810	transport	GO:0005215	transporter activity	GO:0016020//GO:0016021	membrane//integral component of membrane	KOG0223	Aquaporin (major intrinsic protein family)
Cluster-8728.95502	881.689	2658.52	-1.5923	2.72e-12	3.63e-09	2810	388496518	AFK36325.1	1022	4.01e-129	unknown [Lotus japonicus]	292683067	AK339619.1	637	0	Lotus japonicus cDNA, clone: LjFL3-038-BD02, HTC	K09873	TIP	aquaporin TIP	http://www.genome.jp/dbget-bin/www_bget?ko:K09873	--	--	--	--	PF00230	Major intrinsic protein	GO:0006810	transport	GO:0005215	transporter activity	GO:0016020	membrane	KOG0223	Aquaporin (major intrinsic protein family)
Cluster-8728.91713	686.897	2193.17	-1.6749	2.91e-12	3.85e-09	998	734405801	KHN33603.1	746	1.84e-96	Basic form of pathogenesis-related protein 1 [Glycine soja]	402794922	NM_001250324.2	248	6.07e-125	Glycine max uncharacterized LOC100527778 (LOC100527778), mRNA	--	--	--	--	--	--	--	--	--	--	--	--	--	--	--	--	KOG3017	Defense-related protein containing SCP domain
Cluster-8728.101516	850.237	2808.14	-1.7237	2.95e-12	3.88e-09	4706	502160676	XP_004511843.1	3479	0	PREDICTED: calcium-transporting ATPase 2, plasma membrane-type-like [Cicer arietinum]	21314226	AY103493.1	1582	0	Medicago truncatula type IIB calcium ATPase MCA5 (MCA5) mRNA, complete cds	K01537	E3.6.3.8	Ca2+-transporting ATPase	http://www.genome.jp/dbget-bin/www_bget?ko:K01537	--	--	--	--	PF00122	E1-E2 ATPase	--	--	GO:0046872//GO:0000166	metal ion binding//nucleotide binding	--	--	KOG0204	Calcium transporting ATPase
Cluster-8728.143150	1027.2	5.45611	7.5566	3.02e-12	3.94e-09	689	657404266	KEH43011.1	298	3.66e-42	Chitinase / Hevein / PR-4 / Wheatwin2 [Medicago truncatula]	566169666	XM_006382738.1	56	2.23e-18	Populus trichocarpa hypothetical protein (POPTR_0005s05580g) mRNA, partial cds	--	--	--	--	--	--	--	--	PF00967	Barwin family	GO:0050832//GO:0042742	defense response to fungus//defense response to bacterium	--	--	--	--	--	--
Cluster-8728.98667	1570.75	469.186	1.7432	3.07e-12	3.98e-09	1029	502152710	XP_004509055.1	607	3.08e-75	PREDICTED: basic leucine zipper 43-like [Cicer arietinum]	828326372	XM_004508998.2	246	8.1e-124	PREDICTED: Cicer arietinum basic leucine zipper 43-like (LOC101502799), mRNA	--	--	--	--	--	--	--	--	PF03131//PF00170//PF07716//PF11468//PF09726	bZIP Maf transcription factor//bZIP transcription factor//Basic region leucine zipper//Aromatic prenyltransferase Orf2//Transmembrane protein	GO:0006355	regulation of transcription, DNA-templated	GO:0043565//GO:0003700//GO:0016740//GO:0003677	sequence-specific DNA binding//transcription factor activity, sequence-specific DNA binding//transferase activity//DNA binding	GO:0005634//GO:0016021//GO:0005667	nucleus//integral component of membrane//transcription factor complex	--	--
Cluster-8728.110050	466.638	1558.19	-1.7395	3.53e-12	4.55e-09	2135	657399630	AES67313.2	483	1.37e-54	calcium-binding EF-hand protein [Medicago truncatula]	571494359	XM_003540280.2	185	1.39e-89	PREDICTED: Glycine max calcium-binding protein KIC-like (LOC100808976), mRNA	--	--	--	--	--	--	--	--	PF13202//PF13499//PF00036//PF13833//PF13405//PF12763	EF hand//EF-hand domain pair//EF hand//EF-hand domain pair//EF-hand domain//Cytoskeletal-regulatory complex EF hand	--	--	GO:0005509//GO:0005515	calcium ion binding//protein binding	--	--	KOG0028	Ca2+-binding protein (centrin/caltractin), EF-Hand superfamily protein
Cluster-8728.95410	170.82	0	Inf	3.88e-12	4.94e-09	1706	351724585	NP_001235783.1	432	4.16e-47	uncharacterized protein LOC100500282 [Glycine max]>gi|255629930|gb|ACU15317.1| unknown [Glycine max]>gi|734380079|gb|KHN22684.1| hypothetical protein glysoja_027572 [Glycine soja]	351724584	NM_001248854.1	323	2.14e-166	Glycine max uncharacterized LOC100500282 (LOC100500282), mRNA >gnl|BL_ORD_ID|7210599 Soybean clone JCVI-FLGm-7K8 unknown mRNA	--	--	--	--	--	--	--	--	--	--	--	--	--	--	--	--	--	--
Cluster-8728.96830	228.128	888.177	-1.961	3.89e-12	4.94e-09	1524	734361349	KHN15601.1	511	2.86e-58	hypothetical protein glysoja_034994 [Glycine soja]	571473682	XM_003531997.2	294	2.51e-150	PREDICTED: Glycine max uncharacterized LOC100785006 (LOC100785006), mRNA	--	--	--	--	--	--	--	--	--	--	--	--	--	--	--	--	--	--
Cluster-8728.97560	180.275	742.527	-2.0422	4.18e-12	5.28e-09	744	388521865	AFK48994.1	814	4.31e-107	unknown [Lotus japonicus]	21907922	AP004906.1	322	3.26e-166	Lotus japonicus genomic DNA, chromosome 1, clone: LjT06B17, TM0064b, complete sequence	--	--	--	--	--	--	--	--	PF02311//PF00190	AraC-like ligand binding domain//Cupin	GO:0006355	regulation of transcription, DNA-templated	GO:0045735	nutrient reservoir activity	--	--	--	--
Cluster-8728.88273	1077.19	124.936	3.108	5.47e-12	6.87e-09	2835	571502834	XP_003542023.2	2306	0	PREDICTED: uncharacterized protein LOC100785658 [Glycine max]	571502833	XM_003541975.2	865	0	PREDICTED: Glycine max uncharacterized LOC100785658 (LOC100785658), mRNA	--	--	--	--	--	--	--	--	PF04632	Fusaric acid resistance protein family	GO:0006810	transport	--	--	GO:0005886	plasma membrane	--	--
Cluster-8728.89322	2292.57	745.812	1.6201	5.61e-12	6.96e-09	1700	502157027	XP_004510733.1	1370	0	PREDICTED: serine acetyltransferase 5 [Cicer arietinum]	292780090	AK337916.1	564	0	Lotus japonicus cDNA, clone: LjFL2-003-AD09, HTC	K00640	cysE	serine O-acetyltransferase	http://www.genome.jp/dbget-bin/www_bget?ko:K00640	--	--	--	--	PF06426//PF11808	Serine acetyltransferase, N-terminal//Domain of unknown function (DUF3329)	GO:0016310//GO:0006535//GO:0006534//GO:0042967	phosphorylation//cysteine biosynthetic process from serine//cysteine metabolic process//acyl-carrier-protein biosynthetic process	GO:0009001//GO:0004673	serine O-acetyltransferase activity//protein histidine kinase activity	GO:0005737//GO:0009365	cytoplasm//protein histidine kinase complex	KOG4750	Serine O-acetyltransferase
Cluster-8728.98933	2247.55	12139.5	-2.4333	5.62e-12	6.96e-09	1453	357449145	XP_003594849.1	613	1.21e-74	ABA-responsive protein ABR17 [Medicago truncatula]>gi|355483897|gb|AES65100.1| ABA-responsive protein [Medicago truncatula]>gi|388507870|gb|AFK42001.1| unknown [Medicago truncatula]	283831547	GU290205.1	245	4.15e-123	Medicago sativa harvest-induced protein mRNA, complete cds	--	--	--	--	--	--	--	--	PF00407//PF00487	Pathogenesis-related protein Bet v I family//Fatty acid desaturase	GO:0009607//GO:0006952//GO:0006629	response to biotic stimulus//defense response//lipid metabolic process	--	--	--	--	--	--
Cluster-8728.95530	366.513	1243.92	-1.763	6.45e-12	7.94e-09	1131	734377070	KHN21547.1	1458	0	Leucine-rich repeat extensin-like protein 5 [Glycine soja]	571469835	XM_003532443.2	477	0	PREDICTED: Glycine max leucine-rich repeat extensin-like protein 5-like (LOC100814585), mRNA	--	--	--	--	--	--	--	--	PF00560//PF13855	Leucine Rich Repeat//Leucine rich repeat	--	--	GO:0005515	protein binding	--	--	KOG0619	FOG: Leucine rich repeat
Cluster-8728.128442	151.422	643.768	-2.088	6.64e-12	8.13e-09	2259	356570829	XP_003553586.1	1838	0	PREDICTED: trihelix transcription factor PTL-like [Glycine max]>gi|734316770|gb|KHN02252.1| Trihelix transcription factor GT-2 [Glycine soja]	571446327	XM_003521399.2	1044	0	PREDICTED: Glycine max trihelix transcription factor PTL-like (LOC100815903), mRNA	--	--	--	--	--	--	--	--	PF02416	mttA/Hcf106 family	GO:0015031	protein transport	GO:0008565	protein transporter activity	--	--	--	--
Cluster-8728.111886	102.508	507.374	-2.3073	7.14e-12	8.69e-09	4349	217074240	ACJ85480.1	740	2.55e-86	unknown [Medicago truncatula]>gi|388499728|gb|AFK37930.1| unknown [Medicago truncatula]>gi|388506860|gb|AFK41496.1| unknown [Medicago truncatula]>gi|657399960|gb|AES67463.2| fasciclin-like arabinogalactan protein [Medicago truncatula]	593703280	XM_007151981.1	406	0	Phaseolus vulgaris hypothetical protein (PHAVU_004G096900g) mRNA, complete cds	--	--	--	--	--	--	--	--	PF00069//PF07714	Protein kinase domain//Protein tyrosine kinase	GO:0006468	protein phosphorylation	GO:0005524//GO:0004672	ATP binding//protein kinase activity	--	--	KOG0192	Tyrosine kinase specific for activated (GTP-bound) p21cdc42Hs
Cluster-8728.69994	1497.9	455.038	1.7189	7.45e-12	9e-09	1663	502157027	XP_004510733.1	1284	1.41e-171	PREDICTED: serine acetyltransferase 5 [Cicer arietinum]	292780090	AK337916.1	549	0	Lotus japonicus cDNA, clone: LjFL2-003-AD09, HTC	K00640	cysE	serine O-acetyltransferase	http://www.genome.jp/dbget-bin/www_bget?ko:K00640	--	--	--	--	PF06426	Serine acetyltransferase, N-terminal	GO:0006534//GO:0006535//GO:0042967	cysteine metabolic process//cysteine biosynthetic process from serine//acyl-carrier-protein biosynthetic process	GO:0009001	serine O-acetyltransferase activity	GO:0005737	cytoplasm	KOG4750	Serine O-acetyltransferase
Cluster-8728.12975	281.223	4.36284	6.0103	7.66e-12	9.21e-09	1527	--	--	--	--	--	387762834	NR_048598.1	46	1.84e-12	Glycine max microRNA MIR398b (MIR398B), microRNA	--	--	--	--	--	--	--	--	--	--	--	--	--	--	--	--	--	--
Cluster-8728.23440	166.162	9.27487	4.1631	8.26e-12	9.86e-09	546	734378075	KHN21817.1	203	1.31e-18	hypothetical protein glysoja_042914 [Glycine soja]	--	--	--	--	--	--	--	--	--	--	--	--	--	--	--	--	--	--	--	--	--	--	--
Cluster-8728.64694	356.978	52.9173	2.754	8.34e-12	9.89e-09	2322	593490051	XP_007141893.1	970	2.58e-119	hypothetical protein PHAVU_008G234600g [Phaseolus vulgaris]>gi|561015026|gb|ESW13887.1| hypothetical protein PHAVU_008G234600g [Phaseolus vulgaris]	593490050	XM_007141831.1	301	4.96e-154	Phaseolus vulgaris hypothetical protein (PHAVU_008G234600g) mRNA, complete cds	--	--	--	--	--	--	--	--	PF00069//PF07714	Protein kinase domain//Protein tyrosine kinase	GO:0006468	protein phosphorylation	GO:0004672//GO:0005524	protein kinase activity//ATP binding	--	--	--	--
Cluster-8728.86136	283.225	1011.99	-1.8372	8.59e-12	1.01e-08	2194	502138381	XP_004503385.1	2376	0	PREDICTED: endoglucanase 8-like [Cicer arietinum]	571456626	XM_003525193.2	1112	0	PREDICTED: Glycine max endoglucanase 8-like (LOC100804372), mRNA	--	--	--	--	--	--	--	--	PF00759	Glycosyl hydrolase family 9	GO:0005975	carbohydrate metabolic process	GO:0004553	hydrolase activity, hydrolyzing O-glycosyl compounds	--	--	--	--
Cluster-8728.96508	801.027	2390.63	-1.5775	8.67e-12	1.02e-08	987	--	--	--	--	--	--	--	--	--	--	--	--	--	--	--	--	--	--	PF00488	MutS domain V	GO:0006298	mismatch repair	GO:0030983//GO:0005524	mismatched DNA binding//ATP binding	--	--	--	--
Cluster-8728.79547	127.577	563.033	-2.1419	8.79e-12	1.02e-08	1874	357483647	XP_003612110.1	2320	0	Cytochrome P450 [Medicago truncatula]>gi|355513445|gb|AES95068.1| cytochrome P450 family ferulate hydroxylase [Medicago truncatula]	828330421	XM_004512040.2	701	0	PREDICTED: Cicer arietinum cytochrome P450 84A1 (LOC101491312), mRNA	K09755	CYP84A, F5H	ferulate-5-hydroxylase	http://www.genome.jp/dbget-bin/www_bget?ko:K09755	--	--	--	--	PF00067	Cytochrome P450	GO:0055114//GO:0006118	oxidation-reduction process//obsolete electron transport	GO:0004497//GO:0005506//GO:0020037//GO:0009055//GO:0016705	monooxygenase activity//iron ion binding//heme binding//electron carrier activity//oxidoreductase activity, acting on paired donors, with incorporation or reduction of molecular oxygen	--	--	KOG0156	Cytochrome P450 CYP2 subfamily
Cluster-8728.50180	2497.17	838.565	1.5743	8.9e-12	1.03e-08	4070	502125049	XP_004498776.1	2130	0	PREDICTED: aspartate aminotransferase P2, mitochondrial [Cicer arietinum]	828308864	XM_004498719.2	1156	0	PREDICTED: Cicer arietinum aspartate aminotransferase P2, mitochondrial (LOC101497409), mRNA	K00811	ASP5	aspartate aminotransferase, chloroplastic	http://www.genome.jp/dbget-bin/www_bget?ko:K00811	--	--	--	--	PF00069//PF07714//PF00155//PF07649//PF08165	Protein kinase domain//Protein tyrosine kinase//Aminotransferase class I and II//C1-like domain//FerA (NUC095) domain	GO:0006468//GO:0009058//GO:0055114	protein phosphorylation//biosynthetic process//oxidation-reduction process	GO:0047134//GO:0005524//GO:0030170//GO:0004672	protein-disulfide reductase activity//ATP binding//pyridoxal phosphate binding//protein kinase activity	GO:0016021	integral component of membrane	KOG1411	Aspartate aminotransferase/Glutamic oxaloacetic transaminase AAT1/GOT2
Cluster-8728.76734	146.852	0	Inf	8.86e-12	1.03e-08	2932	356555899	XP_003546267.1	1792	0	PREDICTED: obg-like ATPase 1-like [Glycine max]>gi|734356887|gb|KHN14324.1| Obg-like ATPase 1 [Glycine soja]	571518224	XM_003546219.2	877	0	PREDICTED: Glycine max obg-like ATPase 1-like (LOC100813501), mRNA	K06942	K06942	uncharacterized protein	http://www.genome.jp/dbget-bin/www_bget?ko:K06942	--	--	--	--	PF01926//PF02421//PF08477//PF06085//PF00005	50S ribosome-binding GTPase//Ferrous iron transport protein B//Ras of Complex, Roc, domain of DAPkinase//Lipoprotein Rz1 precursor//ABC transporter	GO:0015684//GO:0007264//GO:0019064	ferrous iron transport//small GTPase mediated signal transduction//fusion of virus membrane with host plasma membrane	GO:0015093//GO:0005524//GO:0016887//GO:0005525	ferrous iron transmembrane transporter activity//ATP binding//ATPase activity//GTP binding	GO:0016021//GO:0019867	integral component of membrane//outer membrane	KOG1491	Predicted GTP-binding protein (ODN superfamily)
Cluster-8728.23395	3963.39	184.938	4.4216	9.11e-12	1.04e-08	1918	388496176	AFK36154.1	325	8.88e-33	unknown [Lotus japonicus]	--	--	--	--	--	K13899	CST3	cystatin-C	http://www.genome.jp/dbget-bin/www_bget?ko:K13899	--	--	--	--	PF00031//PF00347	Cystatin domain//Ribosomal protein L6	GO:0006412//GO:0042254	translation//ribosome biogenesis	GO:0019843//GO:0003735//GO:0004869	rRNA binding//structural constituent of ribosome//cysteine-type endopeptidase inhibitor activity	GO:0005840	ribosome	--	--
Cluster-8728.88390	1478.08	456.104	1.6963	9.23e-12	1.05e-08	1060	657395853	KEH36021.1	559	1.05e-64	aspartate aminotransferase [Medicago truncatula]	292789891	AK339449.1	305	1.33e-156	Lotus japonicus cDNA, clone: LjFL3-008-BH02, HTC	K14454	GOT1	aspartate aminotransferase, cytoplasmic	http://www.genome.jp/dbget-bin/www_bget?ko:K14454	--	--	--	--	PF00155	Aminotransferase class I and II	GO:0009058	biosynthetic process	GO:0030170	pyridoxal phosphate binding	--	--	KOG1411	Aspartate aminotransferase/Glutamic oxaloacetic transaminase AAT1/GOT2
Cluster-8728.71438	973.219	268.969	1.8553	1.11e-11	1.26e-08	1691	571496117	XP_006593523.1	857	9.99e-100	PREDICTED: putative cadmium/zinc-transporting ATPase HMA4-like [Glycine max]	357479566	XM_003610021.1	221	1.06e-109	Medicago truncatula Zn/Cd P(IB)-type ATPase (MTR_4g127580) mRNA, complete cds	K01534	zntA	Cd2+/Zn2+-exporting ATPase	http://www.genome.jp/dbget-bin/www_bget?ko:K01534	--	--	--	--	--	--	--	--	--	--	--	--	--	--
Cluster-8728.141261	225.912	856.555	-1.9228	1.17e-11	1.31e-08	3607	571513898	XP_006596972.1	1649	0	PREDICTED: uncharacterized protein LOC100500144 isoform X1 [Glycine max]	828291548	XM_004488298.2	684	0	PREDICTED: Cicer arietinum F-box/FBD/LRR-repeat protein At3g14710-like (LOC101508807), mRNA	--	--	--	--	--	--	--	--	PF00646	F-box domain	--	--	GO:0005515	protein binding	--	--	--	--
Cluster-8728.24408	369.61	61.1066	2.5966	1.41e-11	1.58e-08	408	571483798	XP_006589353.1	117	2.13e-06	PREDICTED: putative glycine-rich cell wall structural protein 1-like [Glycine max]	--	--	--	--	--	--	--	--	--	--	--	--	--	--	--	--	--	--	--	--	--	--	--
Cluster-8728.87269	3247.56	1141.33	1.5086	1.49e-11	1.65e-08	2346	356505250	XP_003521405.1	762	4.38e-91	PREDICTED: heterogeneous nuclear ribonucleoprotein D-like [Glycine max]>gi|734340717|gb|KHN09522.1| hypothetical protein glysoja_016621 [Glycine soja]	571446221	XM_003521357.2	327	1.76e-168	PREDICTED: Glycine max heterogeneous nuclear ribonucleoprotein D-like (LOC100792662), mRNA	--	--	--	--	--	--	--	--	PF02535//PF00527//PF10186//PF00403	ZIP Zinc transporter//E7 protein, Early protein//Vacuolar sorting 38 and autophagy-related subunit 14//Heavy-metal-associated domain	GO:0010508//GO:0006355//GO:0030001//GO:0055085	positive regulation of autophagy//regulation of transcription, DNA-templated//metal ion transport//transmembrane transport	GO:0046872//GO:0003700//GO:0046873//GO:0003677	metal ion binding//transcription factor activity, sequence-specific DNA binding//metal ion transmembrane transporter activity//DNA binding	GO:0016020//GO:0005667	membrane//transcription factor complex	--	--
Cluster-8728.166996	87.6481	0	Inf	1.53e-11	1.69e-08	2138	--	--	--	--	--	387762834	NR_048598.1	46	2.59e-12	Glycine max microRNA MIR398b (MIR398B), microRNA	--	--	--	--	--	--	--	--	PF00098	Zinc knuckle	--	--	GO:0008270//GO:0003676	zinc ion binding//nucleic acid binding	--	--	--	--
Cluster-8728.99692	892.134	2622.05	-1.5554	1.68e-11	1.84e-08	3538	356509291	XP_003523384.1	1586	0	PREDICTED: subtilisin-like protease-like [Glycine max]>gi|734431743|gb|KHN45944.1| Subtilisin-like protease [Glycine soja]	571448806	XM_003523336.2	1111	0	PREDICTED: Glycine max subtilisin-like protease-like (LOC100820194), mRNA	--	--	--	--	--	--	--	--	PF00082	Subtilase family	GO:0006508	proteolysis	GO:0004252	serine-type endopeptidase activity	--	--	--	--
Cluster-8728.117741	59.4709	451.757	-2.9253	1.7e-11	1.86e-08	1062	571475438	XP_006586627.1	463	1.11e-53	PREDICTED: uncharacterized protein LOC100499880 isoform X1 [Glycine max]>gi|571475440|ref|XP_006586628.1| PREDICTED: uncharacterized protein LOC100499880 isoform X2 [Glycine max]>gi|571475442|ref|XP_006586629.1| PREDICTED: uncharacterized protein LOC100499880 isoform X3 [Glycine max]>gi|734420397|gb|KHN40784.1| ADP-ribosylation factor GTPase-activating protein AGD12 [Glycine soja]	388504951	BT140747.1	274	2.28e-139	Lotus japonicus clone JCVI-FLLj-8G18 unknown mRNA	--	--	--	--	--	--	--	--	--	--	--	--	--	--	--	--	--	--
Cluster-8728.56075	0	103.648	#NAME?	1.83e-11	1.99e-08	4507	357477821	XP_003609196.1	2342	0	Serine/threonine protein phosphatase 2A 57 kDa regulatory subunit B' iota isoform [Medicago truncatula]>gi|355510251|gb|AES91393.1| protein phosphatase 2A regulatory B subunit family protein [Medicago truncatula]	357477820	XM_003609148.1	1081	0	Medicago truncatula Serine/threonine protein phosphatase 2A 57 kDa regulatory subunit B' iota isoform (MTR_4g113020) mRNA, complete cds	K11584	PPP2R5	serine/threonine-protein phosphatase 2A regulatory subunit B'	http://www.genome.jp/dbget-bin/www_bget?ko:K11584	--	--	--	--	PF01603	Protein phosphatase 2A regulatory B subunit (B56 family)	GO:0007165	signal transduction	GO:0008601	protein phosphatase type 2A regulator activity	GO:0000159	protein phosphatase type 2A complex	KOG2085	Serine/threonine protein phosphatase 2A, regulatory subunit
Cluster-8728.90643	2904.28	8861.29	-1.6093	2.38e-11	2.57e-08	824	734324568	KHN05143.1	584	4.78e-73	MLP-like protein 43 [Glycine soja]	--	--	--	--	--	--	--	--	--	--	--	--	--	PF00407	Pathogenesis-related protein Bet v I family	GO:0009607//GO:0006952	response to biotic stimulus//defense response	--	--	--	--	--	--
Cluster-8728.90024	204.971	789.468	-1.9455	2.54e-11	2.73e-08	1187	255639125	ACU19862.1	199	8.91e-16	unknown [Glycine max]	828326060	XM_004508845.2	103	2.92e-44	PREDICTED: Cicer arietinum putative glucuronosyltransferase PGSIP8 (LOC101508081), mRNA	--	--	--	--	--	--	--	--	--	--	--	--	--	--	--	--	--	--
Cluster-8728.152767	279.996	1016.44	-1.86	2.84e-11	3.03e-08	1508	734332286	KHN07309.1	227	2.4e-20	hypothetical protein glysoja_027399 [Glycine soja]	--	--	--	--	--	--	--	--	--	--	--	--	--	--	--	--	--	--	--	--	--	--	--
Cluster-8728.85271	186.692	725.61	-1.9585	2.85e-11	3.03e-08	1087	188573187	ACD65511.1	1199	2.69e-159	beta-glucosidase D7 [Lotus japonicus]	388495845	BT136194.1	500	0	Lotus japonicus clone JCVI-FLLj-21O7 unknown mRNA	K01188	E3.2.1.21	beta-glucosidase	http://www.genome.jp/dbget-bin/www_bget?ko:K01188	--	--	--	--	PF00232	Glycosyl hydrolase family 1	GO:0005975	carbohydrate metabolic process	GO:0004553	hydrolase activity, hydrolyzing O-glycosyl compounds	--	--	--	--
Cluster-8728.114613	0	79.1106	#NAME?	3.33e-11	3.51e-08	1755	734316986	KHN02468.1	192	3.07e-13	Putative G3BP-like protein [Glycine soja]	821594490	LN846354.1	239	1.09e-119	Trifolium pratense genome assembly redclover, chromosome : chr6	--	--	--	--	--	--	--	--	--	--	--	--	--	--	--	--	--	--
Cluster-8728.83767	35.4333	262.423	-2.8887	3.35e-11	3.51e-08	1730	388506642	AFK41387.1	546	6.18e-63	unknown [Lotus japonicus]	--	--	--	--	--	--	--	--	--	--	--	--	--	PF07127	Late nodulin protein	GO:0009878	nodule morphogenesis	GO:0046872	metal ion binding	--	--	--	--
Cluster-8728.99359	21840	6386.52	1.7739	3.36e-11	3.51e-08	2494	3914394	Q42908.1	2687	0	RecName: Full=2,3-bisphosphoglycerate-independent phosphoglycerate mutase; Short=BPG-independent PGAM; Short=Phosphoglyceromutase; AltName: Full=PGAM-I>gi|602426|gb|AAA86979.1| phosphoglyceromutase [Mesembryanthemum crystallinum]	292786241	AK338428.1	1275	0	Lotus japonicus cDNA, clone: LjFL2-022-AB01, HTC	K15633	gpmI	2,3-bisphosphoglycerate-independent phosphoglycerate mutase	http://www.genome.jp/dbget-bin/www_bget?ko:K15633	--	--	--	--	PF01663//PF00245//PF06415//PF01676	Type I phosphodiesterase / nucleotide pyrophosphatase//Alkaline phosphatase//BPG-independent PGAM N-terminus (iPGM_N)//Metalloenzyme superfamily	GO:0006007//GO:0006094//GO:0006096//GO:0008152	glucose catabolic process//gluconeogenesis//glycolytic process//metabolic process	GO:0003824//GO:0030145//GO:0016791//GO:0046872//GO:0004619	catalytic activity//manganese ion binding//phosphatase activity//metal ion binding//phosphoglycerate mutase activity	GO:0005737	cytoplasm	KOG4513	Phosphoglycerate mutase
Cluster-8728.165270	173.373	12.0046	3.8522	3.6e-11	3.75e-08	821	388499302	AFK37717.1	400	4.16e-46	unknown [Lotus japonicus]	388499301	BT137922.1	179	1.13e-86	Lotus japonicus clone JCVI-FLLj-14I20 unknown mRNA	--	--	--	--	--	--	--	--	PF11654	Protein of unknown function (DUF2665)	GO:0009306	protein secretion	--	--	--	--	--	--
Cluster-8728.46267	84.506	0	Inf	3.71e-11	3.84e-08	2667	300117045	BAJ10680.1	1815	0	bHLH transcription factor [Lotus japonicus]	571457083	XM_003525347.2	806	0	PREDICTED: Glycine max transcription factor GLABRA 3-like (LOC100795524), mRNA	--	--	--	--	--	--	--	--	PF13185//PF01842//PF00010	GAF domain//ACT domain//Helix-loop-helix DNA-binding domain	GO:0008152	metabolic process	GO:0005515//GO:0046983//GO:0016597	protein binding//protein dimerization activity//amino acid binding	--	--	--	--
Cluster-8728.126638	0	78.5546	#NAME?	3.92e-11	4.03e-08	2085	357466041	XP_003603305.1	1256	3.25e-163	U-box domain-containing protein [Medicago truncatula]>gi|355492353|gb|AES73556.1| armadillo/beta-catenin-like repeat protein [Medicago truncatula]	828308999	XM_004498730.2	486	0	PREDICTED: Cicer arietinum U-box domain-containing protein 6 (LOC101500962), mRNA	--	--	--	--	--	--	--	--	PF08064//PF00514	UME (NUC010) domain//Armadillo/beta-catenin-like repeat	GO:0009069//GO:0016310	serine family amino acid metabolic process//phosphorylation	GO:0004674//GO:0005515	protein serine/threonine kinase activity//protein binding	--	--	--	--
Cluster-8728.111871	3545.9	1287.59	1.4615	3.94e-11	4.04e-08	3268	571519753	XP_006597892.1	990	2.77e-122	PREDICTED: uncharacterized protein LOC100799625 [Glycine max]	571519752	XM_006597829.1	244	3.4e-122	PREDICTED: Glycine max uncharacterized LOC100799625 (LOC100799625), mRNA	--	--	--	--	--	--	--	--	PF14144//PF06657	Seed dormancy control//Centrosome microtubule-binding domain of Cep57	GO:0006351	transcription, DNA-templated	GO:0008017//GO:0043565	microtubule binding//sequence-specific DNA binding	GO:0045298	tubulin complex	--	--
Cluster-8728.96979	1120.63	3158.36	-1.4949	4e-11	4.08e-08	1140	--	--	--	--	--	--	--	--	--	--	--	--	--	--	--	--	--	--	--	--	--	--	--	--	--	--	--	--
Cluster-8728.98472	20207.3	7905.29	1.354	4.07e-11	4.13e-08	2291	465828375	AGH28094.1	2368	0	phosphate transporter 1 [Stylosanthes guianensis]	12697483	AJ286743.1	1628	0	Sesbania rostrata mRNA for phosphate transporter (pt1 gene)	K08176	PHO84	MFS transporter, PHS family, inorganic phosphate transporter	http://www.genome.jp/dbget-bin/www_bget?ko:K08176	--	--	--	--	PF07690//PF03137//PF00083//PF03798	Major Facilitator Superfamily//Organic Anion Transporter Polypeptide (OATP) family//Sugar (and other) transporter//TLC domain	GO:0006810//GO:0055085	transport//transmembrane transport	GO:0005215//GO:0022857	transporter activity//transmembrane transporter activity	GO:0016021//GO:0016020	integral component of membrane//membrane	KOG0252	Inorganic phosphate transporter
Cluster-8728.72272	84.4481	0	Inf	4.22e-11	4.26e-08	4059	593702627	XP_007151723.1	559	1.59e-58	hypothetical protein PHAVU_004G070100g [Phaseolus vulgaris]>gi|561025032|gb|ESW23717.1| hypothetical protein PHAVU_004G070100g [Phaseolus vulgaris]	821594482	LN846350.1	239	2.55e-119	Trifolium pratense genome assembly redclover, chromosome : chr2	K00928	lysC	aspartate kinase	http://www.genome.jp/dbget-bin/www_bget?ko:K00928	--	--	--	--	PF10408	Ubiquitin elongating factor core	GO:0006511//GO:0016567	ubiquitin-dependent protein catabolic process//protein ubiquitination	GO:0034450	ubiquitin-ubiquitin ligase activity	GO:0000151	ubiquitin ligase complex	KOG0456	Aspartate kinase
Cluster-8728.101511	408.639	1782.46	-2.125	4.65e-11	4.67e-08	3066	734411911	KHN36297.1	3235	0	Calcium-transporting ATPase 2, plasma membrane-type [Glycine soja]	49170234	AC146856.8	1601	0	Medicago truncatula clone mth2-16l23, complete sequence	K01537	E3.6.3.8	Ca2+-transporting ATPase	http://www.genome.jp/dbget-bin/www_bget?ko:K01537	--	--	--	--	PF00122//PF12515	E1-E2 ATPase//Ca2+-ATPase N terminal autoinhibitory domain	--	--	GO:0005516//GO:0046872//GO:0000166	calmodulin binding//metal ion binding//nucleotide binding	--	--	KOG0204	Calcium transporting ATPase
Cluster-8728.108503	222.726	816.686	-1.8745	4.75e-11	4.74e-08	843	356521777	XP_003529527.1	300	1.77e-31	PREDICTED: uncharacterized protein LOC100306419 [Glycine max]	189163232	AP010466.1	164	2.52e-78	Lotus japonicus genomic DNA, chromosome 4, clone: LjT22K06, TM0429a, complete sequence	--	--	--	--	--	--	--	--	--	--	--	--	--	--	--	--	--	--
Cluster-8728.98162	548.191	114.026	2.2653	5.17e-11	5.13e-08	830	--	--	--	--	--	--	--	--	--	--	--	--	--	--	--	--	--	--	--	--	--	--	--	--	--	--	--	--
Cluster-8728.71436	1031.07	304.967	1.7574	5.48e-11	5.42e-08	3479	828324568	XP_012573399.1	1943	0	PREDICTED: putative inactive cadmium/zinc-transporting ATPase HMA3 [Cicer arietinum]>gi|828324570|ref|XP_012573400.1| PREDICTED: putative inactive cadmium/zinc-transporting ATPase HMA3 [Cicer arietinum]>gi|828324573|ref|XP_012573401.1| PREDICTED: putative inactive cadmium/zinc-transporting ATPase HMA3 [Cicer arietinum]	571496116	XM_006593460.1	919	0	PREDICTED: Glycine max putative cadmium/zinc-transporting ATPase HMA4-like (LOC100817567), mRNA	K01534	zntA	Cd2+/Zn2+-exporting ATPase	http://www.genome.jp/dbget-bin/www_bget?ko:K01534	--	--	--	--	PF00122//PF04309//PF00403	E1-E2 ATPase//Glycerol-3-phosphate responsive antiterminator//Heavy-metal-associated domain	GO:0009607//GO:0006355//GO:0030001	response to biotic stimulus//regulation of transcription, DNA-templated//metal ion transport	GO:0046872//GO:0000166	metal ion binding//nucleotide binding	--	--	KOG0207	Cation transport ATPase
Cluster-8728.70544	176.356	796.569	-2.1753	5.55e-11	5.45e-08	2274	657389266	KEH30982.1	1342	2.51e-177	isoflavone-7-O-methyltransferase [Medicago truncatula]	821594483	LN846351.1	164	6.99e-78	Trifolium pratense genome assembly redclover, chromosome : chr3	--	--	--	--	--	--	--	--	PF03273//PF08241//PF00891//PF08100//PF00468//PF05891	Baculovirus gp64 envelope glycoprotein family//Methyltransferase domain//O-methyltransferase//Dimerisation domain//Ribosomal protein L34//AdoMet dependent proline di-methyltransferase	GO:0006480//GO:0008152//GO:0042254//GO:0019048//GO:0006412	N-terminal protein amino acid methylation//metabolic process//ribosome biogenesis//modulation by virus of host morphology or physiology//translation	GO:0008168//GO:0003735//GO:0046983//GO:0008171	methyltransferase activity//structural constituent of ribosome//protein dimerization activity//O-methyltransferase activity	GO:0005622//GO:0019031//GO:0005840	intracellular//viral envelope//ribosome	--	--
Cluster-8728.97508	1383.46	3841.41	-1.4734	5.98e-11	5.85e-08	659	657388744	KEH30619.1	703	3.05e-91	expansin A1 [Medicago truncatula]	388506835	BT141690.1	315	2.24e-162	Medicago truncatula clone JCVI-FLMt-3G14 unknown mRNA	--	--	--	--	--	--	--	--	PF05157	Type II secretion system (T2SS), protein E, N-terminal domain	GO:0006810	transport	GO:0005524	ATP binding	--	--	--	--
Cluster-8728.79202	6.79846	140.221	-4.3664	6.26e-11	6.09e-08	3935	593697322	XP_007149143.1	2791	0	hypothetical protein PHAVU_005G044900g [Phaseolus vulgaris]>gi|561022407|gb|ESW21137.1| hypothetical protein PHAVU_005G044900g [Phaseolus vulgaris]	571521885	XM_006598168.1	1705	0	PREDICTED: Glycine max myosin-J heavy chain-like (LOC100817933), mRNA	K10357	MYO5	myosin V	http://www.genome.jp/dbget-bin/www_bget?ko:K10357	--	--	--	--	PF01920//PF00063//PF07926//PF04728//PF01166//PF06810//PF01544//PF16331//PF00170//PF00612//PF04799//PF04977	Prefoldin subunit//Myosin head (motor domain)//TPR/MLP1/MLP2-like protein//Lipoprotein leucine-zipper//TSC-22/dip/bun family//Phage minor structural protein GP20//CorA-like Mg2+ transporter protein//TolA binding protein trimerisation//bZIP transcription factor//IQ calmodulin-binding motif//fzo-like conserved region//Septum formation initiator	GO:0006606//GO:0006457//GO:0006355//GO:0008053//GO:0070206//GO:0007049//GO:0030001//GO:0055085	protein import into nucleus//protein folding//regulation of transcription, DNA-templated//mitochondrial fusion//protein trimerization//cell cycle//metal ion transport//transmembrane transport	GO:0051082//GO:0003924//GO:0003700//GO:0046873//GO:0005515//GO:0043565//GO:0005198//GO:0005524//GO:0003774	unfolded protein binding//GTPase activity//transcription factor activity, sequence-specific DNA binding//metal ion transmembrane transporter activity//protein binding//sequence-specific DNA binding//structural molecule activity//ATP binding//motor activity	GO:0016020//GO:0016272//GO:0019867//GO:0016021//GO:0005741//GO:0016459//GO:0005667	membrane//prefoldin complex//outer membrane//integral component of membrane//mitochondrial outer membrane//myosin complex//transcription factor complex	KOG0160	Myosin class V heavy chain
Cluster-8728.112012	273.078	938.409	-1.7809	6.39e-11	6.19e-08	1774	356543758	XP_003540327.1	1341	1.71e-180	PREDICTED: xyloglucan endotransglucosylase/hydrolase protein 9 [Glycine max]	571501919	XM_003543324.2	557	0	PREDICTED: Glycine max xyloglucan endotransglucosylase/hydrolase protein 9-like (LOC100801567), mRNA	K08235	E2.4.1.207	xyloglucan:xyloglucosyl transferase	http://www.genome.jp/dbget-bin/www_bget?ko:K08235	--	--	--	--	PF00722//PF06955	Glycosyl hydrolases family 16//Xyloglucan endo-transglycosylase (XET) C-terminus	GO:0006073//GO:0005975	cellular glucan metabolic process//carbohydrate metabolic process	GO:0016762//GO:0004553	xyloglucan:xyloglucosyl transferase activity//hydrolase activity, hydrolyzing O-glycosyl compounds	GO:0048046//GO:0005618	apoplast//cell wall	--	--
Cluster-8728.91106	376.574	1194.29	-1.6651	6.73e-11	6.48e-08	907	357478241	XP_003609406.1	397	2.49e-43	proline-rich protein [Medicago truncatula]	571498532	XM_003542592.2	289	8.87e-148	PREDICTED: Glycine max 36.4 kDa proline-rich protein-like (LOC100812759), mRNA	--	--	--	--	--	--	--	--	--	--	--	--	--	--	--	--	--	--
Cluster-8728.88391	987.345	290.791	1.7636	6.91e-11	6.62e-08	1163	388510444	AFK43288.1	924	2.06e-121	unknown [Lotus japonicus]	388510443	BT143494.1	370	0	Lotus japonicus clone JCVI-FLLj-4D23 unknown mRNA	K00799	GST, gst	glutathione S-transferase	http://www.genome.jp/dbget-bin/www_bget?ko:K00799	--	--	--	--	PF13417//PF02798//PF13409	Glutathione S-transferase, N-terminal domain//Glutathione S-transferase, N-terminal domain//Glutathione S-transferase, N-terminal domain	--	--	GO:0005515	protein binding	--	--	KOG0406	Glutathione S-transferase
Cluster-8728.97425	310.921	1028.4	-1.7258	7.04e-11	6.72e-08	1064	--	--	--	--	--	--	--	--	--	--	--	--	--	--	--	--	--	--	PF07174	Fibronectin-attachment protein (FAP)	--	--	GO:0050840	extracellular matrix binding	GO:0005576	extracellular region	--	--
Cluster-8728.96372	1308.02	3619.34	-1.4683	7.08e-11	6.72e-08	858	388490942	AFK33537.1	405	1.78e-44	unknown [Medicago truncatula]	828324389	XM_004507779.2	158	5.57e-75	PREDICTED: Cicer arietinum probable xyloglucan endotransglucosylase/hydrolase protein 23 (LOC101490102), mRNA	K08235	E2.4.1.207	xyloglucan:xyloglucosyl transferase	http://www.genome.jp/dbget-bin/www_bget?ko:K08235	--	--	--	--	PF06955	Xyloglucan endo-transglycosylase (XET) C-terminus	GO:0006073	cellular glucan metabolic process	GO:0016762	xyloglucan:xyloglucosyl transferase activity	GO:0048046//GO:0005618	apoplast//cell wall	--	--
Cluster-8728.64203	713.855	188.772	1.919	7.21e-11	6.81e-08	2867	571480803	XP_006588435.1	944	1.29e-114	PREDICTED: uncharacterized protein LOC100784528 isoform X2 [Glycine max]	571565732	XM_003555752.2	426	0	PREDICTED: Glycine max RNA polymerase II-associated protein 3-like (LOC100808255), transcript variant X1, mRNA	--	--	--	--	--	--	--	--	PF13414//PF12639//PF02777//PF13176//PF00515//PF13371//PF13374//PF13181	TPR repeat//DNase/tRNase domain of colicin-like bacteriocin//Iron/manganese superoxide dismutases, C-terminal domain//Tetratricopeptide repeat//Tetratricopeptide repeat//Tetratricopeptide repeat//Tetratricopeptide repeat//Tetratricopeptide repeat	GO:0006801//GO:0055114	superoxide metabolic process//oxidation-reduction process	GO:0046872//GO:0004784//GO:0004519//GO:0005515	metal ion binding//superoxide dismutase activity//endonuclease activity//protein binding	--	--	KOG4648	Uncharacterized conserved protein, contains LRR repeats
Cluster-8728.72654	592.639	1939.03	-1.7101	7.27e-11	6.83e-08	1991	356572750	XP_003554529.1	2525	0	PREDICTED: probable pectinesterase/pectinesterase inhibitor 41-like [Glycine max]>gi|734425822|gb|KHN43499.1| Putative pectinesterase/pectinesterase inhibitor 41 [Glycine soja]	571559505	XM_003554481.2	862	0	PREDICTED: Glycine max probable pectinesterase/pectinesterase inhibitor 41-like (LOC100800971), mRNA	K01051	E3.1.1.11	pectinesterase	http://www.genome.jp/dbget-bin/www_bget?ko:K01051	--	--	--	--	PF01095//PF04043	Pectinesterase//Plant invertase/pectin methylesterase inhibitor	GO:0005982//GO:0005985//GO:0042545	starch metabolic process//sucrose metabolic process//cell wall modification	GO:0030599//GO:0004857	pectinesterase activity//enzyme inhibitor activity	GO:0005618	cell wall	--	--
Cluster-8728.97694	110.482	497.565	-2.1711	7.4e-11	6.92e-08	1440	566174948	XP_002308092.2	458	1.02e-66	xyloglucan endo-1 family protein [Populus trichocarpa]>gi|550335677|gb|EEE91615.2| xyloglucan endo-1 family protein [Populus trichocarpa]	571496186	XM_003542108.2	233	1.93e-116	PREDICTED: Glycine max probable xyloglucan endotransglucosylase/hydrolase protein 23-like (LOC100782104), mRNA	K08235	E2.4.1.207	xyloglucan:xyloglucosyl transferase	http://www.genome.jp/dbget-bin/www_bget?ko:K08235	--	--	--	--	PF06955//PF17122//PF00722	Xyloglucan endo-transglycosylase (XET) C-terminus//Zinc-finger//Glycosyl hydrolases family 16	GO:0006073//GO:0005975	cellular glucan metabolic process//carbohydrate metabolic process	GO:0016762//GO:0004553//GO:0005515//GO:0008270	xyloglucan:xyloglucosyl transferase activity//hydrolase activity, hydrolyzing O-glycosyl compounds//protein binding//zinc ion binding	GO:0005618//GO:0048046	cell wall//apoplast	--	--
Cluster-8728.104638	280.203	1363.44	-2.2827	7.56e-11	7.04e-08	1202	356568833	XP_003552612.1	1043	1.49e-138	PREDICTED: brassinosteroid-regulated protein BRU1 [Glycine max]>gi|734383691|gb|KHN24035.1| Brassinosteroid-regulated protein BRU1 [Glycine soja]	571541922	XM_003552564.2	446	0	PREDICTED: Glycine max uncharacterized LOC100499905 (LOC100499905), mRNA	K08235	E2.4.1.207	xyloglucan:xyloglucosyl transferase	http://www.genome.jp/dbget-bin/www_bget?ko:K08235	--	--	--	--	PF00722//PF06955	Glycosyl hydrolases family 16//Xyloglucan endo-transglycosylase (XET) C-terminus	GO:0006073//GO:0005975	cellular glucan metabolic process//carbohydrate metabolic process	GO:0016762//GO:0004553	xyloglucan:xyloglucosyl transferase activity//hydrolase activity, hydrolyzing O-glycosyl compounds	GO:0048046//GO:0005618	apoplast//cell wall	--	--
Cluster-8728.98796	1391.63	3753.44	-1.4314	7.9e-11	7.32e-08	1111	351727321	NP_001235877.1	1071	7.3e-144	PR-5b protein precursor [Glycine max]>gi|215769489|dbj|BAH01715.1| PR-5 protein [Glycine max]	--	--	--	--	--	--	--	--	--	--	--	--	--	--	--	--	--	--	--	--	--	--	--
Cluster-8728.48961	7.87078	141.31	-4.1662	8.12e-11	7.49e-08	1887	502161113	XP_004512032.1	1890	0	PREDICTED: cytochrome P450 71D8-like [Cicer arietinum]	828330580	XM_004511975.2	631	0	PREDICTED: Cicer arietinum cytochrome P450 71D8-like (LOC101497913), mRNA	--	--	--	--	--	--	--	--	PF00067//PF03730	Cytochrome P450//Ku70/Ku80 C-terminal arm	GO:0006303//GO:0055114	double-strand break repair via nonhomologous end joining//oxidation-reduction process	GO:0005506//GO:0016705//GO:0020037//GO:0004003//GO:0003677	iron ion binding//oxidoreductase activity, acting on paired donors, with incorporation or reduction of molecular oxygen//heme binding//ATP-dependent DNA helicase activity//DNA binding	GO:0005657	replication fork	KOG0156	Cytochrome P450 CYP2 subfamily
Cluster-8728.107851	2603.09	6762.43	-1.3773	8.17e-11	7.5e-08	1052	388513181	AFK44652.1	394	2.75e-44	unknown [Medicago truncatula]>gi|657388473|gb|KEH30408.1| Lipid transfer protein [Medicago truncatula]	403044218	NM_001250188.2	141	1.94e-65	Glycine max uncharacterized LOC100527769 (LOC100527769), mRNA	--	--	--	--	--	--	--	--	--	--	--	--	--	--	--	--	--	--
Cluster-8728.40798	220.07	23.4592	3.2297	8.5e-11	7.77e-08	447	502117003	XP_004495667.1	437	1.14e-52	PREDICTED: universal stress protein A-like protein [Cicer arietinum]	388503503	BT140023.1	137	1.32e-63	Medicago truncatula clone JCVI-FLMt-1F11 unknown mRNA	--	--	--	--	--	--	--	--	PF00582	Universal stress protein family	GO:0006950	response to stress	--	--	--	--	--	--
Cluster-8728.95437	165.034	649.195	-1.9759	8.87e-11	8.06e-08	934	--	--	--	--	--	2815245	X95709.1	107	1.36e-46	C.arietinum mRNA for class I type 2 metallothionein (clone: CanMT-2)	--	--	--	--	--	--	--	--	PF01439//PF02068	Metallothionein//Plant PEC family metallothionein	--	--	GO:0046872//GO:0008270	metal ion binding//zinc ion binding	--	--	--	--
Cluster-8728.156492	38.971	273.344	-2.8102	1.01e-10	9.12e-08	2630	356522898	XP_003530079.1	1703	0	PREDICTED: U-box domain-containing protein 21-like [Glycine max]	571465794	XM_003530031.2	840	0	PREDICTED: Glycine max U-box domain-containing protein 21-like (LOC100794340), mRNA	--	--	--	--	--	--	--	--	PF11789//PF04564	Zinc-finger of the MIZ type in Nse subunit//U-box domain	GO:0016567	protein ubiquitination	GO:0004842//GO:0008270	ubiquitin-protein transferase activity//zinc ion binding	--	--	KOG4642	Chaperone-dependent E3 ubiquitin protein ligase (contains TPR repeats)
Cluster-8728.108846	118.162	513.399	-2.1193	1.03e-10	9.25e-08	1616	357456163	XP_003598362.1	1190	2.26e-154	Pectinesterase [Medicago truncatula]>gi|355487410|gb|AES68613.1| pectinesterase/pectinesterase inhibitor [Medicago truncatula]	138062965	AC198446.7	622	0	Glycine max clone gmw2-129e12, complete sequence	K01051	E3.1.1.11	pectinesterase	http://www.genome.jp/dbget-bin/www_bget?ko:K01051	--	--	--	--	PF07962//PF01095	Replication Fork Protection Component Swi3//Pectinesterase	GO:0048478//GO:0042545//GO:0005982//GO:0007049//GO:0043086//GO:0005985//GO:0006974//GO:0045490	replication fork protection//cell wall modification//starch metabolic process//cell cycle//negative regulation of catalytic activity//sucrose metabolic process//cellular response to DNA damage stimulus//pectin catabolic process	GO:0004857//GO:0030599//GO:0045330	enzyme inhibitor activity//pectinesterase activity//aspartyl esterase activity	GO:0005618//GO:0005634	cell wall//nucleus	--	--
Cluster-8728.83226	157.588	623.037	-1.9832	1.15e-10	1.04e-07	1408	593617969	XP_007142905.1	251	1.56e-23	hypothetical protein PHAVU_007G026800g [Phaseolus vulgaris]>gi|561016095|gb|ESW14899.1| hypothetical protein PHAVU_007G026800g [Phaseolus vulgaris]	--	--	--	--	--	--	--	--	--	--	--	--	--	PF01650	Peptidase C13 family	GO:0006508	proteolysis	GO:0008233	peptidase activity	--	--	--	--
Cluster-8728.41327	148.689	8.72909	4.0903	1.23e-10	1.1e-07	1844	743820145	XP_011021065.1	228	5.42e-20	PREDICTED: uncharacterized protein LOC105123251 [Populus euphratica]	571549524	XM_003552556.2	100	2.13e-42	PREDICTED: Glycine max uncharacterized LOC100785946 (LOC100785946), mRNA	--	--	--	--	--	--	--	--	--	--	--	--	--	--	--	--	--	--
Cluster-8728.19766	510.332	1.63649	8.2847	1.28e-10	1.14e-07	1098	356531034	XP_003534083.1	738	4.95e-94	PREDICTED: miraculin-like [Glycine max]	571477945	XM_003534052.2	194	6.99e-95	PREDICTED: Glycine max miraculin-like (LOC100789106), mRNA	--	--	--	--	--	--	--	--	PF00197	Trypsin and protease inhibitor	--	--	GO:0004866	endopeptidase inhibitor activity	--	--	--	--
Cluster-8728.159950	282.546	28.3657	3.3163	1.3e-10	1.15e-07	1947	255550159	XP_002516130.1	1240	3.27e-161	cytochrome P450, putative [Ricinus communis]>gi|223544616|gb|EEF46132.1| cytochrome P450, putative [Ricinus communis]	147795106	AM443849.2	37	2.37e-07	Vitis vinifera contig VV79X004539.2, whole genome shotgun sequence	--	--	--	--	--	--	--	--	PF00067	Cytochrome P450	GO:0055114//GO:0006118//GO:0042432	oxidation-reduction process//obsolete electron transport//indole biosynthetic process	GO:0005506//GO:0016705//GO:0020037//GO:0004497//GO:0050616//GO:0009055	iron ion binding//oxidoreductase activity, acting on paired donors, with incorporation or reduction of molecular oxygen//heme binding//monooxygenase activity//secologanin synthase activity//electron carrier activity	--	--	KOG0157	Cytochrome P450 CYP4/CYP19/CYP26 subfamilies
Cluster-8728.84156	1198.83	352.989	1.7639	1.31e-10	1.16e-07	1034	593690775	XP_007145957.1	776	4.73e-98	hypothetical protein PHAVU_006G001000g [Phaseolus vulgaris]>gi|561019180|gb|ESW17951.1| hypothetical protein PHAVU_006G001000g [Phaseolus vulgaris]	828314160	XM_004502032.2	281	2.85e-143	PREDICTED: Cicer arietinum zinc transporter 5-like (LOC101491996), mRNA	K14709	SLC39A1_2_3, ZIP1_2_3	solute carrier family 39 (zinc transporter), member 1/2/3	http://www.genome.jp/dbget-bin/www_bget?ko:K14709	--	--	--	--	PF08019//PF02535	Domain of unknown function (DUF1705)//ZIP Zinc transporter	GO:0055085//GO:0030001	transmembrane transport//metal ion transport	GO:0046873	metal ion transmembrane transporter activity	GO:0016021//GO:0016020	integral component of membrane//membrane	KOG1558	Fe2+/Zn2+ regulated transporter
Cluster-8728.105514	82.4235	394.997	-2.2607	1.38e-10	1.21e-07	307	--	--	--	--	--	727421421	XM_010438198.1	69	5.53e-26	PREDICTED: Camelina sativa extensin-2-like (LOC104720260), mRNA	--	--	--	--	--	--	--	--	PF04554//PF00323	Extensin-like region//Mammalian defensin	GO:0042546//GO:0009664//GO:0006952	cell wall biogenesis//plant-type cell wall organization//defense response	GO:0005199	structural constituent of cell wall	GO:0005576//GO:0005618	extracellular region//cell wall	--	--
Cluster-8728.62976	79.4397	0	Inf	1.4e-10	1.22e-07	2781	359811337	NP_001241486.1	1857	0	uncharacterized protein LOC100784099 [Glycine max]>gi|571514023|ref|XP_006597004.1| PREDICTED: uncharacterized protein LOC100784099 isoform X1 [Glycine max]>gi|255637109|gb|ACU18886.1| unknown [Glycine max]>gi|734392705|gb|KHN27732.1| Eukaryotic translation initiation factor 2 subunit 3 [Glycine soja]	571514022	XM_006596941.1	907	0	PREDICTED: Glycine max eukaryotic translation initiation factor 2 subunit 3-like (LOC100784099), transcript variant X1, mRNA	K03242	EIF2S3	translation initiation factor 2 subunit 3	http://www.genome.jp/dbget-bin/www_bget?ko:K03242	Q24208	1422	0	Eukaryotic translation initiation factor 2 subunit 3 OS=Drosophila melanogaster GN=eIF-2gamma PE=2 SV=1	PF04790//PF03144//PF03193//PF01926	Sarcoglycan complex subunit protein//Elongation factor Tu domain 2//Protein of unknown function, DUF258//50S ribosome-binding GTPase	GO:0006184	obsolete GTP catabolic process	GO:0003924//GO:0005525	GTPase activity//GTP binding	GO:0016021//GO:0016012	integral component of membrane//sarcoglycan complex	KOG0466	Translation initiation factor 2, gamma subunit (eIF-2gamma; GTPase)
Cluster-8728.111750	46.6949	297.352	-2.6708	1.42e-10	1.24e-07	1371	356498797	XP_003518235.1	1267	5.55e-171	PREDICTED: uncharacterized protein LOC100800380 [Glycine max]	571510953	XM_003544757.2	355	0	PREDICTED: Glycine max uncharacterized LOC100792751 (LOC100792751), mRNA	--	--	--	--	--	--	--	--	--	--	--	--	--	--	--	--	--	--
Cluster-8728.89157	113.39	555.419	-2.2923	1.47e-10	1.27e-07	858	--	--	--	--	--	--	--	--	--	--	--	--	--	--	--	--	--	--	--	--	--	--	--	--	--	--	--	--
Cluster-8728.95874	492.452	1496.48	-1.6035	1.49e-10	1.28e-07	3677	351723441	NP_001236511.1	1551	0	subtilisin-type protease precursor [Glycine max]>gi|14150446|gb|AAK53065.1| subtilisin-type protease precursor [Glycine max]	571448806	XM_003523336.2	666	0	PREDICTED: Glycine max subtilisin-like protease-like (LOC100820194), mRNA	--	--	--	--	--	--	--	--	PF00082	Subtilase family	GO:0006508//GO:0043086	proteolysis//negative regulation of catalytic activity	GO:0042802//GO:0004252	identical protein binding//serine-type endopeptidase activity	--	--	--	--
Cluster-8728.51090	121.142	4.36412	4.7949	1.51e-10	1.29e-07	1825	356535490	XP_003536278.1	670	1.25e-80	PREDICTED: transcription factor TGA4-like [Glycine max]	351724930	NM_001249122.1	306	6.45e-157	Glycine max uncharacterized LOC100527435 (LOC100527435), mRNA >gnl|BL_ORD_ID|7211725 Soybean clone JCVI-FLGm-10F1 unknown mRNA	K14431	TGA	transcription factor TGA	http://www.genome.jp/dbget-bin/www_bget?ko:K14431	--	--	--	--	PF06003//PF14144	Survival motor neuron protein (SMN)//Seed dormancy control	GO:0006351//GO:0006397	transcription, DNA-templated//mRNA processing	GO:0003723//GO:0043565	RNA binding//sequence-specific DNA binding	GO:0005634//GO:0005737	nucleus//cytoplasm	--	--
Cluster-8728.109718	0	366.123	#NAME?	1.71e-10	1.46e-07	3550	593704925	XP_007152836.1	883	1.88e-101	hypothetical protein PHAVU_004G164000g [Phaseolus vulgaris]>gi|561026145|gb|ESW24830.1| hypothetical protein PHAVU_004G164000g [Phaseolus vulgaris]	571475632	XM_006586659.1	637	0	PREDICTED: Glycine max putative receptor protein kinase PERK1 (PERK1), transcript variant X1, mRNA	--	--	--	--	--	--	--	--	PF07714//PF02480//PF00069	Protein tyrosine kinase//Alphaherpesvirus glycoprotein E//Protein kinase domain	GO:0006468	protein phosphorylation	GO:0005524//GO:0004672	ATP binding//protein kinase activity	GO:0016020	membrane	--	--
Cluster-8728.71437	988.431	300.073	1.7198	1.73e-10	1.47e-07	3592	828324568	XP_012573399.1	1932	0	PREDICTED: putative inactive cadmium/zinc-transporting ATPase HMA3 [Cicer arietinum]>gi|828324570|ref|XP_012573400.1| PREDICTED: putative inactive cadmium/zinc-transporting ATPase HMA3 [Cicer arietinum]>gi|828324573|ref|XP_012573401.1| PREDICTED: putative inactive cadmium/zinc-transporting ATPase HMA3 [Cicer arietinum]	571496116	XM_006593460.1	910	0	PREDICTED: Glycine max putative cadmium/zinc-transporting ATPase HMA4-like (LOC100817567), mRNA	K01534	zntA	Cd2+/Zn2+-exporting ATPase	http://www.genome.jp/dbget-bin/www_bget?ko:K01534	--	--	--	--	PF04309//PF00122//PF00403	Glycerol-3-phosphate responsive antiterminator//E1-E2 ATPase//Heavy-metal-associated domain	GO:0009607//GO:0030001//GO:0006355	response to biotic stimulus//metal ion transport//regulation of transcription, DNA-templated	GO:0046872//GO:0000166	metal ion binding//nucleotide binding	--	--	KOG0207	Cation transport ATPase
Cluster-8728.137423	0	73.1066	#NAME?	1.94e-10	1.64e-07	3811	566150404	XP_006369389.1	1377	0	hypothetical protein POPTR_0001s22710g [Populus trichocarpa]>gi|550347916|gb|ERP65958.1| hypothetical protein POPTR_0001s22710g [Populus trichocarpa]	571463811	XM_003526315.2	553	0	PREDICTED: Glycine max protein argonaute 4B-like (LOC100812218), mRNA	K11593	ELF2C, AGO	eukaryotic translation initiation factor 2C	http://www.genome.jp/dbget-bin/www_bget?ko:K11593	--	--	--	--	PF02171//PF07716//PF02170//PF01166//PF03131//PF02402//PF00170	Piwi domain//Basic region leucine zipper//PAZ domain//TSC-22/dip/bun family//bZIP Maf transcription factor//Lysis protein//bZIP transcription factor	GO:0019835//GO:0006355//GO:0009405	cytolysis//regulation of transcription, DNA-templated//pathogenesis	GO:0003676//GO:0003677//GO:0005515//GO:0043565//GO:0003700	nucleic acid binding//DNA binding//protein binding//sequence-specific DNA binding//transcription factor activity, sequence-specific DNA binding	GO:0019867//GO:0005634//GO:0005667	outer membrane//nucleus//transcription factor complex	KOG1041	Translation initiation factor 2C (eIF-2C) and related proteins
Cluster-8728.123292	3504.38	13.0924	8.0643	2.06e-10	1.74e-07	847	356539903	XP_003538432.1	330	1.74e-35	PREDICTED: uncharacterized protein LOC100780432 [Glycine max]>gi|734365936|gb|KHN17872.1| hypothetical protein glysoja_017923 [Glycine soja]	--	--	--	--	--	--	--	--	--	--	--	--	--	--	--	--	--	--	--	--	--	--	--
Cluster-8728.39444	112.583	3.27469	5.1035	2.23e-10	1.87e-07	1559	356550066	XP_003543411.1	935	6.92e-121	PREDICTED: dnaJ homolog subfamily C member 8-like isoform 1 [Glycine max]	571502167	XM_003543363.2	644	0	PREDICTED: Glycine max dnaJ homolog subfamily C member 8-like (LOC100776581), transcript variant 1, mRNA	K09528	DNAJC8	DnaJ homolog subfamily C member 8	http://www.genome.jp/dbget-bin/www_bget?ko:K09528	--	--	--	--	PF05929//PF02601	Phage capsid scaffolding protein (GPO) serine peptidase//Exonuclease VII, large subunit	GO:0006308//GO:0019069	DNA catabolic process//viral capsid assembly	GO:0008855	exodeoxyribonuclease VII activity	GO:0009318	exodeoxyribonuclease VII complex	KOG1150	Predicted molecular chaperone (DnaJ superfamily)
Cluster-8728.113537	39.7792	304.992	-2.9387	2.37e-10	1.98e-07	1059	571436435	XP_006573759.1	498	1.17e-58	PREDICTED: ethylene-responsive transcription factor ERF026-like [Glycine max]	571436434	XM_006573696.1	194	6.73e-95	PREDICTED: Glycine max ethylene-responsive transcription factor ERF026-like (LOC100811020), mRNA	--	--	--	--	--	--	--	--	PF00847	AP2 domain	GO:0006355	regulation of transcription, DNA-templated	GO:0003700	transcription factor activity, sequence-specific DNA binding	GO:0005667	transcription factor complex	--	--
Cluster-8728.92046	1375.62	3590.45	-1.3841	2.46e-10	2.05e-07	1616	671775282	AII99873.1	912	1.06e-115	peroxidase [Cicer arietinum]	828288256	XM_012714366.1	293	9.6e-150	PREDICTED: Cicer arietinum peroxidase 15-like (LOC105851861), mRNA	K00430	E1.11.1.7	peroxidase	http://www.genome.jp/dbget-bin/www_bget?ko:K00430	--	--	--	--	PF00141	Peroxidase	GO:0006804//GO:0006979//GO:0055114	obsolete peroxidase reaction//response to oxidative stress//oxidation-reduction process	GO:0004601//GO:0020037	peroxidase activity//heme binding	--	--	--	--
Cluster-8728.47844	77.2074	0	Inf	2.47e-10	2.05e-07	4793	657400209	KEH39501.1	2250	0	Rab GTPase activator [Medicago truncatula]	571515175	XM_006597150.1	1114	0	PREDICTED: Glycine max small G protein signaling modulator 1-like (LOC100804956), transcript variant X6, mRNA	--	--	--	--	--	--	--	--	PF00141//PF01752	Peroxidase//Collagenase	GO:0006979//GO:0055114//GO:0006804//GO:0006508	response to oxidative stress//oxidation-reduction process//obsolete peroxidase reaction//proteolysis	GO:0004601//GO:0008270//GO:0020037//GO:0004252	peroxidase activity//zinc ion binding//heme binding//serine-type endopeptidase activity	GO:0005576	extracellular region	KOG2197	Ypt/Rab-specific GTPase-activating protein GYP7 and related proteins
Cluster-8728.106609	2604.5	958.602	1.442	2.52e-10	2.08e-07	6011	590695072	XP_007044788.1	767	1.28e-79	Uncharacterized protein TCM_010507 [Theobroma cacao]>gi|508708723|gb|EOY00620.1| Uncharacterized protein TCM_010507 [Theobroma cacao]	828300491	XM_012713898.1	111	5.41e-48	PREDICTED: Cicer arietinum E3 ubiquitin protein ligase DRIP2-like (LOC101507166), transcript variant X2, mRNA	--	--	--	--	--	--	--	--	PF01532//PF13639//PF14634//PF11789//PF00097	Glycosyl hydrolase family 47//Ring finger domain//zinc-RING finger domain//Zinc-finger of the MIZ type in Nse subunit//Zinc finger, C3HC4 type (RING finger)	GO:0005975	carbohydrate metabolic process	GO:0005515//GO:0004571//GO:0046872//GO:0005509//GO:0008270	protein binding//mannosyl-oligosaccharide 1,2-alpha-mannosidase activity//metal ion binding//calcium ion binding//zinc ion binding	GO:0016020	membrane	--	--
Cluster-8728.110937	383.12	1186.07	-1.6303	2.53e-10	2.08e-07	2532	308191598	A2SY66.1	2051	0	RecName: Full=Vicianin hydrolase; Short=VH; Flags: Precursor, partial [Vicia sativa subsp. nigra]>gi|86553273|gb|ABD03937.1| vicianin hydrolase, partial [Vicia sativa subsp. nigra]	357457464	XM_003598965.1	709	0	Medicago truncatula Beta-glucosidase (MTR_3g026620) mRNA, complete cds	K01188	E3.2.1.21	beta-glucosidase	http://www.genome.jp/dbget-bin/www_bget?ko:K01188	--	--	--	--	PF02405//PF00232	Permease MlaE//Glycosyl hydrolase family 1	GO:0005975//GO:0006810	carbohydrate metabolic process//transport	GO:0004553	hydrolase activity, hydrolyzing O-glycosyl compounds	GO:0043190	ATP-binding cassette (ABC) transporter complex	--	--
Cluster-8728.91423	9.45597	150.024	-3.9878	2.75e-10	2.25e-07	1587	99083509	ABF66654.1	1096	5.83e-143	EBP1 [Ammopiptanthus mongolicus]>gi|146336945|gb|ABQ23586.1| EBP1 [Ammopiptanthus mongolicus]	210142669	AK285547.1	624	0	Glycine max cDNA, clone: GMFL01-12-C09	--	--	--	--	--	--	--	--	--	--	GO:0006508//GO:0009987	proteolysis//cellular process	GO:0004177//GO:0008235	aminopeptidase activity//metalloexopeptidase activity	--	--	KOG2776	Metallopeptidase
Cluster-8728.70621	376.598	74.1926	2.3437	2.97e-10	2.42e-07	3661	593791110	XP_007158594.1	1588	0	hypothetical protein PHAVU_002G165700g [Phaseolus vulgaris]>gi|561032009|gb|ESW30588.1| hypothetical protein PHAVU_002G165700g [Phaseolus vulgaris]	593791109	XM_007158532.1	551	0	Phaseolus vulgaris hypothetical protein (PHAVU_002G165700g) mRNA, complete cds	--	--	--	--	--	--	--	--	PF00004//PF01637//PF07728//PF13304//PF00910//PF00005//PF01695//PF05496	ATPase family associated with various cellular activities (AAA)//Archaeal ATPase//AAA domain (dynein-related subfamily)//AAA domain, putative AbiEii toxin, Type IV TA system//RNA helicase//ABC transporter//IstB-like ATP binding protein//Holliday junction DNA helicase ruvB N-terminus	GO:0006281//GO:0006310	DNA repair//DNA recombination	GO:0009378//GO:0016887//GO:0005524//GO:0003724//GO:0003723	four-way junction helicase activity//ATPase activity//ATP binding//RNA helicase activity//RNA binding	GO:0005657//GO:0009379	replication fork//Holliday junction helicase complex	KOG0743	AAA+-type ATPase
Cluster-8728.129328	173.153	647.617	-1.9031	3.2e-10	2.59e-07	640	657389266	KEH30982.1	732	1.98e-93	isoflavone-7-O-methyltransferase [Medicago truncatula]	828319741	XM_004505335.2	187	3.1e-91	PREDICTED: Cicer arietinum isoflavone-7-O-methyltransferase 9-like (LOC101499605), mRNA	K13262	7-IOMT	isoflavone-7-O-methyltransferase	http://www.genome.jp/dbget-bin/www_bget?ko:K13262	--	--	--	--	PF01047//PF08100//PF09339	MarR family//Dimerisation domain//IclR helix-turn-helix domain	GO:0006355	regulation of transcription, DNA-templated	GO:0046983//GO:0003700//GO:0003677	protein dimerization activity//transcription factor activity, sequence-specific DNA binding//DNA binding	GO:0005667	transcription factor complex	--	--
Cluster-8728.95852	2122.24	632.308	1.7469	3.31e-10	2.67e-07	3467	356525493	XP_003531359.1	743	1.52e-86	PREDICTED: ethylene-responsive transcription factor RAP2-4 [Glycine max]>gi|34099926|gb|AAQ57226.1| DREB2 [Glycine max]	388504927	BT140735.1	296	4.48e-151	Lotus japonicus clone JCVI-FLLj-13M20 unknown mRNA	K09286	EREBP	EREBP-like factor	http://www.genome.jp/dbget-bin/www_bget?ko:K09286	--	--	--	--	PF00847//PF08023//PF05093//PF00481	AP2 domain//Frog antimicrobial peptide//Cytokine-induced anti-apoptosis inhibitor 1, Fe-S biogenesis//Protein phosphatase 2C	GO:0006355//GO:0016226//GO:0006952	regulation of transcription, DNA-templated//iron-sulfur cluster assembly//defense response	GO:0051536//GO:0003824//GO:0003700	iron-sulfur cluster binding//catalytic activity//transcription factor activity, sequence-specific DNA binding	GO:0005667//GO:0005576//GO:0005737	transcription factor complex//extracellular region//cytoplasm	--	--
Cluster-8728.97511	85.8412	0	Inf	3.35e-10	2.7e-07	3662	571482989	XP_006589098.1	1294	1.36e-156	PREDICTED: enolase-phosphatase E1-like isoform X2 [Glycine max]	593688866	XM_007144994.1	448	0	Phaseolus vulgaris hypothetical protein (PHAVU_007G206100g) mRNA, complete cds	--	--	--	--	--	--	--	--	--	--	--	--	--	--	--	--	--	--
Cluster-8728.80223	469.55	1390.16	-1.5659	3.37e-10	2.7e-07	1720	593785193	XP_007155637.1	419	5.35e-46	hypothetical protein PHAVU_003G218600g [Phaseolus vulgaris]>gi|561028991|gb|ESW27631.1| hypothetical protein PHAVU_003G218600g [Phaseolus vulgaris]	388497149	BT136846.1	201	1.42e-98	Medicago truncatula clone JCVI-FLMt-6K13 unknown mRNA	--	--	--	--	--	--	--	--	PF00711	Beta defensin	GO:0006952	defense response	--	--	GO:0005576	extracellular region	--	--
Cluster-8728.80853	28.6914	232.407	-3.018	3.39e-10	2.71e-07	783	357441253	XP_003590904.1	895	2.66e-119	Germin-like protein subfamily 1 member [Medicago truncatula]>gi|355479952|gb|AES61155.1| germin family protein [Medicago truncatula]>gi|388513233|gb|AFK44678.1| unknown [Medicago truncatula]	357441252	XM_003590856.1	311	4.49e-160	Medicago truncatula Germin-like protein subfamily 1 member (MTR_1g079490) mRNA, complete cds	--	--	--	--	--	--	--	--	PF00190	Cupin	--	--	GO:0030145//GO:0045735	manganese ion binding//nutrient reservoir activity	GO:0048046	apoplast	--	--
Cluster-8728.127265	372.295	73.6481	2.3377	3.46e-10	2.75e-07	2070	596034850	XP_007219605.1	1632	0	hypothetical protein PRUPE_ppa023156mg [Prunus persica]>gi|462416067|gb|EMJ20804.1| hypothetical protein PRUPE_ppa023156mg [Prunus persica]	41688365	AP006680.1	121	5.08e-54	Lotus japonicus genomic DNA, chromosome 1, clone: LjT45D03, TM0375a, complete sequence	--	--	--	--	--	--	--	--	PF14372//PF02892//PF05699	Domain of unknown function (DUF4413)//BED zinc finger//hAT family C-terminal dimerisation region	--	--	GO:0003677//GO:0046983	DNA binding//protein dimerization activity	--	--	KOG1121	Tam3-transposase (Ac family)
Cluster-8728.89624	23.7889	200.767	-3.0772	3.59e-10	2.84e-07	2248	255539278	XP_002510704.1	1877	0	Glucan endo-1,3-beta-glucosidase precursor, putative [Ricinus communis]>gi|223551405|gb|EEF52891.1| Glucan endo-1,3-beta-glucosidase precursor, putative [Ricinus communis]	731427474	XM_002272864.3	334	2.17e-172	PREDICTED: Vitis vinifera glucan endo-1,3-beta-glucosidase 13-like (LOC100252971), mRNA	--	--	--	--	--	--	--	--	PF00332//PF02286	Glycosyl hydrolases family 17//Dehydratase large subunit	GO:0005982//GO:0008152//GO:0046486//GO:0005975//GO:0005985	starch metabolic process//metabolic process//glycerolipid metabolic process//carbohydrate metabolic process//sucrose metabolic process	GO:0042973//GO:0043169//GO:0004553//GO:0050215//GO:0031419//GO:0016836	glucan endo-1,3-beta-D-glucosidase activity//cation binding//hydrolase activity, hydrolyzing O-glycosyl compounds//propanediol dehydratase activity//cobalamin binding//hydro-lyase activity	--	--	--	--
Cluster-8728.123541	603.796	1959.75	-1.6985	3.75e-10	2.93e-07	1634	388507804	AFK41968.1	535	6.82e-63	unknown [Lotus japonicus]	29122758	AP006119.1	246	1.3e-123	Lotus japonicus genomic DNA, chromosome 3, clone: LjT45C16, TM0203, complete sequence	--	--	--	--	--	--	--	--	PF00036//PF13833//PF13405//PF12763//PF13202//PF13499	EF hand//EF-hand domain pair//EF-hand domain//Cytoskeletal-regulatory complex EF hand//EF hand//EF-hand domain pair	--	--	GO:0005509//GO:0005515	calcium ion binding//protein binding	--	--	KOG0028	Ca2+-binding protein (centrin/caltractin), EF-Hand superfamily protein
Cluster-8728.88620	201.317	715.793	-1.8301	3.73e-10	2.93e-07	1792	224067154	XP_002302382.1	2354	0	glycosyl transferase family 2 family protein [Populus trichocarpa]>gi|222844108|gb|EEE81655.1| glycosyl transferase family 2 family protein [Populus trichocarpa]	828313723	XM_004501439.2	890	0	PREDICTED: Cicer arietinum probable xyloglucan glycosyltransferase 12 (LOC101493216), mRNA	--	--	--	--	--	--	--	--	PF10598//PF13506	RNA recognition motif of the spliceosomal PrP8//Glycosyl transferase family 21	--	--	GO:0016757//GO:0003723	transferase activity, transferring glycosyl groups//RNA binding	--	--	--	--
Cluster-8728.99851	1333.95	443.551	1.5885	3.75e-10	2.93e-07	799	--	--	--	--	--	--	--	--	--	--	--	--	--	--	--	--	--	--	--	--	--	--	--	--	--	--	--	--
Cluster-8728.99972	654.172	175.122	1.9013	4.02e-10	3.13e-07	1413	571476496	XP_006586984.1	1790	0	PREDICTED: plasma membrane ATPase 4-like [Glycine max]	31580852	AB086373.1	958	0	Sesbania rostrata srha4 mRNA for plasma membrane H+-ATPase, complete cds	K01535	E3.6.3.6	H+-transporting ATPase	http://www.genome.jp/dbget-bin/www_bget?ko:K01535	--	--	--	--	PF03102//PF00122//PF03650//PF00551	NeuB family//E1-E2 ATPase//Uncharacterised protein family (UPF0041)//Formyl transferase	GO:0016051//GO:0009058//GO:0006850	carbohydrate biosynthetic process//biosynthetic process//mitochondrial pyruvate transport	GO:0046872//GO:0016742//GO:0000166	metal ion binding//hydroxymethyl-, formyl- and related transferase activity//nucleotide binding	GO:0005743	mitochondrial inner membrane	KOG0205	Plasma membrane H+-transporting ATPase
Cluster-8728.82715	481.885	111.301	2.1142	4.1e-10	3.18e-07	703	356565908	XP_003551178.1	665	1.64e-83	PREDICTED: cationic peroxidase 1-like [Glycine max]>gi|734437031|gb|KHN48393.1| Cationic peroxidase 1 [Glycine soja]	593692623	XM_007146792.1	276	1.15e-140	Phaseolus vulgaris hypothetical protein (PHAVU_006G075700g) mRNA, complete cds	K00430	E1.11.1.7	peroxidase	http://www.genome.jp/dbget-bin/www_bget?ko:K00430	--	--	--	--	PF00141	Peroxidase	GO:0006804//GO:0006979//GO:0055114	obsolete peroxidase reaction//response to oxidative stress//oxidation-reduction process	GO:0004601//GO:0020037	peroxidase activity//heme binding	--	--	--	--
Cluster-8728.126721	3041.35	1140.81	1.4146	4.15e-10	3.21e-07	2414	356569663	XP_003553017.1	2404	0	PREDICTED: probable polyamine oxidase 4-like [Glycine max]	210141060	AK244979.1	1106	0	Glycine max cDNA, clone: GMFL01-18-E02	K17839	PAO4, PAO3, PAO2	polyamine oxidase	http://www.genome.jp/dbget-bin/www_bget?ko:K17839	--	--	--	--	PF00743//PF07992//PF01266//PF01593//PF00070//PF01134//PF05834//PF12831//PF01494	Flavin-binding monooxygenase-like//Pyridine nucleotide-disulphide oxidoreductase//FAD dependent oxidoreductase//Flavin containing amine oxidoreductase//Pyridine nucleotide-disulphide oxidoreductase//Glucose inhibited division protein A//Lycopene cyclase protein//FAD dependent oxidoreductase//FAD binding domain	GO:0055114//GO:0008033//GO:0016117	oxidation-reduction process//tRNA processing//carotenoid biosynthetic process	GO:0016705//GO:0050661//GO:0050660//GO:0004499//GO:0071949//GO:0016491	oxidoreductase activity, acting on paired donors, with incorporation or reduction of molecular oxygen//NADP binding//flavin adenine dinucleotide binding//N,N-dimethylaniline monooxygenase activity//FAD binding//oxidoreductase activity	--	--	KOG0029	Amine oxidase
Cluster-8728.90678	0	218.254	#NAME?	4.28e-10	3.29e-07	4947	571538175	XP_006601111.1	532	5.27e-57	PREDICTED: RING finger and CHY zinc finger domain-containing protein 1-like isoform X1 [Glycine max]>gi|571538178|ref|XP_006601112.1| PREDICTED: RING finger and CHY zinc finger domain-containing protein 1-like isoform X2 [Glycine max]	210141620	AK245539.1	731	0	Glycine max cDNA, clone: GMFL01-33-J12	K10144	RCHY1, PIRH2	RING finger and CHY zinc finger domain-containing protein 1	http://www.genome.jp/dbget-bin/www_bget?ko:K10144	--	--	--	--	PF13639//PF14634//PF05495//PF17123//PF00097	Ring finger domain//zinc-RING finger domain//CHY zinc finger//RING-like zinc finger//Zinc finger, C3HC4 type (RING finger)	--	--	GO:0008270//GO:0046872//GO:0005515	zinc ion binding//metal ion binding//protein binding	--	--	KOG1940	Zn-finger protein
Cluster-8728.61509	210.906	751.283	-1.8328	4.31e-10	3.31e-07	1740	84626066	ABC59623.1	2067	0	putative copper ion-binding laccase [Pisum sativum]	84626065	DQ335245.1	697	0	Pisum sativum putative copper ion-binding laccase mRNA, complete cds	K05909	E1.10.3.2	laccase	http://www.genome.jp/dbget-bin/www_bget?ko:K05909	--	--	--	--	PF07731//PF07732//PF00394	Multicopper oxidase//Multicopper oxidase//Multicopper oxidase	GO:0055114	oxidation-reduction process	GO:0016491//GO:0005507	oxidoreductase activity//copper ion binding	--	--	KOG1263	Multicopper oxidases
Cluster-8728.137885	57.4139	320.802	-2.4822	4.63e-10	3.53e-07	1933	388497126	AFK36629.1	648	2.96e-76	unknown [Lotus japonicus]	571501919	XM_003543324.2	258	3.3e-130	PREDICTED: Glycine max xyloglucan endotransglucosylase/hydrolase protein 9-like (LOC100801567), mRNA	K08235	E2.4.1.207	xyloglucan:xyloglucosyl transferase	http://www.genome.jp/dbget-bin/www_bget?ko:K08235	--	--	--	--	PF09803//PF00722//PF06955	Uncharacterized conserved protein (DUF2346)//Glycosyl hydrolases family 16//Xyloglucan endo-transglycosylase (XET) C-terminus	GO:0006073//GO:0033617//GO:0005975	cellular glucan metabolic process//mitochondrial respiratory chain complex IV assembly//carbohydrate metabolic process	GO:0016762//GO:0004553	xyloglucan:xyloglucosyl transferase activity//hydrolase activity, hydrolyzing O-glycosyl compounds	GO:0005618//GO:0005739//GO:0048046	cell wall//mitochondrion//apoplast	--	--
Cluster-8728.96135	343.442	1073.14	-1.6437	5.01e-10	3.81e-07	3442	571488793	XP_003538058.2	1021	5.82e-126	PREDICTED: uncharacterized protein LOC100799023 [Glycine max]>gi|734378384|gb|KHN22069.1| hypothetical protein glysoja_008981 [Glycine soja]	571488792	XM_003538010.2	509	0	PREDICTED: Glycine max uncharacterized LOC100799023 (LOC100799023), mRNA	--	--	--	--	--	--	--	--	--	--	--	--	--	--	--	--	--	--
Cluster-8728.78437	134.668	530.849	-1.9789	5.03e-10	3.81e-07	1691	734356419	KHN14136.1	2234	0	Cellulose synthase A catalytic subunit 7 [UDP-forming] [Glycine soja]	571534442	XM_003549484.2	1118	0	PREDICTED: Glycine max cellulose synthase A catalytic subunit 7 [UDP-forming]-like (LOC100779834), transcript variant X1, mRNA	K10999	CESA	cellulose synthase A	http://www.genome.jp/dbget-bin/www_bget?ko:K10999	--	--	--	--	PF03552	Cellulose synthase	GO:0005985//GO:0005982//GO:0006011//GO:0030244	sucrose metabolic process//starch metabolic process//UDP-glucose metabolic process//cellulose biosynthetic process	GO:0016760	cellulose synthase (UDP-forming) activity	GO:0016020	membrane	--	--
Cluster-8728.69418	23.95	201.868	-3.0753	5.27e-10	3.98e-07	1321	593221711	XP_007132612.1	390	2.04e-40	hypothetical protein PHAVU_011G109700g [Phaseolus vulgaris]>gi|561005612|gb|ESW04606.1| hypothetical protein PHAVU_011G109700g [Phaseolus vulgaris]	189162527	AP009750.1	116	1.93e-51	Lotus japonicus genomic DNA, chromosome 3, clone: LjT47O18, TM1899, complete sequence	K09422	MYBP	myb proto-oncogene protein, plant	http://www.genome.jp/dbget-bin/www_bget?ko:K09422	--	--	--	--	--	--	--	--	--	--	--	--	KOG0048	Transcription factor, Myb superfamily
Cluster-8728.98117	1073.81	2826.14	-1.3961	5.44e-10	4.09e-07	2945	356498130	XP_003517906.1	1267	7.38e-161	PREDICTED: uncharacterized protein LOC100811752 [Glycine max]	292786736	AK338524.1	422	0	Lotus japonicus cDNA, clone: LjFL2-025-AF10, HTC	--	--	--	--	--	--	--	--	PF06268	Fascin domain	--	--	GO:0030674//GO:0051015	protein binding, bridging//actin filament binding	--	--	--	--
Cluster-8728.96204	105.009	835.859	-2.9928	6.07e-10	4.54e-07	1529	357449145	XP_003594849.1	614	2.18e-74	ABA-responsive protein ABR17 [Medicago truncatula]>gi|355483897|gb|AES65100.1| ABA-responsive protein [Medicago truncatula]>gi|388507870|gb|AFK42001.1| unknown [Medicago truncatula]	283831547	GU290205.1	251	2.02e-126	Medicago sativa harvest-induced protein mRNA, complete cds	--	--	--	--	--	--	--	--	PF00407//PF00487	Pathogenesis-related protein Bet v I family//Fatty acid desaturase	GO:0006952//GO:0009607//GO:0006629	defense response//response to biotic stimulus//lipid metabolic process	--	--	--	--	--	--
Cluster-8728.21162	220.609	24.5512	3.1676	6.17e-10	4.6e-07	2382	255550159	XP_002516130.1	1799	0	cytochrome P450, putative [Ricinus communis]>gi|223544616|gb|EEF46132.1| cytochrome P450, putative [Ricinus communis]	593269405	XM_007136818.1	306	8.46e-157	Phaseolus vulgaris hypothetical protein (PHAVU_009G081700g) mRNA, complete cds	--	--	--	--	--	--	--	--	PF00067	Cytochrome P450	GO:0055114//GO:0006118//GO:0042432	oxidation-reduction process//obsolete electron transport//indole biosynthetic process	GO:0005506//GO:0016705//GO:0004497//GO:0020037//GO:0050616//GO:0009055	iron ion binding//oxidoreductase activity, acting on paired donors, with incorporation or reduction of molecular oxygen//monooxygenase activity//heme binding//secologanin synthase activity//electron carrier activity	--	--	KOG0157	Cytochrome P450 CYP4/CYP19/CYP26 subfamilies
Cluster-8728.92449	757.648	219.302	1.7886	6.35e-10	4.72e-07	3840	778721576	XP_011658322.1	865	1.04e-103	PREDICTED: ferredoxin--NADP reductase, root isozyme, chloroplastic isoform X2 [Cucumis sativus]	224923021	AC235257.1	431	0	Glycine max strain Williams 82 clone GM_WBb0038A08, complete sequence	K02641	petH	ferredoxin--NADP+ reductase	http://www.genome.jp/dbget-bin/www_bget?ko:K02641	--	--	--	--	PF00667//PF00175	FAD binding domain//Oxidoreductase NAD-binding domain	GO:0055114	oxidation-reduction process	GO:0016491	oxidoreductase activity	--	--	KOG1158	NADP/FAD dependent oxidoreductase
Cluster-8728.96921	115.814	474.093	-2.0334	7.03e-10	5.2e-07	531	--	--	--	--	--	828323004	XM_012717680.1	127	5.74e-58	PREDICTED: Cicer arietinum extensin-2-like (LOC101492583), mRNA	--	--	--	--	--	--	--	--	--	--	--	--	--	--	--	--	--	--
Cluster-8728.108168	185.413	861.5	-2.2161	7.09e-10	5.22e-07	1473	356558859	XP_003547720.1	1429	0	PREDICTED: probable inactive 2-oxoglutarate-dependent dioxygenase AOP2-like [Glycine max]	356558858	XM_003547672.1	545	0	PREDICTED: Glycine max probable inactive 2-oxoglutarate-dependent dioxygenase AOP2-like (LOC100815288), mRNA	--	--	--	--	--	--	--	--	PF03171//PF04685//PF01125	2OG-Fe(II) oxygenase superfamily//Protein of unknown function, DUF608//G10 protein	GO:0005975//GO:0006687//GO:0006665//GO:0006807//GO:0055114	carbohydrate metabolic process//glycosphingolipid metabolic process//sphingolipid metabolic process//nitrogen compound metabolic process//oxidation-reduction process	GO:0016491//GO:0004348	oxidoreductase activity//glucosylceramidase activity	GO:0005634//GO:0016021	nucleus//integral component of membrane	KOG0143	Iron/ascorbate family oxidoreductases
Cluster-8728.59069	4.52242	114.565	-4.6629	7.46e-10	5.48e-07	3540	356516937	XP_003527148.1	833	2.66e-100	PREDICTED: BAH and coiled-coil domain-containing protein 1-like isoform X1 [Glycine max]	351726181	NM_001249165.1	314	4.51e-161	Glycine max uncharacterized LOC100526926 (LOC100526926), mRNA >gnl|BL_ORD_ID|7211170 Soybean clone JCVI-FLGm-8N13 unknown mRNA	--	--	--	--	--	--	--	--	PF00628//PF09726//PF01781//PF01426	PHD-finger//Transmembrane protein//Ribosomal L38e protein family//BAH domain	GO:0006412//GO:0042254	translation//ribosome biogenesis	GO:0005515//GO:0003735//GO:0003682	protein binding//structural constituent of ribosome//chromatin binding	GO:0016021//GO:0005840//GO:0005622//GO:0000785	integral component of membrane//ribosome//intracellular//chromatin	KOG1886	BAH domain proteins
Cluster-8728.101635	2823.04	6.00018	8.878	7.65e-10	5.6e-07	607	734333043	KHN07615.1	318	1.06e-34	hypothetical protein glysoja_019722 [Glycine soja]	--	--	--	--	--	--	--	--	--	--	--	--	--	--	--	--	--	--	--	--	--	--	--
Cluster-8728.124641	91.4528	406.43	-2.1519	8.5e-10	6.19e-07	2273	356534827	XP_003535953.1	2985	0	PREDICTED: probable beta-D-xylosidase 2 [Glycine max]	571481173	XM_003535905.2	1168	0	PREDICTED: Glycine max probable beta-D-xylosidase 2-like (LOC100778624), mRNA	--	--	--	--	--	--	--	--	PF00933//PF01915	Glycosyl hydrolase family 3 N terminal domain//Glycosyl hydrolase family 3 C-terminal domain	GO:0005975	carbohydrate metabolic process	GO:0004553	hydrolase activity, hydrolyzing O-glycosyl compounds	--	--	--	--
Cluster-8728.120639	79.7349	373.176	-2.2266	8.78e-10	6.37e-07	1803	734356857	KHN14294.1	1904	0	Patellin-4 [Glycine soja]	571476093	XM_003535084.2	832	0	PREDICTED: Glycine max patellin-4-like (LOC100809450), mRNA	--	--	--	--	--	--	--	--	PF00319//PF09803	SRF-type transcription factor (DNA-binding and dimerisation domain)//Uncharacterized conserved protein (DUF2346)	GO:0033617	mitochondrial respiratory chain complex IV assembly	GO:0046983//GO:0003677	protein dimerization activity//DNA binding	GO:0005739	mitochondrion	KOG1471	Phosphatidylinositol transfer protein SEC14 and related proteins
Cluster-8728.85956	72.5084	0	Inf	8.82e-10	6.38e-07	3143	593693608	XP_007147325.1	1506	0	hypothetical protein PHAVU_006G114300g [Phaseolus vulgaris]>gi|561020548|gb|ESW19319.1| hypothetical protein PHAVU_006G114300g [Phaseolus vulgaris]	571447312	XM_003520829.2	665	0	PREDICTED: Glycine max auxin response factor 9-like (LOC100820503), transcript variant X1, mRNA	K14486	K14486, ARF	auxin response factor	http://www.genome.jp/dbget-bin/www_bget?ko:K14486	--	--	--	--	PF02362//PF02309//PF06507//PF00564	B3 DNA binding domain//AUX/IAA family//Auxin response factor//PB1 domain	GO:0009725//GO:0006355	response to hormone//regulation of transcription, DNA-templated	GO:0003677//GO:0005515	DNA binding//protein binding	GO:0005634	nucleus	--	--
Cluster-8728.80654	321.49	1002.23	-1.6404	9.02e-10	6.5e-07	773	734380107	KHN22712.1	772	9.83e-100	Putative xyloglucan endotransglucosylase/hydrolase protein 23 [Glycine soja]	571496186	XM_003542108.2	339	1.2e-175	PREDICTED: Glycine max probable xyloglucan endotransglucosylase/hydrolase protein 23-like (LOC100782104), mRNA	K08235	E2.4.1.207	xyloglucan:xyloglucosyl transferase	http://www.genome.jp/dbget-bin/www_bget?ko:K08235	--	--	--	--	PF06955//PF00722	Xyloglucan endo-transglycosylase (XET) C-terminus//Glycosyl hydrolases family 16	GO:0006073//GO:0005975	cellular glucan metabolic process//carbohydrate metabolic process	GO:0016762//GO:0004553	xyloglucan:xyloglucosyl transferase activity//hydrolase activity, hydrolyzing O-glycosyl compounds	GO:0048046//GO:0005618	apoplast//cell wall	--	--
Cluster-8728.91868	720.084	208.413	1.7887	9.1e-10	6.53e-07	2653	356499687	XP_003518668.1	1372	0	PREDICTED: glucose-6-phosphate 1-dehydrogenase, chloroplastic-like [Glycine max]>gi|734391362|gb|KHN27191.1| Glucose-6-phosphate 1-dehydrogenase, chloroplastic [Glycine soja]	571439479	XM_003518620.2	624	0	PREDICTED: Glycine max glucose-6-phosphate 1-dehydrogenase, chloroplastic-like (LOC100793694), mRNA	K00036	G6PD, zwf	glucose-6-phosphate 1-dehydrogenase	http://www.genome.jp/dbget-bin/www_bget?ko:K00036	--	--	--	--	PF00479//PF02781	Glucose-6-phosphate dehydrogenase, NAD binding domain//Glucose-6-phosphate dehydrogenase, C-terminal domain	GO:0006749//GO:0055114//GO:0006098//GO:0006006	glutathione metabolic process//oxidation-reduction process//pentose-phosphate shunt//glucose metabolic process	GO:0004345//GO:0050661	glucose-6-phosphate dehydrogenase activity//NADP binding	--	--	KOG0563	Glucose-6-phosphate 1-dehydrogenase
Cluster-8728.54776	122.217	484.474	-1.987	9.37e-10	6.71e-07	1489	356496166	XP_003516941.1	2171	0	PREDICTED: laccase-4-like [Glycine max]	571444639	XM_003522102.2	974	0	PREDICTED: Glycine max laccase-4-like (LOC100797234), mRNA	K05909	E1.10.3.2	laccase	http://www.genome.jp/dbget-bin/www_bget?ko:K05909	--	--	--	--	PF07731//PF07732//PF00394	Multicopper oxidase//Multicopper oxidase//Multicopper oxidase	GO:0055114	oxidation-reduction process	GO:0005507//GO:0016491	copper ion binding//oxidoreductase activity	--	--	KOG1263	Multicopper oxidases
Cluster-8728.76491	74.9624	0	Inf	9.52e-10	6.79e-07	1095	255636806	ACU18736.1	959	1.58e-126	unknown [Glycine max]	571433649	XM_006572901.1	456	0	PREDICTED: Glycine max syntaxin-22-like (LOC100810149), transcript variant X2, mRNA	K08488	STX7	syntaxin 7	http://www.genome.jp/dbget-bin/www_bget?ko:K08488	--	--	--	--	PF05008//PF15898//PF00804	Vesicle transport v-SNARE protein N-terminus//cGMP-dependent protein kinase interacting domain//Syntaxin	GO:0006886	intracellular protein transport	GO:0019901	protein kinase binding	GO:0016020	membrane	KOG0811	SNARE protein PEP12/VAM3/Syntaxin 7/Syntaxin 17
Cluster-8728.101843	2144.18	800.891	1.4208	1.01e-09	7.2e-07	1997	502153680	XP_004509428.1	1943	0	PREDICTED: phosphoserine aminotransferase 2, chloroplastic-like [Cicer arietinum]	828326919	XM_004509371.2	748	0	PREDICTED: Cicer arietinum phosphoserine aminotransferase 2, chloroplastic-like (LOC101514196), mRNA	K00831	serC, PSAT1	phosphoserine aminotransferase	http://www.genome.jp/dbget-bin/www_bget?ko:K00831	--	--	--	--	PF04114//PF03739	Gaa1-like, GPI transamidase component//Predicted permease YjgP/YjgQ family	--	--	--	--	GO:0042765//GO:0016021	GPI-anchor transamidase complex//integral component of membrane	KOG2790	Phosphoserine aminotransferase
Cluster-8728.83621	22.2913	207.874	-3.2212	1.07e-09	7.57e-07	2484	593264366	XP_007134361.1	1447	0	hypothetical protein PHAVU_010G041000g [Phaseolus vulgaris]>gi|561007406|gb|ESW06355.1| hypothetical protein PHAVU_010G041000g [Phaseolus vulgaris]	571445034	XM_003520340.2	666	0	PREDICTED: Glycine max NAD-dependent malic enzyme 62 kDa isoform, mitochondrial-like (LOC100799344), mRNA	K00028	E1.1.1.39	malate dehydrogenase (decarboxylating)	http://www.genome.jp/dbget-bin/www_bget?ko:K00028	--	--	--	--	PF00390	Malic enzyme, N-terminal domain	GO:0015976//GO:0006090//GO:0006108//GO:0055114//GO:0006099	carbon utilization//pyruvate metabolic process//malate metabolic process//oxidation-reduction process//tricarboxylic acid cycle	GO:0004471	malate dehydrogenase (decarboxylating) (NAD+) activity	--	--	KOG1257	NADP+-dependent malic enzyme
Cluster-8728.80179	28.7959	213.307	-2.889	1.08e-09	7.6e-07	2382	356512839	XP_003525123.1	426	5.5e-42	PREDICTED: mitogen-activated protein kinase kinase kinase YODA-like [Glycine max]	61675742	AC122164.6	366	0	Medicago truncatula clone mth2-24h4, complete sequence	--	--	--	--	--	--	--	--	PF07714//PF00069	Protein tyrosine kinase//Protein kinase domain	GO:0006468	protein phosphorylation	GO:0004672//GO:0005524	protein kinase activity//ATP binding	--	--	KOG0198	MEKK and related serine/threonine protein kinases
Cluster-8728.78439	0	97.1218	#NAME?	1.09e-09	7.64e-07	2657	356517040	XP_003527198.1	3102	0	PREDICTED: cellulose synthase A catalytic subunit 7 [UDP-forming]-like [Glycine max]>gi|734423943|gb|KHN42479.1| Cellulose synthase A catalytic subunit 7 [UDP-forming] [Glycine soja]	571461823	XM_003527150.2	1382	0	PREDICTED: Glycine max cellulose synthase A catalytic subunit 7 [UDP-forming]-like (LOC100815436), mRNA	K10999	CESA	cellulose synthase A	http://www.genome.jp/dbget-bin/www_bget?ko:K10999	--	--	--	--	PF00097//PF03552//PF00628	Zinc finger, C3HC4 type (RING finger)//Cellulose synthase//PHD-finger	GO:0006011//GO:0030244//GO:0005982//GO:0005985	UDP-glucose metabolic process//cellulose biosynthetic process//starch metabolic process//sucrose metabolic process	GO:0046872//GO:0005515//GO:0016760	metal ion binding//protein binding//cellulose synthase (UDP-forming) activity	GO:0016020	membrane	--	--
Cluster-8728.16705	170.199	0	Inf	1.1e-09	7.73e-07	859	734310042	KHM99743.1	693	1.16e-88	Miraculin [Glycine soja]	571477941	XM_003534032.2	182	2.54e-88	PREDICTED: Glycine max miraculin-like (LOC100778241), mRNA	--	--	--	--	--	--	--	--	PF00197	Trypsin and protease inhibitor	--	--	GO:0004866	endopeptidase inhibitor activity	--	--	--	--
Cluster-8728.99857	1939.8	4876.79	-1.33	1.14e-09	7.96e-07	1688	356507867	XP_003522684.1	1148	5.63e-151	PREDICTED: dehydration-responsive protein RD22-like [Glycine max]	388520716	BT148626.1	520	0	Lotus japonicus clone JCVI-FLLj-3H19 unknown mRNA	--	--	--	--	--	--	--	--	--	--	--	--	--	--	--	--	--	--
Cluster-8728.151940	93.2442	0	Inf	1.24e-09	8.59e-07	1182	734429212	KHN45016.1	677	1.92e-82	Putative WRKY transcription factor 42 [Glycine soja]	571533580	XM_006600354.1	204	2.08e-100	PREDICTED: Glycine max WRKY transcription factor 6-like (LOC100779314), transcript variant X2, mRNA	--	--	--	--	--	--	--	--	PF03106	WRKY DNA -binding domain	GO:0006355	regulation of transcription, DNA-templated	GO:0003700//GO:0043565	transcription factor activity, sequence-specific DNA binding//sequence-specific DNA binding	GO:0005667	transcription factor complex	--	--
Cluster-8728.105506	290.903	921.483	-1.6634	1.26e-09	8.75e-07	2968	356519411	XP_003528366.1	1545	0	PREDICTED: probable 2-oxoglutarate-dependent dioxygenase AOP1.2-like [Glycine max]	571464681	XM_003528318.2	707	0	PREDICTED: Glycine max probable 2-oxoglutarate-dependent dioxygenase AOP1.2-like (LOC100784444), mRNA	--	--	--	--	--	--	--	--	PF03171//PF05008//PF05298//PF00098	2OG-Fe(II) oxygenase superfamily//Vesicle transport v-SNARE protein N-terminus//Bombinin//Zinc knuckle	GO:0006886//GO:0055114//GO:0042742	intracellular protein transport//oxidation-reduction process//defense response to bacterium	GO:0016491//GO:0003676//GO:0008270	oxidoreductase activity//nucleic acid binding//zinc ion binding	GO:0005576//GO:0016020	extracellular region//membrane	KOG0143	Iron/ascorbate family oxidoreductases
Cluster-8728.86233	475.455	1348.68	-1.5042	1.27e-09	8.77e-07	1636	502145876	XP_004506219.1	1602	0	PREDICTED: apoptosis-inducing factor homolog A-like [Cicer arietinum]	292780222	AK338044.1	738	0	Lotus japonicus cDNA, clone: LjFL2-008-BG06, HTC	--	--	--	--	--	--	--	--	PF01266//PF07992//PF01134//PF00070//PF02254//PF13241//PF03435//PF01494//PF05834	FAD dependent oxidoreductase//Pyridine nucleotide-disulphide oxidoreductase//Glucose inhibited division protein A//Pyridine nucleotide-disulphide oxidoreductase//TrkA-N domain//Putative NAD(P)-binding//Saccharopine dehydrogenase NADP binding domain//FAD binding domain//Lycopene cyclase protein	GO:0055114//GO:0006779//GO:0019354//GO:0016117//GO:0006813//GO:0008033	oxidation-reduction process//porphyrin-containing compound biosynthetic process//siroheme biosynthetic process//carotenoid biosynthetic process//potassium ion transport//tRNA processing	GO:0043115//GO:0016705//GO:0071949//GO:0016491//GO:0050660	precorrin-2 dehydrogenase activity//oxidoreductase activity, acting on paired donors, with incorporation or reduction of molecular oxygen//FAD binding//oxidoreductase activity//flavin adenine dinucleotide binding	--	--	KOG1336	Monodehydroascorbate/ferredoxin reductase
Cluster-8728.99507	4814.65	1945.55	1.3073	1.28e-09	8.8e-07	2136	502078426	XP_004485941.1	1418	0	PREDICTED: pyridoxal 5'-phosphate synthase subunit PDX1.3 [Cicer arietinum]	29122719	AP006080.1	640	0	Lotus japonicus genomic DNA, chromosome 6, clone: LjT48M22, TM0118c, complete sequence	K06215	pdxS, pdx1	pyridoxal 5'-phosphate synthase pdxS subunit	http://www.genome.jp/dbget-bin/www_bget?ko:K06215	--	--	--	--	PF04131//PF03060//PF01680//PF01207//PF00218	Putative N-acetylmannosamine-6-phosphate epimerase//Nitronate monooxygenase//SOR/SNZ family//Dihydrouridine synthase (Dus)//Indole-3-glycerol phosphate synthase	GO:0006571//GO:0008033//GO:0009094//GO:0006051//GO:0042819//GO:0055114//GO:0006040//GO:0000162//GO:0042823//GO:0006807	tyrosine biosynthetic process//tRNA processing//L-phenylalanine biosynthetic process//N-acetylmannosamine metabolic process//vitamin B6 biosynthetic process//oxidation-reduction process//amino sugar metabolic process//tryptophan biosynthetic process//pyridoxal phosphate biosynthetic process//nitrogen compound metabolic process	GO:0050660//GO:0047465//GO:0004425//GO:0018580//GO:0017150	flavin adenine dinucleotide binding//N-acylglucosamine-6-phosphate 2-epimerase activity//indole-3-glycerol-phosphate synthase activity//nitronate monooxygenase activity//tRNA dihydrouridine synthase activity	--	--	KOG1606	Stationary phase-induced protein, SOR/SNZ family
Cluster-8728.105086	65.4627	431.569	-2.7208	1.29e-09	8.82e-07	690	593695605	XP_007148301.1	316	3.77e-33	hypothetical protein PHAVU_006G196900g [Phaseolus vulgaris]>gi|561021524|gb|ESW20295.1| hypothetical protein PHAVU_006G196900g [Phaseolus vulgaris]	593695604	XM_007148239.1	115	3.55e-51	Phaseolus vulgaris hypothetical protein (PHAVU_006G196900g) mRNA, complete cds	K13449	PR1	pathogenesis-related protein 1	http://www.genome.jp/dbget-bin/www_bget?ko:K13449	--	--	--	--	PF01312	FlhB HrpN YscU SpaS Family	GO:0009306	protein secretion	--	--	GO:0016020	membrane	KOG3017	Defense-related protein containing SCP domain
Cluster-8728.118508	232.414	0	Inf	1.34e-09	9.14e-07	3916	502089723	XP_004488999.1	2711	0	PREDICTED: probable LRR receptor-like serine/threonine-protein kinase At1g53430 [Cicer arietinum]	571494781	XR_417297.1	732	0	PREDICTED: Glycine max probable LRR receptor-like serine/threonine-protein kinase At1g53430-like (LOC100784920), misc_RNA	--	--	--	--	--	--	--	--	PF00069//PF13855//PF07714//PF00560	Protein kinase domain//Leucine rich repeat//Protein tyrosine kinase//Leucine Rich Repeat	GO:0006468	protein phosphorylation	GO:0004672//GO:0005524//GO:0005515	protein kinase activity//ATP binding//protein binding	--	--	--	--
Cluster-8728.112618	71.6141	0	Inf	1.37e-09	9.35e-07	2556	571466903	XP_006583788.1	766	9.52e-88	PREDICTED: uncharacterized protein LOC100804052 isoform X2 [Glycine max]	292744405	AK336801.1	412	0	Lotus japonicus cDNA, clone: LjFL1-026-DG10, HTC	--	--	--	--	--	--	--	--	--	--	--	--	--	--	--	--	--	--
Cluster-8728.113238	270.668	868.024	-1.6812	1.44e-09	9.77e-07	2940	356521813	XP_003529545.1	2263	0	PREDICTED: COBRA-like protein 7-like [Glycine max]	571467682	XM_003529497.2	1044	0	PREDICTED: Glycine max COBRA-like protein 7-like (LOC100814396), mRNA	--	--	--	--	--	--	--	--	PF04833//PF00553	COBRA-like protein//Cellulose binding domain	GO:0016049//GO:0010215//GO:0005975	cell growth//cellulose microfibril organization//carbohydrate metabolic process	GO:0030246//GO:0004553	carbohydrate binding//hydrolase activity, hydrolyzing O-glycosyl compounds	GO:0031225	anchored component of membrane	--	--
Cluster-8728.81752	403.81	1822.3	-2.174	1.47e-09	9.94e-07	2028	357462333	XP_003601448.1	2171	0	Endo-1 4-beta-glucanase [Medicago truncatula]>gi|357517079|ref|XP_003628828.1| Endo-1 4-beta-glucanase [Medicago truncatula]>gi|355490496|gb|AES71699.1| glycosyl hydrolase family 9 protein [Medicago truncatula]	593800943	XM_007163447.1	895	0	Phaseolus vulgaris hypothetical protein (PHAVU_001G239900g) mRNA, complete cds	--	--	--	--	--	--	--	--	PF00759	Glycosyl hydrolase family 9	GO:0005975	carbohydrate metabolic process	GO:0004553	hydrolase activity, hydrolyzing O-glycosyl compounds	--	--	--	--
Cluster-8728.121526	641.802	182.228	1.8164	1.48e-09	9.95e-07	779	--	--	--	--	--	571467020	XM_003528406.2	144	3.05e-67	PREDICTED: Glycine max probable ubiquitin-conjugating enzyme E2 24-like (LOC100809740), mRNA	--	--	--	--	--	--	--	--	--	--	--	--	--	--	--	--	--	--
Cluster-8728.21936	0	66.014	#NAME?	1.58e-09	1.06e-06	2542	571438533	XP_006574594.1	905	1.51e-111	PREDICTED: WAT1-related protein At5g40240-like isoform X2 [Glycine max]	571433956	XM_003517689.2	315	8.97e-162	PREDICTED: Glycine max auxin-induced protein 5NG4-like (LOC100816715), transcript variant X1, mRNA	--	--	--	--	--	--	--	--	PF08449//PF00892	UAA transporter family//EamA-like transporter family	GO:0055085	transmembrane transport	--	--	GO:0016021//GO:0016020	integral component of membrane//membrane	--	--
Cluster-8728.93535	115.534	465.376	-2.0101	1.6e-09	1.07e-06	896	828299000	XP_004492870.2	631	1.27e-78	PREDICTED: uncharacterized protein LOC101491005 [Cicer arietinum]	351722469	NM_001250316.1	243	3.27e-122	Glycine max uncharacterized LOC100500130 (LOC100500130), mRNA >gnl|BL_ORD_ID|7210343 Soybean clone JCVI-FLGm-5F12 unknown mRNA	--	--	--	--	--	--	--	--	--	--	--	--	--	--	--	--	--	--
Cluster-8728.105496	594.376	1805.91	-1.6033	1.6e-09	1.07e-06	4847	593269224	XP_007136789.1	3069	0	hypothetical protein PHAVU_009G074400g [Phaseolus vulgaris]>gi|561009876|gb|ESW08783.1| hypothetical protein PHAVU_009G074400g [Phaseolus vulgaris]	593269223	XM_007136727.1	1150	0	Phaseolus vulgaris hypothetical protein (PHAVU_009G074400g) mRNA, complete cds	--	--	--	--	--	--	--	--	PF13506//PF10598	Glycosyl transferase family 21//RNA recognition motif of the spliceosomal PrP8	--	--	GO:0016757//GO:0003723	transferase activity, transferring glycosyl groups//RNA binding	--	--	--	--
Cluster-8728.105251	161.14	702.183	-2.1235	1.64e-09	1.09e-06	2185	356552906	XP_003544803.1	1379	0	PREDICTED: uncharacterized protein LOC100791695 [Glycine max]	571510947	XM_003544755.2	504	0	PREDICTED: Glycine max uncharacterized LOC100791695 (LOC100791695), mRNA	--	--	--	--	--	--	--	--	PF01530	Zinc finger, C2HC type	GO:0006355	regulation of transcription, DNA-templated	GO:0008270//GO:0003700	zinc ion binding//transcription factor activity, sequence-specific DNA binding	GO:0005667//GO:0005634	transcription factor complex//nucleus	--	--
Cluster-8728.114423	115.697	461.006	-1.9944	1.67e-09	1.1e-06	2789	356500557	XP_003519098.1	2378	0	PREDICTED: nitrate transporter 1.2-like [Glycine max]>gi|734394735|gb|KHN28721.1| Nitrate transporter 1.2 [Glycine soja]	571434055	XM_006573023.1	1146	0	PREDICTED: Glycine max nitrate transporter 1.2-like (LOC100794723), mRNA	--	--	--	--	--	--	--	--	PF00854//PF07690	POT family//Major Facilitator Superfamily	GO:0055085//GO:0006810	transmembrane transport//transport	GO:0005215	transporter activity	GO:0016021//GO:0016020	integral component of membrane//membrane	KOG1237	H+/oligopeptide symporter
Cluster-8728.83388	15.2118	276.079	-4.1818	1.7e-09	1.12e-06	2796	356505250	XP_003521405.1	741	5.29e-87	PREDICTED: heterogeneous nuclear ribonucleoprotein D-like [Glycine max]>gi|734340717|gb|KHN09522.1| hypothetical protein glysoja_016621 [Glycine soja]	571558549	XM_003553509.2	325	2.73e-167	PREDICTED: Glycine max neurofilament medium polypeptide-like (LOC100795652), mRNA	--	--	--	--	--	--	--	--	PF00527//PF02535//PF00403//PF06459	E7 protein, Early protein//ZIP Zinc transporter//Heavy-metal-associated domain//Ryanodine Receptor TM 4-6	GO:0006816//GO:0006874//GO:0030001//GO:0055085//GO:0006355	calcium ion transport//cellular calcium ion homeostasis//metal ion transport//transmembrane transport//regulation of transcription, DNA-templated	GO:0003700//GO:0046872//GO:0005219//GO:0003677//GO:0046873	transcription factor activity, sequence-specific DNA binding//metal ion binding//ryanodine-sensitive calcium-release channel activity//DNA binding//metal ion transmembrane transporter activity	GO:0005622//GO:0016020//GO:0005667//GO:0016021	intracellular//membrane//transcription factor complex//integral component of membrane	--	--
Cluster-8728.93334	87.8261	386.806	-2.1389	1.7e-09	1.12e-06	714	734323817	KHN04832.1	505	1.45e-57	Laccase-4 [Glycine soja]	571434963	XM_003516893.2	348	1.1e-180	PREDICTED: Glycine max laccase-4-like (LOC100779825), mRNA	K05909	E1.10.3.2	laccase	http://www.genome.jp/dbget-bin/www_bget?ko:K05909	--	--	--	--	PF07731	Multicopper oxidase	GO:0055114	oxidation-reduction process	GO:0016491//GO:0005507	oxidoreductase activity//copper ion binding	--	--	KOG1263	Multicopper oxidases
Cluster-8728.95154	348.838	1026.76	-1.5575	1.75e-09	1.15e-06	2522	356504645	XP_003521106.1	2777	0	PREDICTED: probable nitrite transporter At1g68570 [Glycine max]>gi|734349746|gb|KHN12180.1| Putative nitrite transporter [Glycine soja]	571556773	XM_003554054.2	1184	0	PREDICTED: Glycine max probable nitrite transporter At1g68570-like (LOC100794603), mRNA	--	--	--	--	--	--	--	--	PF00854	POT family	GO:0006810	transport	GO:0005215	transporter activity	GO:0016020	membrane	KOG1237	H+/oligopeptide symporter
Cluster-8728.99758	163.861	582.129	-1.8289	1.76e-09	1.15e-06	387	--	--	--	--	--	--	--	--	--	--	--	--	--	--	--	--	--	--	--	--	--	--	--	--	--	--	--	--
Cluster-8728.112663	643.45	182.777	1.8157	1.86e-09	1.21e-06	4958	571439604	XP_006574904.1	2568	0	PREDICTED: uncharacterized protein LOC100784525 isoform X1 [Glycine max]>gi|571439606|ref|XP_006574905.1| PREDICTED: uncharacterized protein LOC100784525 isoform X2 [Glycine max]>gi|734349796|gb|KHN12210.1| hypothetical protein glysoja_031558 [Glycine soja]	571439605	XM_006574842.1	919	0	PREDICTED: Glycine max uncharacterized LOC100784525 (LOC100784525), transcript variant X2, mRNA	--	--	--	--	--	--	--	--	PF17064//PF03838//PF04839//PF05297	Sleepless protein//Recombination protein U//Plastid and cyanobacterial ribosomal protein (PSRP-3 / Ycf65)//Herpesvirus latent membrane protein 1 (LMP1)	GO:0030431//GO:1903818//GO:0019087//GO:0042254//GO:0006310//GO:0032222//GO:0006281//GO:0006412	sleep//positive regulation of voltage-gated potassium channel activity//transformation of host cell by virus//ribosome biogenesis//DNA recombination//regulation of synaptic transmission, cholinergic//DNA repair//translation	GO:0003735//GO:0034235	structural constituent of ribosome//GPI anchor binding	GO:0005737//GO:0005840//GO:0016021	cytoplasm//ribosome//integral component of membrane	--	--
Cluster-8728.123900	215.474	714.148	-1.7287	2.04e-09	1.32e-06	1798	4200044	BAA74465.1	2138	0	cytochrome P450 [Glycyrrhiza echinata]	4200043	AB022732.1	863	0	Glycyrrhiza echinata CYP Ge-31 mRNA for cytochrome P450, complete cds	K13260	CYP81E1_7	isoflavone 2'-hydroxylase	http://www.genome.jp/dbget-bin/www_bget?ko:K13260	--	--	--	--	PF00067	Cytochrome P450	GO:0055114	oxidation-reduction process	GO:0020037//GO:0005506//GO:0016705	heme binding//iron ion binding//oxidoreductase activity, acting on paired donors, with incorporation or reduction of molecular oxygen	--	--	KOG0156	Cytochrome P450 CYP2 subfamily
Cluster-8728.19409	69.4836	0	Inf	2.05e-09	1.33e-06	269	401555353	AFP93970.1	239	3.36e-24	PR4 [Lens culinaris]>gi|409034122|gb|AFV09177.1| pathogenesis-related protein 4 [Lens culinaris]	255580936	XM_002531241.1	38	8.13e-09	Ricinus communis Wound-induced protein WIN2 precursor, putative, mRNA	--	--	--	--	--	--	--	--	PF00967	Barwin family	GO:0050832//GO:0042742	defense response to fungus//defense response to bacterium	--	--	--	--	--	--
Cluster-8728.109146	0	64.9207	#NAME?	2.19e-09	1.41e-06	3723	657402998	KEH41867.1	2166	0	PPR containing plant protein [Medicago truncatula]	821594482	LN846350.1	914	0	Trifolium pratense genome assembly redclover, chromosome : chr2	--	--	--	--	--	--	--	--	PF00637//PF02268	Region in Clathrin and VPS//Transcription initiation factor IIA, gamma subunit, helical domain	GO:0006367//GO:0006886//GO:0016192	transcription initiation from RNA polymerase II promoter//intracellular protein transport//vesicle-mediated transport	--	--	GO:0005672	transcription factor TFIIA complex	--	--
Cluster-8728.92510	76.9136	0.545355	7.1399	2.19e-09	1.41e-06	2829	502098814	XP_004491323.1	3355	0	PREDICTED: conserved oligomeric Golgi complex subunit 5 [Cicer arietinum]	571442185	XR_413344.1	1820	0	PREDICTED: Glycine max conserved oligomeric Golgi complex subunit 5-like (LOC100780045), transcript variant X2, misc_RNA	--	--	--	--	--	--	--	--	PF10392//PF04513//PF02601//PF05478//PF04048	Golgi transport complex subunit 5//Baculovirus polyhedron envelope protein, PEP, C terminus//Exonuclease VII, large subunit//Prominin//Sec8 exocyst complex component specific domain	GO:0006308//GO:0006904//GO:0006891//GO:0015031	DNA catabolic process//vesicle docking involved in exocytosis//intra-Golgi vesicle-mediated transport//protein transport	GO:0008855//GO:0005198	exodeoxyribonuclease VII activity//structural molecule activity	GO:0016021//GO:0019028//GO:0009318//GO:0019031//GO:0000145//GO:0017119	integral component of membrane//viral capsid//exodeoxyribonuclease VII complex//viral envelope//exocyst//Golgi transport complex	--	--
Cluster-8728.159533	5.59474	111.848	-4.3213	2.32e-09	1.49e-06	3460	734361927	KHN15870.1	2110	0	Serine/threonine-protein kinase ATG1 [Glycine soja]	571524771	XM_006598801.1	910	0	PREDICTED: Glycine max serine/threonine-protein kinase ATG1-like (LOC100782508), transcript variant X2, mRNA	K08269	ULK1_2_3, ATG1	serine/threonine-protein kinase ULK/ATG1	http://www.genome.jp/dbget-bin/www_bget?ko:K08269	--	--	--	--	PF01059//PF07714//PF00069	NADH-ubiquinone oxidoreductase chain 4, amino terminus//Protein tyrosine kinase//Protein kinase domain	GO:0055114//GO:0006120//GO:0006468	oxidation-reduction process//mitochondrial electron transport, NADH to ubiquinone//protein phosphorylation	GO:0004672//GO:0005524	protein kinase activity//ATP binding	--	--	KOG0595	Serine/threonine-protein kinase involved in autophagy
Cluster-8728.97764	460.214	1285.92	-1.4824	2.6e-09	1.66e-06	5541	734406916	KHN34145.1	4167	0	Cellulose synthase-like protein D1 [Glycine soja]	571436718	XM_006573784.1	1585	0	PREDICTED: Glycine max cellulose synthase-like protein D2-like (LOC100792604), transcript variant X2, mRNA	--	--	--	--	--	--	--	--	PF08043//PF03552	Xin repeat//Cellulose synthase	GO:0005982//GO:0030036//GO:0006011//GO:0030244//GO:0005985	starch metabolic process//actin cytoskeleton organization//UDP-glucose metabolic process//cellulose biosynthetic process//sucrose metabolic process	GO:0003779//GO:0016760	actin binding//cellulose synthase (UDP-forming) activity	GO:0016020//GO:0030054	membrane//cell junction	--	--
Cluster-8728.80951	472.504	1315.39	-1.4771	2.68e-09	1.71e-06	2734	357467043	XP_003603806.1	1353	1.12e-172	Subtilisin-like serine protease [Medicago truncatula]	828312525	XM_004500867.2	570	0	PREDICTED: Cicer arietinum CO(2)-response secreted protease-like (LOC101501289), mRNA	--	--	--	--	--	--	--	--	PF00082	Subtilase family	GO:0006508	proteolysis	GO:0004252	serine-type endopeptidase activity	--	--	--	--
Cluster-8728.105507	483.689	1354.69	-1.4858	2.8e-09	1.77e-06	4776	593269224	XP_007136789.1	1990	0	hypothetical protein PHAVU_009G074400g [Phaseolus vulgaris]>gi|561009876|gb|ESW08783.1| hypothetical protein PHAVU_009G074400g [Phaseolus vulgaris]	593269223	XM_007136727.1	921	0	Phaseolus vulgaris hypothetical protein (PHAVU_009G074400g) mRNA, complete cds	--	--	--	--	--	--	--	--	PF13506//PF10598	Glycosyl transferase family 21//RNA recognition motif of the spliceosomal PrP8	--	--	GO:0016757//GO:0003723	transferase activity, transferring glycosyl groups//RNA binding	--	--	--	--
Cluster-8728.30956	161.316	15.2751	3.4006	2.81e-09	1.77e-06	700	357442775	XP_003591665.1	149	1.44e-09	Transcription factor bZIP [Medicago truncatula]>gi|358346063|ref|XP_003637092.1| Transcription factor bZIP [Medicago truncatula]>gi|355480713|gb|AES61916.1| transcription factor bZIP protein, putative [Medicago truncatula]	388510583	BT143564.1	72	2.89e-27	Lotus japonicus clone JCVI-FLLj-8K7 unknown mRNA	--	--	--	--	--	--	--	--	--	--	--	--	--	--	--	--	--	--
Cluster-8728.95536	880.888	2289.8	-1.3782	2.8e-09	1.77e-06	571	388493570	AFK34851.1	133	2.21e-08	unknown [Lotus japonicus]	--	--	--	--	--	--	--	--	--	--	--	--	--	--	--	--	--	--	--	--	--	--	--
Cluster-8728.59201	161.096	15.2746	3.3987	2.86e-09	1.8e-06	1333	--	--	--	--	--	--	--	--	--	--	--	--	--	--	--	--	--	--	PF04384	Iron-sulphur cluster assembly	GO:0016226	iron-sulfur cluster assembly	--	--	--	--	--	--
Cluster-8728.119013	143.697	533.013	-1.8911	2.97e-09	1.86e-06	709	734419846	KHN40352.1	146	2.97e-10	Arabinogalactan peptide 20 [Glycine soja]	388511166	BT143851.1	128	2.17e-58	Lotus japonicus clone JCVI-FLLj-11I17 unknown mRNA	--	--	--	--	--	--	--	--	--	--	--	--	--	--	--	--	--	--
Cluster-8728.128199	68.383	0	Inf	3.07e-09	1.92e-06	2623	356547342	XP_003542073.1	900	3.82e-110	PREDICTED: heterogeneous nuclear ribonucleoprotein 1-like [Glycine max]>gi|734397302|gb|KHN30057.1| Putative RNA-binding protein [Glycine soja]	571503324	XM_003542025.2	544	0	PREDICTED: Glycine max heterogeneous nuclear ribonucleoprotein 1-like (LOC100818080), mRNA	K12741	HNRNPA1_3	heterogeneous nuclear ribonucleoprotein A1/A3	http://www.genome.jp/dbget-bin/www_bget?ko:K12741	--	--	--	--	PF16367//PF00076	RNA recognition motif//RNA recognition motif. (a.k.a. RRM, RBD, or RNP domain)	--	--	GO:0003676	nucleic acid binding	--	--	KOG0118	FOG: RRM domain
Cluster-8728.78259	89.3972	384.629	-2.1052	3.09e-09	1.92e-06	828	502154442	XP_004509701.1	681	1.23e-84	PREDICTED: caffeic acid 3-O-methyltransferase-like isoform X1 [Cicer arietinum]	--	--	--	--	--	K13066	E2.1.1.68, COMT	caffeic acid 3-O-methyltransferase	http://www.genome.jp/dbget-bin/www_bget?ko:K13066	--	--	--	--	PF08100//PF00891//PF00790	Dimerisation domain//O-methyltransferase//VHS domain	GO:0006886	intracellular protein transport	GO:0046983//GO:0008171	protein dimerization activity//O-methyltransferase activity	--	--	--	--
Cluster-8728.48798	1847.09	8.18672	7.8178	3.18e-09	1.97e-06	3514	356508983	XP_003523232.1	1758	0	PREDICTED: alcohol dehydrogenase-like [Glycine max]>gi|734400052|gb|KHN31138.1| Alcohol dehydrogenase [Glycine soja]	356508982	XM_003523184.1	882	0	PREDICTED: Glycine max alcohol dehydrogenase-like (LOC100783318), mRNA	K18857	ADH1	alcohol dehydrogenase class-P	http://www.genome.jp/dbget-bin/www_bget?ko:K18857	--	--	--	--	PF00107//PF03721//PF08240//PF02826//PF02254//PF04043	Zinc-binding dehydrogenase//UDP-glucose/GDP-mannose dehydrogenase family, NAD binding domain//Alcohol dehydrogenase GroES-like domain//D-isomer specific 2-hydroxyacid dehydrogenase, NAD binding domain//TrkA-N domain//Plant invertase/pectin methylesterase inhibitor	GO:0006813//GO:0055114	potassium ion transport//oxidation-reduction process	GO:0004857//GO:0016616//GO:0051287	enzyme inhibitor activity//oxidoreductase activity, acting on the CH-OH group of donors, NAD or NADP as acceptor//NAD binding	--	--	KOG0022	Alcohol dehydrogenase, class III
Cluster-8728.85118	570.644	1566.37	-1.4568	3.29e-09	2.03e-06	1423	388507804	AFK41968.1	526	2.56e-62	unknown [Lotus japonicus]	29122758	AP006119.1	252	5.22e-127	Lotus japonicus genomic DNA, chromosome 3, clone: LjT45C16, TM0203, complete sequence	--	--	--	--	--	--	--	--	PF13499//PF13202//PF13405//PF12763//PF13833//PF00036	EF-hand domain pair//EF hand//EF-hand domain//Cytoskeletal-regulatory complex EF hand//EF-hand domain pair//EF hand	--	--	GO:0005509//GO:0005515	calcium ion binding//protein binding	--	--	KOG0028	Ca2+-binding protein (centrin/caltractin), EF-Hand superfamily protein
Cluster-8728.94336	14.1408	152.222	-3.4282	3.35e-09	2.07e-06	4520	502149788	XP_004507664.1	2238	0	PREDICTED: calcium permeable stress-gated cation channel 1-like [Cicer arietinum]	828324522	XM_004507607.2	1121	0	PREDICTED: Cicer arietinum calcium permeable stress-gated cation channel 1-like (LOC101492354), mRNA	--	--	--	--	--	--	--	--	PF00191//PF02714	Annexin//Calcium-dependent channel, 7TM region, putative phosphate	--	--	GO:0005544//GO:0005509	calcium-dependent phospholipid binding//calcium ion binding	GO:0016020	membrane	KOG1134	Uncharacterized conserved protein
Cluster-8728.95207	733.698	2516.1	-1.7779	3.44e-09	2.11e-06	1312	--	--	--	--	--	--	--	--	--	--	--	--	--	--	--	--	--	--	PF08651	DASH complex subunit Duo1	GO:0007067	mitotic nuclear division	--	--	GO:0072686//GO:0042729	mitotic spindle//DASH complex	--	--
Cluster-8728.94189	159.587	561.934	-1.8161	3.71e-09	2.27e-06	346	345462634	AEN95117.1	366	4.84e-41	aquaporin PIP1 [Dimocarpus longan]	345462633	JN572691.1	141	5.96e-66	Dimocarpus longan aquaporin PIP1 (PIP1) mRNA, complete cds	K09872	PIP	aquaporin PIP	http://www.genome.jp/dbget-bin/www_bget?ko:K09872	--	--	--	--	PF00230	Major intrinsic protein	GO:0006810	transport	GO:0005215	transporter activity	GO:0016020	membrane	--	--
Cluster-8728.94843	344.178	1012.04	-1.556	3.78e-09	2.3e-06	1120	360047715	AEV93477.1	1158	8.63e-153	ferulate 5-hydroxylase [Caragana korshinskii]	360047714	HQ829862.1	419	0	Caragana korshinskii ferulate 5-hydroxylase (F5H) mRNA, complete cds	K09755	CYP84A, F5H	ferulate-5-hydroxylase	http://www.genome.jp/dbget-bin/www_bget?ko:K09755	--	--	--	--	PF00067	Cytochrome P450	GO:0055114	oxidation-reduction process	GO:0020037//GO:0005506//GO:0016705	heme binding//iron ion binding//oxidoreductase activity, acting on paired donors, with incorporation or reduction of molecular oxygen	--	--	KOG0156	Cytochrome P450 CYP2 subfamily
Cluster-8728.89684	6.94539	119.486	-4.1046	4.1e-09	2.49e-06	545	593695605	XP_007148301.1	678	3.1e-88	hypothetical protein PHAVU_006G196900g [Phaseolus vulgaris]>gi|561021524|gb|ESW20295.1| hypothetical protein PHAVU_006G196900g [Phaseolus vulgaris]	388501607	BT139075.1	98	7.8e-42	Lotus japonicus clone JCVI-FLLj-18K10 unknown mRNA	K13449	PR1	pathogenesis-related protein 1	http://www.genome.jp/dbget-bin/www_bget?ko:K13449	--	--	--	--	--	--	--	--	--	--	--	--	KOG3017	Defense-related protein containing SCP domain
Cluster-8728.57885	274.679	843.989	-1.6195	4.17e-09	2.53e-06	1556	388500966	AFK38549.1	1003	3.34e-131	unknown [Lotus japonicus]	388500965	BT138754.1	463	0	Lotus japonicus clone JCVI-FLLj-1H23 unknown mRNA	--	--	--	--	--	--	--	--	PF00462//PF00387//PF13417//PF02798//PF13409	Glutaredoxin//Phosphatidylinositol-specific phospholipase C, Y domain//Glutathione S-transferase, N-terminal domain//Glutathione S-transferase, N-terminal domain//Glutathione S-transferase, N-terminal domain	GO:0009395//GO:0035556//GO:0045454//GO:0046339//GO:0007165//GO:0006629//GO:0006118	phospholipid catabolic process//intracellular signal transduction//cell redox homeostasis//diacylglycerol metabolic process//signal transduction//lipid metabolic process//obsolete electron transport	GO:0005515//GO:0004435//GO:0009055//GO:0015035	protein binding//phosphatidylinositol phospholipase C activity//electron carrier activity//protein disulfide oxidoreductase activity	--	--	KOG1422	Intracellular Cl- channel CLIC, contains GST domain
Cluster-8728.96827	19.3824	176.225	-3.1846	4.29e-09	2.59e-06	3085	571438421	XP_006574563.1	1316	1.51e-167	PREDICTED: uncharacterized protein LOC100797561 [Glycine max]	292786736	AK338524.1	441	0	Lotus japonicus cDNA, clone: LjFL2-025-AF10, HTC	--	--	--	--	--	--	--	--	PF06268	Fascin domain	--	--	GO:0030674//GO:0051015	protein binding, bridging//actin filament binding	--	--	--	--
Cluster-8728.78453	184.563	680.359	-1.8822	4.33e-09	2.61e-06	2820	593790410	XP_007158244.1	2995	0	hypothetical protein PHAVU_002G136300g [Phaseolus vulgaris]>gi|561031659|gb|ESW30238.1| hypothetical protein PHAVU_002G136300g [Phaseolus vulgaris]	593790409	XM_007158182.1	1228	0	Phaseolus vulgaris hypothetical protein (PHAVU_002G136300g) mRNA, complete cds	--	--	--	--	--	--	--	--	PF02411//PF03552	MerT mercuric transport protein//Cellulose synthase	GO:0005985//GO:0015694//GO:0005982//GO:0030244//GO:0006011	sucrose metabolic process//mercury ion transport//starch metabolic process//cellulose biosynthetic process//UDP-glucose metabolic process	GO:0016760//GO:0015097	cellulose synthase (UDP-forming) activity//mercury ion transmembrane transporter activity	GO:0016020	membrane	--	--
Cluster-8728.52346	2140.03	835.248	1.3574	4.42e-09	2.66e-06	2483	593784055	XP_007155068.1	1965	0	hypothetical protein PHAVU_003G170500g [Phaseolus vulgaris]>gi|561028422|gb|ESW27062.1| hypothetical protein PHAVU_003G170500g [Phaseolus vulgaris]	828325272	XM_004508384.2	839	0	PREDICTED: Cicer arietinum bifunctional purple acid phosphatase 26 (LOC101491076), transcript variant X3, mRNA	--	--	--	--	--	--	--	--	PF16656//PF00149//PF04928	Purple acid Phosphatase, N-terminal domain//Calcineurin-like phosphoesterase//Poly(A) polymerase central domain	GO:0019497//GO:0043631//GO:0006771	hexachlorocyclohexane metabolic process//RNA polyadenylation//riboflavin metabolic process	GO:0046872//GO:0003993//GO:0004652//GO:0016787	metal ion binding//acid phosphatase activity//polynucleotide adenylyltransferase activity//hydrolase activity	--	--	KOG1378	Purple acid phosphatase
Cluster-8728.89654	177.325	604.5	-1.7693	4.44e-09	2.66e-06	2167	351722873	NP_001236491.1	708	5.12e-85	uncharacterized protein LOC100306030 [Glycine max]>gi|255627327|gb|ACU14008.1| unknown [Glycine max]>gi|734356528|gb|KHN14180.1| hypothetical protein glysoja_028578 [Glycine soja]	571559793	XM_003554533.2	208	2.31e-102	PREDICTED: Glycine max uncharacterized LOC100784735 (LOC100784735), mRNA	--	--	--	--	--	--	--	--	--	--	--	--	--	--	--	--	--	--
Cluster-8728.98629	512.693	1401.08	-1.4504	4.57e-09	2.73e-06	2267	502158918	XP_004511326.1	1693	0	PREDICTED: uncharacterized protein LOC101500065 [Cicer arietinum]	828329818	XM_004511269.2	591	0	PREDICTED: Cicer arietinum uncharacterized LOC101500065 (LOC101500065), mRNA	--	--	--	--	--	--	--	--	--	--	--	--	--	--	--	--	--	--
Cluster-8728.110059	71.3951	546.696	-2.9368	4.72e-09	2.81e-06	1710	388498210	AFK37171.1	580	2.82e-133	unknown [Lotus japonicus]	31581055	AP006424.1	305	2.17e-156	Lotus japonicus genomic DNA, chromosome 6, clone: LjT13E04, TM0314, complete sequence	K00430	E1.11.1.7	peroxidase	http://www.genome.jp/dbget-bin/www_bget?ko:K00430	--	--	--	--	PF00141//PF01093	Peroxidase//Clusterin	GO:0006804//GO:0055114//GO:0006979//GO:0008219	obsolete peroxidase reaction//oxidation-reduction process//response to oxidative stress//cell death	GO:0020037//GO:0004601	heme binding//peroxidase activity	--	--	--	--
Cluster-8728.133159	122.862	619.255	-2.3335	4.75e-09	2.82e-06	1988	356568833	XP_003552612.1	859	2.85e-107	PREDICTED: brassinosteroid-regulated protein BRU1 [Glycine max]>gi|734383691|gb|KHN24035.1| Brassinosteroid-regulated protein BRU1 [Glycine soja]	73745603	AC147484.21	272	5.6e-138	Medicago truncatula clone mth2-52b4, complete sequence	K08235	E2.4.1.207	xyloglucan:xyloglucosyl transferase	http://www.genome.jp/dbget-bin/www_bget?ko:K08235	--	--	--	--	PF00722//PF06955	Glycosyl hydrolases family 16//Xyloglucan endo-transglycosylase (XET) C-terminus	GO:0005975//GO:0006073	carbohydrate metabolic process//cellular glucan metabolic process	GO:0016762//GO:0004553	xyloglucan:xyloglucosyl transferase activity//hydrolase activity, hydrolyzing O-glycosyl compounds	GO:0048046//GO:0005618	apoplast//cell wall	--	--
Cluster-8728.94144	793.904	2046.5	-1.3661	4.82e-09	2.85e-06	1235	388498000	AFK37066.1	578	1.46e-68	unknown [Lotus japonicus]	388497999	BT137271.1	284	7.34e-145	Lotus japonicus clone JCVI-FLLj-19J5 unknown mRNA	--	--	--	--	--	--	--	--	PF03106	WRKY DNA -binding domain	GO:0006355	regulation of transcription, DNA-templated	GO:0043565//GO:0003700	sequence-specific DNA binding//transcription factor activity, sequence-specific DNA binding	GO:0005667	transcription factor complex	--	--
Cluster-8728.131590	0	62.1973	#NAME?	4.94e-09	2.91e-06	4381	657395091	KEH35503.1	3388	0	COP1-interacting-like protein, putative [Medicago truncatula]	197252031	CU861905.7	1731	0	M.truncatula DNA sequence from clone MTE1-19E18 on chromosome 3, complete sequence	--	--	--	--	--	--	--	--	PF01754	A20-like zinc finger	--	--	GO:0008270//GO:0003677	zinc ion binding//DNA binding	--	--	--	--
Cluster-8728.4500	4.36135	99.8362	-4.5167	5.02e-09	2.95e-06	1942	593705791	XP_007153252.1	147	1.32e-07	hypothetical protein PHAVU_003G019500g [Phaseolus vulgaris]>gi|561026606|gb|ESW25246.1| hypothetical protein PHAVU_003G019500g [Phaseolus vulgaris]	--	--	--	--	--	--	--	--	--	--	--	--	--	--	--	--	--	--	--	--	--	--	--
Cluster-8728.98042	212.104	913.248	-2.1062	5.09e-09	2.98e-06	940	357438757	XP_003589655.1	690	1.5e-88	MLP-like protein [Medicago truncatula]>gi|355478703|gb|AES59906.1| pathogenesis-related protein bet V I family protein [Medicago truncatula]	357438756	XM_003589607.1	307	9.08e-158	Medicago truncatula MLP-like protein (MTR_1g031640) mRNA, complete cds	--	--	--	--	--	--	--	--	PF00407	Pathogenesis-related protein Bet v I family	GO:0006952//GO:0009607	defense response//response to biotic stimulus	--	--	--	--	--	--
Cluster-8728.28150	39.3087	241.678	-2.6202	5.25e-09	3.06e-06	2590	571482865	XP_006589065.1	677	1.03e-174	PREDICTED: putative nuclease HARBI1-like [Glycine max]	116256662	AC174340.15	605	0	Medicago truncatula clone mth2-161g1, complete sequence	--	--	--	--	--	--	--	--	PF02202//PF05060	Tachykinin family//N-acetylglucosaminyltransferase II (MGAT2)	GO:0007217//GO:0007268//GO:0009312	tachykinin receptor signaling pathway//synaptic transmission//oligosaccharide biosynthetic process	GO:0008455	alpha-1,6-mannosylglycoprotein 2-beta-N-acetylglucosaminyltransferase activity	GO:0005795//GO:0016021	Golgi stack//integral component of membrane	--	--
Cluster-8728.55743	166.53	17.4599	3.2537	5.25e-09	3.06e-06	4348	734411929	KHN36315.1	1309	4.55e-163	[Protein-PII] uridylyltransferase [Glycine soja]	571436112	XM_006573607.1	295	2.02e-150	PREDICTED: Glycine max uncharacterized LOC100781435 (LOC100781435), transcript variant X2, mRNA	--	--	--	--	--	--	--	--	PF05241//PF13291//PF01842//PF07973	Emopamil binding protein//ACT domain//ACT domain//Threonyl and Alanyl tRNA synthetase second additional domain	GO:0016125//GO:0006694//GO:0043039//GO:0008152	sterol metabolic process//steroid biosynthetic process//tRNA aminoacylation//metabolic process	GO:0016876//GO:0005524//GO:0047750//GO:0016597	ligase activity, forming aminoacyl-tRNA and related compounds//ATP binding//cholestenol delta-isomerase activity//amino acid binding	GO:0016021	integral component of membrane	--	--
Cluster-8728.64288	171.671	590.313	-1.7818	5.34e-09	3.1e-06	1367	502132497	XP_004501389.1	702	6.52e-88	PREDICTED: early nodulin-like protein 1 [Cicer arietinum]	828313891	XM_004501332.2	342	4.67e-177	PREDICTED: Cicer arietinum early nodulin-like protein 1 (LOC101514694), mRNA	--	--	--	--	--	--	--	--	PF02367//PF02298	Threonylcarbamoyl adenosine biosynthesis protein TsaE//Plastocyanin-like domain	GO:0002949//GO:0006118	tRNA threonylcarbamoyladenosine modification//obsolete electron transport	GO:0009055	electron carrier activity	--	--	--	--
Cluster-8728.83482	1005.63	340.446	1.5626	5.42e-09	3.14e-06	1604	502086814	XP_004488335.1	1768	0	PREDICTED: uncharacterized protein LOC101501738 [Cicer arietinum]	593329798	XM_007138264.1	651	0	Phaseolus vulgaris hypothetical protein (PHAVU_009G199400g) mRNA, complete cds	--	--	--	--	--	--	--	--	PF00578//PF12937//PF00646	AhpC/TSA family//F-box-like//F-box domain	GO:0055114	oxidation-reduction process	GO:0016491//GO:0016209//GO:0005515	oxidoreductase activity//antioxidant activity//protein binding	--	--	--	--
Cluster-8728.88643	93.4336	2.72891	5.0975	5.61e-09	3.23e-06	1718	657957608	XP_008370308.1	498	3.43e-57	PREDICTED: 2,3-bisphosphoglycerate-independent phosphoglycerate mutase-like [Malus domestica]	292786241	AK338428.1	302	1.01e-154	Lotus japonicus cDNA, clone: LjFL2-022-AB01, HTC	K15633	gpmI	2,3-bisphosphoglycerate-independent phosphoglycerate mutase	http://www.genome.jp/dbget-bin/www_bget?ko:K15633	--	--	--	--	PF01676	Metalloenzyme superfamily	--	--	GO:0046872//GO:0003824	metal ion binding//catalytic activity	--	--	--	--
Cluster-8728.94159	65.8272	0	Inf	5.62e-09	3.23e-06	1008	356518316	XP_003527825.1	591	3.49e-69	PREDICTED: uncharacterized protein LOC100810784 [Glycine max]>gi|734366769|gb|KHN18202.1| hypothetical protein glysoja_025092 [Glycine soja]	571459490	XM_003527777.2	308	2.71e-158	PREDICTED: Glycine max uncharacterized LOC100810784 (LOC100810784), mRNA	--	--	--	--	--	--	--	--	PF01925	Sulfite exporter TauE/SafE	--	--	--	--	GO:0016021	integral component of membrane	--	--
Cluster-8728.140274	0	82.917	#NAME?	5.67e-09	3.25e-06	5194	571455448	XP_006580093.1	1181	2e-143	PREDICTED: probable ubiquitin-conjugating enzyme E2 26-like isoform X1 [Glycine max]	84662902	AC152405.15	452	0	Medicago truncatula chromosome 8 clone mth2-49f2, complete sequence	K10581	UBE2O	ubiquitin-conjugating enzyme E2 O	http://www.genome.jp/dbget-bin/www_bget?ko:K10581	--	--	--	--	PF16557	CUT1-like DNA-binding domain of SATB	--	--	GO:0003677	DNA binding	--	--	KOG0895	Ubiquitin-conjugating enzyme
Cluster-8728.73237	42.1287	302.265	-2.8429	5.67e-09	3.25e-06	3008	356494914	XP_003516326.1	1558	0	PREDICTED: uncharacterized protein At1g04910-like isoform X1 [Glycine max]	571434927	XR_412823.1	802	0	PREDICTED: Glycine max uncharacterized LOC100798057 (LOC100798057), transcript variant X2, misc_RNA	--	--	--	--	--	--	--	--	--	--	--	--	--	--	--	--	--	--
Cluster-8728.104629	79.8974	347.529	-2.1209	5.92e-09	3.38e-06	2098	356568833	XP_003552612.1	940	5.51e-119	PREDICTED: brassinosteroid-regulated protein BRU1 [Glycine max]>gi|734383691|gb|KHN24035.1| Brassinosteroid-regulated protein BRU1 [Glycine soja]	571541922	XM_003552564.2	404	0	PREDICTED: Glycine max uncharacterized LOC100499905 (LOC100499905), mRNA	K08235	E2.4.1.207	xyloglucan:xyloglucosyl transferase	http://www.genome.jp/dbget-bin/www_bget?ko:K08235	--	--	--	--	PF00722//PF06955	Glycosyl hydrolases family 16//Xyloglucan endo-transglycosylase (XET) C-terminus	GO:0005975//GO:0006073	carbohydrate metabolic process//cellular glucan metabolic process	GO:0016762//GO:0004553	xyloglucan:xyloglucosyl transferase activity//hydrolase activity, hydrolyzing O-glycosyl compounds	GO:0048046//GO:0005618	apoplast//cell wall	--	--
Cluster-8728.104937	958.506	325.695	1.5573	6.51e-09	3.69e-06	4964	734432891	KHN46497.1	2107	0	Putative glycerol-3-phosphate transporter 1 [Glycine soja]	571475550	XM_006586620.1	1173	0	PREDICTED: Glycine max putative glycerol-3-phosphate transporter 1-like (LOC100795072), transcript variant X1, mRNA	K13783	SLC37A1_2	MFS transporter, OPA family, solute carrier family 37 (glycerol-3-phosphate transporter), member 1/2	http://www.genome.jp/dbget-bin/www_bget?ko:K13783	--	--	--	--	PF00083//PF04186//PF03137//PF14820//PF07690	Sugar (and other) transporter//FxsA cytoplasmic membrane protein//Organic Anion Transporter Polypeptide (OATP) family//Small proline-rich 2//Major Facilitator Superfamily	GO:0055085//GO:0006810	transmembrane transport//transport	GO:0005215//GO:0022857	transporter activity//transmembrane transporter activity	GO:0016021//GO:0001533//GO:0016020	integral component of membrane//cornified envelope//membrane	KOG2533	Permease of the major facilitator superfamily
Cluster-8728.107794	1634.67	619.207	1.4005	6.51e-09	3.69e-06	2932	502160857	XP_004511932.1	572	2.41e-65	PREDICTED: uncharacterized protein LOC101493701 [Cicer arietinum]	593787531	XM_007156743.1	251	3.92e-126	Phaseolus vulgaris hypothetical protein (PHAVU_002G019000g) mRNA, complete cds	--	--	--	--	--	--	--	--	PF02325	YGGT family	--	--	--	--	GO:0016020	membrane	--	--
Cluster-8728.88722	225.958	1009.9	-2.1601	6.49e-09	3.69e-06	1116	388520461	AFK48292.1	324	2.81e-34	unknown [Lotus japonicus]	828325792	XM_004508766.2	113	7.57e-50	PREDICTED: Cicer arietinum uncharacterized LOC101506467 (LOC101506467), mRNA	--	--	--	--	--	--	--	--	PF02702	Osmosensitive K+ channel His kinase sensor domain	GO:0016310//GO:0000160	phosphorylation//phosphorelay signal transduction system	GO:0000155//GO:0004673	phosphorelay sensor kinase activity//protein histidine kinase activity	GO:0016020//GO:0009365	membrane//protein histidine kinase complex	--	--
Cluster-8728.94732	3486.3	8178.26	-1.2301	6.66e-09	3.76e-06	2342	571450030	XP_003522788.2	1338	4.07e-176	PREDICTED: uncharacterized protein LOC100811449 [Glycine max]	828312060	XM_004500582.2	446	0	PREDICTED: Cicer arietinum protein EXORDIUM-like (LOC101494177), mRNA	--	--	--	--	--	--	--	--	--	--	--	--	--	--	--	--	--	--
Cluster-8728.100193	0	61.0994	#NAME?	6.86e-09	3.85e-06	4749	593696033	XP_007148515.1	3545	0	hypothetical protein PHAVU_006G215200g [Phaseolus vulgaris]>gi|561021738|gb|ESW20509.1| hypothetical protein PHAVU_006G215200g [Phaseolus vulgaris]	571515859	XM_003547489.2	1578	0	PREDICTED: Glycine max importin-4-like (LOC100815107), mRNA	--	--	--	--	--	--	--	--	PF00462//PF04900//PF01602//PF00228//PF02531//PF07147//PF02985//PF03810	Glutaredoxin//Fcf1//Adaptin N terminal region//Bowman-Birk serine protease inhibitor family//PsaD//Mitochondrial 28S ribosomal protein S30 (PDCD9)//HEAT repeat//Importin-beta N-terminal domain	GO:0016192//GO:0045454//GO:0006886//GO:0006412//GO:0042254//GO:0006118//GO:0015979	vesicle-mediated transport//cell redox homeostasis//intracellular protein transport//translation//ribosome biogenesis//obsolete electron transport//photosynthesis	GO:0008536//GO:0009055//GO:0015035//GO:0005515//GO:0004867//GO:0003735	Ran GTPase binding//electron carrier activity//protein disulfide oxidoreductase activity//protein binding//serine-type endopeptidase inhibitor activity//structural constituent of ribosome	GO:0005840//GO:0030117//GO:0005739//GO:0005576//GO:0009538//GO:0032040//GO:0009522	ribosome//membrane coat//mitochondrion//extracellular region//photosystem I reaction center//small-subunit processome//photosystem I	KOG2171	Karyopherin (importin) beta 3
Cluster-8728.137476	0	61.1015	#NAME?	6.85e-09	3.85e-06	2173	595858818	XP_007210825.1	141	3.94e-08	hypothetical protein PRUPE_ppa020019mg, partial [Prunus persica]>gi|462406560|gb|EMJ12024.1| hypothetical protein PRUPE_ppa020019mg, partial [Prunus persica]	--	--	--	--	--	--	--	--	--	--	--	--	--	PF04451	Large eukaryotic DNA virus major capsid protein	--	--	GO:0005198	structural molecule activity	GO:0019028	viral capsid	--	--
Cluster-8728.167684	90.0994	0.545781	7.3671	8.34e-09	4.67e-06	369	--	--	--	--	--	387762834	NR_048598.1	42	6.92e-11	Glycine max microRNA MIR398b (MIR398B), microRNA	--	--	--	--	--	--	--	--	--	--	--	--	--	--	--	--	--	--
Cluster-8728.110788	602.302	178.95	1.7509	8.45e-09	4.71e-06	1259	657397006	KEH36839.1	443	8.66e-51	hypothetical protein MTR_2g022960 [Medicago truncatula]	--	--	--	--	--	--	--	--	--	--	--	--	--	--	--	--	--	--	--	--	--	--	--
Cluster-8728.139086	20.9676	181.666	-3.1151	8.7e-09	4.84e-06	3576	502161403	XP_004512152.1	1997	0	PREDICTED: 3-dehydroquinate synthase, chloroplastic [Cicer arietinum]	388522820	BT149678.1	1001	0	Lotus japonicus clone JCVI-FLLj-22N23 unknown mRNA	K01735	aroB	3-dehydroquinate synthase	http://www.genome.jp/dbget-bin/www_bget?ko:K01735	--	--	--	--	PF00465//PF08177//PF02140//PF02837	Iron-containing alcohol dehydrogenase//Small acid-soluble spore protein N family//Galactose binding lectin domain//Glycosyl hydrolases family 2, sugar binding domain	GO:0005975//GO:0030436//GO:0055114	carbohydrate metabolic process//asexual sporulation//oxidation-reduction process	GO:0016491//GO:0004553//GO:0030246//GO:0046872	oxidoreductase activity//hydrolase activity, hydrolyzing O-glycosyl compounds//carbohydrate binding//metal ion binding	GO:0042601	endospore-forming forespore	KOG0692	Pentafunctional AROM protein
Cluster-8728.106990	161.348	558.68	-1.7919	8.85e-09	4.91e-06	622	734334898	KHN07885.1	191	2.38e-15	Protein TIFY 10A [Glycine soja]	574584370	NM_001289319.1	123	1.14e-55	Glycine max protein TIFY 10A-like (LOC100801449), mRNA	--	--	--	--	--	--	--	--	PF06203	CCT motif	--	--	GO:0005515	protein binding	--	--	--	--
Cluster-8728.95466	4399.89	1859.88	1.2423	9.01e-09	4.98e-06	843	351725207	NP_001237596.1	437	1.28e-51	uncharacterized protein LOC100527032 [Glycine max]>gi|255631404|gb|ACU16069.1| unknown [Glycine max]>gi|734338062|gb|KHN08677.1| Indole-3-acetic acid-induced protein ARG2 [Glycine soja]	351725206	NM_001250667.1	191	2.47e-93	Glycine max uncharacterized LOC100527032 (LOC100527032), mRNA >gnl|BL_ORD_ID|7211289 Soybean clone JCVI-FLGm-8P2 unknown mRNA	--	--	--	--	--	--	--	--	PF03242	Late embryogenesis abundant protein	GO:0006950	response to stress	--	--	--	--	--	--
Cluster-8728.131555	298.114	59.4667	2.3257	9.05e-09	4.99e-06	5193	356504187	XP_003520880.1	1895	0	PREDICTED: uncharacterized protein LOC100776680 [Glycine max]	571447325	XM_003520832.2	662	0	PREDICTED: Glycine max uncharacterized LOC100776680 (LOC100776680), mRNA	K08900	BCS1	mitochondrial chaperone BCS1	http://www.genome.jp/dbget-bin/www_bget?ko:K08900	--	--	--	--	PF09111//PF00005//PF01381//PF07728//PF00910//PF05529//PF07851//PF00004	SLIDE//ABC transporter//Helix-turn-helix//AAA domain (dynein-related subfamily)//RNA helicase//B-cell receptor-associated protein 31-like//TMPIT-like protein//ATPase family associated with various cellular activities (AAA)	GO:0006886//GO:0006338	intracellular protein transport//chromatin remodeling	GO:0043565//GO:0005524//GO:0003724//GO:0003723//GO:0016818//GO:0003676//GO:0016887	sequence-specific DNA binding//ATP binding//RNA helicase activity//RNA binding//hydrolase activity, acting on acid anhydrides, in phosphorus-containing anhydrides//nucleic acid binding//ATPase activity	GO:0005783//GO:0016021//GO:0005634	endoplasmic reticulum//integral component of membrane//nucleus	KOG0743	AAA+-type ATPase
Cluster-8728.87744	11.5116	186.053	-4.0146	9.25e-09	5.08e-06	2920	388522657	AFK49390.1	836	2.1e-99	unknown [Lotus japonicus]	388522656	BT149596.1	499	0	Lotus japonicus clone JCVI-FLLj-6J1 unknown mRNA	K00616	E2.2.1.2, talA, talB	transaldolase	http://www.genome.jp/dbget-bin/www_bget?ko:K00616	--	--	--	--	PF05439//PF00923//PF00502	Jumping translocation breakpoint protein (JTB)//Transaldolase//Phycobilisome protein	GO:0015979//GO:0005975	photosynthesis//carbohydrate metabolic process	--	--	GO:0016021//GO:0030089	integral component of membrane//phycobilisome	KOG2772	Transaldolase
Cluster-8728.114881	198.688	27.2678	2.8652	9.43e-09	5.17e-06	3816	828328973	XP_004510745.2	485	1.89e-52	PREDICTED: mediator of RNA polymerase II transcription subunit 19a-like [Cicer arietinum]>gi|828328975|ref|XP_012574149.1| PREDICTED: mediator of RNA polymerase II transcription subunit 19a-like [Cicer arietinum]	571465079	XM_003528756.2	557	0	PREDICTED: Glycine max mediator of RNA polymerase II transcription subunit 19a-like (LOC100814559), mRNA	--	--	--	--	--	--	--	--	PF09726//PF02531//PF01080//PF00487//PF02724//PF03522//PF02932	Transmembrane protein//PsaD//Presenilin//Fatty acid desaturase//CDC45-like protein//Solute carrier family 12//Neurotransmitter-gated ion-channel transmembrane region	GO:0006810//GO:0006270//GO:0015979//GO:0006811//GO:0006629	transport//DNA replication initiation//photosynthesis//ion transport//lipid metabolic process	GO:0005215//GO:0004190	transporter activity//aspartic-type endopeptidase activity	GO:0016021//GO:0009522//GO:0009538//GO:0016020	integral component of membrane//photosystem I//photosystem I reaction center//membrane	--	--
Cluster-8728.21018	0	60.0163	#NAME?	9.5e-09	5.18e-06	3195	593704869	XP_007152808.1	1801	0	hypothetical protein PHAVU_004G161400g [Phaseolus vulgaris]>gi|561026117|gb|ESW24802.1| hypothetical protein PHAVU_004G161400g [Phaseolus vulgaris]	571465535	XM_003528872.2	913	0	PREDICTED: Glycine max probable serine incorporator-like (LOC100787982), mRNA	--	--	--	--	--	--	--	--	PF03348	Serine incorporator (Serinc)	--	--	--	--	GO:0016020	membrane	KOG2592	Tumor differentially expressed (TDE) protein
Cluster-8728.88871	0	60.0142	#NAME?	9.5e-09	5.18e-06	4335	217074240	ACJ85480.1	740	2.48e-86	unknown [Medicago truncatula]>gi|388499728|gb|AFK37930.1| unknown [Medicago truncatula]>gi|388506860|gb|AFK41496.1| unknown [Medicago truncatula]>gi|657399960|gb|AES67463.2| fasciclin-like arabinogalactan protein [Medicago truncatula]	593703280	XM_007151981.1	406	0	Phaseolus vulgaris hypothetical protein (PHAVU_004G096900g) mRNA, complete cds	--	--	--	--	--	--	--	--	PF00069//PF07714	Protein kinase domain//Protein tyrosine kinase	GO:0006468	protein phosphorylation	GO:0004672//GO:0005524	protein kinase activity//ATP binding	--	--	KOG0192	Tyrosine kinase specific for activated (GTP-bound) p21cdc42Hs
Cluster-8728.81217	11.5116	140.759	-3.6121	9.69e-09	5.27e-06	1058	734413388	KHN36833.1	595	1.49e-67	Early nodulin-like protein 2 [Glycine soja]	571494691	XM_006592852.1	294	1.73e-150	PREDICTED: Glycine max early nodulin-like protein 2-like (LOC100811987), mRNA	--	--	--	--	--	--	--	--	PF08540//PF02298	Hydroxymethylglutaryl-coenzyme A synthase C terminal//Plastocyanin-like domain	GO:0006550//GO:0006552//GO:0046950//GO:0006574//GO:0006118//GO:0008299//GO:0006084	isoleucine catabolic process//leucine catabolic process//cellular ketone body metabolic process//valine catabolic process//obsolete electron transport//isoprenoid biosynthetic process//acetyl-CoA metabolic process	GO:0009055//GO:0004421	electron carrier activity//hydroxymethylglutaryl-CoA synthase activity	--	--	--	--
Cluster-8728.90443	330.392	1036.62	-1.6496	9.99e-09	5.42e-06	3426	772657275	YP_009127829.1	3090	0	hypothetical chloroplast RF19 (chloroplast) [Robinia pseudoacacia]	13358958	AP002983.1	1317	0	Lotus japonicus chloroplast DNA, complete genome	--	--	--	--	--	--	--	--	PF11744//PF00403//PF00268	Aluminium activated malate transporter//Heavy-metal-associated domain//Ribonucleotide reductase, small chain	GO:0015743//GO:0055114//GO:0030001//GO:0009186	malate transport//oxidation-reduction process//metal ion transport//deoxyribonucleoside diphosphate metabolic process	GO:0046872	metal ion binding	--	--	--	--
Cluster-8728.88441	1335.53	490.438	1.4453	1.03e-08	5.58e-06	715	734436668	KHN48274.1	405	8.6e-45	hypothetical protein glysoja_007943 [Glycine soja]	593689169	XM_007145142.1	162	2.75e-77	Phaseolus vulgaris hypothetical protein (PHAVU_007G219100g) mRNA, complete cds	--	--	--	--	--	--	--	--	PF00403//PF05887//PF00527	Heavy-metal-associated domain//Procyclic acidic repetitive protein (PARP)//E7 protein, Early protein	GO:0006355//GO:0030001	regulation of transcription, DNA-templated//metal ion transport	GO:0046872//GO:0003677//GO:0003700	metal ion binding//DNA binding//transcription factor activity, sequence-specific DNA binding	GO:0016020//GO:0005667	membrane//transcription factor complex	--	--
Cluster-8728.130509	89.4706	369.348	-2.0455	1.09e-08	5.88e-06	1587	356512143	XP_003524780.1	2268	0	PREDICTED: tetrahydrocannabinolic acid synthase-like [Glycine max]>gi|734388733|gb|KHN25857.1| Reticuline oxidase-like protein [Glycine soja]	292786269	AK338456.1	993	0	Lotus japonicus cDNA, clone: LjFL2-022-CB10, HTC	--	--	--	--	--	--	--	--	PF01565//PF08031	FAD binding domain//Berberine and berberine like	GO:0055114	oxidation-reduction process	GO:0016491//GO:0050660	oxidoreductase activity//flavin adenine dinucleotide binding	--	--	--	--
Cluster-8728.94379	268.197	0	Inf	1.14e-08	6.14e-06	3173	734411906	KHN36292.1	1318	2.62e-169	Glucan endo-1,3-beta-glucosidase 13 [Glycine soja]	224923213	AC235449.1	357	0	Glycine max strain Williams 82 clone GM_WBb0162K15, complete sequence	--	--	--	--	--	--	--	--	PF00707//PF00332//PF00076	Translation initiation factor IF-3, C-terminal domain//Glycosyl hydrolases family 17//RNA recognition motif. (a.k.a. RRM, RBD, or RNP domain)	GO:0005975//GO:0006413	carbohydrate metabolic process//translational initiation	GO:0004553//GO:0003676	hydrolase activity, hydrolyzing O-glycosyl compounds//nucleic acid binding	--	--	KOG0122	Translation initiation factor 3, subunit g (eIF-3g)
Cluster-8728.106249	136.092	488.267	-1.8431	1.15e-08	6.15e-06	812	351720781	NP_001236164.1	603	5.66e-76	uncharacterized protein LOC100527699 [Glycine max]>gi|255632978|gb|ACU16843.1| unknown [Glycine max]>gi|734412562|gb|KHN36424.1| MLP-like protein 43 [Glycine soja]	351720780	NM_001249235.1	233	1.07e-116	Glycine max uncharacterized LOC100527699 (LOC100527699), mRNA >gnl|BL_ORD_ID|7212025 Soybean clone JCVI-FLGm-11A18 unknown mRNA	--	--	--	--	--	--	--	--	PF00407	Pathogenesis-related protein Bet v I family	GO:0006952//GO:0009607	defense response//response to biotic stimulus	--	--	--	--	--	--
Cluster-8728.17426	63.7136	0	Inf	1.15e-08	6.15e-06	2327	356501981	XP_003519801.1	2037	0	PREDICTED: protein NLRC3-like [Glycine max]	828339293	XM_004516597.2	921	0	PREDICTED: Cicer arietinum protein NLRC3 (LOC101500431), mRNA	--	--	--	--	--	--	--	--	PF13855//PF00560//PF13516	Leucine rich repeat//Leucine Rich Repeat//Leucine Rich repeat	--	--	GO:0005515	protein binding	--	--	KOG4308	LRR-containing protein
Cluster-8728.130235	2.42297	83.4679	-5.1064	1.17e-08	6.26e-06	4005	657400843	KEH39924.1	1274	5.51e-158	fructan exohydrolase [Medicago truncatula]	571508709	XM_003544491.2	471	0	PREDICTED: Glycine max beta-fructofuranosidase, insoluble isoenzyme CWINV1-like (LOC100777487), mRNA	K01193	E3.2.1.26, sacA	beta-fructofuranosidase	http://www.genome.jp/dbget-bin/www_bget?ko:K01193	--	--	--	--	PF11610	Scaffold protein Ste5-Fus5 binding region	--	--	GO:0019900	kinase binding	--	--	KOG0228	Beta-fructofuranosidase (invertase)
Cluster-8728.93709	134.842	493.746	-1.8725	1.18e-08	6.28e-06	2333	358248412	NP_001240133.1	471	1.34e-52	uncharacterized protein LOC100798045 [Glycine max]>gi|255646671|gb|ACU23809.1| unknown [Glycine max]>gi|734405518|gb|KHN33320.1| hypothetical protein glysoja_005362 [Glycine soja]	388508431	BT142488.1	169	1.19e-80	Lotus japonicus clone JCVI-FLLj-7P10 unknown mRNA	--	--	--	--	--	--	--	--	--	--	--	--	--	--	--	--	--	--
Cluster-8728.94777	457.674	1228.08	-1.424	1.2e-08	6.36e-06	4636	356505610	XP_003521583.1	5036	0	PREDICTED: cellulose synthase-like protein D5-like [Glycine max]>gi|734373634|gb|KHN20375.1| Cellulose synthase-like protein D5 [Glycine soja]	571446676	XM_003521535.2	2024	0	PREDICTED: Glycine max cellulose synthase-like protein D5-like (LOC100797597), mRNA	K00770	E2.4.2.24	1,4-beta-D-xylan synthase	http://www.genome.jp/dbget-bin/www_bget?ko:K00770	--	--	--	--	PF03552//PF08043//PF15048//PF00102	Cellulose synthase//Xin repeat//Organic solute transporter subunit beta protein//Protein-tyrosine phosphatase	GO:0005985//GO:0030036//GO:0006470//GO:0006810//GO:0015721//GO:0030244//GO:0006011//GO:0005982//GO:0006570	sucrose metabolic process//actin cytoskeleton organization//protein dephosphorylation//transport//bile acid and bile salt transport//cellulose biosynthetic process//UDP-glucose metabolic process//starch metabolic process//tyrosine metabolic process	GO:0016760//GO:0004725//GO:0046982//GO:0003779//GO:0005215	cellulose synthase (UDP-forming) activity//protein tyrosine phosphatase activity//protein heterodimerization activity//actin binding//transporter activity	GO:0030054//GO:0005886//GO:0016020	cell junction//plasma membrane//membrane	--	--
Cluster-8728.151448	142.17	507.396	-1.8355	1.22e-08	6.45e-06	1558	734416320	KHN38199.1	1461	0	L-ascorbate oxidase [Glycine soja]	357519558	XM_003630020.1	577	0	Medicago truncatula L-ascorbate oxidase (MTR_8g091390) mRNA, complete cds	--	--	--	--	--	--	--	--	PF00394//PF07731//PF06624	Multicopper oxidase//Multicopper oxidase//Ribosome associated membrane protein RAMP4	GO:0055114	oxidation-reduction process	GO:0005507//GO:0016491	copper ion binding//oxidoreductase activity	GO:0005783	endoplasmic reticulum	KOG1263	Multicopper oxidases
Cluster-8728.84699	160.98	553.191	-1.7809	1.22e-08	6.45e-06	3014	502150530	XP_004507998.1	1915	0	PREDICTED: serine/threonine-protein kinase At5g01020-like [Cicer arietinum]	571497582	XM_003542314.2	709	0	PREDICTED: Glycine max putative receptor-like protein kinase At1g72540-like (LOC100799411), transcript variant 1, mRNA	--	--	--	--	--	--	--	--	PF00069//PF07714//PF04573	Protein kinase domain//Protein tyrosine kinase//Signal peptidase subunit	GO:0006465//GO:0006468	signal peptide processing//protein phosphorylation	GO:0004672//GO:0008233//GO:0005524	protein kinase activity//peptidase activity//ATP binding	GO:0005787//GO:0016021	signal peptidase complex//integral component of membrane	--	--
Cluster-8728.113551	116.944	439.201	-1.9091	1.23e-08	6.48e-06	1290	359807584	NP_001241413.1	518	1.05e-60	uncharacterized protein LOC100816598 [Glycine max]>gi|255647329|gb|ACU24131.1| unknown [Glycine max]	402794172	NM_001254484.2	124	6.74e-56	Glycine max zinc finger protein ZAT11-like (LOC100816598), mRNA	--	--	--	--	Q681X4	271	1.43e-25	Zinc finger protein ZAT5 OS=Arabidopsis thaliana GN=ZAT5 PE=2 SV=1	PF13465//PF16622//PF00096//PF13912	Zinc-finger double domain//zinc-finger C2H2-type//Zinc finger, C2H2 type//C2H2-type zinc finger	--	--	GO:0046872	metal ion binding	--	--	KOG1721	FOG: Zn-finger
Cluster-8728.104668	1621.61	3828.39	-1.2393	1.25e-08	6.54e-06	2031	388515577	AFK45850.1	1438	0	unknown [Lotus japonicus]	292789903	AK339461.1	653	0	Lotus japonicus cDNA, clone: LjFL3-009-DE04, HTC	K05933	E1.14.17.4	aminocyclopropanecarboxylate oxidase	http://www.genome.jp/dbget-bin/www_bget?ko:K05933	--	--	--	--	PF03171//PF03493	2OG-Fe(II) oxygenase superfamily//Calcium-activated BK potassium channel alpha subunit	GO:0055114//GO:0006813	oxidation-reduction process//potassium ion transport	GO:0016491//GO:0015269	oxidoreductase activity//calcium-activated potassium channel activity	GO:0016020	membrane	KOG0143	Iron/ascorbate family oxidoreductases
Cluster-8728.31995	181.746	593.041	-1.7062	1.29e-08	6.74e-06	1865	734370624	KHN19382.1	1073	1.4e-138	hypothetical protein glysoja_012302 [Glycine soja]	403044167	NM_001255295.2	608	0	Glycine max uncharacterized LOC100785494 (LOC100785494), mRNA	--	--	--	--	--	--	--	--	--	--	--	--	--	--	--	--	--	--
Cluster-8728.68531	29.3385	201.313	-2.7786	1.29e-08	6.75e-06	969	502084900	XP_004487788.1	453	9.18e-51	PREDICTED: chitinase-like protein 2 [Cicer arietinum]	402794516	NM_001255679.2	266	5.8e-135	Glycine max chitinase-like protein 2-like (LOC100805300), mRNA	--	--	--	--	--	--	--	--	PF00182	Chitinase class I	GO:0016998//GO:0006032	cell wall macromolecule catabolic process//chitin catabolic process	GO:0004568	chitinase activity	--	--	--	--
Cluster-8728.99900	4638.41	16517.6	-1.8323	1.32e-08	6.86e-06	1116	388521865	AFK48994.1	932	4.03e-123	unknown [Lotus japonicus]	388521864	BT149200.1	414	0	Lotus japonicus clone JCVI-FLLj-4G12 unknown mRNA	--	--	--	--	--	--	--	--	PF08294//PF00190	TIM21//Cupin	GO:0030150	protein import into mitochondrial matrix	GO:0045735	nutrient reservoir activity	GO:0005744	mitochondrial inner membrane presequence translocase complex	--	--
Cluster-8728.94308	533.702	1416.83	-1.4086	1.33e-08	6.92e-06	702	356512283	XP_003524850.1	501	8.38e-59	PREDICTED: probable xyloglucan endotransglucosylase/hydrolase protein 28-like [Glycine max]	828319350	XM_004504528.2	334	6.55e-173	PREDICTED: Cicer arietinum probable xyloglucan endotransglucosylase/hydrolase protein 28 (LOC101514050), mRNA	K08235	E2.4.1.207	xyloglucan:xyloglucosyl transferase	http://www.genome.jp/dbget-bin/www_bget?ko:K08235	--	--	--	--	PF06955	Xyloglucan endo-transglycosylase (XET) C-terminus	GO:0006073	cellular glucan metabolic process	GO:0016762	xyloglucan:xyloglucosyl transferase activity	GO:0005618//GO:0048046	cell wall//apoplast	--	--
Cluster-8728.114738	9.2949	124.381	-3.7422	1.39e-08	7.17e-06	3330	571463865	XP_006582833.1	1814	0	PREDICTED: uncharacterized protein LOC100305942 isoform X1 [Glycine max]>gi|734329605|gb|KHN06291.1| hypothetical protein glysoja_021129 [Glycine soja]	571463864	XM_006582770.1	874	0	PREDICTED: Glycine max uncharacterized LOC100305942 (LOC100305942), transcript variant X1, mRNA	--	--	--	--	--	--	--	--	--	--	--	--	--	--	--	--	--	--
Cluster-8728.92275	43.4652	241.153	-2.472	1.4e-08	7.22e-06	936	356555447	XP_003546043.1	614	3.39e-75	PREDICTED: fasciclin-like arabinogalactan protein 11-like [Glycine max]>gi|734394595|gb|KHN28639.1| Fasciclin-like arabinogalactan protein 11 [Glycine soja]	571517116	XM_003545995.2	334	8.85e-173	PREDICTED: Glycine max fasciclin-like arabinogalactan protein 11-like (LOC100783215), mRNA	--	--	--	--	--	--	--	--	--	--	--	--	--	--	--	--	--	--
Cluster-8728.29805	53.9497	271.142	-2.3294	1.42e-08	7.33e-06	771	593160629	XP_007131999.1	186	2.65e-15	hypothetical protein PHAVU_011G058200g [Phaseolus vulgaris]>gi|561004999|gb|ESW03993.1| hypothetical protein PHAVU_011G058200g [Phaseolus vulgaris]	255640401	BT096270.1	120	6.62e-54	Soybean clone JCVI-FLGm-9F15 unknown mRNA	--	--	--	--	--	--	--	--	--	--	--	--	--	--	--	--	--	--
Cluster-8728.137166	3.87676	92.2042	-4.5719	1.47e-08	7.53e-06	4720	734397329	KHN30084.1	1916	0	TBC1 domain family member 15 [Glycine soja]	571515175	XM_006597150.1	946	0	PREDICTED: Glycine max small G protein signaling modulator 1-like (LOC100804956), transcript variant X6, mRNA	--	--	--	--	--	--	--	--	PF01752//PF00141	Collagenase//Peroxidase	GO:0055114//GO:0006979//GO:0006804//GO:0006508	oxidation-reduction process//response to oxidative stress//obsolete peroxidase reaction//proteolysis	GO:0004601//GO:0008270//GO:0004252//GO:0020037	peroxidase activity//zinc ion binding//serine-type endopeptidase activity//heme binding	GO:0005576	extracellular region	KOG2197	Ypt/Rab-specific GTPase-activating protein GYP7 and related proteins
Cluster-8728.144513	569.028	144.582	1.9766	1.47e-08	7.54e-06	3104	357478905	XP_003609738.1	1337	6.45e-170	2-succinylbenzoate-CoA ligase [Medicago truncatula]>gi|355510793|gb|AES91935.1| acetate/butyrate-CoA ligase AAE7, peroxisomal protein [Medicago truncatula]	593693795	XM_007147357.1	520	0	Phaseolus vulgaris hypothetical protein (PHAVU_006G122900g) mRNA, complete cds	--	--	--	--	--	--	--	--	PF00501	AMP-binding enzyme	GO:0008152	metabolic process	GO:0003824//GO:0016874	catalytic activity//ligase activity	--	--	KOG1176	Acyl-CoA synthetase
Cluster-8728.96705	2955.58	982.59	1.5888	1.49e-08	7.59e-06	3273	593784055	XP_007155068.1	2346	0	hypothetical protein PHAVU_003G170500g [Phaseolus vulgaris]>gi|561028422|gb|ESW27062.1| hypothetical protein PHAVU_003G170500g [Phaseolus vulgaris]	210145686	AK244377.1	1039	0	Glycine max cDNA, clone: GMFL01-02-N14	--	--	--	--	--	--	--	--	PF04928//PF16656//PF00149	Poly(A) polymerase central domain//Purple acid Phosphatase, N-terminal domain//Calcineurin-like phosphoesterase	GO:0019497//GO:0006771//GO:0043631	hexachlorocyclohexane metabolic process//riboflavin metabolic process//RNA polyadenylation	GO:0016787//GO:0004652//GO:0003993//GO:0046872	hydrolase activity//polynucleotide adenylyltransferase activity//acid phosphatase activity//metal ion binding	--	--	KOG1378	Purple acid phosphatase
Cluster-8728.88646	21395.8	7207.19	1.5698	1.53e-08	7.79e-06	2396	502104660	XP_004492608.1	2686	0	PREDICTED: 2,3-bisphosphoglycerate-independent phosphoglycerate mutase [Cicer arietinum]	292786241	AK338428.1	1275	0	Lotus japonicus cDNA, clone: LjFL2-022-AB01, HTC	K15633	gpmI	2,3-bisphosphoglycerate-independent phosphoglycerate mutase	http://www.genome.jp/dbget-bin/www_bget?ko:K15633	--	--	--	--	PF01663//PF00245//PF05007//PF06415//PF01676	Type I phosphodiesterase / nucleotide pyrophosphatase//Alkaline phosphatase//Mannosyltransferase (PIG-M)//BPG-independent PGAM N-terminus (iPGM_N)//Metalloenzyme superfamily	GO:0006096//GO:0008152//GO:0006007//GO:0006094//GO:0006506	glycolytic process//metabolic process//glucose catabolic process//gluconeogenesis//GPI anchor biosynthetic process	GO:0046872//GO:0004619//GO:0003824//GO:0016758//GO:0030145//GO:0016791	metal ion binding//phosphoglycerate mutase activity//catalytic activity//transferase activity, transferring hexosyl groups//manganese ion binding//phosphatase activity	GO:0005737//GO:0016021	cytoplasm//integral component of membrane	KOG4513	Phosphoglycerate mutase
Cluster-8728.118341	71.0998	400.966	-2.4956	1.57e-08	7.96e-06	643	502155954	XP_004510254.1	275	1.5e-28	PREDICTED: defensin-like protein 19 [Cicer arietinum]	--	--	--	--	--	--	--	--	--	--	--	--	--	PF00537	Scorpion toxin-like domain	GO:0006810	transport	GO:0008200	ion channel inhibitor activity	GO:0005576	extracellular region	--	--
Cluster-8728.53804	18.4132	164.212	-3.1567	1.6e-08	8.13e-06	1772	502090212	XP_004489157.1	1894	0	PREDICTED: uncharacterized protein LOC101489357 [Cicer arietinum]	828292802	XM_004489100.2	795	0	PREDICTED: Cicer arietinum uncharacterized LOC101489357 (LOC101489357), mRNA	--	--	--	--	--	--	--	--	--	--	--	--	--	--	--	--	--	--
Cluster-8728.92624	323.225	1713.68	-2.4065	1.63e-08	8.24e-06	4030	734408290	KHN34672.1	1959	0	5-methyltetrahydropteroyltriglutamate--homocysteine methyltransferase [Glycine soja]	210142877	AK285659.1	965	0	Glycine max cDNA, clone: GMFL01-14-E14	K00549	metE	5-methyltetrahydropteroyltriglutamate--homocysteine methyltransferase	http://www.genome.jp/dbget-bin/www_bget?ko:K00549	--	--	--	--	PF01717//PF08267	Cobalamin-independent synthase, Catalytic domain//Cobalamin-independent synthase, N-terminal domain	GO:0008652//GO:0009086	cellular amino acid biosynthetic process//methionine biosynthetic process	GO:0003871//GO:0008270	5-methyltetrahydropteroyltriglutamate-homocysteine S-methyltransferase activity//zinc ion binding	--	--	KOG2263	Methionine synthase II (cobalamin-independent)
Cluster-8728.112647	696.257	1758.4	-1.3366	1.64e-08	8.26e-06	1547	734380807	KHN22987.1	1449	0	Peroxidase 15 [Glycine soja]	402794693	NM_001255837.2	504	0	Glycine max peroxidase 15-like (LOC100804829), mRNA	K00430	E1.11.1.7	peroxidase	http://www.genome.jp/dbget-bin/www_bget?ko:K00430	--	--	--	--	PF00141	Peroxidase	GO:0006804//GO:0006979//GO:0055114	obsolete peroxidase reaction//response to oxidative stress//oxidation-reduction process	GO:0020037//GO:0004601	heme binding//peroxidase activity	--	--	--	--
Cluster-8728.145641	35.9024	219.324	-2.6109	1.66e-08	8.37e-06	1872	356537063	XP_003537050.1	1726	0	PREDICTED: uncharacterized protein LOC100815894 [Glycine max]	571498376	XM_003542498.2	797	0	PREDICTED: Glycine max uncharacterized LOC100806520 (LOC100806520), mRNA	--	--	--	--	--	--	--	--	PF00612	IQ calmodulin-binding motif	--	--	GO:0005515	protein binding	--	--	--	--
Cluster-8728.125964	1677.68	656.329	1.354	1.68e-08	8.45e-06	2616	502143053	XP_004505198.1	1177	7.81e-152	PREDICTED: 2-hydroxyisoflavanone dehydratase-like [Cicer arietinum]>gi|502165963|ref|XP_004513745.1| PREDICTED: 2-hydroxyisoflavanone dehydratase-like [Cicer arietinum]	358249333	NM_001253106.1	243	9.77e-122	Glycine max uncharacterized LOC100806219 (LOC100806219), mRNA >gnl|BL_ORD_ID|7217273 Soybean clone JCVI-FLGm-16K10 unknown mRNA	--	--	--	--	--	--	--	--	PF10503//PF07859	Esterase PHB depolymerase//alpha/beta hydrolase fold	GO:0008152	metabolic process	GO:0016787	hydrolase activity	GO:0005576	extracellular region	KOG1515	Arylacetamide deacetylase
Cluster-8728.99631	18.854	163.68	-3.1179	1.7e-08	8.52e-06	2360	388522667	AFK49395.1	960	2.41e-119	unknown [Medicago truncatula]	292782854	AK338220.1	449	0	Lotus japonicus cDNA, clone: LjFL2-014-DD06, HTC	--	--	--	--	--	--	--	--	PF02018//PF04120	Carbohydrate binding domain//Low affinity iron permease	GO:0055085	transmembrane transport	GO:0016798	hydrolase activity, acting on glycosyl bonds	--	--	--	--
Cluster-8728.58324	314.077	67.1055	2.2266	1.78e-08	8.9e-06	2767	351726518	NP_001238153.1	2242	0	delta-pyrroline-5-carboxylate synthetase [Glycine max]>gi|40457265|gb|AAR86688.1| delta-pyrroline-5-carboxylate synthetase [Glycine max]	351726517	NM_001251224.1	1139	0	Glycine max delta-pyrroline-5-carboxylate synthetase (P5CS), mRNA >gnl|BL_ORD_ID|2391600 Glycine max delta-pyrroline-5-carboxylate synthetase (P5CS) mRNA, complete cds	K12657	ALDH18A1, P5CS	delta-1-pyrroline-5-carboxylate synthetase	http://www.genome.jp/dbget-bin/www_bget?ko:K12657	--	--	--	--	PF15745//PF00171	AP-1 complex-associated regulatory protein//Aldehyde dehydrogenase family	GO:1900025//GO:0000051//GO:0016310//GO:0055114//GO:0034315//GO:2000146//GO:0006561//GO:0048203//GO:0006537//GO:0008152	negative regulation of substrate adhesion-dependent cell spreading//obsolete urea cycle intermediate metabolic process//phosphorylation//oxidation-reduction process//regulation of Arp2/3 complex-mediated actin nucleation//negative regulation of cell motility//proline biosynthetic process//vesicle targeting, trans-Golgi to endosome//glutamate biosynthetic process//metabolic process	GO:0016491//GO:0035650//GO:0004350//GO:0004349	oxidoreductase activity//AP-1 adaptor complex binding//glutamate-5-semialdehyde dehydrogenase activity//glutamate 5-kinase activity	GO:0005737	cytoplasm	KOG4165	Gamma-glutamyl phosphate reductase
Cluster-8728.112231	13.1561	160.409	-3.6079	1.8e-08	8.94e-06	4300	357466705	XP_003603637.1	821	2.73e-95	Monoglyceride lipase [Medicago truncatula]	571459579	XR_414631.1	309	3.3e-158	PREDICTED: Glycine max caffeoylshikimate esterase-like (LOC100779245), misc_RNA	--	--	--	--	--	--	--	--	PF07988	LMSTEN motif	GO:0006355	regulation of transcription, DNA-templated	--	--	--	--	KOG1455	Lysophospholipase
Cluster-8728.100852	0	57.8324	#NAME?	1.83e-08	9.07e-06	4105	356511915	XP_003524667.1	1194	1.28e-149	PREDICTED: SNAP25 homologous protein SNAP33-like [Glycine max]>gi|734437720|gb|KHN48724.1| SNAP25 like protein SNAP33 [Glycine soja]	388502609	BT139576.1	474	0	Lotus japonicus clone JCVI-FLLj-1P15 unknown mRNA	K18211	SNAP25	synaptosomal-associated protein 25	http://www.genome.jp/dbget-bin/www_bget?ko:K18211	--	--	--	--	PF02365//PF16331	No apical meristem (NAM) protein//TolA binding protein trimerisation	GO:0070206//GO:0006355	protein trimerization//regulation of transcription, DNA-templated	GO:0003677	DNA binding	--	--	KOG3065	SNAP-25 (synaptosome-associated protein) component of SNARE complex
Cluster-8728.77106	6.9892	179.508	-4.6828	1.83e-08	9.07e-06	5227	571444577	XP_006576548.1	3055	0	PREDICTED: serine/threonine-protein kinase ATG1-like isoform X4 [Glycine max]	571444576	XM_006576485.1	1521	0	PREDICTED: Glycine max serine/threonine-protein kinase ATG1-like (LOC100791596), transcript variant X4, mRNA	K08269	ULK1_2_3, ATG1	serine/threonine-protein kinase ULK/ATG1	http://www.genome.jp/dbget-bin/www_bget?ko:K08269	--	--	--	--	PF00069//PF07714//PF09004	Protein kinase domain//Protein tyrosine kinase//Domain of unknown function (DUF1891)	GO:0055114//GO:0006468	oxidation-reduction process//protein phosphorylation	GO:0005524//GO:0016706//GO:0008168//GO:0004672	ATP binding//oxidoreductase activity, acting on paired donors, with incorporation or reduction of molecular oxygen, 2-oxoglutarate as one donor, and incorporation of one atom each of oxygen into both donors//methyltransferase activity//protein kinase activity	--	--	KOG0595	Serine/threonine-protein kinase involved in autophagy
Cluster-8728.104354	444.533	1178.43	-1.4065	1.84e-08	9.09e-06	1364	734413388	KHN36833.1	595	2.43e-66	Early nodulin-like protein 2 [Glycine soja]	571494691	XM_006592852.1	294	2.24e-150	PREDICTED: Glycine max early nodulin-like protein 2-like (LOC100811987), mRNA	--	--	--	--	--	--	--	--	PF02298//PF08540	Plastocyanin-like domain//Hydroxymethylglutaryl-coenzyme A synthase C terminal	GO:0046950//GO:0006552//GO:0006574//GO:0006550//GO:0006118//GO:0006084//GO:0008299	cellular ketone body metabolic process//leucine catabolic process//valine catabolic process//isoleucine catabolic process//obsolete electron transport//acetyl-CoA metabolic process//isoprenoid biosynthetic process	GO:0004421//GO:0009055	hydroxymethylglutaryl-CoA synthase activity//electron carrier activity	--	--	--	--
Cluster-8728.86535	309.556	880.559	-1.5082	1.85e-08	9.1e-06	818	--	--	--	--	--	571439102	XM_003518194.2	107	1.19e-46	PREDICTED: Glycine max uncharacterized LOC100306627 (LOC100306627), mRNA	--	--	--	--	--	--	--	--	--	--	--	--	--	--	--	--	--	--
Cluster-8728.97121	500.431	1316.98	-1.396	1.87e-08	9.21e-06	2746	502175770	XP_004515738.1	565	5.59e-74	PREDICTED: monocopper oxidase-like protein SKU5 [Cicer arietinum]	571453881	XM_003525754.2	288	9.9e-147	PREDICTED: Glycine max monocopper oxidase-like protein SKU5-like (LOC100788318), mRNA	--	--	--	--	--	--	--	--	PF07731//PF07928	Multicopper oxidase//Vps54-like protein	GO:0042147//GO:0055114	retrograde transport, endosome to Golgi//oxidation-reduction process	GO:0005507//GO:0016491	copper ion binding//oxidoreductase activity	--	--	--	--
Cluster-8728.101698	271.622	812.338	-1.5805	1.9e-08	9.33e-06	2531	502142062	XP_004504774.1	3574	0	PREDICTED: beta-xylosidase/alpha-L-arabinofuranosidase 2 [Cicer arietinum]	593792081	XM_007159018.1	1577	0	Phaseolus vulgaris hypothetical protein (PHAVU_002G206800g) mRNA, complete cds	K15920	XYL4	beta-D-xylosidase 4	http://www.genome.jp/dbget-bin/www_bget?ko:K15920	--	--	--	--	PF01915//PF09034//PF00933	Glycosyl hydrolase family 3 C-terminal domain//TRADD, N-terminal domain//Glycosyl hydrolase family 3 N terminal domain	GO:0005975//GO:0007165//GO:0043123	carbohydrate metabolic process//signal transduction//positive regulation of I-kappaB kinase/NF-kappaB signaling	GO:0004871//GO:0005515//GO:0004553	signal transducer activity//protein binding//hydrolase activity, hydrolyzing O-glycosyl compounds	--	--	--	--
Cluster-8728.110473	93.2598	369.364	-1.9857	1.91e-08	9.33e-06	855	356554880	XP_003545770.1	645	7.34e-82	PREDICTED: basic form of pathogenesis-related protein 1-like [Glycine max]>gi|734405802|gb|KHN33604.1| Basic form of pathogenesis-related protein 1 [Glycine soja]	388496823	BT136683.1	205	4.14e-101	Lotus japonicus clone JCVI-FLLj-13J13 unknown mRNA	K13449	PR1	pathogenesis-related protein 1	http://www.genome.jp/dbget-bin/www_bget?ko:K13449	P07053	498	1.31e-60	Pathogenesis-related protein 1B OS=Nicotiana tabacum PE=2 SV=1	--	--	--	--	--	--	--	--	KOG3017	Defense-related protein containing SCP domain
Cluster-8728.99663	860.728	3992.17	-2.2135	1.99e-08	9.73e-06	4252	571487327	XP_003539278.2	4944	0	PREDICTED: calcium-transporting ATPase 2, plasma membrane-type-like [Glycine max]>gi|734351973|gb|KHN12995.1| Calcium-transporting ATPase 2, plasma membrane-type [Glycine soja]	21314226	AY103493.1	2269	0	Medicago truncatula type IIB calcium ATPase MCA5 (MCA5) mRNA, complete cds	K01537	E3.6.3.8	Ca2+-transporting ATPase	http://www.genome.jp/dbget-bin/www_bget?ko:K01537	--	--	--	--	PF12515//PF00122	Ca2+-ATPase N terminal autoinhibitory domain//E1-E2 ATPase	--	--	GO:0000166//GO:0005516//GO:0046872	nucleotide binding//calmodulin binding//metal ion binding	--	--	KOG0204	Calcium transporting ATPase
Cluster-8728.72498	153.697	526.451	-1.7762	2.01e-08	9.8e-06	2129	593688217	XP_007144743.1	1205	2.85e-156	hypothetical protein PHAVU_007G180900g [Phaseolus vulgaris]>gi|561017933|gb|ESW16737.1| hypothetical protein PHAVU_007G180900g [Phaseolus vulgaris]	571570235	XM_006606448.1	378	0	PREDICTED: Glycine max amidase 1-like (LOC100780821), transcript variant X3, mRNA	--	--	--	--	--	--	--	--	PF04026	SpoVG	GO:0030435	sporulation resulting in formation of a cellular spore	--	--	--	--	KOG1211	Amidases
Cluster-8728.95709	577.716	1700.06	-1.5572	2.04e-08	9.88e-06	1142	--	--	--	--	--	--	--	--	--	--	--	--	--	--	--	--	--	--	PF01769	Divalent cation transporter	GO:0006812	cation transport	GO:0008324	cation transmembrane transporter activity	--	--	--	--
Cluster-8728.159545	288.963	58.9235	2.294	2.04e-08	9.89e-06	1906	571448785	XP_006577955.1	361	2.05e-34	PREDICTED: probable serine/threonine-protein kinase DDB_G0267514-like isoform X1 [Glycine max]	357438582	XM_003589519.1	140	1.28e-64	Medicago truncatula Protein kinase like protein (MTR_1g026160) mRNA, complete cds	--	--	--	--	--	--	--	--	--	--	--	--	--	--	--	--	--	--
Cluster-8728.111585	136.209	493.713	-1.8578	2.09e-08	1.01e-05	2024	356500637	XP_003519138.1	1045	4.51e-135	PREDICTED: dnaJ homolog subfamily B member 13-like [Glycine max]>gi|734394724|gb|KHN28710.1| DnaJ like subfamily B member 13 [Glycine soja]	593788753	XM_007157354.1	388	0	Phaseolus vulgaris hypothetical protein (PHAVU_002G068300g) mRNA, complete cds	K09510	DNAJB4	DnaJ homolog subfamily B member 4	http://www.genome.jp/dbget-bin/www_bget?ko:K09510	--	--	--	--	PF00578//PF08534//PF00085//PF02966	AhpC/TSA family//Redoxin//Thioredoxin//Mitosis protein DIM1	GO:0055114//GO:0045454//GO:0000398	oxidation-reduction process//cell redox homeostasis//mRNA splicing, via spliceosome	GO:0016209//GO:0016491	antioxidant activity//oxidoreductase activity	GO:0005681	spliceosomal complex	KOG0714	Molecular chaperone (DnaJ superfamily)
Cluster-8728.113808	0	57.2904	#NAME?	2.16e-08	1.04e-05	1747	734322426	KHN04481.1	1545	0	Chromosome-associated kinesin KIF4A [Glycine soja]	571449083	XM_003523912.2	939	0	PREDICTED: Glycine max chromosome-associated kinesin KIF4A-like (LOC100802585), mRNA	K10395	KIF4_21_27	kinesin family member 4/21/27	http://www.genome.jp/dbget-bin/www_bget?ko:K10395	--	--	--	--	--	--	--	--	--	--	--	--	--	--
Cluster-8728.98359	61.7908	0	Inf	2.2e-08	1.06e-05	2389	388501196	AFK38664.1	560	1.51e-63	unknown [Medicago truncatula]>gi|657383545|gb|KEH27240.1| charged multivesicular body protein [Medicago truncatula]	571466114	XM_006583506.1	456	0	PREDICTED: Glycine max vacuolar protein sorting-associated protein 32 homolog 2-like (LOC100780154), mRNA	K12194	CHMP4, SNF7, VPS32	charged multivesicular body protein 4	http://www.genome.jp/dbget-bin/www_bget?ko:K12194	--	--	--	--	PF03357//PF01105//PF09048	Snf7//emp24/gp25L/p24 family/GOLD//Cro	GO:0006810//GO:0006355//GO:0007034	transport//regulation of transcription, DNA-templated//vacuolar transport	GO:0003677	DNA binding	GO:0016021	integral component of membrane	KOG1656	Protein involved in glucose derepression and pre-vacuolar endosome protein sorting
Cluster-8728.101643	0	138.556	#NAME?	2.24e-08	1.07e-05	3389	593781759	XP_007153920.1	1201	3.64e-142	hypothetical protein PHAVU_003G076300g [Phaseolus vulgaris]>gi|561027274|gb|ESW25914.1| hypothetical protein PHAVU_003G076300g [Phaseolus vulgaris]	571468112	XM_006584070.1	573	0	PREDICTED: Glycine max cullin-associated NEDD8-dissociated protein 1-like (LOC100806720), mRNA	K17263	CAND1	cullin-associated NEDD8-dissociated protein 1	http://www.genome.jp/dbget-bin/www_bget?ko:K17263	--	--	--	--	PF02985	HEAT repeat	--	--	GO:0005515	protein binding	--	--	KOG1824	TATA-binding protein-interacting protein
Cluster-8728.109235	0	329.571	#NAME?	2.25e-08	1.08e-05	2834	356496255	XP_003516984.1	769	1.63e-92	PREDICTED: PRA1 family protein B4-like [Glycine max]	--	--	--	--	--	--	--	--	--	--	--	--	--	--	--	--	--	--	--	--	--	KOG3142	Prenylated rab acceptor 1
Cluster-8728.105728	787.297	1944.94	-1.3047	2.27e-08	1.08e-05	885	460391268	XP_004241245.1	465	6.68e-55	PREDICTED: probable histone H2B.1 [Solanum lycopersicum]	645217628	XM_008228474.1	228	7.03e-114	PREDICTED: Prunus mume probable histone H2B.1 (LOC103326263), mRNA	K11252	H2B	histone H2B	http://www.genome.jp/dbget-bin/www_bget?ko:K11252	--	--	--	--	PF00125//PF03847	Core histone H2A/H2B/H3/H4//Transcription initiation factor TFIID subunit A	GO:0006352	DNA-templated transcription, initiation	GO:0003677	DNA binding	GO:0005669	transcription factor TFIID complex	KOG1744	Histone H2B
Cluster-8728.161642	188.729	0	Inf	2.35e-08	1.12e-05	2055	--	--	--	--	--	387762834	NR_048598.1	42	4.16e-10	Glycine max microRNA MIR398b (MIR398B), microRNA	--	--	--	--	--	--	--	--	PF00098	Zinc knuckle	--	--	GO:0008270//GO:0003676	zinc ion binding//nucleic acid binding	--	--	--	--
Cluster-8728.87186	776.023	1906.76	-1.2969	2.41e-08	1.14e-05	1615	593785175	XP_007155628.1	1711	0	hypothetical protein PHAVU_003G217800g [Phaseolus vulgaris]>gi|561028982|gb|ESW27622.1| hypothetical protein PHAVU_003G217800g [Phaseolus vulgaris]	828337756	XM_004515681.2	849	0	PREDICTED: Cicer arietinum monocopper oxidase-like protein SKU5 (LOC101490477), mRNA	--	--	--	--	--	--	--	--	PF07732//PF00394	Multicopper oxidase//Multicopper oxidase	GO:0055114	oxidation-reduction process	GO:0005507//GO:0016491	copper ion binding//oxidoreductase activity	--	--	KOG1263	Multicopper oxidases
Cluster-8728.84811	133.389	11.4525	3.5419	2.45e-08	1.16e-05	1296	502121917	XP_004497489.1	1222	2.13e-164	PREDICTED: peroxidase 21 [Cicer arietinum]	571498119	XM_003542459.2	488	0	PREDICTED: Glycine max peroxidase 21-like (LOC100785485), mRNA	K00430	E1.11.1.7	peroxidase	http://www.genome.jp/dbget-bin/www_bget?ko:K00430	--	--	--	--	PF05395//PF00141	Protein phosphatase inhibitor 1/DARPP-32//Peroxidase	GO:0007165//GO:0006804//GO:0055114//GO:0006979	signal transduction//obsolete peroxidase reaction//oxidation-reduction process//response to oxidative stress	GO:0004864//GO:0004601//GO:0020037	protein phosphatase inhibitor activity//peroxidase activity//heme binding	--	--	--	--
Cluster-8728.99242	2258.83	5474.43	-1.2771	2.52e-08	1.19e-05	2680	502092743	XP_004489761.1	1307	8.25e-171	PREDICTED: mitochondrial uncoupling protein 5 [Cicer arietinum]	292786897	AK338685.1	528	0	Lotus japonicus cDNA, clone: LjFL2-037-BE06, HTC	K15104	SLC25A11, OGC	solute carrier family 25 (mitochondrial oxoglutarate transporter), member 11	http://www.genome.jp/dbget-bin/www_bget?ko:K15104	Q9SJY5	1064	1.28e-135	Mitochondrial uncoupling protein 5 OS=Arabidopsis thaliana GN=PUMP5 PE=2 SV=1	--	--	--	--	--	--	--	--	KOG0759	Mitochondrial oxoglutarate/malate carrier proteins
Cluster-8728.89563	42.7602	234.582	-2.4557	2.56e-08	1.2e-05	1251	357502069	XP_003621323.1	1298	1.98e-175	Isoliquiritigenin 2'-O-methyltransferase [Medicago truncatula]>gi|355496338|gb|AES77541.1| caffeic acid O-methyltransferase [Medicago truncatula]	571549313	XM_003552500.2	486	0	PREDICTED: Glycine max isoliquiritigenin 2'-O-methyltransferase-like (LOC100798295), mRNA	K13066	E2.1.1.68, COMT	caffeic acid 3-O-methyltransferase	http://www.genome.jp/dbget-bin/www_bget?ko:K13066	--	--	--	--	PF00891	O-methyltransferase	GO:0032259	methylation	GO:0046983//GO:0008171	protein dimerization activity//O-methyltransferase activity	--	--	--	--
Cluster-8728.120751	33.1714	205.682	-2.6324	2.64e-08	1.24e-05	516	596001096	XP_007218134.1	295	1.57e-29	hypothetical protein PRUPE_ppa007229mg [Prunus persica]>gi|462414596|gb|EMJ19333.1| hypothetical protein PRUPE_ppa007229mg [Prunus persica]	--	--	--	--	--	K13066	E2.1.1.68, COMT	caffeic acid 3-O-methyltransferase	http://www.genome.jp/dbget-bin/www_bget?ko:K13066	--	--	--	--	PF00891	O-methyltransferase	--	--	GO:0008171	O-methyltransferase activity	--	--	--	--
Cluster-8728.96111	916.83	2253.28	-1.2973	2.64e-08	1.24e-05	994	356575726	XP_003555988.1	449	9.5e-51	PREDICTED: zinc finger protein ZAT10-like [Glycine max]	571484657	XM_003536534.2	101	3.15e-43	PREDICTED: Glycine max zinc finger protein AZF1-like (LOC100806788), mRNA	--	--	--	--	--	--	--	--	PF13912	C2H2-type zinc finger	--	--	GO:0046872	metal ion binding	--	--	--	--
Cluster-8728.147941	466.799	130.937	1.8339	2.67e-08	1.25e-05	2658	502152738	XP_004509069.1	1490	0	PREDICTED: probable N-acetyltransferase HLS1 [Cicer arietinum]	357443594	XM_003592027.1	335	7.15e-173	Medicago truncatula Ethylene-responsive transcription factor ERF110 (MTR_1g098460) mRNA, complete cds	--	--	--	--	--	--	--	--	PF13302//PF00583//PF13673//PF00847//PF08445//PF13508	Acetyltransferase (GNAT) domain//Acetyltransferase (GNAT) family//Acetyltransferase (GNAT) domain//AP2 domain//FR47-like protein//Acetyltransferase (GNAT) domain	GO:0006355//GO:0042967	regulation of transcription, DNA-templated//acyl-carrier-protein biosynthetic process	GO:0003700//GO:0008080//GO:0016747	transcription factor activity, sequence-specific DNA binding//N-acetyltransferase activity//transferase activity, transferring acyl groups other than amino-acyl groups	GO:0005667	transcription factor complex	--	--
Cluster-8728.83109	1073.75	2631.93	-1.2935	2.68e-08	1.25e-05	1503	502150979	XP_004508218.1	550	1.73e-65	PREDICTED: protein RALF-like 33 [Cicer arietinum]	571467742	XM_003529518.2	245	4.3e-123	PREDICTED: Glycine max rapid alkalinization factor 23-like (LOC100780330), mRNA	--	--	--	--	--	--	--	--	PF07168	Ureide permease	GO:0071705	nitrogen compound transport	--	--	--	--	--	--
Cluster-8728.88325	527.046	97.1158	2.4402	2.74e-08	1.28e-05	611	--	--	--	--	--	--	--	--	--	--	--	--	--	--	--	--	--	--	--	--	--	--	--	--	--	--	--	--
Cluster-8728.80851	101.584	391.17	-1.9451	3.01e-08	1.4e-05	976	502090474	XP_004489240.1	975	2.12e-130	PREDICTED: putative germin-like protein 2-1 [Cicer arietinum]	388523030	BT149783.1	469	0	Lotus japonicus clone JCVI-FLLj-12B4 unknown mRNA	--	--	--	--	--	--	--	--	PF00190	Cupin	--	--	GO:0045735	nutrient reservoir activity	--	--	--	--
Cluster-8728.50909	11.8648	129.852	-3.4521	3.09e-08	1.43e-05	4622	734336028	KHN08107.1	1673	0	Boron transporter 4 [Glycine soja]	571449510	XM_006578101.1	729	0	PREDICTED: Glycine max boron transporter 4-like (LOC100787412), mRNA	--	--	--	--	--	--	--	--	PF01694//PF00955	Rhomboid family//HCO3- transporter family	GO:0006820	anion transport	GO:0004252	serine-type endopeptidase activity	GO:0016021	integral component of membrane	KOG1172	Na+-independent Cl/HCO3 exchanger AE1 and related transporters (SLC4 family)
Cluster-8728.101631	6135.77	14.1848	8.7568	3.11e-08	1.44e-05	875	356539903	XP_003538432.1	330	2.15e-35	PREDICTED: uncharacterized protein LOC100780432 [Glycine max]>gi|734365936|gb|KHN17872.1| hypothetical protein glysoja_017923 [Glycine soja]	--	--	--	--	--	--	--	--	--	--	--	--	--	--	--	--	--	--	--	--	--	--	--
Cluster-8728.107770	0	81.845	#NAME?	3.12e-08	1.44e-05	3273	502150530	XP_004507998.1	1092	0	PREDICTED: serine/threonine-protein kinase At5g01020-like [Cicer arietinum]	571497582	XM_003542314.2	440	0	PREDICTED: Glycine max putative receptor-like protein kinase At1g72540-like (LOC100799411), transcript variant 1, mRNA	--	--	--	--	--	--	--	--	PF04573//PF00069//PF07714	Signal peptidase subunit//Protein kinase domain//Protein tyrosine kinase	GO:0006468//GO:0006465	protein phosphorylation//signal peptide processing	GO:0004672//GO:0005524//GO:0008233	protein kinase activity//ATP binding//peptidase activity	GO:0016021//GO:0005787	integral component of membrane//signal peptidase complex	--	--
Cluster-8728.111088	230.862	696.151	-1.5924	3.16e-08	1.45e-05	1808	502182642	XP_004516968.1	1429	0	PREDICTED: glucan endo-1,3-beta-glucosidase [Cicer arietinum]	388519000	BT147768.1	314	2.28e-161	Lotus japonicus clone JCVI-FLLj-14C21 unknown mRNA	--	--	--	--	--	--	--	--	PF00332	Glycosyl hydrolases family 17	GO:0005975	carbohydrate metabolic process	GO:0004553	hydrolase activity, hydrolyzing O-glycosyl compounds	--	--	--	--
Cluster-8728.97207	2000.93	813.479	1.2985	3.28e-08	1.51e-05	983	--	--	--	--	--	--	--	--	--	--	--	--	--	--	--	--	--	--	PF05210	Sprouty protein (Spry)	GO:0009966//GO:0007275	regulation of signal transduction//multicellular organismal development	--	--	GO:0016020	membrane	--	--
Cluster-8728.86833	14.3754	142.396	-3.3082	3.35e-08	1.53e-05	1669	356538632	XP_003537805.1	1191	2.51e-156	PREDICTED: uncharacterized protein LOC100802385 [Glycine max]	593129761	XM_007131640.1	402	0	Phaseolus vulgaris hypothetical protein (PHAVU_011G034800g) mRNA, complete cds	K19366	SPG20	spartin	http://www.genome.jp/dbget-bin/www_bget?ko:K19366	--	--	--	--	PF15836//PF08001	SSTK-interacting protein, TSSK6-activating co-chaperone protein//CMV US	GO:0030683	evasion or tolerance by virus of host immune response	GO:0051087	chaperone binding	GO:0044386	integral to host endoplasmic reticulum membrane	--	--
Cluster-8728.100414	4599.53	2017.57	1.1889	3.38e-08	1.55e-05	671	731335322	XP_010678668.1	432	1.16e-51	PREDICTED: uncharacterized protein LOC104894188 [Beta vulgaris subsp. vulgaris]>gi|870859020|gb|KMT10484.1| hypothetical protein BVRB_5g116080 [Beta vulgaris subsp. vulgaris]	388509261	BT142903.1	206	8.93e-102	Lotus japonicus clone JCVI-FLLj-2E18 unknown mRNA	--	--	--	--	--	--	--	--	--	--	--	--	--	--	--	--	--	--
Cluster-8728.94087	433.142	1171.92	-1.436	3.47e-08	1.58e-05	2349	--	--	--	--	--	--	--	--	--	--	--	--	--	--	--	--	--	--	--	--	--	--	--	--	--	--	--	--
Cluster-8728.103863	52.8632	258.601	-2.2904	3.53e-08	1.6e-05	687	357509785	XP_003625181.1	239	3.22e-23	hypothetical protein MTR_7g092340 [Medicago truncatula]>gi|355500196|gb|AES81399.1| transmembrane protein, putative [Medicago truncatula]	31581058	AP006427.1	164	2.04e-78	Lotus japonicus genomic DNA, chromosome 1, clone: LjT45A23, TM0318, complete sequence	--	--	--	--	--	--	--	--	--	--	--	--	--	--	--	--	--	--
Cluster-8728.96843	3520.32	7949.65	-1.1752	3.53e-08	1.6e-05	2445	502130405	XP_004500639.1	1277	1.93e-167	PREDICTED: protein EXORDIUM-like [Cicer arietinum]	828312060	XM_004500582.2	456	0	PREDICTED: Cicer arietinum protein EXORDIUM-like (LOC101494177), mRNA	--	--	--	--	--	--	--	--	--	--	--	--	--	--	--	--	--	--
Cluster-8728.93911	197.542	623.61	-1.6585	3.61e-08	1.63e-05	1228	513044651	AGO14648.1	254	1.85e-22	NAC transcription factor [Glycine max]>gi|734341009|gb|KHN09647.1| NAC domain-containing protein 2 [Glycine soja]	210141760	AK245679.1	63	5.2e-22	Glycine max cDNA, clone: GMFL01-37-L15	--	--	--	--	--	--	--	--	--	--	--	--	--	--	--	--	--	--
Cluster-8728.47130	90.4667	367.703	-2.0231	3.64e-08	1.64e-05	801	356542728	XP_003539817.1	588	1.62e-69	PREDICTED: alcohol-forming fatty acyl-CoA reductase-like isoform 1 [Glycine max]>gi|734375893|gb|KHN21131.1| Fatty acyl-CoA reductase 3 [Glycine soja]	571488980	XM_006591022.1	277	3.65e-141	PREDICTED: Glycine max alcohol-forming fatty acyl-CoA reductase-like (LOC100787403), mRNA	K13356	FAR	fatty acyl-CoA reductase	http://www.genome.jp/dbget-bin/www_bget?ko:K13356	--	--	--	--	PF03015	Male sterility protein	--	--	GO:0080019	fatty-acyl-CoA reductase (alcohol-forming) activity	--	--	--	--
Cluster-8728.12380	429.774	51.289	3.0669	3.73e-08	1.68e-05	1815	356569375	XP_003552877.1	395	2.11e-42	PREDICTED: uncharacterized protein LOC100810542 [Glycine max]>gi|734332977|gb|KHN07549.1| hypothetical protein glysoja_019656 [Glycine soja]	571542929	XM_003552829.2	210	1.49e-103	PREDICTED: Glycine max uncharacterized LOC100810542 (LOC100810542), mRNA	--	--	--	--	--	--	--	--	--	--	--	--	--	--	--	--	--	--
Cluster-8728.102898	920.842	330.068	1.4802	3.82e-08	1.72e-05	975	--	--	--	--	--	--	--	--	--	--	--	--	--	--	--	--	--	--	--	--	--	--	--	--	--	--	--	--
Cluster-8728.127896	196.911	621.412	-1.658	3.83e-08	1.72e-05	1981	593791804	XP_007158941.1	209	2.14e-17	hypothetical protein PHAVU_002G194700g [Phaseolus vulgaris]>gi|561032356|gb|ESW30935.1| hypothetical protein PHAVU_002G194700g [Phaseolus vulgaris]	--	--	--	--	--	--	--	--	--	--	--	--	--	--	--	--	--	--	--	--	--	--	--
Cluster-8728.112917	11479.8	18.5455	9.2738	3.86e-08	1.73e-05	2174	356539903	XP_003538432.1	323	1.85e-32	PREDICTED: uncharacterized protein LOC100780432 [Glycine max]>gi|734365936|gb|KHN17872.1| hypothetical protein glysoja_017923 [Glycine soja]	593512546	XM_007142042.1	41	1.58e-09	Phaseolus vulgaris hypothetical protein (PHAVU_008G252900g) mRNA, complete cds	--	--	--	--	--	--	--	--	--	--	--	--	--	--	--	--	--	--
Cluster-8728.96609	1398.22	3682.21	-1.397	3.88e-08	1.73e-05	1787	14589311	CAC43238.1	889	3.35e-114	calcium binding protein [Sesbania rostrata]	14589310	AJ309072.1	728	0	Sesbania rostrata mRNA for calcium binding protein	K13448	CML	calcium-binding protein CML	http://www.genome.jp/dbget-bin/www_bget?ko:K13448	--	--	--	--	PF00036//PF13405//PF12763//PF13833//PF13202//PF10591//PF13499	EF hand//EF-hand domain//Cytoskeletal-regulatory complex EF hand//EF-hand domain pair//EF hand//Secreted protein acidic and rich in cysteine Ca binding region//EF-hand domain pair	GO:0007165	signal transduction	GO:0005509//GO:0005515	calcium ion binding//protein binding	GO:0005578	proteinaceous extracellular matrix	KOG0027	Calmodulin and related proteins (EF-Hand superfamily)
Cluster-8728.107173	67.7373	301.712	-2.1552	3.93e-08	1.75e-05	1800	502152594	XP_004508999.1	1560	0	PREDICTED: two-component response regulator-like APRR2 [Cicer arietinum]>gi|502152596|ref|XP_004509000.1| PREDICTED: two-component response regulator-like APRR2 [Cicer arietinum]>gi|828326228|ref|XP_012573646.1| PREDICTED: two-component response regulator-like APRR2 [Cicer arietinum]>gi|828326231|ref|XP_012573647.1| PREDICTED: two-component response regulator-like APRR2 [Cicer arietinum]	593785418	XM_007155688.1	656	0	Phaseolus vulgaris hypothetical protein (PHAVU_003G228600g) mRNA, complete cds	--	--	--	--	--	--	--	--	PF00072//PF06479	Response regulator receiver domain//Ribonuclease 2-5A	GO:0000160//GO:0006397//GO:0051252	phosphorelay signal transduction system//mRNA processing//regulation of RNA metabolic process	GO:0004540	ribonuclease activity	--	--	--	--
Cluster-8728.158275	3752.74	22.916	7.3554	3.94e-08	1.75e-05	1681	356539903	XP_003538432.1	317	3.74e-32	PREDICTED: uncharacterized protein LOC100780432 [Glycine max]>gi|734365936|gb|KHN17872.1| hypothetical protein glysoja_017923 [Glycine soja]	--	--	--	--	--	--	--	--	--	--	--	--	--	--	--	--	--	--	--	--	--	--	--
Cluster-8728.88767	97.8995	373.728	-1.9326	4.03e-08	1.79e-05	1389	641822987	KDO42443.1	1136	2.14e-151	hypothetical protein CISIN_1g043166mg [Citrus sinensis]	147841412	AM425489.2	244	1.43e-122	Vitis vinifera contig VV78X114418.4, whole genome shotgun sequence	K18801	GXM	glucuronoxylan 4-O-methyltransferase	http://www.genome.jp/dbget-bin/www_bget?ko:K18801	--	--	--	--	--	--	--	--	--	--	--	--	--	--
Cluster-8728.93553	180.762	0	Inf	4.27e-08	1.89e-05	3400	525314103	NP_001265950.1	1061	7.46e-129	cystathionine gamma-synthase, chloroplastic-like [Cicer arietinum]>gi|430736214|gb|AGA60136.1| cystathionine gamma-synthase [Cicer arietinum]	593332218	XM_007139473.1	480	0	Phaseolus vulgaris hypothetical protein (PHAVU_008G038100g) mRNA, complete cds	K01739	metB	cystathionine gamma-synthase	http://www.genome.jp/dbget-bin/www_bget?ko:K01739	--	--	--	--	PF00155//PF01053	Aminotransferase class I and II//Cys/Met metabolism PLP-dependent enzyme	GO:0009058	biosynthetic process	GO:0030170	pyridoxal phosphate binding	--	--	KOG0053	Cystathionine beta-lyases/cystathionine gamma-synthases
Cluster-8728.91640	77.8969	334.982	-2.1044	4.32e-08	1.9e-05	3385	657374823	KEH20333.1	1832	0	cytochrome P450 family ABA 8'-hydroxylase [Medicago truncatula]	571527413	XM_003547823.2	727	0	PREDICTED: Glycine max abscisic acid 8'-hydroxylase 1-like (LOC100807446), mRNA	K09843	E1.14.13.93	(+)-abscisic acid 8'-hydroxylase	http://www.genome.jp/dbget-bin/www_bget?ko:K09843	--	--	--	--	PF04644//PF00067	Motilin/ghrelin//Cytochrome P450	GO:0055114//GO:0007165	oxidation-reduction process//signal transduction	GO:0005506//GO:0020037//GO:0016705//GO:0005179	iron ion binding//heme binding//oxidoreductase activity, acting on paired donors, with incorporation or reduction of molecular oxygen//hormone activity	GO:0005576	extracellular region	KOG0157	Cytochrome P450 CYP4/CYP19/CYP26 subfamilies
Cluster-8728.84336	655.548	1640.02	-1.3229	4.33e-08	1.9e-05	1047	388493570	AFK34851.1	120	9.46e-06	unknown [Lotus japonicus]	--	--	--	--	--	--	--	--	--	--	--	--	--	--	--	--	--	--	--	--	--	--	--
Cluster-8728.81718	418.303	1398.91	-1.7417	4.4e-08	1.93e-05	2216	84468398	BAE71282.1	1174	3.33e-152	putative receptor-like GPI-anchored protein 2 [Trifolium pratense]	292727837	AK336459.1	400	0	Lotus japonicus cDNA, clone: LjFL1-004-DF08, HTC	--	--	--	--	--	--	--	--	--	--	--	--	--	--	--	--	--	--
Cluster-8728.84194	868.136	2432.04	-1.4862	4.51e-08	1.98e-05	1331	734426873	KHN43985.1	288	1.42e-27	hypothetical protein glysoja_048219 [Glycine soja]	571542256	XM_006601864.1	68	9.39e-25	PREDICTED: Glycine max uncharacterized LOC100807855 (LOC100807855), mRNA	--	--	--	--	--	--	--	--	--	--	--	--	--	--	--	--	--	--
Cluster-8728.98402	1584.89	3613.3	-1.1889	4.52e-08	1.98e-05	764	413947466	AFW80115.1	442	4.32e-51	hypothetical protein ZEAMMB73_313798 [Zea mays]	1806284	Z79638.1	319	1.56e-164	S.rostrata mRNA coding for histone H4 homologue	K11254	H4	histone H4	http://www.genome.jp/dbget-bin/www_bget?ko:K11254	--	--	--	--	PF02969//PF00125//PF02291	TATA box binding protein associated factor (TAF)//Core histone H2A/H2B/H3/H4//Transcription initiation factor IID, 31kD subunit	GO:0006352	DNA-templated transcription, initiation	GO:0003677	DNA binding	GO:0005634	nucleus	KOG3467	Histone H4
Cluster-8728.95791	18412.5	8507.32	1.1139	4.6e-08	2.01e-05	921	2073448	CAA73366.1	1370	0	glutamine synthetase [Lotus japonicus]	1246767	X94299.1	548	0	L.japonica mRNA for cytosolic glutamine synthetase	K01915	glnA, GLUL	glutamine synthetase	http://www.genome.jp/dbget-bin/www_bget?ko:K01915	--	--	--	--	PF00120	Glutamine synthetase, catalytic domain	GO:0006807//GO:0009252	nitrogen compound metabolic process//peptidoglycan biosynthetic process	GO:0004356	glutamate-ammonia ligase activity	--	--	KOG0683	Glutamine synthetase
Cluster-8728.66029	124.537	435.375	-1.8057	4.71e-08	2.05e-05	1396	502145876	XP_004506219.1	1128	3.09e-149	PREDICTED: apoptosis-inducing factor homolog A-like [Cicer arietinum]	571488890	XM_003538043.2	487	0	PREDICTED: Glycine max apoptosis-inducing factor homolog A-like (LOC100817682), mRNA	--	--	--	--	--	--	--	--	PF06512	Sodium ion transport-associated	GO:0006814	sodium ion transport	GO:0005248	voltage-gated sodium channel activity	GO:0001518	voltage-gated sodium channel complex	KOG1336	Monodehydroascorbate/ferredoxin reductase
Cluster-8728.107362	446.126	125.483	1.83	4.77e-08	2.07e-05	2870	502145742	XP_004506158.1	2101	0	PREDICTED: protein SUPPRESSOR OF K(+) TRANSPORT GROWTH DEFECT 1-like [Cicer arietinum]	571494104	XM_003540192.2	982	0	PREDICTED: Glycine max vacuolar protein sorting-associated protein 4-like (LOC100806836), mRNA	K12196	VPS4	vacuolar protein-sorting-associated protein 4	http://www.genome.jp/dbget-bin/www_bget?ko:K12196	--	--	--	--	PF13304//PF06309//PF00910//PF01637//PF00158//PF07728//PF07724//PF00004//PF05496//PF06068//PF01057//PF01695//PF02562	AAA domain, putative AbiEii toxin, Type IV TA system//Torsin//RNA helicase//Archaeal ATPase//Sigma-54 interaction domain//AAA domain (dynein-related subfamily)//AAA domain (Cdc48 subfamily)//ATPase family associated with various cellular activities (AAA)//Holliday junction DNA helicase ruvB N-terminus//TIP49 C-terminus//Parvovirus non-structural protein NS1//IstB-like ATP binding protein//PhoH-li…	GO:0006281//GO:0006355//GO:0006310//GO:0019079	DNA repair//regulation of transcription, DNA-templated//DNA recombination//viral genome replication	GO:0016887//GO:0009378//GO:0003678//GO:0005524//GO:0003724//GO:0003723//GO:0008134	ATPase activity//four-way junction helicase activity//DNA helicase activity//ATP binding//RNA helicase activity//RNA binding//transcription factor binding	GO:0009379//GO:0005657//GO:0005667	Holliday junction helicase complex//replication fork//transcription factor complex	KOG0739	AAA+-type ATPase
Cluster-8728.89820	1045.41	2635.68	-1.3341	4.87e-08	2.11e-05	1498	388499066	AFK37599.1	407	5.06e-45	unknown [Lotus japonicus]	388499065	BT137804.1	193	3.45e-94	Lotus japonicus clone JCVI-FLLj-2E22 unknown mRNA	--	--	--	--	--	--	--	--	PF05115	Cytochrome B6-F complex subunit VI (PetL)	GO:0006118	obsolete electron transport	GO:0009055	electron carrier activity	GO:0009512	cytochrome b6f complex	--	--
Cluster-8728.119680	0	54.5517	#NAME?	4.92e-08	2.13e-05	2261	356518722	XP_003528027.1	1829	0	PREDICTED: mannan endo-1,4-beta-mannosidase 7-like [Glycine max]	571458698	XM_003527979.2	736	0	PREDICTED: Glycine max mannan endo-1,4-beta-mannosidase 7-like (LOC100794126), mRNA	K19355	MAN	mannan endo-1,4-beta-mannosidase	http://www.genome.jp/dbget-bin/www_bget?ko:K19355	--	--	--	--	PF03404//PF04699//PF00150//PF02449	Mo-co oxidoreductase dimerisation domain//ARP2/3 complex 16 kDa subunit (p16-Arc)//Cellulase (glycosyl hydrolase family 5)//Beta-galactosidase	GO:0055114//GO:0006687//GO:0046486//GO:0030833//GO:0006027//GO:0006012//GO:0034314//GO:0005975	oxidation-reduction process//glycosphingolipid metabolic process//glycerolipid metabolic process//regulation of actin filament polymerization//glycosaminoglycan catabolic process//galactose metabolic process//Arp2/3 complex-mediated actin nucleation//carbohydrate metabolic process	GO:0030151//GO:0004553//GO:0016491//GO:0004565	molybdenum ion binding//hydrolase activity, hydrolyzing O-glycosyl compounds//oxidoreductase activity//beta-galactosidase activity	GO:0015629//GO:0005885//GO:0009341	actin cytoskeleton//Arp2/3 protein complex//beta-galactosidase complex	--	--
Cluster-8728.87393	1849.24	753.964	1.2944	4.96e-08	2.14e-05	513	571481851	XP_006588792.1	502	4.96e-60	PREDICTED: neurofilament medium polypeptide-like [Glycine max]	388496939	BT136741.1	100	5.65e-43	Medicago truncatula clone JCVI-FLMt-13E21 unknown mRNA >gnl|BL_ORD_ID|12949700 Medicago truncatula clone JCVI-FLMt-18E8 unknown mRNA	--	--	--	--	--	--	--	--	PF00403	Heavy-metal-associated domain	GO:0030001	metal ion transport	GO:0046872	metal ion binding	--	--	--	--
Cluster-8728.141272	21.4974	164.225	-2.9334	5.08e-08	2.19e-05	1507	356514072	XP_003525731.1	538	5.42e-63	PREDICTED: ethylene-responsive transcription factor ERF026-like [Glycine max]	571536208	XM_006600746.1	148	3.6e-69	PREDICTED: Glycine max ethylene-responsive transcription factor ERF026-like (LOC100778793), mRNA	--	--	--	--	--	--	--	--	PF00847	AP2 domain	GO:0006355	regulation of transcription, DNA-templated	GO:0003700	transcription factor activity, sequence-specific DNA binding	GO:0005667	transcription factor complex	--	--
Cluster-8728.92356	693.939	1692.92	-1.2866	5.22e-08	2.24e-05	460	763804275	KJB71213.1	662	2.6e-86	hypothetical protein B456_011G110600 [Gossypium raimondii]	593159375	XM_007131924.1	251	5.78e-127	Phaseolus vulgaris hypothetical protein (PHAVU_011G057200g) mRNA, complete cds	K11253	H3	histone H3	http://www.genome.jp/dbget-bin/www_bget?ko:K11253	--	--	--	--	PF15715//PF00125	PCNA-associated factor//Core histone H2A/H2B/H3/H4	GO:0051726//GO:0006974	regulation of cell cycle//cellular response to DNA damage stimulus	GO:0003677	DNA binding	--	--	KOG1745	Histones H3 and H4
Cluster-8728.61030	96.5898	4.91203	4.2975	5.37e-08	2.3e-05	3209	657398948	KEH38465.1	517	2.6e-56	hydroxyacylglutathione hydrolase [Medicago truncatula]	388499797	BT138170.1	216	1.23e-106	Lotus japonicus clone JCVI-FLLj-7F17 unknown mRNA	K17725	ETHE1	sulfur dioxygenase	http://www.genome.jp/dbget-bin/www_bget?ko:K17725	--	--	--	--	--	--	--	--	--	--	--	--	KOG0814	Glyoxylase
Cluster-8728.79249	107.767	396.624	-1.8799	5.39e-08	2.31e-05	2313	502150029	XP_004507755.1	3067	0	PREDICTED: cellulose synthase A catalytic subunit 7 [UDP-forming] [Cicer arietinum]	571534439	XM_006600472.1	1307	0	PREDICTED: Glycine max cellulose synthase A catalytic subunit 7 [UDP-forming]-like (LOC100779834), transcript variant X2, mRNA	K10999	CESA	cellulose synthase A	http://www.genome.jp/dbget-bin/www_bget?ko:K10999	--	--	--	--	PF03552	Cellulose synthase	GO:0030244//GO:0006011//GO:0005982//GO:0005985	cellulose biosynthetic process//UDP-glucose metabolic process//starch metabolic process//sucrose metabolic process	GO:0016760	cellulose synthase (UDP-forming) activity	GO:0016020	membrane	--	--
Cluster-8728.118500	227.148	673.253	-1.5675	5.5e-08	2.35e-05	1717	356576759	XP_003556497.1	1355	0	PREDICTED: broad-range acid phosphatase DET1-like [Glycine max]	828303673	XM_004495697.2	448	0	PREDICTED: Cicer arietinum phosphoglycerate mutase-like protein AT74 (LOC101511220), mRNA	--	--	--	--	--	--	--	--	--	--	--	--	--	--	--	--	--	--
Cluster-8728.91188	112.242	437.022	-1.9611	5.51e-08	2.35e-05	1062	734399008	KHN30766.1	1244	1.07e-161	Putative calcium-transporting ATPase 13, plasma membrane-type [Glycine soja]	571554199	XM_003554903.2	558	0	PREDICTED: Glycine max putative calcium-transporting ATPase 13, plasma membrane-type-like (LOC100793918), mRNA	K01537	E3.6.3.8	Ca2+-transporting ATPase	http://www.genome.jp/dbget-bin/www_bget?ko:K01537	--	--	--	--	--	--	--	--	--	--	--	--	KOG0204	Calcium transporting ATPase
Cluster-8728.85587	36.2415	203.499	-2.4893	5.53e-08	2.35e-05	3310	502087858	XP_004488662.1	1498	0	PREDICTED: C2 domain-containing protein At1g53590-like isoform X3 [Cicer arietinum]	571500773	XM_006594637.1	641	0	PREDICTED: Glycine max C2 domain-containing protein At1g53590-like (LOC100779958), transcript variant X6, mRNA	--	--	--	--	--	--	--	--	PF00857//PF00168	Isochorismatase family//C2 domain	GO:0008152	metabolic process	GO:0003824//GO:0005515	catalytic activity//protein binding	--	--	KOG1012	Ca2+-dependent lipid-binding protein CLB1/vesicle protein vp115/Granuphilin A, contains C2 domain
Cluster-8728.83529	57.972	0	Inf	5.56e-08	2.36e-05	803	502091692	XP_004489611.1	493	1.76e-56	PREDICTED: sulfite oxidase [Cicer arietinum]	828293606	XM_004489554.2	224	1.06e-111	PREDICTED: Cicer arietinum sulfite oxidase (LOC101505392), mRNA	K00387	SUOX	sulfite oxidase	http://www.genome.jp/dbget-bin/www_bget?ko:K00387	--	--	--	--	PF03404	Mo-co oxidoreductase dimerisation domain	GO:0055114	oxidation-reduction process	GO:0016491//GO:0030151	oxidoreductase activity//molybdenum ion binding	--	--	KOG0535	Sulfite oxidase, molybdopterin-binding component
Cluster-8728.103732	137.366	5.45568	4.6541	5.62e-08	2.38e-05	236	449451108	XP_004143304.1	385	6.45e-44	PREDICTED: fructose-bisphosphate aldolase, cytoplasmic isozyme-like [Cucumis sativus]>gi|700193032|gb|KGN48236.1| hypothetical protein Csa_6G450410 [Cucumis sativus]	388492563	BT134553.1	140	1.4e-65	Lotus japonicus clone JCVI-FLLj-14N8 unknown mRNA	K01623	ALDO	fructose-bisphosphate aldolase, class I	http://www.genome.jp/dbget-bin/www_bget?ko:K01623	--	--	--	--	PF00274	Fructose-bisphosphate aldolase class-I	GO:0006020//GO:0015976//GO:0006096//GO:0006013//GO:0006000//GO:0006098//GO:0006094	inositol metabolic process//carbon utilization//glycolytic process//mannose metabolic process//fructose metabolic process//pentose-phosphate shunt//gluconeogenesis	GO:0004332	fructose-bisphosphate aldolase activity	--	--	KOG1557	Fructose-biphosphate aldolase
Cluster-8728.82531	713.98	6.00232	6.8942	5.69e-08	2.4e-05	1047	388515755	AFK45939.1	871	7.95e-114	unknown [Medicago truncatula]	--	--	--	--	--	--	--	--	--	--	--	--	--	--	--	--	--	--	--	--	--	--	--
Cluster-8728.38047	251.287	49.1033	2.3554	5.72e-08	2.41e-05	2382	657403749	KEH42590.1	502	4.61e-52	FAR1 DNA-binding domain protein [Medicago truncatula]	402744675	NM_001249706.2	159	4.41e-75	Glycine max uncharacterized LOC100500345 (LOC100500345), mRNA	--	--	--	--	--	--	--	--	PF11654//PF05024	Protein of unknown function (DUF2665)//N-acetylglucosaminyl transferase component (Gpi1)	GO:0009306//GO:0006506	protein secretion//GPI anchor biosynthetic process	GO:0017176	phosphatidylinositol N-acetylglucosaminyltransferase activity	GO:0016021	integral component of membrane	--	--
Cluster-8728.102601	461.055	1534.75	-1.735	5.76e-08	2.42e-05	3026	502094907	XP_004490325.1	2445	0	PREDICTED: probable indole-3-acetic acid-amido synthetase GH3.1 [Cicer arietinum]	292782713	AK338103.1	843	0	Lotus japonicus cDNA, clone: LjFL2-009-DH09, HTC	K14487	GH3	auxin responsive GH3 gene family	http://www.genome.jp/dbget-bin/www_bget?ko:K14487	--	--	--	--	--	--	--	--	--	--	--	--	--	--
Cluster-8728.77057	0	54.0162	#NAME?	5.8e-08	2.43e-05	3939	593329975	XP_007138414.1	1396	2.51e-174	hypothetical protein PHAVU_009G206800g [Phaseolus vulgaris]>gi|561011501|gb|ESW10408.1| hypothetical protein PHAVU_009G206800g [Phaseolus vulgaris]	571461722	XM_003525865.2	518	0	PREDICTED: Glycine max reticulon-like protein B21-like (LOC100801188), mRNA	--	--	--	--	--	--	--	--	PF06736//PF02836	Protein of unknown function (DUF1211)//Glycosyl hydrolases family 2, TIM barrel domain	GO:0005975//GO:0006813	carbohydrate metabolic process//potassium ion transport	GO:0004553//GO:0005267	hydrolase activity, hydrolyzing O-glycosyl compounds//potassium channel activity	--	--	KOG1792	Reticulon
Cluster-8728.105455	87.0463	349.151	-2.004	5.87e-08	2.45e-05	2379	619728443	AHY04438.1	2730	0	sieve element occlusion by forisomes 1 [Lotus japonicus]	619728442	KJ439756.1	939	0	Lotus japonicus sieve element occlusion by forisomes 1 mRNA, complete cds	--	--	--	--	--	--	--	--	--	--	--	--	--	--	--	--	--	--
Cluster-8728.112669	486.865	60.0151	3.0201	5.87e-08	2.45e-05	2679	734334514	KHN07846.1	898	4.25e-104	hypothetical protein glysoja_042628 [Glycine soja]	571564057	XM_006605505.1	245	7.73e-123	PREDICTED: Glycine max uncharacterized LOC100820215 (LOC100820215), transcript variant X2, mRNA	--	--	--	--	--	--	--	--	--	--	--	--	--	--	--	--	--	--
Cluster-8728.125211	312.376	1018.53	-1.7051	5.95e-08	2.48e-05	1434	--	--	--	--	--	821594491	LN846355.1	68	1.01e-24	Trifolium pratense genome assembly redclover, chromosome : chr7	--	--	--	--	--	--	--	--	--	--	--	--	--	--	--	--	--	--
Cluster-8728.96824	454.176	1177.33	-1.3742	5.97e-08	2.48e-05	2842	502169784	XP_004514684.1	2782	0	PREDICTED: polygalacturonase-1 non-catalytic subunit beta-like [Cicer arietinum]>gi|502169788|ref|XP_004514685.1| PREDICTED: polygalacturonase-1 non-catalytic subunit beta-like [Cicer arietinum]	828335661	XM_004514628.2	859	0	PREDICTED: Cicer arietinum polygalacturonase-1 non-catalytic subunit beta-like (LOC101504353), transcript variant X2, mRNA	--	--	--	--	--	--	--	--	--	--	--	--	--	--	--	--	--	--
Cluster-8728.50132	207.086	34.9189	2.5681	6.15e-08	2.55e-05	962	356531026	XP_003534079.1	491	8.25e-58	PREDICTED: miraculin-like [Glycine max]	571477940	XM_003534031.2	109	1.09e-47	PREDICTED: Glycine max miraculin-like (LOC100777708), mRNA	--	--	--	--	--	--	--	--	--	--	--	--	--	--	--	--	--	--
Cluster-8728.82566	35.8148	205.689	-2.5218	6.15e-08	2.55e-05	1941	502182642	XP_004516968.1	1392	0	PREDICTED: glucan endo-1,3-beta-glucosidase [Cicer arietinum]	388519000	BT147768.1	251	2.58e-126	Lotus japonicus clone JCVI-FLLj-14C21 unknown mRNA	--	--	--	--	--	--	--	--	PF00332	Glycosyl hydrolases family 17	GO:0005975	carbohydrate metabolic process	GO:0004553	hydrolase activity, hydrolyzing O-glycosyl compounds	--	--	--	--
Cluster-8728.129336	31.4973	218.243	-2.7926	6.21e-08	2.57e-05	1345	356570431	XP_003553391.1	1252	7.12e-169	PREDICTED: 2-oxoglutarate-dependent dioxygenase AOP3-like [Glycine max]>gi|734358570|gb|KHN14923.1| Gibberellin 20 oxidase 3 [Glycine soja]	571556919	XM_003553343.2	351	0	PREDICTED: Glycine max 2-oxoglutarate-dependent dioxygenase AOP3-like (LOC100775440), mRNA	--	--	--	--	--	--	--	--	PF03171	2OG-Fe(II) oxygenase superfamily	GO:0055114	oxidation-reduction process	GO:0016491	oxidoreductase activity	--	--	--	--
Cluster-8728.85266	44.9331	234.588	-2.3843	6.23e-08	2.57e-05	2262	388495846	AFK35989.1	970	9.69e-124	unknown [Lotus japonicus]	357454404	XM_003597435.1	367	0	Medicago truncatula Beta-glucosidase D4 (MTR_2g098540) mRNA, complete cds	K01188	E3.2.1.21	beta-glucosidase	http://www.genome.jp/dbget-bin/www_bget?ko:K01188	--	--	--	--	PF00232//PF05279	Glycosyl hydrolase family 1//Aspartyl beta-hydroxylase N-terminal region	GO:0005975	carbohydrate metabolic process	GO:0004553	hydrolase activity, hydrolyzing O-glycosyl compounds	GO:0016020	membrane	--	--
Cluster-8728.120268	44.4047	231.854	-2.3844	6.29e-08	2.58e-05	3764	734336472	KHN08198.1	2371	0	Amino acid permease 6 [Glycine soja]	403043952	NM_001255887.2	1038	0	Glycine max amino acid permease 6-like (LOC100777963), mRNA	--	--	--	--	P92934	1958	0	Amino acid permease 6 OS=Arabidopsis thaliana GN=AAP6 PE=1 SV=1	--	--	--	--	--	--	--	--	KOG2192	PolyC-binding hnRNP-K protein HRB57A/hnRNP, contains KH domain
Cluster-8728.141841	1009.08	376.987	1.4205	6.3e-08	2.58e-05	934	356525513	XP_003531369.1	213	4.07e-19	PREDICTED: uncharacterized protein LOC100527077 [Glycine max]>gi|734395740|gb|KHN29098.1| hypothetical protein glysoja_008433 [Glycine soja]	255630604	BT091485.1	108	3.79e-47	Soybean clone JCVI-FLGm-8I3 unknown mRNA	--	--	--	--	--	--	--	--	--	--	--	--	--	--	--	--	--	--
Cluster-8728.94731	834.837	2015.41	-1.2715	6.39e-08	2.62e-05	1733	593799875	XP_007162975.1	1783	0	hypothetical protein PHAVU_001G196000g [Phaseolus vulgaris]>gi|561036439|gb|ESW34969.1| hypothetical protein PHAVU_001G196000g [Phaseolus vulgaris]	571446456	XM_003520668.2	392	0	PREDICTED: Glycine max E3 ubiquitin-protein ligase PUB22-like (LOC100809123), mRNA	--	--	--	--	--	--	--	--	PF04564//PF00514//PF11789	U-box domain//Armadillo/beta-catenin-like repeat//Zinc-finger of the MIZ type in Nse subunit	GO:0016567	protein ubiquitination	GO:0008270//GO:0004842//GO:0005515	zinc ion binding//ubiquitin-protein transferase activity//protein binding	--	--	KOG4642	Chaperone-dependent E3 ubiquitin protein ligase (contains TPR repeats)
Cluster-8728.107119	97.3993	369.882	-1.9251	6.55e-08	2.68e-05	842	593488085	XP_007140910.1	283	8.48e-29	hypothetical protein PHAVU_008G1514001g, partial [Phaseolus vulgaris]>gi|561014043|gb|ESW12904.1| hypothetical protein PHAVU_008G1514001g, partial [Phaseolus vulgaris]	6689037	AJ250834.1	85	2.08e-34	Pisum sativum partial mRNA for germin-like protein (ger2b gene)	--	--	--	--	--	--	--	--	PF00190	Cupin	--	--	GO:0045735	nutrient reservoir activity	--	--	--	--
Cluster-8728.104669	946.431	2218.35	-1.2289	6.61e-08	2.7e-05	1557	388515577	AFK45850.1	1037	2.42e-135	unknown [Lotus japonicus]	388515576	BT146056.1	483	0	Lotus japonicus clone JCVI-FLLj-4I18 unknown mRNA	K05933	E1.14.17.4	aminocyclopropanecarboxylate oxidase	http://www.genome.jp/dbget-bin/www_bget?ko:K05933	--	--	--	--	PF03171//PF03493	2OG-Fe(II) oxygenase superfamily//Calcium-activated BK potassium channel alpha subunit	GO:0055114//GO:0006813	oxidation-reduction process//potassium ion transport	GO:0016491//GO:0015269	oxidoreductase activity//calcium-activated potassium channel activity	GO:0016020	membrane	KOG0143	Iron/ascorbate family oxidoreductases
Cluster-8728.88107	397.624	1064.43	-1.4206	6.67e-08	2.71e-05	1284	356525691	XP_003531457.1	176	2.99e-13	PREDICTED: uncharacterized protein LOC100305767 [Glycine max]>gi|255626557|gb|ACU13623.1| unknown [Glycine max]>gi|734386066|gb|KHN24830.1| hypothetical protein glysoja_046408 [Glycine soja]	571521942	XM_003546808.2	124	6.71e-56	PREDICTED: Glycine max uncharacterized LOC100776077 (LOC100776077), mRNA	--	--	--	--	--	--	--	--	PF00716	Assemblin (Peptidase family S21)	GO:0006508	proteolysis	GO:0004252	serine-type endopeptidase activity	--	--	--	--
Cluster-8728.92586	0	196.432	#NAME?	6.66e-08	2.71e-05	4163	828317245	XP_012572172.1	1570	0	PREDICTED: probable WRKY transcription factor 41 [Cicer arietinum]	828317244	XM_012716718.1	751	0	PREDICTED: Cicer arietinum probable WRKY transcription factor 41 (LOC101502574), mRNA	--	--	--	--	--	--	--	--	PF03106//PF07851	WRKY DNA -binding domain//TMPIT-like protein	GO:0006355	regulation of transcription, DNA-templated	GO:0043565//GO:0003700	sequence-specific DNA binding//transcription factor activity, sequence-specific DNA binding	GO:0016021//GO:0005667	integral component of membrane//transcription factor complex	--	--
Cluster-8728.62513	26.2119	172.404	-2.7175	6.7e-08	2.72e-05	1197	33414052	AAP03088.1	1174	1.29e-157	class Ia chitinase [Galega orientalis]	10047220	AB048531.1	316	1.16e-162	Psophocarpus tetragonolobus mRNA for class I chitinase, complete cds	K01183	E3.2.1.14	chitinase	http://www.genome.jp/dbget-bin/www_bget?ko:K01183	--	--	--	--	PF00182//PF00187	Chitinase class I//Chitin recognition protein	GO:0006032//GO:0016998	chitin catabolic process//cell wall macromolecule catabolic process	GO:0004568//GO:0008061	chitinase activity//chitin binding	--	--	KOG4742	Predicted chitinase
Cluster-8728.50334	58.2814	268.42	-2.2034	6.72e-08	2.72e-05	937	593160629	XP_007131999.1	189	1.56e-15	hypothetical protein PHAVU_011G058200g [Phaseolus vulgaris]>gi|561004999|gb|ESW03993.1| hypothetical protein PHAVU_011G058200g [Phaseolus vulgaris]	--	--	--	--	--	--	--	--	--	--	--	--	--	--	--	--	--	--	--	--	--	--	--
Cluster-8728.25942	48.7223	241.143	-2.3072	6.8e-08	2.75e-05	1997	356500210	XP_003518926.1	1709	0	PREDICTED: basic 7S globulin [Glycine max]	571440199	XM_003518878.2	585	0	PREDICTED: Glycine max basic 7S globulin-like (LOC100797018), mRNA	--	--	--	--	--	--	--	--	--	--	--	--	--	--	--	--	--	--
Cluster-8728.63464	946.547	344.806	1.4569	6.87e-08	2.77e-05	3599	502117511	XP_004495846.1	1193	2.2e-151	PREDICTED: uncharacterized protein C24B11.05 [Cicer arietinum]>gi|828304028|ref|XP_012569953.1| PREDICTED: uncharacterized protein C24B11.05 [Cicer arietinum]>gi|828304031|ref|XP_012569954.1| PREDICTED: uncharacterized protein C24B11.05 [Cicer arietinum]>gi|828304033|ref|XP_012569955.1| PREDICTED: uncharacterized protein C24B11.05 [Cicer arietinum]>gi|828304035|ref|XP_012569956.1| PREDICTED: unch…	403043883	NM_001254463.2	575	0	Glycine max uncharacterized LOC100814291 (LOC100814291), mRNA	K18551	SDT1	pyrimidine and pyridine-specific 5'-nucleotidase	http://www.genome.jp/dbget-bin/www_bget?ko:K18551	--	--	--	--	PF12689//PF00160	Acid Phosphatase//Cyclophilin type peptidyl-prolyl cis-trans isomerase/CLD	GO:0006457//GO:0000413	protein folding//protein peptidyl-prolyl isomerization	GO:0003755//GO:0016791	peptidyl-prolyl cis-trans isomerase activity//phosphatase activity	--	--	KOG3109	Haloacid dehalogenase-like hydrolase
Cluster-8728.22743	550.42	16.3696	5.0714	6.92e-08	2.78e-05	1653	502107245	XP_004493204.1	913	1.07e-116	PREDICTED: plant cysteine oxidase 2-like [Cicer arietinum]	292774691	AK337883.1	380	0	Lotus japonicus cDNA, clone: LjFL2-001-DH11, HTC	K10712	ADO	cysteamine dioxygenase	http://www.genome.jp/dbget-bin/www_bget?ko:K10712	--	--	--	--	PF07847//PF05656//PF01381	Protein of unknown function (DUF1637)//Protein of unknown function (DUF805)//Helix-turn-helix	GO:0055114	oxidation-reduction process	GO:0043565//GO:0016702	sequence-specific DNA binding//oxidoreductase activity, acting on single donors with incorporation of molecular oxygen, incorporation of two atoms of oxygen	GO:0016021	integral component of membrane	KOG4281	Uncharacterized conserved protein
Cluster-8728.96422	19.809	153.861	-2.9574	7.23e-08	2.9e-05	2174	242205328	ACS88358.1	862	6.89e-103	cellulose synthase catalytic subunit [Gossypium hirsutum]	821594489	LN846353.1	480	0	Trifolium pratense genome assembly redclover, chromosome : chr5	K10999	CESA	cellulose synthase A	http://www.genome.jp/dbget-bin/www_bget?ko:K10999	--	--	--	--	PF03552	Cellulose synthase	GO:0006011//GO:0030244//GO:0005985//GO:0005982	UDP-glucose metabolic process//cellulose biosynthetic process//sucrose metabolic process//starch metabolic process	GO:0016760	cellulose synthase (UDP-forming) activity	GO:0016020	membrane	--	--
Cluster-8728.23129	332.986	81.834	2.0247	7.3e-08	2.92e-05	891	255646878	ACU23909.1	351	1.89e-38	unknown [Glycine max]	224923062	AC235298.1	183	7.33e-89	Glycine max strain Williams 82 clone GM_WBb0062F07, complete sequence	--	--	--	--	--	--	--	--	PF06221//PF13639	Putative zinc finger motif, C2HC5-type//Ring finger domain	GO:0006355	regulation of transcription, DNA-templated	GO:0008270//GO:0005515	zinc ion binding//protein binding	GO:0005634	nucleus	--	--
Cluster-8728.169943	63.6981	0.545781	6.8668	7.34e-08	2.93e-05	2090	731437625	XP_010647148.1	217	8.45e-16	PREDICTED: uncharacterized protein LOC104878438 [Vitis vinifera]	--	--	--	--	--	--	--	--	--	--	--	--	--	PF02820	mbt repeat	GO:0006355	regulation of transcription, DNA-templated	--	--	GO:0005634	nucleus	--	--
Cluster-8728.84978	63.3322	283.143	-2.1605	7.37e-08	2.94e-05	519	802695200	XP_012083374.1	183	1.88e-14	PREDICTED: aquaporin PIP1-3-like [Jatropha curcas]>gi|643716991|gb|KDP28617.1| hypothetical protein JCGZ_14388 [Jatropha curcas]	210144438	AK287220.1	128	1.56e-58	Glycine max cDNA, clone: GMFL01-46-N17	K09872	PIP	aquaporin PIP	http://www.genome.jp/dbget-bin/www_bget?ko:K09872	--	--	--	--	PF00230	Major intrinsic protein	GO:0006810	transport	GO:0005215	transporter activity	GO:0016020	membrane	--	--
Cluster-8728.97696	363.015	978.777	-1.4309	7.56e-08	3.01e-05	1931	388497126	AFK36629.1	843	5.4e-105	unknown [Lotus japonicus]	571501919	XM_003543324.2	210	1.59e-103	PREDICTED: Glycine max xyloglucan endotransglucosylase/hydrolase protein 9-like (LOC100801567), mRNA	K08235	E2.4.1.207	xyloglucan:xyloglucosyl transferase	http://www.genome.jp/dbget-bin/www_bget?ko:K08235	--	--	--	--	PF00722//PF06955	Glycosyl hydrolases family 16//Xyloglucan endo-transglycosylase (XET) C-terminus	GO:0005975//GO:0006073	carbohydrate metabolic process//cellular glucan metabolic process	GO:0016762//GO:0004553	xyloglucan:xyloglucosyl transferase activity//hydrolase activity, hydrolyzing O-glycosyl compounds	GO:0048046//GO:0005618	apoplast//cell wall	--	--
Cluster-8728.42117	0	64.3694	#NAME?	7.69e-08	3.05e-05	2996	502120213	XP_004496886.1	1353	4.89e-172	PREDICTED: protein SNOWY COTYLEDON 3 isoform X3 [Cicer arietinum]	828306156	XM_004496829.2	601	0	PREDICTED: Cicer arietinum protein SNOWY COTYLEDON 3 (LOC101493416), transcript variant X3, mRNA	--	--	--	--	--	--	--	--	PF00075	RNase H	GO:0051252	regulation of RNA metabolic process	GO:0004523//GO:0003676	RNA-DNA hybrid ribonuclease activity//nucleic acid binding	--	--	--	--
Cluster-8728.87060	578.9	1440.31	-1.315	7.87e-08	3.12e-05	2424	502080049	XP_004486445.1	1826	0	PREDICTED: patatin-like protein 7 [Cicer arietinum]	828288008	XM_004486388.2	681	0	PREDICTED: Cicer arietinum patatin-like protein 7 (LOC101492793), mRNA	--	--	--	--	--	--	--	--	PF01734	Patatin-like phospholipase	GO:0006629	lipid metabolic process	--	--	--	--	--	--
Cluster-8728.136701	0	52.9182	#NAME?	8.08e-08	3.2e-05	2897	359806418	NP_001240986.1	546	3.02e-60	WRKY17 protein [Glycine max]>gi|255639826|gb|ACU20206.1| unknown [Glycine max]>gi|734331424|gb|KHN07023.1| Putative WRKY transcription factor 40 [Glycine soja]	224923226	AC235462.1	342	1e-176	Glycine max strain Williams 82 clone GM_WBb0170M09, complete sequence	--	--	--	--	--	--	--	--	PF03106//PF08225//PF03859//PF00157	WRKY DNA -binding domain//Pseudin antimicrobial peptide//CG-1 domain//Pou domain - N-terminal to homeobox domain	GO:0006952//GO:0006355	defense response//regulation of transcription, DNA-templated	GO:0043565//GO:0003677//GO:0003700	sequence-specific DNA binding//DNA binding//transcription factor activity, sequence-specific DNA binding	GO:0005634//GO:0005667	nucleus//transcription factor complex	--	--
Cluster-8728.70300	124.723	0	Inf	8.13e-08	3.21e-05	2046	502121056	XP_004497173.1	514	3.44e-59	PREDICTED: NADH dehydrogenase [ubiquinone] 1 beta subcomplex subunit 7 [Cicer arietinum]>gi|828305651|ref|XP_012570203.1| PREDICTED: NADH dehydrogenase [ubiquinone] 1 beta subcomplex subunit 7 [Cicer arietinum]	828305650	XM_012714749.1	248	1.27e-124	PREDICTED: Cicer arietinum NADH dehydrogenase [ubiquinone] 1 beta subcomplex subunit 7 (LOC101496530), transcript variant X1, mRNA	K03963	NDUFB7	NADH dehydrogenase (ubiquinone) 1 beta subcomplex subunit 7	http://www.genome.jp/dbget-bin/www_bget?ko:K03963	--	--	--	--	PF05676	NADH-ubiquinone oxidoreductase B18 subunit (NDUFB7)	GO:0006118//GO:0006814//GO:0006744//GO:0006120//GO:0015992	obsolete electron transport//sodium ion transport//ubiquinone biosynthetic process//mitochondrial electron transport, NADH to ubiquinone//proton transport	GO:0003954//GO:0008137	NADH dehydrogenase activity//NADH dehydrogenase (ubiquinone) activity	GO:0005739	mitochondrion	KOG3468	NADH:ubiquinone oxidoreductase, NDUFB7/B18 subunit
Cluster-8728.67398	162.67	520.457	-1.6778	8.29e-08	3.26e-05	2043	657401064	KEH40084.1	1590	0	CAZy family GT8 glycosyltransferase [Medicago truncatula]	828309226	XM_012715358.1	505	0	PREDICTED: Cicer arietinum probable galacturonosyltransferase-like 1 (LOC101500230), transcript variant X1, mRNA >gnl|BL_ORD_ID|29848897 PREDICTED: Cicer arietinum probable galacturonosyltransferase-like 1 (LOC101500230), transcript variant X2, mRNA	--	--	--	--	--	--	--	--	PF01501	Glycosyl transferase family 8	--	--	GO:0016757	transferase activity, transferring glycosyl groups	--	--	--	--
Cluster-8728.94090	2953.36	7365.41	-1.3184	8.38e-08	3.29e-05	1654	--	--	--	--	--	828327296	XM_004509673.2	322	7.44e-166	PREDICTED: Cicer arietinum glycine-rich cell wall structural protein 1.0-like (LOC101508402), mRNA	--	--	--	--	--	--	--	--	--	--	--	--	--	--	--	--	--	--
Cluster-8728.96406	261.578	55.1043	2.247	8.58e-08	3.36e-05	369	--	--	--	--	--	590676954	XM_007039823.1	34	1.94e-06	Theobroma cacao Bifunctional inhibitor/lipid-transfer protein/seed storage 2S albumin superfamily protein (TCM_016002) mRNA, complete cds	--	--	--	--	--	--	--	--	--	--	--	--	--	--	--	--	--	--
Cluster-8728.119471	2964.42	839.128	1.8208	8.68e-08	3.4e-05	5840	571498799	XP_003542748.2	1946	0	PREDICTED: probable ubiquitin-conjugating enzyme E2 24 isoform X1 [Glycine max]>gi|571498801|ref|XP_006594319.1| PREDICTED: probable ubiquitin-conjugating enzyme E2 24 isoform X2 [Glycine max]	571467020	XM_003528406.2	947	0	PREDICTED: Glycine max probable ubiquitin-conjugating enzyme E2 24-like (LOC100809740), mRNA	K10581	UBE2O	ubiquitin-conjugating enzyme E2 O	http://www.genome.jp/dbget-bin/www_bget?ko:K10581	--	--	--	--	--	--	--	--	--	--	--	--	KOG0895	Ubiquitin-conjugating enzyme
Cluster-8728.86754	21.6443	160.406	-2.8897	8.81e-08	3.44e-05	1277	388504952	AFK40542.1	598	7.27e-73	unknown [Lotus japonicus]	388504951	BT140747.1	274	2.75e-139	Lotus japonicus clone JCVI-FLLj-8G18 unknown mRNA	--	--	--	--	--	--	--	--	PF00168	C2 domain	--	--	GO:0005515	protein binding	--	--	--	--
Cluster-8728.73302	108.323	396.631	-1.8725	8.84e-08	3.45e-05	6800	571450761	XP_006578528.1	2680	0	PREDICTED: protein LONGIFOLIA 2-like isoform X1 [Glycine max]>gi|571450763|ref|XP_006578529.1| PREDICTED: protein LONGIFOLIA 2-like isoform X2 [Glycine max]>gi|571450765|ref|XP_006578530.1| PREDICTED: protein LONGIFOLIA 2-like isoform X3 [Glycine max]>gi|571450767|ref|XP_006578531.1| PREDICTED: protein LONGIFOLIA 2-like isoform X4 [Glycine max]>gi|571450769|ref|XP_006578532.1| PREDICTED: protein …	224922973	AC235209.1	1624	0	Glycine max strain Williams 82 clone GM_WBb0018O23, complete sequence	--	--	--	--	--	--	--	--	PF04509//PF08651	CheC-like family//DASH complex subunit Duo1	GO:0007067	mitotic nuclear division	GO:0016787	hydrolase activity	GO:0042729//GO:0072686	DASH complex//mitotic spindle	--	--
Cluster-8728.107240	552.999	173.491	1.6724	8.89e-08	3.46e-05	1635	356528761	XP_003532966.1	1960	0	PREDICTED: high affinity sulfate transporter 2-like [Glycine max]>gi|734390445|gb|KHN26733.1| High affinity sulfate transporter 2 [Glycine soja]	571471951	XM_003532918.2	830	0	PREDICTED: Glycine max high affinity sulfate transporter 2-like (LOC100784124), mRNA	K17470	SULTR1	sulfate transporter 1, high-affinity	http://www.genome.jp/dbget-bin/www_bget?ko:K17470	--	--	--	--	PF00916	Sulfate permease family	GO:0008272	sulfate transport	GO:0015116	sulfate transmembrane transporter activity	GO:0016021	integral component of membrane	KOG0236	Sulfate/bicarbonate/oxalate exchanger SAT-1 and related transporters (SLC26 family)
Cluster-8728.113106	96.5488	358.983	-1.8946	8.98e-08	3.49e-05	1085	502132497	XP_004501389.1	699	1.31e-88	PREDICTED: early nodulin-like protein 1 [Cicer arietinum]	828313891	XM_004501332.2	341	1.32e-176	PREDICTED: Cicer arietinum early nodulin-like protein 1 (LOC101514694), mRNA	--	--	--	--	--	--	--	--	PF02298//PF02367	Plastocyanin-like domain//Threonylcarbamoyl adenosine biosynthesis protein TsaE	GO:0002949//GO:0006118	tRNA threonylcarbamoyladenosine modification//obsolete electron transport	GO:0009055	electron carrier activity	--	--	--	--
Cluster-8728.137607	42.9509	224.783	-2.3878	9.09e-08	3.53e-05	1055	196122036	ACG69492.1	1013	9.92e-136	germin-like protein 16 [Glycine max]>gi|734356620|gb|KHN14245.1| Germin-like protein subfamily 2 member 4 [Glycine soja]	452726251	NM_001248827.2	490	0	Glycine max uncharacterized LOC100499768 (LOC100499768), mRNA	--	--	--	--	--	--	--	--	PF00190	Cupin	--	--	GO:0045735	nutrient reservoir activity	--	--	--	--
Cluster-8728.101633	900.844	8.18331	6.7824	9.18e-08	3.55e-05	365	734333043	KHN07615.1	206	3.86e-19	hypothetical protein glysoja_019722 [Glycine soja]	--	--	--	--	--	--	--	--	--	--	--	--	--	--	--	--	--	--	--	--	--	--	--
Cluster-8728.128191	1732.08	37.0982	5.545	9.29e-08	3.59e-05	1921	357508797	XP_003624687.1	1137	3.67e-149	2-aminoethanethiol dioxygenase [Medicago truncatula]>gi|87162727|gb|ABD28522.1| Cupin, RmlC-type [Medicago truncatula]>gi|355499702|gb|AES80905.1| 2-aminoethanethiol dioxygenase-like protein [Medicago truncatula]	292774691	AK337883.1	487	0	Lotus japonicus cDNA, clone: LjFL2-001-DH11, HTC	K10712	ADO	cysteamine dioxygenase	http://www.genome.jp/dbget-bin/www_bget?ko:K10712	--	--	--	--	PF05656//PF07847	Protein of unknown function (DUF805)//Protein of unknown function (DUF1637)	GO:0019530//GO:0055114	taurine metabolic process//oxidation-reduction process	GO:0016702//GO:0047800	oxidoreductase activity, acting on single donors with incorporation of molecular oxygen, incorporation of two atoms of oxygen//cysteamine dioxygenase activity	GO:0016021	integral component of membrane	KOG4281	Uncharacterized conserved protein
Cluster-8728.113021	68.5003	1.09156	5.9716	9.34e-08	3.6e-05	611	356539903	XP_003538432.1	313	7.01e-34	PREDICTED: uncharacterized protein LOC100780432 [Glycine max]>gi|734365936|gb|KHN17872.1| hypothetical protein glysoja_017923 [Glycine soja]	--	--	--	--	--	--	--	--	--	--	--	--	--	--	--	--	--	--	--	--	--	--	--
Cluster-8728.71439	169.189	23.4601	2.8504	9.49e-08	3.65e-05	4015	828324568	XP_012573399.1	1081	1.76e-124	PREDICTED: putative inactive cadmium/zinc-transporting ATPase HMA3 [Cicer arietinum]>gi|828324570|ref|XP_012573400.1| PREDICTED: putative inactive cadmium/zinc-transporting ATPase HMA3 [Cicer arietinum]>gi|828324573|ref|XP_012573401.1| PREDICTED: putative inactive cadmium/zinc-transporting ATPase HMA3 [Cicer arietinum]	571496116	XM_006593460.1	512	0	PREDICTED: Glycine max putative cadmium/zinc-transporting ATPase HMA4-like (LOC100817567), mRNA	K01534	zntA	Cd2+/Zn2+-exporting ATPase	http://www.genome.jp/dbget-bin/www_bget?ko:K01534	--	--	--	--	PF00403//PF00122//PF04309	Heavy-metal-associated domain//E1-E2 ATPase//Glycerol-3-phosphate responsive antiterminator	GO:0009607//GO:0006355//GO:0030001	response to biotic stimulus//regulation of transcription, DNA-templated//metal ion transport	GO:0046872//GO:0000166	metal ion binding//nucleotide binding	--	--	KOG0207	Cation transport ATPase
Cluster-8728.108690	236.193	683.054	-1.532	9.79e-08	3.76e-05	2429	356521813	XP_003529545.1	3026	0	PREDICTED: COBRA-like protein 7-like [Glycine max]	571533189	XM_006600302.1	1156	0	PREDICTED: Glycine max COBRA-like protein 7-like (LOC100803929), mRNA	--	--	--	--	--	--	--	--	PF04833//PF00553	COBRA-like protein//Cellulose binding domain	GO:0016049//GO:0010215//GO:0005975	cell growth//cellulose microfibril organization//carbohydrate metabolic process	GO:0030246//GO:0004553	carbohydrate binding//hydrolase activity, hydrolyzing O-glycosyl compounds	GO:0031225	anchored component of membrane	--	--
Cluster-8728.57380	85.6659	339.346	-1.986	9.96e-08	3.81e-05	1415	657383205	KEH26957.1	960	7.74e-126	glutathione S-transferase [Medicago truncatula]	11385452	AF243374.1	413	0	AF243374 Glycine max glutathione S-transferase GST 19 mRNA, complete cds	K00799	GST, gst	glutathione S-transferase	http://www.genome.jp/dbget-bin/www_bget?ko:K00799	--	--	--	--	PF13409//PF02798//PF13417	Glutathione S-transferase, N-terminal domain//Glutathione S-transferase, N-terminal domain//Glutathione S-transferase, N-terminal domain	--	--	GO:0005515	protein binding	--	--	KOG0406	Glutathione S-transferase
Cluster-8728.100407	738.929	2224.9	-1.5902	1.02e-07	3.89e-05	2475	657388744	KEH30619.1	617	9.37e-72	expansin A1 [Medicago truncatula]	388506835	BT141690.1	280	2.5e-142	Medicago truncatula clone JCVI-FLMt-3G14 unknown mRNA	--	--	--	--	--	--	--	--	PF05157	Type II secretion system (T2SS), protein E, N-terminal domain	GO:0006810	transport	GO:0005524	ATP binding	--	--	--	--
Cluster-8728.33102	18.9868	148.391	-2.9663	1.02e-07	3.89e-05	1323	593688361	XP_007144815.1	1025	1.86e-134	hypothetical protein PHAVU_007G186200g [Phaseolus vulgaris]>gi|561018005|gb|ESW16809.1| hypothetical protein PHAVU_007G186200g [Phaseolus vulgaris]	--	--	--	--	--	--	--	--	--	--	--	--	--	--	--	--	--	--	--	--	--	--	--
Cluster-8728.88882	299.153	835.814	-1.4823	1.02e-07	3.89e-05	2407	571554284	XP_006603959.1	1614	0	PREDICTED: uncharacterized protein LOC100815034 [Glycine max]	593702102	XM_007151399.1	531	0	Phaseolus vulgaris hypothetical protein (PHAVU_004G048500g) mRNA, complete cds	--	--	--	--	--	--	--	--	PF13465//PF00097//PF13912//PF14634//PF12861//PF01363//PF13639//PF00096//PF08063//PF16622	Zinc-finger double domain//Zinc finger, C3HC4 type (RING finger)//C2H2-type zinc finger//zinc-RING finger domain//Anaphase-promoting complex subunit 11 RING-H2 finger//FYVE zinc finger//Ring finger domain//Zinc finger, C2H2 type//PADR1 (NUC008) domain//zinc-finger C2H2-type	GO:0016567	protein ubiquitination	GO:0008270//GO:0003950//GO:0005515//GO:0004842//GO:0046872	zinc ion binding//NAD+ ADP-ribosyltransferase activity//protein binding//ubiquitin-protein transferase activity//metal ion binding	GO:0005634//GO:0005680	nucleus//anaphase-promoting complex	KOG2043	Signaling protein SWIFT and related BRCT domain proteins
Cluster-8728.96886	3226.09	6941.9	-1.1055	1.02e-07	3.89e-05	4310	502163823	XP_004512961.1	1727	0	PREDICTED: leucine-rich repeat extensin-like protein 4 [Cicer arietinum]	571478266	XR_136804.2	517	0	PREDICTED: Glycine max leucine-rich repeat extensin-like protein 3-like (LOC100817785), misc_RNA	--	--	--	--	--	--	--	--	PF00560//PF13855//PF01940	Leucine Rich Repeat//Leucine rich repeat//Integral membrane protein DUF92	--	--	GO:0005515	protein binding	GO:0016021	integral component of membrane	KOG0619	FOG: Leucine rich repeat
Cluster-8728.98785	21107.2	9902.1	1.0919	1.05e-07	4e-05	4988	502088392	XP_004488809.1	1513	0	PREDICTED: nitrile-specifier protein 5-like [Cicer arietinum]	388511482	BT144009.1	570	0	Lotus japonicus clone JCVI-FLLj-14C5 unknown mRNA	--	--	--	--	--	--	--	--	PF01344//PF07646	Kelch motif//Kelch motif	--	--	GO:0005515	protein binding	--	--	KOG0379	Kelch repeat-containing proteins
Cluster-8728.93162	1648.55	683.09	1.271	1.09e-07	4.11e-05	836	356543241	XP_003540071.1	738	1.56e-95	PREDICTED: putative gamma-glutamylcyclotransferase At3g02910-like [Glycine max]	189163123	AP010357.1	248	5.05e-125	Lotus japonicus genomic DNA, chromosome 3, clone: LjT05L20, TM1821, complete sequence	--	--	--	--	--	--	--	--	PF04433	SWIRM domain	--	--	GO:0005515	protein binding	--	--	--	--
Cluster-8728.19296	94.0637	0	Inf	1.1e-07	4.17e-05	536	357499791	XP_003620184.1	526	5.44e-65	Pathogen-inducible trypsin-inhibitor-like protein [Medicago truncatula]>gi|355495199|gb|AES76402.1| Kunitz type trypsin inhibitor / miraculin [Medicago truncatula]	--	--	--	--	--	--	--	--	--	--	--	--	--	PF00197	Trypsin and protease inhibitor	GO:0010951	negative regulation of endopeptidase activity	GO:0004866	endopeptidase inhibitor activity	--	--	--	--
Cluster-8728.43061	65.4768	280.965	-2.1013	1.11e-07	4.18e-05	2184	734319207	KHN03247.1	1321	1.38e-175	hypothetical protein glysoja_004273 [Glycine soja]	571533445	XR_137463.2	549	0	PREDICTED: Glycine max uncharacterized LOC100812306 (LOC100812306), misc_RNA	--	--	--	--	--	--	--	--	PF13947	Wall-associated receptor kinase galacturonan-binding	--	--	GO:0030247	polysaccharide binding	--	--	--	--
Cluster-8728.126221	62.9776	287.508	-2.1907	1.12e-07	4.21e-05	1833	351725781	NP_001238384.1	712	2.65e-87	uncharacterized protein LOC100306152 [Glycine max]>gi|255627697|gb|ACU14193.1| unknown [Glycine max]	571448265	XM_006577698.1	214	9e-106	PREDICTED: Glycine max uncharacterized LOC100306152 (LOC100306152), transcript variant X1, mRNA	K14492	ARR-A	two-component response regulator ARR-A family	http://www.genome.jp/dbget-bin/www_bget?ko:K14492	--	--	--	--	PF00072//PF09458//PF05209	Response regulator receiver domain//H-type lectin domain//Septum formation inhibitor MinC, N-terminal domain	GO:0000160//GO:0051302//GO:0007155//GO:0007165	phosphorelay signal transduction system//regulation of cell division//cell adhesion//signal transduction	GO:0030246	carbohydrate binding	--	--	--	--
Cluster-8728.101607	699.707	1923.16	-1.4587	1.17e-07	4.38e-05	8938	571474821	XP_006586353.1	1045	2.29e-124	PREDICTED: WAT1-related protein At1g25270 [Glycine max]>gi|734417874|gb|KHN39186.1| Auxin-induced protein 5NG4-like protein [Glycine soja]	388506669	BT141607.1	349	4e-180	Lotus japonicus clone JCVI-FLLj-12N21 unknown mRNA	--	--	--	--	--	--	--	--	PF00892//PF05454//PF03419	EamA-like transporter family//Dystroglycan (Dystrophin-associated glycoprotein 1)//Sporulation factor SpoIIGA	GO:0007016//GO:0030436//GO:0006508	cytoskeletal anchoring at plasma membrane//asexual sporulation//proteolysis	GO:0004190	aspartic-type endopeptidase activity	GO:0016021//GO:0016010//GO:0016020	integral component of membrane//dystrophin-associated glycoprotein complex//membrane	--	--
Cluster-8728.96168	1822.75	3999.11	-1.1336	1.2e-07	4.49e-05	858	593785201	XP_007155641.1	256	1.67e-24	hypothetical protein PHAVU_003G218900g [Phaseolus vulgaris]>gi|561028995|gb|ESW27635.1| hypothetical protein PHAVU_003G218900g [Phaseolus vulgaris]	571531962	XM_006600074.1	259	3.98e-131	PREDICTED: Glycine max uncharacterized LOC100500016 (LOC100500016), transcript variant X1, mRNA	--	--	--	--	--	--	--	--	PF05887	Procyclic acidic repetitive protein (PARP)	--	--	--	--	GO:0016020	membrane	--	--
Cluster-8728.61058	35.1098	198.592	-2.4999	1.25e-07	4.69e-05	1057	--	--	--	--	--	86604541	CT033767.2	118	1.19e-52	Medicago truncatula chromosome 5 clone mth2-175p8, COMPLETE SEQUENCE	--	--	--	--	--	--	--	--	PF01016	Ribosomal L27 protein	GO:0006412//GO:0042254	translation//ribosome biogenesis	GO:0003735	structural constituent of ribosome	GO:0005622//GO:0005840	intracellular//ribosome	--	--
Cluster-8728.94658	1051.55	403.741	1.381	1.25e-07	4.69e-05	2230	743861233	XP_011031070.1	834	5.24e-102	PREDICTED: homeobox-leucine zipper protein ATHB-6-like isoform X1 [Populus euphratica]	571542275	XM_003551967.2	194	1.44e-94	PREDICTED: Glycine max homeobox-leucine zipper protein ATHB-6-like (LOC100777924), mRNA	K09338	HD-ZIP	homeobox-leucine zipper protein	http://www.genome.jp/dbget-bin/www_bget?ko:K09338	--	--	--	--	PF05920//PF00046//PF06156//PF04977//PF02183	Homeobox KN domain//Homeobox domain//Protein of unknown function (DUF972)//Septum formation initiator//Homeobox associated leucine zipper	GO:0007049//GO:0006260//GO:0006355	cell cycle//DNA replication//regulation of transcription, DNA-templated	GO:0003677//GO:0043565//GO:0003700	DNA binding//sequence-specific DNA binding//transcription factor activity, sequence-specific DNA binding	GO:0005667	transcription factor complex	KOG0483	Transcription factor HEX, contains HOX and HALZ domains
Cluster-8728.75498	376.376	102.572	1.8755	1.27e-07	4.74e-05	2572	657401418	KEH40396.1	1463	0	stress-induced receptor-like kinase, putative [Medicago truncatula]	828308037	XM_004498352.2	567	0	PREDICTED: Cicer arietinum probable receptor-like protein kinase At1g67000 (LOC101507916), transcript variant X1, mRNA	--	--	--	--	--	--	--	--	PF07714//PF00069//PF13947	Protein tyrosine kinase//Protein kinase domain//Wall-associated receptor kinase galacturonan-binding	GO:0006468	protein phosphorylation	GO:0004672//GO:0005524//GO:0030247	protein kinase activity//ATP binding//polysaccharide binding	--	--	--	--
Cluster-8728.169122	127.279	12.5479	3.3425	1.28e-07	4.77e-05	2157	593364925	XP_007140202.1	1624	0	hypothetical protein PHAVU_008G092800g [Phaseolus vulgaris]>gi|561013335|gb|ESW12196.1| hypothetical protein PHAVU_008G092800g [Phaseolus vulgaris]	525507414	NM_001280568.1	475	0	Glycine max DRE-binding protein 2D;2 (LOC100500303), mRNA >gnl|BL_ORD_ID|13640104 Glycine max DRE-binding protein 2D;2 (DREB2D;2) mRNA, complete cds	--	--	--	--	A2WL19	318	9.13e-31	Dehydration-responsive element-binding protein 2A OS=Oryza sativa subsp. indica GN=DREB2A PE=3 SV=2	PF00847	AP2 domain	GO:0006355	regulation of transcription, DNA-templated	GO:0003700	transcription factor activity, sequence-specific DNA binding	GO:0005667	transcription factor complex	--	--
Cluster-8728.116420	87.6792	0	Inf	1.31e-07	4.87e-05	1887	84468398	BAE71282.1	1163	5.27e-152	putative receptor-like GPI-anchored protein 2 [Trifolium pratense]	292727837	AK336459.1	371	0	Lotus japonicus cDNA, clone: LjFL1-004-DF08, HTC	--	--	--	--	--	--	--	--	PF00083//PF07690//PF01770	Sugar (and other) transporter//Major Facilitator Superfamily//Reduced folate carrier	GO:0006810//GO:0055085	transport//transmembrane transport	GO:0022857	transmembrane transporter activity	GO:0016021//GO:0016020	integral component of membrane//membrane	KOG0255	Synaptic vesicle transporter SVOP and related transporters (major facilitator superfamily)
Cluster-8728.82110	55.3738	0	Inf	1.32e-07	4.88e-05	2655	356538823	XP_003537900.1	1181	1.54e-148	PREDICTED: cytochrome c biogenesis protein CCS1, chloroplastic-like isoform X1 [Glycine max]>gi|571488334|ref|XP_006590903.1| PREDICTED: cytochrome c biogenesis protein CCS1, chloroplastic-like isoform X2 [Glycine max]>gi|571488336|ref|XP_006590904.1| PREDICTED: cytochrome c biogenesis protein CCS1, chloroplastic-like isoform X3 [Glycine max]>gi|571488338|ref|XP_006590905.1| PREDICTED: cytochrome…	502149132	XM_004507347.1	566	0	PREDICTED: Cicer arietinum cytochrome c biogenesis protein CCS1, chloroplastic (LOC101490744), mRNA	K07399	resB, ccs1	cytochrome c biogenesis protein	http://www.genome.jp/dbget-bin/www_bget?ko:K07399	--	--	--	--	PF02401//PF07498	LytB protein//Rho termination factor, N-terminal domain	GO:0019288//GO:0006353//GO:0050992	isopentenyl diphosphate biosynthetic process, methylerythritol 4-phosphate pathway//DNA-templated transcription, termination//dimethylallyl diphosphate biosynthetic process	GO:0051745//GO:0046872	4-hydroxy-3-methylbut-2-en-1-yl diphosphate reductase activity//metal ion binding	--	--	--	--
Cluster-8728.98566	73.0085	303.337	-2.0548	1.34e-07	4.95e-05	3338	593787464	XP_007156771.1	1346	1.58e-173	hypothetical protein PHAVU_002G016200g [Phaseolus vulgaris]>gi|561030186|gb|ESW28765.1| hypothetical protein PHAVU_002G016200g [Phaseolus vulgaris]	210142615	AK285493.1	369	0	Glycine max cDNA, clone: GMFL01-10-J08	--	--	--	--	--	--	--	--	--	--	--	--	--	--	--	--	--	--
Cluster-8728.89821	2098.64	5473.8	-1.3831	1.4e-07	5.16e-05	588	388499066	AFK37599.1	395	2.21e-46	unknown [Lotus japonicus]	388499065	BT137804.1	190	6.09e-93	Lotus japonicus clone JCVI-FLLj-2E22 unknown mRNA	--	--	--	--	--	--	--	--	--	--	--	--	--	--	--	--	--	--
Cluster-8728.57788	37.0779	201.311	-2.4408	1.43e-07	5.27e-05	2543	502132438	XP_004501360.1	2168	0	PREDICTED: uncharacterized protein LOC101505453 [Cicer arietinum]	571459212	XM_003526245.2	968	0	PREDICTED: Glycine max uncharacterized LOC100816139 (LOC100816139), mRNA	--	--	--	--	--	--	--	--	PF05393//PF01080//PF00335	Human adenovirus early E3A glycoprotein//Presenilin//Tetraspanin family	--	--	GO:0004190	aspartic-type endopeptidase activity	GO:0016021	integral component of membrane	--	--
Cluster-8728.131184	54.5064	0	Inf	1.43e-07	5.27e-05	3305	571490959	XP_006591712.1	1380	3.88e-174	PREDICTED: protein FAR1-RELATED SEQUENCE 5-like [Glycine max]	--	--	--	--	--	--	--	--	--	--	--	--	--	PF00872//PF04434	Transposase, Mutator family//SWIM zinc finger	GO:0006313	transposition, DNA-mediated	GO:0008270//GO:0004803//GO:0003677	zinc ion binding//transposase activity//DNA binding	--	--	--	--
Cluster-8728.73239	113.477	402.633	-1.8271	1.44e-07	5.28e-05	3110	728840898	KHG20341.1	1399	0	hypothetical protein F383_05466 [Gossypium arboreum]	571434927	XR_412823.1	800	0	PREDICTED: Glycine max uncharacterized LOC100798057 (LOC100798057), transcript variant X2, misc_RNA	--	--	--	--	--	--	--	--	--	--	--	--	--	--	--	--	--	--
Cluster-8728.74318	92.1705	4.9082	4.231	1.46e-07	5.34e-05	1302	734402771	KHN32232.1	979	5.1e-128	hypothetical protein glysoja_042659 [Glycine soja]	571482030	XR_136865.2	495	0	PREDICTED: Glycine max interaptin-like (LOC100792640), misc_RNA	--	--	--	--	--	--	--	--	PF00631//PF05823//PF04977//PF02183	GGL domain//Nematode fatty acid retinoid binding protein (Gp-FAR-1)//Septum formation initiator//Homeobox associated leucine zipper	GO:0006355//GO:0007049//GO:0007186//GO:0007165	regulation of transcription, DNA-templated//cell cycle//G-protein coupled receptor signaling pathway//signal transduction	GO:0004871//GO:0008289//GO:0003700//GO:0043565	signal transducer activity//lipid binding//transcription factor activity, sequence-specific DNA binding//sequence-specific DNA binding	GO:0005667//GO:0005834	transcription factor complex//heterotrimeric G-protein complex	--	--
Cluster-8728.116311	20.7344	150.573	-2.8604	1.46e-07	5.35e-05	2800	694366368	XP_009361850.1	971	3.42e-124	PREDICTED: uncharacterized protein LOC103952043 [Pyrus x bretschneideri]	571543982	XM_003552958.2	450	0	PREDICTED: Glycine max 50S ribosomal protein L19-1, chloroplastic-like (LOC100817304), mRNA	--	--	--	--	--	--	--	--	PF00069//PF01245//PF11421//PF00954	Protein kinase domain//Ribosomal protein L19//ATP synthase F1 beta subunit//S-locus glycoprotein domain	GO:0006468//GO:0006412//GO:0048544//GO:0006754//GO:0042254	protein phosphorylation//translation//recognition of pollen//ATP biosynthetic process//ribosome biogenesis	GO:0003735//GO:0016887//GO:0005524//GO:0004672	structural constituent of ribosome//ATPase activity//ATP binding//protein kinase activity	GO:0005840//GO:0005622//GO:0000275	ribosome//intracellular//mitochondrial proton-transporting ATP synthase complex, catalytic core F(1)	KOG1698	Mitochondrial/chloroplast ribosomal protein L19
Cluster-8728.145701	24.0673	175.66	-2.8676	1.48e-07	5.39e-05	1694	734319207	KHN03247.1	1301	6.73e-175	hypothetical protein glysoja_004273 [Glycine soja]	571533445	XR_137463.2	536	0	PREDICTED: Glycine max uncharacterized LOC100812306 (LOC100812306), misc_RNA	--	--	--	--	--	--	--	--	PF13947	Wall-associated receptor kinase galacturonan-binding	--	--	GO:0030247	polysaccharide binding	--	--	--	--
Cluster-8728.55706	77.531	314.261	-2.0191	1.52e-07	5.55e-05	1271	356570431	XP_003553391.1	1367	0	PREDICTED: 2-oxoglutarate-dependent dioxygenase AOP3-like [Glycine max]>gi|734358570|gb|KHN14923.1| Gibberellin 20 oxidase 3 [Glycine soja]	571556919	XM_003553343.2	521	0	PREDICTED: Glycine max 2-oxoglutarate-dependent dioxygenase AOP3-like (LOC100775440), mRNA	--	--	--	--	--	--	--	--	PF03171	2OG-Fe(II) oxygenase superfamily	GO:0055114	oxidation-reduction process	GO:0016491	oxidoreductase activity	--	--	KOG0143	Iron/ascorbate family oxidoreductases
Cluster-8728.83492	93.4053	349.159	-1.9023	1.53e-07	5.56e-05	1223	593783909	XP_007154995.1	1399	0	hypothetical protein PHAVU_003G164000g [Phaseolus vulgaris]>gi|561028349|gb|ESW26989.1| hypothetical protein PHAVU_003G164000g [Phaseolus vulgaris]	593783908	XM_007154933.1	621	0	Phaseolus vulgaris hypothetical protein (PHAVU_003G164000g) mRNA, complete cds	--	--	--	--	--	--	--	--	PF07690//PF00854	Major Facilitator Superfamily//POT family	GO:0055085//GO:0006810	transmembrane transport//transport	GO:0005215	transporter activity	GO:0016020//GO:0016021	membrane//integral component of membrane	KOG1237	H+/oligopeptide symporter
Cluster-8728.124750	15.5212	134.21	-3.1122	1.62e-07	5.9e-05	3669	356531868	XP_003534498.1	1147	2.98e-178	PREDICTED: peptide chain release factor 2-like [Glycine max]>gi|734395933|gb|KHN29252.1| Peptide chain release factor 2 [Glycine soja]	571479235	XM_003534450.2	854	0	PREDICTED: Glycine max peptide chain release factor 2-like (LOC100775574), mRNA	K02836	prfB	peptide chain release factor 2	http://www.genome.jp/dbget-bin/www_bget?ko:K02836	--	--	--	--	PF00106//PF03720//PF00472//PF16326//PF03462	short chain dehydrogenase//UDP-glucose/GDP-mannose dehydrogenase family, UDP binding domain//RF-1 domain//ABC transporter C-terminal domain//PCRF domain	GO:0006415//GO:0055114//GO:0008152//GO:0006449	translational termination//oxidation-reduction process//metabolic process//regulation of translational termination	GO:0016149//GO:0003747//GO:0051287//GO:0016491//GO:0016616//GO:0003677	translation release factor activity, codon specific//translation release factor activity//NAD binding//oxidoreductase activity//oxidoreductase activity, acting on the CH-OH group of donors, NAD or NADP as acceptor//DNA binding	GO:0018444//GO:0005737//GO:0005840	translation release factor complex//cytoplasm//ribosome	KOG2726	Mitochondrial polypeptide chain release factor
Cluster-8728.122360	169.628	25.0978	2.7567	1.63e-07	5.91e-05	5490	502162033	XP_004512367.1	4808	0	PREDICTED: probable glucan 1,3-alpha-glucosidase isoform X1 [Cicer arietinum]	357484582	XM_003612531.1	2226	0	Medicago truncatula Alpha glucosidase-like protein (MTR_5g026610) mRNA, complete cds	K01187	malZ	alpha-glucosidase	http://www.genome.jp/dbget-bin/www_bget?ko:K01187	--	--	--	--	PF03232//PF01786//PF01655//PF01055	Ubiquinone biosynthesis protein COQ7//Alternative oxidase//Ribosomal protein L32//Glycosyl hydrolases family 31	GO:0006412//GO:0005975//GO:0042254//GO:0006118//GO:0055114//GO:0006744	translation//carbohydrate metabolic process//ribosome biogenesis//obsolete electron transport//oxidation-reduction process//ubiquinone biosynthetic process	GO:0009916//GO:0003735//GO:0004553	alternative oxidase activity//structural constituent of ribosome//hydrolase activity, hydrolyzing O-glycosyl compounds	GO:0005840//GO:0005622	ribosome//intracellular	KOG1066	Glucosidase II catalytic (alpha) subunit and related enzymes, glycosyl hydrolase family 31
Cluster-8728.135831	215.738	626.297	-1.5376	1.66e-07	6.01e-05	2318	357511337	XP_003625957.1	2939	0	Beta-xylosidase [Medicago truncatula]>gi|355500972|gb|AES82175.1| alpha-L-arabinofuranosidase/beta-D-xylosidase [Medicago truncatula]	828302263	XM_004494357.2	1132	0	PREDICTED: Cicer arietinum probable beta-D-xylosidase 2 (LOC101497836), mRNA	--	--	--	--	--	--	--	--	PF01915//PF00933	Glycosyl hydrolase family 3 C-terminal domain//Glycosyl hydrolase family 3 N terminal domain	GO:0005975	carbohydrate metabolic process	GO:0004553	hydrolase activity, hydrolyzing O-glycosyl compounds	--	--	--	--
Cluster-8728.97671	80.2492	312.625	-1.9619	1.69e-07	6.11e-05	1443	657373637	AET02720.2	1860	0	cytochrome P450 family protein [Medicago truncatula]	388517472	BT147004.1	564	0	Medicago truncatula clone JCVI-FLMt-19M5 unknown mRNA	--	--	--	--	--	--	--	--	PF00067	Cytochrome P450	GO:0055114	oxidation-reduction process	GO:0005506//GO:0020037//GO:0016705	iron ion binding//heme binding//oxidoreductase activity, acting on paired donors, with incorporation or reduction of molecular oxygen	--	--	KOG0156	Cytochrome P450 CYP2 subfamily
Cluster-8728.64199	200.128	34.9134	2.5191	1.75e-07	6.31e-05	752	46402890	AAS92464.1	625	2.41e-77	Fe-superoxide dismutase 1 precursor [Lotus japonicus]>gi|46402892|gb|AAS92465.1| Fe-superoxide dismutase 1 precursor [Lotus japonicus]	571439338	XM_006574768.1	276	1.23e-140	PREDICTED: Glycine max superoxide dismutase [Fe], chloroplastic-like (LOC100814802), transcript variant X2, mRNA >gnl|BL_ORD_ID|17259078 PREDICTED: Glycine max superoxide dismutase [Fe], chloroplastic-like (LOC100814802), transcript variant X3, mRNA	K04564	SOD2	superoxide dismutase, Fe-Mn family	http://www.genome.jp/dbget-bin/www_bget?ko:K04564	--	--	--	--	PF00081	Iron/manganese superoxide dismutases, alpha-hairpin domain	GO:0006801//GO:0055114	superoxide metabolic process//oxidation-reduction process	GO:0004784//GO:0046872	superoxide dismutase activity//metal ion binding	--	--	KOG0876	Manganese superoxide dismutase
Cluster-8728.140760	126.194	427.703	-1.761	1.78e-07	6.39e-05	990	734437712	KHN48716.1	526	7.91e-64	dCTP pyrophosphatase 1 [Glycine soja]	402766028	NM_001249033.2	271	9.86e-138	Glycine max uncharacterized LOC100500294 (LOC100500294), mRNA	K16904	DCTPP1	dCTP diphosphatase	http://www.genome.jp/dbget-bin/www_bget?ko:K16904	--	--	--	--	--	--	--	--	--	--	--	--	--	--
Cluster-8728.72220	4.47862	86.7511	-4.2758	1.78e-07	6.4e-05	873	17352485	AAL32031.2	570	1.55e-70	drought-induced protein RPR-10 [Retama raetam]	37542525	AY059460.1	91	9.97e-38	Trifolium repens cold responsive protein TRVSP mRNA, complete cds	--	--	--	--	--	--	--	--	PF00407	Pathogenesis-related protein Bet v I family	GO:0009607//GO:0006952	response to biotic stimulus//defense response	--	--	--	--	--	--
Cluster-8728.123009	54.1842	0	Inf	1.79e-07	6.42e-05	2470	502143113	XP_004505222.1	1159	8.64e-147	PREDICTED: glycoprotein 3-alpha-L-fucosyltransferase A isoform X2 [Cicer arietinum]	828319979	XR_001144129.1	525	0	PREDICTED: Cicer arietinum glycoprotein 3-alpha-L-fucosyltransferase A (LOC101502044), transcript variant X3, misc_RNA	K00753	E2.4.1.214	glycoprotein 3-alpha-L-fucosyltransferase	http://www.genome.jp/dbget-bin/www_bget?ko:K00753	--	--	--	--	PF00852	Glycosyltransferase family 10 (fucosyltransferase) C-term	GO:0006486	protein glycosylation	GO:0008417	fucosyltransferase activity	GO:0016020	membrane	--	--
Cluster-8728.95490	133.596	440.837	-1.7224	1.8e-07	6.44e-05	4764	356548534	XP_003542656.1	1878	0	PREDICTED: pyrophosphate-energized vacuolar membrane proton pump [Glycine max]>gi|734433941|gb|KHN47114.1| Pyrophosphate-energized vacuolar membrane proton pump [Glycine soja]	571498576	XM_003542608.2	911	0	PREDICTED: Glycine max pyrophosphate-energized vacuolar membrane proton pump-like (LOC100775864), mRNA	K01507	ppa	inorganic pyrophosphatase	http://www.genome.jp/dbget-bin/www_bget?ko:K01507	--	--	--	--	PF03030	Inorganic H+ pyrophosphatase	GO:0015992//GO:0006119	proton transport//oxidative phosphorylation	GO:0004427//GO:0009678	inorganic diphosphatase activity//hydrogen-translocating pyrophosphatase activity	GO:0016020	membrane	KOG2027	Spindle pole body protein
Cluster-8728.140604	63.595	280.969	-2.1434	1.81e-07	6.47e-05	1868	357438803	XP_003589678.1	1302	9.19e-174	hypothetical protein MTR_1g034960 [Medicago truncatula]>gi|355478726|gb|AES59929.1| cysteine/histidine-rich C1 domain protein [Medicago truncatula]	828307723	XM_004498143.2	345	1.38e-178	PREDICTED: Cicer arietinum uncharacterized LOC101495335 (LOC101495335), mRNA	--	--	--	--	--	--	--	--	PF07649//PF00130//PF00628	C1-like domain//Phorbol esters/diacylglycerol binding domain (C1 domain)//PHD-finger	GO:0035556//GO:0055114	intracellular signal transduction//oxidation-reduction process	GO:0047134//GO:0005515	protein-disulfide reductase activity//protein binding	--	--	--	--
Cluster-8728.94227	558.947	1521.12	-1.4443	1.83e-07	6.52e-05	3337	593504767	XP_007142028.1	1328	5.51e-167	hypothetical protein PHAVU_008G246300g [Phaseolus vulgaris]>gi|561015161|gb|ESW14022.1| hypothetical protein PHAVU_008G246300g [Phaseolus vulgaris]	593504766	XM_007141966.1	573	0	Phaseolus vulgaris hypothetical protein (PHAVU_008G246300g) mRNA, complete cds	--	--	--	--	--	--	--	--	PF10392//PF09726//PF07926//PF04728//PF10473//PF04977//PF06005//PF07851//PF06810//PF17078//PF08702//PF01920//PF04111//PF03194//PF05837//PF03285//PF03938//PF16331//PF05529//PF05791	Golgi transport complex subunit 5//Transmembrane protein//TPR/MLP1/MLP2-like protein//Lipoprotein leucine-zipper//Leucine-rich repeats of kinetochore protein Cenp-F/LEK1//Septum formation initiator//Protein of unknown function (DUF904)//TMPIT-like protein//Phage minor structural protein GP20//SWI5-dependent HO expression protein 3//Fibrinogen alpha/beta chain family//Prefoldin subunit//Autophagy …	GO:0006376//GO:0007165//GO:0048309//GO:0030168//GO:0006891//GO:0009405//GO:0006606//GO:0070206//GO:0043093//GO:0007049//GO:0051382//GO:0006457//GO:0008360//GO:0000917//GO:0006886//GO:0051028//GO:0051258//GO:0006914	mRNA splice site selection//signal transduction//endoplasmic reticulum inheritance//platelet activation//intra-Golgi vesicle-mediated transport//pathogenesis//protein import into nucleus//protein trimerization//FtsZ-dependent cytokinesis//cell cycle//kinetochore assembly//protein folding//regulation of cell shape//barrier septum assembly//intracellular protein transport//mRNA transport//protein p…	GO:0045502//GO:0005198//GO:0042803//GO:0005102//GO:0008134//GO:0030674//GO:0003729//GO:0051082	dynein binding//structural molecule activity//protein homodimerization activity//receptor binding//transcription factor binding//protein binding, bridging//mRNA binding//unfolded protein binding	GO:0005667//GO:0005737//GO:0016021//GO:0016272//GO:0017119//GO:0000776//GO:0005577//GO:0005783//GO:0030286//GO:0019867//GO:0016020//GO:0005685	transcription factor complex//cytoplasm//integral component of membrane//prefoldin complex//Golgi transport complex//kinetochore//fibrinogen complex//endoplasmic reticulum//dynein complex//outer membrane//membrane//U1 snRNP	--	--
Cluster-8728.106163	242.563	691.801	-1.512	1.85e-07	6.56e-05	2578	356541262	XP_003539098.1	2430	0	PREDICTED: exocyst complex component EXO70B1-like [Glycine max]	571492524	XM_003539710.2	953	0	PREDICTED: Glycine max exocyst complex component EXO70B1-like (LOC100810579), mRNA	K07195	EXOC7, EXO70	exocyst complex component 7	http://www.genome.jp/dbget-bin/www_bget?ko:K07195	--	--	--	--	PF08267//PF03081	Cobalamin-independent synthase, N-terminal domain//Exo70 exocyst complex subunit	GO:0006887//GO:0009086//GO:0008652	exocytosis//methionine biosynthetic process//cellular amino acid biosynthetic process	GO:0003871//GO:0008270	5-methyltetrahydropteroyltriglutamate-homocysteine S-methyltransferase activity//zinc ion binding	GO:0000145	exocyst	KOG2344	Exocyst component protein and related proteins
Cluster-8728.123662	0	50.1931	#NAME?	1.85e-07	6.56e-05	2436	571545566	XP_003552017.2	708	2.12e-134	PREDICTED: probable xyloglucan endotransglucosylase/hydrolase protein 33-like [Glycine max]	571545565	XM_003551969.2	328	5.1e-169	PREDICTED: Glycine max probable xyloglucan endotransglucosylase/hydrolase protein 33-like (LOC100778993), mRNA	K08235	E2.4.1.207	xyloglucan:xyloglucosyl transferase	http://www.genome.jp/dbget-bin/www_bget?ko:K08235	--	--	--	--	PF06955//PF00722	Xyloglucan endo-transglycosylase (XET) C-terminus//Glycosyl hydrolases family 16	GO:0005975//GO:0006073	carbohydrate metabolic process//cellular glucan metabolic process	GO:0016762//GO:0004553	xyloglucan:xyloglucosyl transferase activity//hydrolase activity, hydrolyzing O-glycosyl compounds	GO:0048046//GO:0005618	apoplast//cell wall	--	--
Cluster-8728.140516	0	50.1867	#NAME?	1.85e-07	6.56e-05	1379	728811014	KHF99961.1	493	1.15e-57	Small nuclear ribonucleoprotein Sm D1 [Gossypium arboreum]	571439474	XM_003518618.2	309	1.04e-158	PREDICTED: Glycine max small nuclear ribonucleoprotein Sm D1-like (LOC100792809), transcript variant 1, mRNA	K11087	SNRPD1, SMD1	small nuclear ribonucleoprotein D1	http://www.genome.jp/dbget-bin/www_bget?ko:K11087	--	--	--	--	PF11095	Gem-associated protein 7 (Gemin7)	--	--	--	--	GO:0032797	SMN complex	KOG3428	Small nuclear ribonucleoprotein SMD1 and related snRNPs
Cluster-8728.107211	267.646	735.943	-1.4593	1.88e-07	6.67e-05	1087	593800554	XP_007163314.1	679	5.61e-86	hypothetical protein PHAVU_001G224400g [Phaseolus vulgaris]>gi|543177584|gb|AGV54813.1| hypothetical protein [Phaseolus vulgaris]>gi|543177586|gb|AGV54814.1| hypothetical protein [Phaseolus vulgaris]>gi|561036778|gb|ESW35308.1| hypothetical protein PHAVU_001G224400g [Phaseolus vulgaris]	351726813	NM_001250978.1	249	1.84e-125	Glycine max uncharacterized LOC100500427 (LOC100500427), mRNA >gnl|BL_ORD_ID|7210770 Soybean clone JCVI-FLGm-7D24 unknown mRNA	--	--	--	--	--	--	--	--	--	--	--	--	--	--	--	--	--	--
Cluster-8728.158349	53.6403	0	Inf	1.91e-07	6.75e-05	2794	356547342	XP_003542073.1	900	1.25e-109	PREDICTED: heterogeneous nuclear ribonucleoprotein 1-like [Glycine max]>gi|734397302|gb|KHN30057.1| Putative RNA-binding protein [Glycine soja]	571503324	XM_003542025.2	544	0	PREDICTED: Glycine max heterogeneous nuclear ribonucleoprotein 1-like (LOC100818080), mRNA	K12741	HNRNPA1_3	heterogeneous nuclear ribonucleoprotein A1/A3	http://www.genome.jp/dbget-bin/www_bget?ko:K12741	--	--	--	--	PF00076//PF08138//PF16367	RNA recognition motif. (a.k.a. RRM, RBD, or RNP domain)//Sex peptide (SP) family//RNA recognition motif	GO:0046008//GO:0007165	regulation of female receptivity, post-mating//signal transduction	GO:0003676//GO:0005179	nucleic acid binding//hormone activity	GO:0005576	extracellular region	KOG0118	FOG: RRM domain
Cluster-8728.86801	453.215	67.1038	2.7557	1.92e-07	6.77e-05	3858	672183874	XP_008812232.1	1674	0	PREDICTED: 2,3-bisphosphoglycerate-independent phosphoglycerate mutase-like isoform X1 [Phoenix dactylifera]	292786241	AK338428.1	746	0	Lotus japonicus cDNA, clone: LjFL2-022-AB01, HTC	K15633	gpmI	2,3-bisphosphoglycerate-independent phosphoglycerate mutase	http://www.genome.jp/dbget-bin/www_bget?ko:K15633	--	--	--	--	PF06415//PF01676	BPG-independent PGAM N-terminus (iPGM_N)//Metalloenzyme superfamily	GO:0006007//GO:0006094//GO:0006096	glucose catabolic process//gluconeogenesis//glycolytic process	GO:0003824//GO:0030145//GO:0046872//GO:0004619	catalytic activity//manganese ion binding//metal ion binding//phosphoglycerate mutase activity	GO:0005737	cytoplasm	KOG4513	Phosphoglycerate mutase
Cluster-8728.109293	53.3902	0	Inf	1.93e-07	6.78e-05	2726	502160287	XP_004511696.1	1504	0	PREDICTED: uncharacterized protein LOC101504440 isoform X4 [Cicer arietinum]	571487110	XM_006590504.1	439	0	PREDICTED: Glycine max mucin-17-like (LOC100814320), mRNA	--	--	--	--	--	--	--	--	--	--	--	--	--	--	--	--	--	--
Cluster-8728.59414	377.805	973.863	-1.3661	1.95e-07	6.84e-05	735	502137158	XP_004502989.1	1118	2.21e-152	PREDICTED: NAC domain-containing protein 2-like [Cicer arietinum]	828315223	XM_004502932.2	416	0	PREDICTED: Cicer arietinum NAC domain-containing protein 2-like (LOC101501929), mRNA	--	--	--	--	--	--	--	--	PF01215//PF02365	Cytochrome c oxidase subunit Vb//No apical meristem (NAM) protein	GO:0006123//GO:0015992//GO:0006355	mitochondrial electron transport, cytochrome c to oxygen//proton transport//regulation of transcription, DNA-templated	GO:0004129//GO:0003677	cytochrome-c oxidase activity//DNA binding	GO:0005740//GO:0045277	mitochondrial envelope//respiratory chain complex IV	--	--
Cluster-8728.107680	1655.5	4131.18	-1.3193	1.96e-07	6.86e-05	814	351725313	NP_001237088.1	484	2.24e-58	uncharacterized protein LOC100527767 precursor [Glycine max]>gi|255633146|gb|ACU16928.1| unknown [Glycine max]>gi|734407178|gb|KHN34227.1| 14 kDa proline-rich protein DC2.15 [Glycine soja]	403044109	NM_001254265.2	163	8.75e-78	Glycine max 14 kDa proline-rich protein DC2.15-like (LOC100777903), mRNA	--	--	--	--	--	--	--	--	--	--	GO:0006869	lipid transport	--	--	--	--	--	--
Cluster-8728.143946	326.104	29.4492	3.469	1.96e-07	6.87e-05	3309	734427226	KHN44080.1	2970	0	Pentatricopeptide repeat-containing protein, mitochondrial [Glycine soja]	571453945	XM_006579575.1	938	0	PREDICTED: Glycine max pentatricopeptide repeat-containing protein At2g26790, mitochondrial-like (LOC100775312), mRNA	--	--	--	--	--	--	--	--	PF01060//PF04055//PF07294	Transthyretin-like family//Radical SAM superfamily//Fibroin P25	--	--	GO:0005198//GO:0003824//GO:0051536	structural molecule activity//catalytic activity//iron-sulfur cluster binding	GO:0005576//GO:0005615	extracellular region//extracellular space	--	--
Cluster-8728.91726	171.01	526.49	-1.6223	2e-07	6.98e-05	4033	502138505	XP_004503431.1	306	1.9e-29	PREDICTED: uncharacterized protein LOC101493656 [Cicer arietinum]	828316615	XM_004503374.2	212	2.59e-104	PREDICTED: Cicer arietinum uncharacterized LOC101493656 (LOC101493656), mRNA	--	--	--	--	--	--	--	--	PF04647	Accessory gene regulator B	GO:0009372//GO:0009405	quorum sensing//pathogenesis	GO:0008233	peptidase activity	GO:0016021	integral component of membrane	--	--
Cluster-8728.96958	17404.2	8032.13	1.1156	2.02e-07	7.05e-05	1011	12643762	Q42899.2	1383	0	RecName: Full=Glutamine synthetase cytosolic isozyme; AltName: Full=GS1; AltName: Full=Glutamate--ammonia ligase [Lotus japonicus]	255645186	BT097849.1	634	0	Soybean clone JCVI-FLGm-26M16 unknown mRNA	K01915	glnA, GLUL	glutamine synthetase	http://www.genome.jp/dbget-bin/www_bget?ko:K01915	--	--	--	--	PF00120//PF03951	Glutamine synthetase, catalytic domain//Glutamine synthetase, beta-Grasp domain	GO:0006807//GO:0006542//GO:0009252	nitrogen compound metabolic process//glutamine biosynthetic process//peptidoglycan biosynthetic process	GO:0004356	glutamate-ammonia ligase activity	--	--	KOG0683	Glutamine synthetase
Cluster-8728.4712	53.7293	0	Inf	2.12e-07	7.39e-05	2238	357507061	XP_003623819.1	537	2.82e-61	hypothetical protein MTR_7g076000 [Medicago truncatula]>gi|355498834|gb|AES80037.1| BON1-associated-like protein [Medicago truncatula]	821594490	LN846354.1	160	1.15e-75	Trifolium pratense genome assembly redclover, chromosome : chr6	--	--	--	--	--	--	--	--	PF00168	C2 domain	--	--	GO:0005515	protein binding	--	--	--	--
Cluster-8728.107267	632.673	217.138	1.5428	2.17e-07	7.56e-05	2397	357441513	XP_003591034.1	535	8.09e-59	Cysteine synthase [Medicago truncatula]>gi|355480082|gb|AES61285.1| O-acetylserine (thiol) lyase [Medicago truncatula]	571560305	XM_006604773.1	261	8.82e-132	PREDICTED: Glycine max cysteine synthase-like (LOC100794958), transcript variant X3, mRNA	K01738	cysK	cysteine synthase A	http://www.genome.jp/dbget-bin/www_bget?ko:K01738	--	--	--	--	--	--	GO:0006535	cysteine biosynthetic process from serine	GO:0004124//GO:0016740	cysteine synthase activity//transferase activity	GO:0009333	cysteine synthase complex	KOG1252	Cystathionine beta-synthase and related enzymes
Cluster-8728.125777	0	49.6431	#NAME?	2.19e-07	7.57e-05	2316	593702369	XP_007151594.1	585	5.17e-68	hypothetical protein PHAVU_004G060100g [Phaseolus vulgaris]>gi|561024903|gb|ESW23588.1| hypothetical protein PHAVU_004G060100g [Phaseolus vulgaris]	571554457	XM_003553251.2	246	1.86e-123	PREDICTED: Glycine max ras-related protein RABB1b-like (LOC100790031), mRNA	K07877	RAB2A	Ras-related protein Rab-2A	http://www.genome.jp/dbget-bin/www_bget?ko:K07877	--	--	--	--	PF00071	Ras family	GO:0007264	small GTPase mediated signal transduction	GO:0005525	GTP binding	--	--	KOG0098	GTPase Rab2, small G protein superfamily
Cluster-8728.44596	0	49.6478	#NAME?	2.18e-07	7.57e-05	2506	734361699	KHN15673.1	466	6.65e-52	Putative non-specific lipid-transfer protein 14, partial [Glycine soja]	571567599	XM_006606032.1	213	4.45e-105	PREDICTED: Glycine max putative non-specific lipid-transfer protein 14-like (LOC102665845), mRNA	--	--	--	--	--	--	--	--	--	--	--	--	--	--	--	--	--	--
Cluster-8728.76848	31.5269	183.302	-2.5396	2.23e-07	7.7e-05	1349	571549172	XP_003552535.2	1079	1.68e-143	PREDICTED: expansin-A1-like [Glycine max]	571549171	XM_003552487.2	708	0	PREDICTED: Glycine max expansin-A1-like (LOC100791784), mRNA	--	--	--	--	--	--	--	--	--	--	--	--	--	--	--	--	--	--
Cluster-8728.61224	22.2024	174.595	-2.9752	2.25e-07	7.75e-05	3178	502154605	XP_004509758.1	2180	0	PREDICTED: polygalacturonase At1g48100-like [Cicer arietinum]	828327450	XM_004509701.2	821	0	PREDICTED: Cicer arietinum polygalacturonase At1g48100-like (LOC101490111), mRNA	--	--	--	--	--	--	--	--	PF00295//PF01213//PF04625//PF02411	Glycosyl hydrolases family 28//Adenylate cyclase associated (CAP) N terminal//DEC-1 protein, N-terminal region//MerT mercuric transport protein	GO:0007304//GO:0005982//GO:0015694//GO:0005985//GO:0005975//GO:0007010	chorion-containing eggshell formation//starch metabolic process//mercury ion transport//sucrose metabolic process//carbohydrate metabolic process//cytoskeleton organization	GO:0003779//GO:0005213//GO:0015097//GO:0004650	actin binding//structural constituent of chorion//mercury ion transmembrane transporter activity//polygalacturonase activity	GO:0016020//GO:0005576//GO:0042600	membrane//extracellular region//chorion	--	--
Cluster-8728.71255	40.2934	207.872	-2.3671	2.25e-07	7.75e-05	3790	772657275	YP_009127829.1	3090	0	hypothetical chloroplast RF19 (chloroplast) [Robinia pseudoacacia]	13358958	AP002983.1	1317	0	Lotus japonicus chloroplast DNA, complete genome	--	--	--	--	--	--	--	--	PF08496//PF00268//PF00403	Peptidase family S49 N-terminal//Ribonucleotide reductase, small chain//Heavy-metal-associated domain	GO:0030001//GO:0055114//GO:0009186	metal ion transport//oxidation-reduction process//deoxyribonucleoside diphosphate metabolic process	GO:0046872//GO:0004252	metal ion binding//serine-type endopeptidase activity	GO:0005886	plasma membrane	--	--
Cluster-8728.63473	1071.51	424.471	1.3359	2.27e-07	7.78e-05	3858	502117511	XP_004495846.1	1163	2.9e-146	PREDICTED: uncharacterized protein C24B11.05 [Cicer arietinum]>gi|828304028|ref|XP_012569953.1| PREDICTED: uncharacterized protein C24B11.05 [Cicer arietinum]>gi|828304031|ref|XP_012569954.1| PREDICTED: uncharacterized protein C24B11.05 [Cicer arietinum]>gi|828304033|ref|XP_012569955.1| PREDICTED: uncharacterized protein C24B11.05 [Cicer arietinum]>gi|828304035|ref|XP_012569956.1| PREDICTED: unch…	403043883	NM_001254463.2	580	0	Glycine max uncharacterized LOC100814291 (LOC100814291), mRNA	K18551	SDT1	pyrimidine and pyridine-specific 5'-nucleotidase	http://www.genome.jp/dbget-bin/www_bget?ko:K18551	--	--	--	--	PF00160//PF12689	Cyclophilin type peptidyl-prolyl cis-trans isomerase/CLD//Acid Phosphatase	GO:0000413//GO:0006457	protein peptidyl-prolyl isomerization//protein folding	GO:0016791//GO:0003755	phosphatase activity//peptidyl-prolyl cis-trans isomerase activity	--	--	KOG3109	Haloacid dehalogenase-like hydrolase
Cluster-8728.88655	249.287	39.8246	2.6461	2.27e-07	7.78e-05	3476	672183874	XP_008812232.1	1674	0	PREDICTED: 2,3-bisphosphoglycerate-independent phosphoglycerate mutase-like isoform X1 [Phoenix dactylifera]	292786241	AK338428.1	746	0	Lotus japonicus cDNA, clone: LjFL2-022-AB01, HTC	K15633	gpmI	2,3-bisphosphoglycerate-independent phosphoglycerate mutase	http://www.genome.jp/dbget-bin/www_bget?ko:K15633	--	--	--	--	PF00245//PF06415//PF01676//PF01663	Alkaline phosphatase//BPG-independent PGAM N-terminus (iPGM_N)//Metalloenzyme superfamily//Type I phosphodiesterase / nucleotide pyrophosphatase	GO:0006094//GO:0006007//GO:0008152//GO:0006096	gluconeogenesis//glucose catabolic process//metabolic process//glycolytic process	GO:0003824//GO:0016791//GO:0030145//GO:0046872//GO:0004619	catalytic activity//phosphatase activity//manganese ion binding//metal ion binding//phosphoglycerate mutase activity	GO:0005737	cytoplasm	KOG4513	Phosphoglycerate mutase
Cluster-8728.92699	662.256	228.027	1.5382	2.3e-07	7.88e-05	4636	356513527	XP_003525465.1	2719	0	PREDICTED: pentatricopeptide repeat-containing protein At3g47530-like [Glycine max]	189163093	AP010327.1	1313	0	Lotus japonicus genomic DNA, chromosome 4, clone: LjB21L22, BM1890, complete sequence	--	--	--	--	--	--	--	--	PF08024//PF00056//PF02866//PF02949//PF05933//PF02812//PF12201	Ant antimicrobial peptide//lactate/malate dehydrogenase, NAD binding domain//lactate/malate dehydrogenase, alpha/beta C-terminal domain//7tm Odorant receptor//Fungal ATP synthase protein 8 (A6L)//Glu/Leu/Phe/Val dehydrogenase, dimerisation domain//Bcl2-interacting killer, BH3-domain containing	GO:0007187//GO:0007608//GO:0055114//GO:0019836//GO:0015992//GO:0015986//GO:0006520//GO:0006915	G-protein coupled receptor signaling pathway, coupled to cyclic nucleotide second messenger//sensory perception of smell//oxidation-reduction process//hemolysis by symbiont of host erythrocytes//proton transport//ATP synthesis coupled proton transport//cellular amino acid metabolic process//apoptotic process	GO:0005549//GO:0016491//GO:0016616//GO:0015078//GO:0004984	odorant binding//oxidoreductase activity//oxidoreductase activity, acting on the CH-OH group of donors, NAD or NADP as acceptor//hydrogen ion transmembrane transporter activity//olfactory receptor activity	GO:0005576//GO:0000276//GO:0016020	extracellular region//mitochondrial proton-transporting ATP synthase complex, coupling factor F(o)//membrane	KOG1494	NAD-dependent malate dehydrogenase
Cluster-8728.66580	193.141	594.687	-1.6225	2.31e-07	7.91e-05	1197	502077140	XP_004485565.1	583	6.68e-69	PREDICTED: cationic peroxidase 2-like [Cicer arietinum]	388503373	BT139958.1	245	3.4e-123	Lotus japonicus clone JCVI-FLLj-19H23 unknown mRNA	K00430	E1.11.1.7	peroxidase	http://www.genome.jp/dbget-bin/www_bget?ko:K00430	--	--	--	--	PF00141	Peroxidase	GO:0006979//GO:0055114//GO:0006804	response to oxidative stress//oxidation-reduction process//obsolete peroxidase reaction	GO:0004601//GO:0020037	peroxidase activity//heme binding	--	--	--	--
Cluster-8728.89119	177.132	542.84	-1.6157	2.32e-07	7.92e-05	470	255640626	ACU20598.1	196	3.36e-17	unknown [Glycine max]	593783484	XM_007154721.1	78	8.75e-31	Phaseolus vulgaris hypothetical protein (PHAVU_003G147600g) mRNA, complete cds	K08235	E2.4.1.207	xyloglucan:xyloglucosyl transferase	http://www.genome.jp/dbget-bin/www_bget?ko:K08235	--	--	--	--	--	--	--	--	--	--	--	--	--	--
Cluster-8728.104132	1026.42	4060.41	-1.984	2.35e-07	8.02e-05	1233	734376555	KHN21357.1	458	1.04e-52	Non-specific lipid-transfer protein 8 [Glycine soja]	402743535	NM_001249918.2	276	2.05e-140	Glycine max uncharacterized LOC100306055 (LOC100306055), mRNA	--	--	--	--	--	--	--	--	--	--	--	--	--	--	--	--	--	--
Cluster-8728.120107	72.9647	295.686	-2.0188	2.36e-07	8.04e-05	2106	593799606	XP_007162841.1	791	5.52e-92	hypothetical protein PHAVU_001G185400g [Phaseolus vulgaris]>gi|561036305|gb|ESW34835.1| hypothetical protein PHAVU_001G185400g [Phaseolus vulgaris]	571446288	XM_003521385.2	318	1.59e-163	PREDICTED: Glycine max probable leucine-rich repeat receptor-like protein kinase At1g68400-like (LOC100808402), mRNA	--	--	--	--	--	--	--	--	PF04689//PF00560//PF14991//PF13855	DNA binding protein S1FA//Leucine Rich Repeat//Protein melan-A//Leucine rich repeat	GO:0006355	regulation of transcription, DNA-templated	GO:0005515//GO:0003677	protein binding//DNA binding	GO:0005634//GO:0042470	nucleus//melanosome	--	--
Cluster-8728.78193	2.12911	71.476	-5.0691	2.39e-07	8.1e-05	431	502090950	XP_004489393.1	126	7.66e-08	PREDICTED: mini zinc finger protein 2-like [Cicer arietinum]>gi|828293290|ref|XP_012568098.1| PREDICTED: mini zinc finger protein 2-like [Cicer arietinum]	593329516	XM_007138123.1	72	1.72e-27	Phaseolus vulgaris hypothetical protein (PHAVU_009G187500g) mRNA, complete cds	--	--	--	--	--	--	--	--	PF07415	Gammaherpesvirus latent membrane protein (LMP2) protein	GO:0019042	viral latency	--	--	GO:0033644	host cell membrane	--	--
Cluster-8728.99099	376.073	961.838	-1.3548	2.41e-07	8.15e-05	3143	356509291	XP_003523384.1	2902	0	PREDICTED: subtilisin-like protease-like [Glycine max]>gi|734431743|gb|KHN45944.1| Subtilisin-like protease [Glycine soja]	571448806	XM_003523336.2	1091	0	PREDICTED: Glycine max subtilisin-like protease-like (LOC100820194), mRNA	--	--	--	--	--	--	--	--	PF00082	Subtilase family	GO:0006508	proteolysis	GO:0004252	serine-type endopeptidase activity	--	--	--	--
Cluster-8728.117027	261.416	732.179	-1.4859	2.41e-07	8.16e-05	1008	356539282	XP_003538128.1	705	5.04e-87	PREDICTED: UDP-glucose 4-epimerase GEPI48-like [Glycine max]>gi|734408974|gb|KHN35081.1| UDP-glucose 4-epimerase GEPI48 [Glycine soja]	292684185	AK339747.1	383	0	Lotus japonicus cDNA, clone: LjFL3-075-DC09, HTC	K01784	galE, GALE	UDP-glucose 4-epimerase	http://www.genome.jp/dbget-bin/www_bget?ko:K01784	--	--	--	--	PF01370//PF03616	NAD dependent epimerase/dehydratase family//Sodium/glutamate symporter	GO:0015813//GO:0006814//GO:0015846	L-glutamate transport//sodium ion transport//polyamine transport	GO:0003824//GO:0015501//GO:0050662	catalytic activity//glutamate:sodium symporter activity//coenzyme binding	GO:0016021	integral component of membrane	KOG1371	UDP-glucose 4-epimerase/UDP-sulfoquinovose synthase
Cluster-8728.24303	646.448	223.687	1.5311	2.41e-07	8.16e-05	1306	502137451	XP_004503087.1	339	1.29e-32	PREDICTED: probable polyamine oxidase 4 [Cicer arietinum]	164459200	CU576536.3	177	2.35e-85	M.truncatula DNA sequence from clone MTH2-166E15 on chromosome 3, complete sequence	K17839	PAO4, PAO3, PAO2	polyamine oxidase	http://www.genome.jp/dbget-bin/www_bget?ko:K17839	--	--	--	--	PF07992//PF01266//PF00070//PF01134//PF01494	Pyridine nucleotide-disulphide oxidoreductase//FAD dependent oxidoreductase//Pyridine nucleotide-disulphide oxidoreductase//Glucose inhibited division protein A//FAD binding domain	GO:0055114//GO:0008033	oxidation-reduction process//tRNA processing	GO:0071949//GO:0016491//GO:0050660	FAD binding//oxidoreductase activity//flavin adenine dinucleotide binding	--	--	--	--
Cluster-8728.120328	231.819	647.595	-1.4821	2.44e-07	8.23e-05	2959	351723807	NP_001236268.1	949	1.86e-118	uncharacterized protein LOC100306012 [Glycine max]>gi|255627275|gb|ACU13982.1| unknown [Glycine max]>gi|734334914|gb|KHN07901.1| hypothetical protein glysoja_032445 [Glycine soja]	388509093	BT142819.1	470	0	Lotus japonicus clone JCVI-FLLj-6C13 unknown mRNA	--	--	--	--	--	--	--	--	PF03030	Inorganic H+ pyrophosphatase	GO:0006119//GO:0015992	oxidative phosphorylation//proton transport	GO:0009678//GO:0004427	hydrogen-translocating pyrophosphatase activity//inorganic diphosphatase activity	GO:0016020	membrane	--	--
Cluster-8728.86212	32.1571	190.947	-2.57	2.47e-07	8.31e-05	2847	657403518	KEH42360.1	484	6.63e-82	soluble inorganic pyrophosphatase [Medicago truncatula]	210144571	AK287353.1	209	8.46e-103	Glycine max cDNA, clone: GMFL01-51-A01	K01507	ppa	inorganic pyrophosphatase	http://www.genome.jp/dbget-bin/www_bget?ko:K01507	--	--	--	--	PF00719	Inorganic pyrophosphatase	GO:0006119//GO:0006796	oxidative phosphorylation//phosphate-containing compound metabolic process	GO:0000287//GO:0004427	magnesium ion binding//inorganic diphosphatase activity	GO:0005737	cytoplasm	KOG1626	Inorganic pyrophosphatase/Nucleosome remodeling factor, subunit NURF38
Cluster-8728.131330	0	74.7524	#NAME?	2.48e-07	8.35e-05	2513	223452331	ACM89493.1	706	6.72e-85	Pti1 kinase-like protein [Glycine max]	571532326	XM_006600178.1	349	1.12e-180	PREDICTED: Glycine max Pti1 kinase-like protein (PTI1B), transcript variant X3, mRNA	K13436	PTI1	pto-interacting protein 1	http://www.genome.jp/dbget-bin/www_bget?ko:K13436	--	--	--	--	PF00069//PF07714	Protein kinase domain//Protein tyrosine kinase	GO:0006468	protein phosphorylation	GO:0004672//GO:0005524	protein kinase activity//ATP binding	--	--	--	--
Cluster-8728.62057	119.938	410.278	-1.7743	2.51e-07	8.42e-05	2217	356518248	XP_003527791.1	1796	0	PREDICTED: uncharacterized protein LOC100790631 [Glycine max]>gi|734331475|gb|KHN07074.1| hypothetical protein glysoja_023257 [Glycine soja]	593274720	XM_007136953.1	442	0	Phaseolus vulgaris hypothetical protein (PHAVU_009G092800g) mRNA, complete cds	--	--	--	--	--	--	--	--	--	--	--	--	--	--	--	--	--	--
Cluster-8728.77155	255.971	782.387	-1.6119	2.52e-07	8.45e-05	1741	388504952	AFK40542.1	809	1.69e-102	unknown [Lotus japonicus]	828288128	XM_004486297.2	437	0	PREDICTED: Cicer arietinum probable ADP-ribosylation factor GTPase-activating protein AGD13 (LOC101492911), transcript variant X2, mRNA	--	--	--	--	--	--	--	--	PF00168	C2 domain	--	--	GO:0005515	protein binding	--	--	KOG1030	Predicted Ca2+-dependent phospholipid-binding protein
Cluster-8728.160404	32.3916	212.759	-2.7155	2.57e-07	8.59e-05	1580	657396078	KEH36225.1	1180	8.01e-156	C4-dicarboxylate transporter/malic acid protein [Medicago truncatula]	568839872	XM_006473837.1	355	0	PREDICTED: Citrus sinensis S-type anion channel SLAH1-like (LOC102624487), mRNA	--	--	--	--	--	--	--	--	PF03083//PF03595	Sugar efflux transporter for intercellular exchange//Voltage-dependent anion channel	GO:0055085	transmembrane transport	--	--	GO:0016021	integral component of membrane	--	--
Cluster-8728.142462	1274.03	2805.83	-1.139	2.61e-07	8.72e-05	697	593793112	XP_007159595.1	447	2.15e-53	hypothetical protein PHAVU_002G250600g [Phaseolus vulgaris]>gi|561033010|gb|ESW31589.1| hypothetical protein PHAVU_002G250600g [Phaseolus vulgaris]	388496645	BT136594.1	218	1.98e-108	Lotus japonicus clone JCVI-FLLj-1E21 unknown mRNA	--	--	--	--	--	--	--	--	PF02298	Plastocyanin-like domain	GO:0006118	obsolete electron transport	GO:0009055	electron carrier activity	--	--	--	--
Cluster-8728.112552	104.081	367.162	-1.8187	2.74e-07	9.13e-05	4536	502153161	XP_004509238.1	650	1.33e-72	PREDICTED: calcium uniporter protein 2, mitochondrial [Cicer arietinum]	821594491	LN846355.1	322	2.07e-165	Trifolium pratense genome assembly redclover, chromosome : chr7	--	--	--	--	--	--	--	--	PF08651	DASH complex subunit Duo1	GO:0007067	mitotic nuclear division	--	--	GO:0072686//GO:0042729	mitotic spindle//DASH complex	KOG2966	Uncharacterized conserved protein
Cluster-8728.99257	172.917	530.838	-1.6182	2.75e-07	9.14e-05	1295	734380107	KHN22712.1	720	2.29e-89	Putative xyloglucan endotransglucosylase/hydrolase protein 23 [Glycine soja]	571496186	XM_003542108.2	318	9.69e-164	PREDICTED: Glycine max probable xyloglucan endotransglucosylase/hydrolase protein 23-like (LOC100782104), mRNA	K08235	E2.4.1.207	xyloglucan:xyloglucosyl transferase	http://www.genome.jp/dbget-bin/www_bget?ko:K08235	--	--	--	--	PF06955//PF17122//PF00722	Xyloglucan endo-transglycosylase (XET) C-terminus//Zinc-finger//Glycosyl hydrolases family 16	GO:0005975//GO:0006073	carbohydrate metabolic process//cellular glucan metabolic process	GO:0008270//GO:0005515//GO:0004553//GO:0016762	zinc ion binding//protein binding//hydrolase activity, hydrolyzing O-glycosyl compounds//xyloglucan:xyloglucosyl transferase activity	GO:0048046//GO:0005618	apoplast//cell wall	--	--
Cluster-8728.87709	2245.68	989.11	1.1829	2.77e-07	9.19e-05	819	734436668	KHN48274.1	421	1.19e-46	hypothetical protein glysoja_007943 [Glycine soja]	593689169	XM_007145142.1	185	5.19e-90	Phaseolus vulgaris hypothetical protein (PHAVU_007G219100g) mRNA, complete cds	--	--	--	--	--	--	--	--	PF05887//PF00403//PF00527	Procyclic acidic repetitive protein (PARP)//Heavy-metal-associated domain//E7 protein, Early protein	GO:0006355//GO:0030001	regulation of transcription, DNA-templated//metal ion transport	GO:0003700//GO:0003677//GO:0046872	transcription factor activity, sequence-specific DNA binding//DNA binding//metal ion binding	GO:0005667//GO:0016020	transcription factor complex//membrane	--	--
Cluster-8728.79745	124.859	413.542	-1.7277	2.8e-07	9.28e-05	2453	357445823	XP_003593189.1	835	7.8e-102	Peroxidase [Medicago truncatula]>gi|355482237|gb|AES63440.1| cationic peroxidase [Medicago truncatula]	388498209	BT137376.1	338	1.42e-174	Lotus japonicus clone JCVI-FLLj-12O22 unknown mRNA	K00430	E1.11.1.7	peroxidase	http://www.genome.jp/dbget-bin/www_bget?ko:K00430	--	--	--	--	PF01093//PF00141	Clusterin//Peroxidase	GO:0006979//GO:0055114//GO:0006804//GO:0008219	response to oxidative stress//oxidation-reduction process//obsolete peroxidase reaction//cell death	GO:0020037//GO:0004601//GO:0046872	heme binding//peroxidase activity//metal ion binding	--	--	--	--
Cluster-8728.97366	1489.31	3882.45	-1.3823	2.84e-07	9.4e-05	1451	571468714	XP_003529396.2	619	1.07e-71	PREDICTED: uncharacterized protein LOC100820426 [Glycine max]	593786948	XM_007156453.1	81	6.09e-32	Phaseolus vulgaris hypothetical protein (PHAVU_003G292400g) mRNA, complete cds	--	--	--	--	--	--	--	--	PF00847	AP2 domain	GO:0006355	regulation of transcription, DNA-templated	GO:0003700	transcription factor activity, sequence-specific DNA binding	GO:0005667	transcription factor complex	--	--
Cluster-8728.56244	52.3631	0	Inf	2.87e-07	9.49e-05	1340	357469697	XP_003605133.1	262	1.08e-24	40S ribosomal protein S13 [Medicago truncatula]	452726315	NM_001250300.2	207	5.08e-102	Glycine max ribosomal protein S13 (RPS13), mRNA	K02953	RP-S13e, RPS13	small subunit ribosomal protein S13e	http://www.genome.jp/dbget-bin/www_bget?ko:K02953	--	--	--	--	--	--	--	--	--	--	--	--	KOG0400	40S ribosomal protein S13
Cluster-8728.59157	70.1165	284.237	-2.0193	2.93e-07	9.67e-05	970	571466117	XP_003529073.2	186	6.74e-15	PREDICTED: arabinogalactan peptide 22-like [Glycine max]	388511166	BT143851.1	126	3.89e-57	Lotus japonicus clone JCVI-FLLj-11I17 unknown mRNA	--	--	--	--	--	--	--	--	--	--	--	--	--	--	--	--	--	--
Cluster-8728.92230	22.2913	153.313	-2.7819	2.94e-07	9.69e-05	2906	357520829	XP_003630703.1	688	1.37e-78	Pectinesterase [Medicago truncatula]>gi|355524725|gb|AET05179.1| pectinesterase [Medicago truncatula]	388502183	BT139363.1	323	3.67e-166	Medicago truncatula clone JCVI-FLMt-19P3 unknown mRNA	K01051	E3.1.1.11	pectinesterase	http://www.genome.jp/dbget-bin/www_bget?ko:K01051	--	--	--	--	PF01095	Pectinesterase	GO:0005982//GO:0005985//GO:0042545	starch metabolic process//sucrose metabolic process//cell wall modification	GO:0045330//GO:0030599	aspartyl esterase activity//pectinesterase activity	GO:0005618	cell wall	--	--
Cluster-8728.151682	73.3617	291.875	-1.9922	2.97e-07	9.75e-05	2846	356574115	XP_003555197.1	1675	0	PREDICTED: transmembrane protein 53 [Glycine max]	571565928	XM_003555149.2	766	0	PREDICTED: Glycine max transmembrane protein 53-like (LOC100799381), mRNA	--	--	--	--	--	--	--	--	PF01738//PF08157	Dienelactone hydrolase family//NUC129 domain	--	--	GO:0016787	hydrolase activity	GO:0005634	nucleus	KOG2521	Uncharacterized conserved protein
Cluster-8728.90402	155.166	480.651	-1.6312	3.12e-07	0.00010251	1378	502160171	XP_004511657.1	1379	0	PREDICTED: syntaxin-related protein KNOLLE [Cicer arietinum]	828330512	XM_004511600.2	428	0	PREDICTED: Cicer arietinum syntaxin-related protein KNOLLE (LOC101493798), mRNA	K08486	STX1B_2_3	syntaxin 1B/2/3	http://www.genome.jp/dbget-bin/www_bget?ko:K08486	--	--	--	--	PF05739//PF06156//PF00804//PF00957//PF05478	SNARE domain//Protein of unknown function (DUF972)//Syntaxin//Synaptobrevin//Prominin	GO:0006260//GO:0016192	DNA replication//vesicle-mediated transport	GO:0005515	protein binding	GO:0016020//GO:0016021	membrane//integral component of membrane	KOG0810	SNARE protein Syntaxin 1 and related proteins
Cluster-8728.109953	0.484594	54.5534	-6.8147	3.15e-07	0.00010313	4508	357483491	XP_003612032.1	2468	0	U-box domain-containing protein [Medicago truncatula]>gi|355513367|gb|AES94990.1| ubiquitin-protein ligase [Medicago truncatula]	292789537	AK339106.1	1087	0	Lotus japonicus cDNA, clone: LjFL3-045-AH05, HTC	--	--	--	--	--	--	--	--	PF04564//PF06371	U-box domain//Diaphanous GTPase-binding Domain	GO:0016567//GO:0030036	protein ubiquitination//actin cytoskeleton organization	GO:0003779//GO:0017048//GO:0004842	actin binding//Rho GTPase binding//ubiquitin-protein transferase activity	GO:0000151	ubiquitin ligase complex	--	--
Cluster-8728.100125	184.783	548.843	-1.5706	3.15e-07	0.00010315	4897	502128025	XP_004499912.1	5852	0	PREDICTED: DNA topoisomerase 2 [Cicer arietinum]>gi|502184207|ref|XP_004517303.1| PREDICTED: DNA topoisomerase 2 [Cicer arietinum]	571522172	XM_003545938.2	2597	0	PREDICTED: Glycine max DNA topoisomerase 2-like (LOC100796974), mRNA	K03164	TOP2	DNA topoisomerase II	http://www.genome.jp/dbget-bin/www_bget?ko:K03164	--	--	--	--	PF00521//PF00204//PF03526	DNA gyrase/topoisomerase IV, subunit A//DNA gyrase B//Colicin E1 (microcin) immunity protein	GO:0030153//GO:0006955//GO:0006265	bacteriocin immunity//immune response//DNA topological change	GO:0003918//GO:0005524//GO:0015643//GO:0003677	DNA topoisomerase type II (ATP-hydrolyzing) activity//ATP binding//toxic substance binding//DNA binding	GO:0019814	immunoglobulin complex	KOG0355	DNA topoisomerase type II
Cluster-8728.28363	23.5234	160.406	-2.7696	3.17e-07	0.00010352	3597	657374317	AET03044.2	317	7.4e-28	replication factor-A carboxy-terminal domain protein [Medicago truncatula]	--	--	--	--	--	--	--	--	--	--	--	--	--	--	--	--	--	--	--	--	--	--	--
Cluster-8728.83793	122.287	411.924	-1.7521	3.18e-07	0.00010352	1832	734397471	KHN30226.1	298	1.48e-26	Putative serine/threonine-protein kinase RLCKVII [Glycine soja]	828289619	XM_004487001.2	113	1.26e-49	PREDICTED: Cicer arietinum probable serine/threonine-protein kinase RLCKVII (LOC101497114), mRNA	K04733	IRAK4	interleukin-1 receptor-associated kinase 4	http://www.genome.jp/dbget-bin/www_bget?ko:K04733	--	--	--	--	--	--	--	--	--	--	--	--	--	--
Cluster-8728.126833	166.503	504.115	-1.5982	3.2e-07	0.000104	931	502149681	XP_004507625.1	457	2.03e-52	PREDICTED: cucumber peeling cupredoxin-like [Cicer arietinum]	--	--	--	--	--	--	--	--	--	--	--	--	--	PF02298	Plastocyanin-like domain	GO:0006118	obsolete electron transport	GO:0009055	electron carrier activity	--	--	--	--
Cluster-8728.129970	99.6161	7.09516	3.8115	3.22e-07	0.00010457	1687	734347235	KHN11298.1	2022	0	ABC transporter C family member 8 [Glycine soja]	571472136	XM_006585447.1	804	0	PREDICTED: Glycine max ABC transporter C family member 8-like (LOC100804798), transcript variant X3, mRNA	--	--	--	--	--	--	--	--	PF00005//PF00664	ABC transporter//ABC transporter transmembrane region	GO:0055085//GO:0006810	transmembrane transport//transport	GO:0005524//GO:0042626//GO:0016887	ATP binding//ATPase activity, coupled to transmembrane movement of substances//ATPase activity	GO:0016021	integral component of membrane	KOG0054	Multidrug resistance-associated protein/mitoxantrone resistance protein, ABC superfamily
Cluster-8728.79713	37.4297	198.593	-2.4076	3.22e-07	0.00010459	1725	147810501	CAN60890.1	451	5.77e-106	hypothetical protein VITISV_011880 [Vitis vinifera]	--	--	--	--	--	--	--	--	--	--	--	--	--	--	--	--	--	--	--	--	--	KOG0017	FOG: Transposon-encoded proteins with TYA, reverse transcriptase, integrase domains in various combinations
Cluster-8728.82691	45.8133	225.878	-2.3017	3.26e-07	0.00010548	1773	734386453	KHN24978.1	361	5.92e-38	hypothetical protein glysoja_027092 [Glycine soja]	351723916	NM_001248063.1	184	4.13e-89	Glycine max uncharacterized LOC100499971 (LOC100499971), mRNA >gnl|BL_ORD_ID|7209715 Soybean clone JCVI-FLGm-4A10 unknown mRNA	--	--	--	--	--	--	--	--	--	--	--	--	--	--	--	--	--	--
Cluster-8728.87927	210.997	836.854	-1.9878	3.26e-07	0.00010548	777	351724261	NP_001235516.1	726	2.7e-94	uncharacterized protein LOC100306470 precursor [Glycine max]>gi|255628643|gb|ACU14666.1| unknown [Glycine max]>gi|734408466|gb|KHN34794.1| Pathogenesis-related protein PR-1 [Glycine soja]	402747119	NM_001248587.2	259	3.59e-131	Glycine max uncharacterized LOC100306470 (LOC100306470), mRNA	--	--	--	--	--	--	--	--	PF00067	Cytochrome P450	GO:0055114	oxidation-reduction process	GO:0016705//GO:0020037//GO:0005506	oxidoreductase activity, acting on paired donors, with incorporation or reduction of molecular oxygen//heme binding//iron ion binding	GO:0005576	extracellular region	KOG3017	Defense-related protein containing SCP domain
Cluster-8728.56980	0.969189	58.9163	-5.9257	3.48e-07	0.00011223	3147	147790209	CAN61322.1	740	1.58e-123	hypothetical protein VITISV_012106 [Vitis vinifera]	--	--	--	--	--	--	--	--	--	--	--	--	--	PF00098//PF04827//PF00665	Zinc knuckle//Plant transposon protein//Integrase core domain	GO:0015074	DNA integration	GO:0016788//GO:0008270//GO:0003676	hydrolase activity, acting on ester bonds//zinc ion binding//nucleic acid binding	--	--	--	--
Cluster-8728.98292	971.381	2159.33	-1.1525	3.53e-07	0.00011386	1853	802688026	XP_012082538.1	596	1.37e-70	PREDICTED: 60S ribosomal protein L24-like [Jatropha curcas]>gi|643717792|gb|KDP29235.1| hypothetical protein JCGZ_16624 [Jatropha curcas]	210144480	AK287262.1	405	0	Glycine max cDNA, clone: GMFL01-48-D23	K02896	RP-L24e, RPL24	large subunit ribosomal protein L24e	http://www.genome.jp/dbget-bin/www_bget?ko:K02896	--	--	--	--	PF00537	Scorpion toxin-like domain	GO:0006810	transport	GO:0008200	ion channel inhibitor activity	GO:0005576	extracellular region	KOG1722	60s ribosomal protein L24
Cluster-8728.13090	382.887	105.84	1.855	3.58e-07	0.00011504	1769	657398676	KEH38236.1	1793	0	monoterpene synthase [Medicago truncatula]	828292203	XM_004488696.2	661	0	PREDICTED: Cicer arietinum terpene synthase 10-like (LOC101503668), transcript variant X1, mRNA	--	--	--	--	--	--	--	--	PF03936//PF00601//PF01397	Terpene synthase family, metal binding domain//Influenza non-structural protein (NS2)//Terpene synthase, N-terminal domain	GO:0006405//GO:0008152	RNA export from nucleus//metabolic process	GO:0000287//GO:0016829//GO:0010333	magnesium ion binding//lyase activity//terpene synthase activity	GO:0042025	host cell nucleus	--	--
Cluster-8728.147925	0	48.0062	#NAME?	3.6e-07	0.00011563	3648	388517393	AFK46758.1	992	9.96e-122	unknown [Lotus japonicus]	210145055	AK243746.1	512	0	Glycine max cDNA, clone: GMFL01-01-C08	--	--	--	--	--	--	--	--	--	--	--	--	--	--	--	--	--	--
Cluster-8728.20485	51.1877	0	Inf	3.61e-07	0.00011571	496	356531028	XP_003534080.1	472	3.84e-57	PREDICTED: miraculin-like [Glycine max]	--	--	--	--	--	--	--	--	--	--	--	--	--	PF00197//PF03823	Trypsin and protease inhibitor//Neurokinin B	GO:0007217	tachykinin receptor signaling pathway	GO:0004866	endopeptidase inhibitor activity	--	--	--	--
Cluster-8728.84678	72.5367	298.98	-2.0433	3.64e-07	0.00011665	1485	593793520	XP_007159799.1	671	1.08e-129	hypothetical protein PHAVU_002G268200g [Phaseolus vulgaris]>gi|561033214|gb|ESW31793.1| hypothetical protein PHAVU_002G268200g [Phaseolus vulgaris]	828315672	XM_004502834.2	335	3.95e-173	PREDICTED: Cicer arietinum cellulose synthase A catalytic subunit 2 [UDP-forming]-like (LOC101500124), mRNA	K10999	CESA	cellulose synthase A	http://www.genome.jp/dbget-bin/www_bget?ko:K10999	--	--	--	--	PF03552	Cellulose synthase	GO:0005985//GO:0005982//GO:0006011//GO:0030244	sucrose metabolic process//starch metabolic process//UDP-glucose metabolic process//cellulose biosynthetic process	GO:0016760	cellulose synthase (UDP-forming) activity	GO:0016020	membrane	--	--
Cluster-8728.110084	141.687	11.4525	3.629	3.65e-07	0.00011667	4099	734310641	KHM99972.1	2456	0	Ethylene receptor 2 [Glycine soja]	189162476	AP009699.1	1090	0	Lotus japonicus genomic DNA, clone: LjT24A04, TM1735, complete sequence	K14509	ETR, ERS	ethylene receptor	http://www.genome.jp/dbget-bin/www_bget?ko:K14509	--	--	--	--	PF01590//PF13492//PF00072//PF00512	GAF domain//GAF domain//Response regulator receiver domain//His Kinase A (phospho-acceptor) domain	GO:0007165//GO:0016310//GO:0000160	signal transduction//phosphorylation//phosphorelay signal transduction system	GO:0000155//GO:0005515	phosphorelay sensor kinase activity//protein binding	GO:0009365	protein histidine kinase complex	--	--
Cluster-8728.60308	62.3771	266.238	-2.0936	3.71e-07	0.00011822	2059	657395281	KEH35638.1	1695	0	aspartic proteinase nepenthesin [Medicago truncatula]	210143554	AK286336.1	586	0	Glycine max cDNA, clone: GMFL01-26-E02	--	--	--	--	--	--	--	--	PF00026	Eukaryotic aspartyl protease	GO:0006508	proteolysis	GO:0004190	aspartic-type endopeptidase activity	--	--	KOG1339	Aspartyl protease
Cluster-8728.98328	3882.88	7998.55	-1.0426	3.77e-07	0.00012016	2200	567858482	XP_006421924.1	2264	0	hypothetical protein CICLE_v10004755mg [Citrus clementina]>gi|557523797|gb|ESR35164.1| hypothetical protein CICLE_v10004755mg [Citrus clementina]	292770763	AK337538.1	1001	0	Lotus japonicus cDNA, clone: LjFL1-067-AG01, HTC	K07375	TUBB	tubulin beta	http://www.genome.jp/dbget-bin/www_bget?ko:K07375	--	--	--	--	PF00091	Tubulin/FtsZ family, GTPase domain	--	--	GO:0003924	GTPase activity	--	--	KOG1375	Beta tubulin
Cluster-8728.50000	15.2132	125.481	-3.0441	3.81e-07	0.00012117	1992	502145828	XP_004506197.1	725	4.86e-95	PREDICTED: NAC domain-containing protein 90 [Cicer arietinum]	828321382	XM_004506140.2	234	7.46e-117	PREDICTED: Cicer arietinum NAC domain-containing protein 90 (LOC101497878), mRNA	--	--	--	--	--	--	--	--	PF02365	No apical meristem (NAM) protein	GO:0006355	regulation of transcription, DNA-templated	GO:0003677	DNA binding	--	--	--	--
Cluster-8728.89445	79.0865	310.973	-1.9753	3.9e-07	0.00012394	1262	351721634	NP_001236960.1	440	1.92e-50	uncharacterized protein LOC100305807 [Glycine max]>gi|255626659|gb|ACU13674.1| unknown [Glycine max]	378464918	JN885971.1	240	2.16e-120	Ammopiptanthus mongolicus clone SDQ058_H06 heat shock protein mRNA, partial cds	--	--	--	--	--	--	--	--	--	--	GO:0006457	protein folding	GO:0031072//GO:0051082	heat shock protein binding//unfolded protein binding	--	--	KOG0712	Molecular chaperone (DnaJ superfamily)
Cluster-8728.21264	179.701	30.5505	2.5563	3.93e-07	0.00012427	1211	356548553	XP_003542665.1	515	2.53e-60	PREDICTED: trinucleotide repeat-containing gene 18 protein-like [Glycine max]	388509747	BT143146.1	230	7.5e-115	Lotus japonicus clone JCVI-FLLj-14J11 unknown mRNA	--	--	--	--	--	--	--	--	--	--	--	--	--	--	--	--	--	--
Cluster-8728.90850	698.221	254.253	1.4574	3.92e-07	0.00012427	1600	356528761	XP_003532966.1	1319	0	PREDICTED: high affinity sulfate transporter 2-like [Glycine max]>gi|734390445|gb|KHN26733.1| High affinity sulfate transporter 2 [Glycine soja]	571471951	XM_003532918.2	466	0	PREDICTED: Glycine max high affinity sulfate transporter 2-like (LOC100784124), mRNA	K17470	SULTR1	sulfate transporter 1, high-affinity	http://www.genome.jp/dbget-bin/www_bget?ko:K17470	--	--	--	--	PF01312//PF00916//PF06971	FlhB HrpN YscU SpaS Family//Sulfate permease family//Putative DNA-binding protein N-terminus	GO:0008272//GO:0009306//GO:0045892//GO:0051775	sulfate transport//protein secretion//negative regulation of transcription, DNA-templated//response to redox state	GO:0015116	sulfate transmembrane transporter activity	GO:0016020//GO:0005737//GO:0016021	membrane//cytoplasm//integral component of membrane	KOG0236	Sulfate/bicarbonate/oxalate exchanger SAT-1 and related transporters (SLC26 family)
Cluster-8728.104245	322.634	982.621	-1.6067	4.04e-07	0.00012771	1351	356571318	XP_003553825.1	1479	0	PREDICTED: probable 2-oxoglutarate-dependent dioxygenase AOP1.2-like [Glycine max]	571554913	XM_003553777.2	547	0	PREDICTED: Glycine max probable 2-oxoglutarate-dependent dioxygenase AOP1.2-like (LOC100777761), mRNA	--	--	--	--	--	--	--	--	PF03171	2OG-Fe(II) oxygenase superfamily	GO:0055114	oxidation-reduction process	GO:0016491	oxidoreductase activity	--	--	KOG0143	Iron/ascorbate family oxidoreductases
Cluster-8728.61926	213.448	601.202	-1.494	4.05e-07	0.00012778	940	357440073	XP_003590314.1	653	2.6e-82	Dirigent-like protein [Medicago truncatula]>gi|355479362|gb|AES60565.1| disease resistance response protein [Medicago truncatula]	--	--	--	--	--	--	--	--	--	--	--	--	--	--	--	--	--	--	--	--	--	--	--
Cluster-8728.84151	72.4519	283.701	-1.9693	4.09e-07	0.00012876	1857	357462333	XP_003601448.1	850	1.3e-162	Endo-1 4-beta-glucanase [Medicago truncatula]>gi|357517079|ref|XP_003628828.1| Endo-1 4-beta-glucanase [Medicago truncatula]>gi|355490496|gb|AES71699.1| glycosyl hydrolase family 9 protein [Medicago truncatula]	593800943	XM_007163447.1	331	8.32e-171	Phaseolus vulgaris hypothetical protein (PHAVU_001G239900g) mRNA, complete cds	--	--	--	--	--	--	--	--	PF04377//PF00759	Arginine-tRNA-protein transferase, C terminus//Glycosyl hydrolase family 9	GO:0016598//GO:0005975	protein arginylation//carbohydrate metabolic process	GO:0004553//GO:0004057	hydrolase activity, hydrolyzing O-glycosyl compounds//arginyltransferase activity	--	--	--	--
Cluster-8728.22527	34.1392	313.181	-3.1975	4.13e-07	0.00012982	734	502141916	XP_004504701.1	192	1.79e-16	PREDICTED: uncharacterized protein LOC101495357 [Cicer arietinum]	--	--	--	--	--	--	--	--	--	--	--	--	--	--	--	--	--	--	--	--	--	--	--
Cluster-8728.94356	142.714	450.085	-1.6571	4.14e-07	0.00012987	1599	734356857	KHN14294.1	1523	0	Patellin-4 [Glycine soja]	403044254	NM_001255320.2	660	0	Glycine max patellin-4-like (LOC100779100), mRNA	--	--	--	--	--	--	--	--	PF00319	SRF-type transcription factor (DNA-binding and dimerisation domain)	--	--	GO:0046983//GO:0003677	protein dimerization activity//DNA binding	--	--	KOG1471	Phosphatidylinositol transfer protein SEC14 and related proteins
Cluster-8728.161902	0	49.1071	#NAME?	4.16e-07	0.00013034	4758	502169956	XP_004514724.1	5746	0	PREDICTED: condensin complex subunit 1 [Cicer arietinum]	828335758	XM_004514667.2	2245	0	PREDICTED: Cicer arietinum condensin complex subunit 1 (LOC101495429), mRNA	K06677	YCS4, CNAP1, CAPD2	condensin complex subunit 1	http://www.genome.jp/dbget-bin/www_bget?ko:K06677	--	--	--	--	PF01602//PF02985	Adaptin N terminal region//HEAT repeat	GO:0006886//GO:0016192	intracellular protein transport//vesicle-mediated transport	GO:0005515	protein binding	GO:0030117	membrane coat	KOG0414	Chromosome condensation complex Condensin, subunit D2
Cluster-8728.97056	1885.88	4057.87	-1.1055	4.24e-07	0.00013265	1091	--	--	--	--	--	828308673	XM_012715264.1	151	5.56e-71	PREDICTED: Cicer arietinum extensin-2-like (LOC101507602), transcript variant X2, mRNA	--	--	--	--	--	--	--	--	PF01282	Ribosomal protein S24e	GO:0006412//GO:0042254	translation//ribosome biogenesis	GO:0003735	structural constituent of ribosome	GO:0005840//GO:0005622	ribosome//intracellular	--	--
Cluster-8728.112437	1.23339	103.646	-6.3929	4.27e-07	0.00013343	5266	356497557	XP_003517626.1	2724	0	PREDICTED: dentin sialophosphoprotein-like [Glycine max]	828332690	XM_004513030.2	813	0	PREDICTED: Cicer arietinum sericin 1 (LOC101501668), mRNA	K19476	IST1	vacuolar protein sorting-associated protein IST1	http://www.genome.jp/dbget-bin/www_bget?ko:K19476	--	--	--	--	PF04810	Sec23/Sec24 zinc finger	GO:0006888//GO:0006886	ER to Golgi vesicle-mediated transport//intracellular protein transport	GO:0008270	zinc ion binding	GO:0030127	COPII vesicle coat	--	--
Cluster-8728.109164	137.516	435.913	-1.6644	4.44e-07	0.00013849	1002	593332543	XP_007139697.1	692	6.16e-88	hypothetical protein PHAVU_008G051600g [Phaseolus vulgaris]>gi|561012830|gb|ESW11691.1| hypothetical protein PHAVU_008G051600g [Phaseolus vulgaris]	351724020	NM_001250370.1	150	1.83e-70	Glycine max uncharacterized LOC100527525 (LOC100527525), mRNA >gnl|BL_ORD_ID|7211819 Soybean clone JCVI-FLGm-10D16 unknown mRNA	--	--	--	--	--	--	--	--	--	--	--	--	--	--	--	--	--	--
Cluster-8728.83158	473.894	152.202	1.6386	4.48e-07	0.00013951	1410	--	--	--	--	--	--	--	--	--	--	--	--	--	--	--	--	--	--	--	--	--	--	--	--	--	--	--	--
Cluster-8728.131669	885.065	317.52	1.4789	4.53e-07	0.00014098	759	734388140	KHN25562.1	270	4.47e-33	LINE-1 reverse transcriptase like [Glycine soja]	--	--	--	--	--	K10742	DNA2	DNA replication ATP-dependent helicase Dna2	http://www.genome.jp/dbget-bin/www_bget?ko:K10742	--	--	--	--	--	--	--	--	--	--	--	--	--	--
Cluster-8728.97090	10699.3	21715.3	-1.0212	4.6e-07	0.00014269	1459	356550263	XP_003543507.1	418	4.1e-46	PREDICTED: histone H2A-like [Glycine max]>gi|734397437|gb|KHN30192.1| Histone H2A [Glycine soja]	388511906	BT144221.1	302	8.59e-155	Lotus japonicus clone JCVI-FLLj-5P16 unknown mRNA	K11251	H2A	histone H2A	http://www.genome.jp/dbget-bin/www_bget?ko:K11251	--	--	--	--	PF00125	Core histone H2A/H2B/H3/H4	--	--	GO:0003677	DNA binding	--	--	KOG1756	Histone 2A
Cluster-8728.43126	50.7186	0	Inf	4.64e-07	0.00014391	2212	356552003	XP_003544361.1	2836	0	PREDICTED: potassium channel SKOR-like [Glycine max]	571441563	XM_006575416.1	1248	0	PREDICTED: Glycine max potassium channel SKOR-like (LOC100797927), transcript variant X2, mRNA	--	--	--	--	--	--	--	--	PF00520//PF13606//PF00023	Ion transport protein//Ankyrin repeat//Ankyrin repeat	GO:0055085//GO:0006811	transmembrane transport//ion transport	GO:0005515//GO:0005216	protein binding//ion channel activity	GO:0016020	membrane	KOG0498	K+-channel ERG and related proteins, contain PAS/PAC sensor domain
Cluster-8728.84634	835.445	1886.02	-1.1747	4.8e-07	0.00014862	2236	356504894	XP_003521229.1	504	4.21e-57	PREDICTED: histone H2AX [Glycine max]>gi|734332503|gb|KHN07463.1| Histone H2AX [Glycine soja]	502109360	XM_004493570.1	212	1.42e-104	PREDICTED: Cicer arietinum histone H2AX-like (LOC101492287), mRNA	K11251	H2A	histone H2A	http://www.genome.jp/dbget-bin/www_bget?ko:K11251	--	--	--	--	PF00367//PF00125	phosphotransferase system, EIIB//Core histone H2A/H2B/H3/H4	GO:0008643	carbohydrate transport	GO:0008982//GO:0003677	protein-N(PI)-phosphohistidine-sugar phosphotransferase activity//DNA binding	GO:0009357	protein-N(PI)-phosphohistidine-sugar phosphotransferase complex	KOG1756	Histone 2A
Cluster-8728.80079	17.6941	136.932	-2.9521	4.84e-07	0.00014936	2656	593698569	XP_007149752.1	1622	0	hypothetical protein PHAVU_005G096200g [Phaseolus vulgaris]>gi|561023016|gb|ESW21746.1| hypothetical protein PHAVU_005G096200g [Phaseolus vulgaris]	571494506	XM_003540344.2	395	0	PREDICTED: Glycine max uncharacterized LOC100797993 (LOC100797993), transcript variant 1, mRNA	--	--	--	--	--	--	--	--	--	--	--	--	--	--	--	--	--	--
Cluster-8728.109145	50.2481	0	Inf	4.89e-07	0.0001502	3740	657402998	KEH41867.1	2166	0	PPR containing plant protein [Medicago truncatula]	821594482	LN846350.1	914	0	Trifolium pratense genome assembly redclover, chromosome : chr2	--	--	--	--	--	--	--	--	PF00637//PF02268	Region in Clathrin and VPS//Transcription initiation factor IIA, gamma subunit, helical domain	GO:0016192//GO:0006367//GO:0006886	vesicle-mediated transport//transcription initiation from RNA polymerase II promoter//intracellular protein transport	--	--	GO:0005672	transcription factor TFIIA complex	--	--
Cluster-8728.91767	13.5531	122.744	-3.179	4.88e-07	0.0001502	1395	359806507	NP_001241256.1	686	1.48e-85	uncharacterized protein LOC100792250 [Glycine max]>gi|255645739|gb|ACU23363.1| unknown [Glycine max]>gi|734416067|gb|KHN37995.1| Mediator of RNA polymerase II transcription subunit 7 [Glycine soja]	388516314	BT146425.1	402	0	Medicago truncatula clone JCVI-FLMt-6C17 unknown mRNA	K15148	MED7	mediator of RNA polymerase II transcription subunit 7	http://www.genome.jp/dbget-bin/www_bget?ko:K15148	--	--	--	--	PF05983//PF10018	MED7 protein//Vitamin-D-receptor interacting Mediator subunit 4	GO:0006357	regulation of transcription from RNA polymerase II promoter	GO:0001104	RNA polymerase II transcription cofactor activity	GO:0016592	mediator complex	KOG0570	Transcriptional coactivator
Cluster-8728.97875	498.405	1191.54	-1.2574	4.87e-07	0.0001502	1437	670445861	XP_008663191.1	720	2.5e-90	PREDICTED: histone H3.2-like [Zea mays]>gi|413918289|gb|AFW58221.1| histone H3.2 [Zea mays]	571457751	XM_006580810.1	263	4.05e-133	PREDICTED: Glycine max histone H3-like centromeric protein CSE4-like (LOC100779059), mRNA	K11253	H3	histone H3	http://www.genome.jp/dbget-bin/www_bget?ko:K11253	--	--	--	--	PF00125//PF02291	Core histone H2A/H2B/H3/H4//Transcription initiation factor IID, 31kD subunit	GO:0006352	DNA-templated transcription, initiation	GO:0003677	DNA binding	--	--	KOG1745	Histones H3 and H4
Cluster-8728.12643	50.6013	0	Inf	4.95e-07	0.00015191	2601	356509026	XP_003523253.1	1277	4.65e-166	PREDICTED: transmembrane and TPR repeat-containing protein 1-like [Glycine max]	571451704	XM_003523205.2	578	0	PREDICTED: Glycine max transmembrane and TPR repeat-containing protein 1-like (LOC100795327), mRNA	--	--	--	--	--	--	--	--	PF13174//PF13371//PF13414//PF13181//PF00515//PF02362	Tetratricopeptide repeat//Tetratricopeptide repeat//TPR repeat//Tetratricopeptide repeat//Tetratricopeptide repeat//B3 DNA binding domain	--	--	GO:0005515//GO:0003677	protein binding//DNA binding	--	--	--	--
Cluster-8728.72474	150.966	465.92	-1.6259	4.99e-07	0.0001528	3423	356495063	XP_003516400.1	3168	0	PREDICTED: probably inactive leucine-rich repeat receptor-like protein kinase IMK2-like [Glycine max]	593264927	XM_007134580.1	1436	0	Phaseolus vulgaris hypothetical protein (PHAVU_010G064300g) mRNA, complete cds	--	--	--	--	--	--	--	--	PF00069//PF13855//PF07714//PF01848//PF00560	Protein kinase domain//Leucine rich repeat//Protein tyrosine kinase//Hok/gef family//Leucine Rich Repeat	GO:0006468	protein phosphorylation	GO:0004672//GO:0005515//GO:0005524	protein kinase activity//protein binding//ATP binding	GO:0016020	membrane	--	--
Cluster-8728.20779	0	46.9193	#NAME?	5.02e-07	0.00015367	2089	593788512	XP_007157295.1	1515	0	hypothetical protein PHAVU_002G058000g [Phaseolus vulgaris]>gi|561030710|gb|ESW29289.1| hypothetical protein PHAVU_002G058000g [Phaseolus vulgaris]	571436313	XM_003516615.2	590	0	PREDICTED: Glycine max metalloendoproteinase 1-like (LOC100794001), mRNA	--	--	--	--	--	--	--	--	PF01400//PF07998//PF00413//PF00048	Astacin (Peptidase family M12A)//Peptidase family M54//Matrixin//Small cytokines (intecrine/chemokine), interleukin-8 like	GO:0006935//GO:0007165//GO:0006508//GO:0006955	chemotaxis//signal transduction//proteolysis//immune response	GO:0004222//GO:0008009//GO:0008270	metalloendopeptidase activity//chemokine activity//zinc ion binding	GO:0031012//GO:0005576	extracellular matrix//extracellular region	KOG1565	Gelatinase A and related matrix metalloproteases
Cluster-8728.105485	50.0277	0	Inf	5.1e-07	0.00015556	937	571466086	XP_006583559.1	243	2.58e-23	PREDICTED: uncharacterized protein LOC100820064 [Glycine max]	571433523	XM_003516404.2	136	1.04e-62	PREDICTED: Glycine max programmed cell death protein 4-like (LOC100816703), transcript variant 1, mRNA	--	--	--	--	--	--	--	--	--	--	--	--	--	--	--	--	--	--
Cluster-8728.68979	139.789	448.989	-1.6834	5.09e-07	0.00015556	1796	356542728	XP_003539817.1	1115	2.33e-143	PREDICTED: alcohol-forming fatty acyl-CoA reductase-like isoform 1 [Glycine max]>gi|734375893|gb|KHN21131.1| Fatty acyl-CoA reductase 3 [Glycine soja]	571488980	XM_006591022.1	541	0	PREDICTED: Glycine max alcohol-forming fatty acyl-CoA reductase-like (LOC100787403), mRNA	K13356	FAR	fatty acyl-CoA reductase	http://www.genome.jp/dbget-bin/www_bget?ko:K13356	Q93ZB9	829	1.36e-101	Fatty acyl-CoA reductase 3 OS=Arabidopsis thaliana GN=FAR3 PE=2 SV=1	PF03015	Male sterility protein	--	--	GO:0080019	fatty-acyl-CoA reductase (alcohol-forming) activity	--	--	KOG1221	Acyl-CoA reductase
Cluster-8728.80741	4252.72	962.416	2.1437	5.17e-07	0.00015754	1262	734418854	KHN39771.1	346	1.54e-36	hypothetical protein glysoja_020511 [Glycine soja]	351726009	NM_001250183.1	204	2.22e-100	Glycine max uncharacterized LOC100306585 (LOC100306585), mRNA >gnl|BL_ORD_ID|7210133 Soybean clone JCVI-FLGm-5C20 unknown mRNA	--	--	--	--	--	--	--	--	--	--	--	--	--	--	--	--	--	--
Cluster-8728.99221	73.3307	2.72678	4.7491	5.25e-07	0.00015969	2011	358248010	NP_001240046.1	1290	7.11e-171	uncharacterized protein LOC100782924 [Glycine max]>gi|255647735|gb|ACU24328.1| unknown [Glycine max]>gi|734383750|gb|KHN24094.1| Glyceraldehyde-3-phosphate dehydrogenase, cytosolic [Glycine soja]	402794533	NM_001253117.2	655	0	Glycine max glyceraldehyde-3-phosphate dehydrogenase, cytosolic-like (LOC100782924), mRNA	K00134	GAPDH, gapA	glyceraldehyde 3-phosphate dehydrogenase	http://www.genome.jp/dbget-bin/www_bget?ko:K00134	--	--	--	--	PF01113//PF00044//PF02800//PF02826	Dihydrodipicolinate reductase, N-terminus//Glyceraldehyde 3-phosphate dehydrogenase, NAD binding domain//Glyceraldehyde 3-phosphate dehydrogenase, C-terminal domain//D-isomer specific 2-hydroxyacid dehydrogenase, NAD binding domain	GO:0055114//GO:0006006//GO:0009085//GO:0009089	oxidation-reduction process//glucose metabolic process//lysine biosynthetic process//lysine biosynthetic process via diaminopimelate	GO:0050661//GO:0008839//GO:0016620//GO:0051287	NADP binding//4-hydroxy-tetrahydrodipicolinate reductase//oxidoreductase activity, acting on the aldehyde or oxo group of donors, NAD or NADP as acceptor//NAD binding	--	--	KOG0657	Glyceraldehyde 3-phosphate dehydrogenase
Cluster-8728.116089	198.438	572.865	-1.5295	5.31e-07	0.00016111	937	593332078	XP_007139465.1	663	6.25e-84	hypothetical protein PHAVU_008G031800g [Phaseolus vulgaris]>gi|561012598|gb|ESW11459.1| hypothetical protein PHAVU_008G031800g [Phaseolus vulgaris]	593332077	XM_007139403.1	271	9.31e-138	Phaseolus vulgaris hypothetical protein (PHAVU_008G031800g) mRNA, complete cds	K13448	CML	calcium-binding protein CML	http://www.genome.jp/dbget-bin/www_bget?ko:K13448	--	--	--	--	PF13405//PF12763//PF00404//PF13833//PF00036//PF10591//PF13499//PF13202	EF-hand domain//Cytoskeletal-regulatory complex EF hand//Dockerin type I repeat//EF-hand domain pair//EF hand//Secreted protein acidic and rich in cysteine Ca binding region//EF-hand domain pair//EF hand	GO:0007165//GO:0005975	signal transduction//carbohydrate metabolic process	GO:0005509//GO:0004553//GO:0005515	calcium ion binding//hydrolase activity, hydrolyzing O-glycosyl compounds//protein binding	GO:0005578	proteinaceous extracellular matrix	KOG0027	Calmodulin and related proteins (EF-Hand superfamily)
Cluster-8728.74803	372.765	942.169	-1.3377	5.38e-07	0.00016295	1464	351724741	NP_001236812.1	1424	0	thiamin biosynthetic enzyme [Glycine max]>gi|6552395|dbj|BAA88227.1| thiamin biosynthetic enzyme [Glycine max]	292747376	AK337193.1	575	0	Lotus japonicus cDNA, clone: LjFL1-048-DA08, HTC	K03146	THI4, THI1	thiamine thiazole synthase	http://www.genome.jp/dbget-bin/www_bget?ko:K03146	--	--	--	--	PF04983//PF07992//PF01266//PF01134//PF00732//PF01494//PF12831//PF05834	RNA polymerase Rpb1, domain 3//Pyridine nucleotide-disulphide oxidoreductase//FAD dependent oxidoreductase//Glucose inhibited division protein A//GMC oxidoreductase//FAD binding domain//FAD dependent oxidoreductase//Lycopene cyclase protein	GO:0006144//GO:0055114//GO:0006206//GO:0016117//GO:0006351//GO:0008033	purine nucleobase metabolic process//oxidation-reduction process//pyrimidine nucleobase metabolic process//carotenoid biosynthetic process//transcription, DNA-templated//tRNA processing	GO:0003899//GO:0016705//GO:0016491//GO:0071949//GO:0016614//GO:0050660//GO:0003677	DNA-directed RNA polymerase activity//oxidoreductase activity, acting on paired donors, with incorporation or reduction of molecular oxygen//oxidoreductase activity//FAD binding//oxidoreductase activity, acting on CH-OH group of donors//flavin adenine dinucleotide binding//DNA binding	GO:0005730	nucleolus	KOG2960	Protein involved in thiamine biosynthesis and DNA damage tolerance
Cluster-8728.120397	75.3425	296.246	-1.9753	5.4e-07	0.00016357	2819	356573611	XP_003554951.1	3271	0	PREDICTED: putative calcium-transporting ATPase 13, plasma membrane-type-like [Glycine max]	571554199	XM_003554903.2	1342	0	PREDICTED: Glycine max putative calcium-transporting ATPase 13, plasma membrane-type-like (LOC100793918), mRNA	K01537	E3.6.3.8	Ca2+-transporting ATPase	http://www.genome.jp/dbget-bin/www_bget?ko:K01537	--	--	--	--	PF06814//PF00122//PF06481	Lung seven transmembrane receptor//E1-E2 ATPase//COX Aromatic Rich Motif	GO:0022900//GO:0006118//GO:0055114	electron transport chain//obsolete electron transport//oxidation-reduction process	GO:0046872//GO:0008827//GO:0000166	metal ion binding//cytochrome o ubiquinol oxidase activity//nucleotide binding	GO:0016021//GO:0009319	integral component of membrane//cytochrome o ubiquinol oxidase complex	KOG0204	Calcium transporting ATPase
Cluster-8728.67285	126.356	419.519	-1.7312	5.44e-07	0.00016416	2431	593457673	XP_007140671.1	1100	1.36e-138	hypothetical protein PHAVU_008G132000g [Phaseolus vulgaris]>gi|561013804|gb|ESW12665.1| hypothetical protein PHAVU_008G132000g [Phaseolus vulgaris]	571474429	XM_006586158.1	452	0	PREDICTED: Glycine max uncharacterized LOC102663802 (LOC102663802), mRNA	--	--	--	--	--	--	--	--	--	--	--	--	--	--	--	--	--	--
Cluster-8728.76331	95.0498	337.157	-1.8267	5.43e-07	0.00016416	1319	502114876	XP_004495071.1	830	7.73e-104	PREDICTED: protein JASON [Cicer arietinum]	821594481	LN846349.1	433	0	Trifolium pratense genome assembly redclover, chromosome : chr1	--	--	--	--	--	--	--	--	--	--	--	--	--	--	--	--	--	--
Cluster-8728.62070	706.177	263.498	1.4222	5.54e-07	0.00016677	2073	217073002	ACJ84861.1	972	1.18e-124	unknown [Medicago truncatula]>gi|657405991|gb|KEH44421.1| GRAM domain protein/ABA-responsive-like protein [Medicago truncatula]	388505195	BT140869.1	432	0	Lotus japonicus clone JCVI-FLLj-3O3 unknown mRNA	--	--	--	--	--	--	--	--	--	--	--	--	--	--	--	--	--	--
Cluster-8728.112238	185.268	539.042	-1.5408	5.59e-07	0.00016812	1412	734418178	KHN39423.1	258	6.18e-24	Thaumatin-like protein [Glycine soja]	821594481	LN846349.1	48	1.31e-13	Trifolium pratense genome assembly redclover, chromosome : chr1	--	--	--	--	--	--	--	--	PF11789//PF11857	Zinc-finger of the MIZ type in Nse subunit//Domain of unknown function (DUF3377)	--	--	GO:0004222//GO:0008270	metalloendopeptidase activity//zinc ion binding	--	--	--	--
Cluster-8728.113523	1613.7	3444.27	-1.0938	5.63e-07	0.00016906	2103	734437698	KHN48702.1	944	6.75e-120	Putative glycosyltransferase 3 [Glycine soja]	821594489	LN846353.1	620	0	Trifolium pratense genome assembly redclover, chromosome : chr5	K08238	XXT	xyloglucan 6-xylosyltransferase	http://www.genome.jp/dbget-bin/www_bget?ko:K08238	--	--	--	--	PF05637	galactosyl transferase GMA12/MNN10 family	--	--	GO:0016757	transferase activity, transferring glycosyl groups	GO:0016021	integral component of membrane	--	--
Cluster-8728.96895	197.001	560.867	-1.5095	5.67e-07	0.00016991	2271	502130339	XP_004500618.1	2053	0	PREDICTED: inactive TPR repeat-containing thioredoxin TTL3 [Cicer arietinum]	571459881	XM_003527861.2	821	0	PREDICTED: Glycine max TPR repeat-containing thioredoxin TTL1-like (LOC100814381), mRNA	K09527	DNAJC7	DnaJ homolog subfamily C member 7	http://www.genome.jp/dbget-bin/www_bget?ko:K09527	--	--	--	--	PF07721//PF13414//PF00515//PF13176//PF13181//PF13374//PF13371//PF13174	Tetratricopeptide repeat//TPR repeat//Tetratricopeptide repeat//Tetratricopeptide repeat//Tetratricopeptide repeat//Tetratricopeptide repeat//Tetratricopeptide repeat//Tetratricopeptide repeat	--	--	GO:0005515//GO:0042802	protein binding//identical protein binding	--	--	KOG1124	FOG: TPR repeat
Cluster-8728.91224	815.563	1832.02	-1.1676	5.82e-07	0.00017413	3126	357521691	XP_003631134.1	2539	0	Atypical receptor-like kinase MARK [Medicago truncatula]	828316497	XM_004503199.2	1012	0	PREDICTED: Cicer arietinum probable inactive receptor kinase RLK902 (LOC101490828), mRNA	--	--	--	--	--	--	--	--	PF13855//PF00069//PF07714//PF05808	Leucine rich repeat//Protein kinase domain//Protein tyrosine kinase//Podoplanin	GO:0006468	protein phosphorylation	GO:0004672//GO:0005515//GO:0005524	protein kinase activity//protein binding//ATP binding	GO:0016021	integral component of membrane	--	--
Cluster-8728.106240	137.235	18.0065	2.9301	5.83e-07	0.00017437	4191	593695569	XP_007148283.1	921	6.49e-110	hypothetical protein PHAVU_006G195200g [Phaseolus vulgaris]>gi|561021506|gb|ESW20277.1| hypothetical protein PHAVU_006G195200g [Phaseolus vulgaris]	593695568	XM_007148221.1	466	0	Phaseolus vulgaris hypothetical protein (PHAVU_006G195200g) mRNA, complete cds	--	--	--	--	--	--	--	--	--	--	--	--	--	--	--	--	--	--
Cluster-8728.105580	266.926	710.881	-1.4132	5.89e-07	0.00017576	1371	593704056	XP_007152429.1	457	3.67e-51	hypothetical protein PHAVU_004G129600g [Phaseolus vulgaris]>gi|561025738|gb|ESW24423.1| hypothetical protein PHAVU_004G129600g [Phaseolus vulgaris]	126566692	EF416182.1	195	2.44e-95	Sesbania rostrata cDNA-AFLP fragment 044BT43M23-448.9 genomic sequence	--	--	--	--	--	--	--	--	PF00197	Trypsin and protease inhibitor	--	--	GO:0004866	endopeptidase inhibitor activity	--	--	--	--
Cluster-8728.100156	774.233	1732.19	-1.1618	5.92e-07	0.00017617	2375	388503746	AFK39939.1	1374	0	unknown [Medicago truncatula]	189163092	AP010326.1	460	0	Lotus japonicus genomic DNA, chromosome 2, clone: LjT14B16, TM1766, complete sequence	K00430	E1.11.1.7	peroxidase	http://www.genome.jp/dbget-bin/www_bget?ko:K00430	--	--	--	--	PF00141//PF03244	Peroxidase//Photosystem I reaction centre subunit VI	GO:0006804//GO:0015979//GO:0055114//GO:0006979	obsolete peroxidase reaction//photosynthesis//oxidation-reduction process//response to oxidative stress	GO:0020037//GO:0004601	heme binding//peroxidase activity	GO:0009522//GO:0009538	photosystem I//photosystem I reaction center	--	--
Cluster-8728.132636	0	46.3739	#NAME?	5.93e-07	0.00017617	3656	734425323	KHN43042.1	2356	0	U-box domain-containing protein 10 [Glycine soja]	571467294	XM_003528478.2	1219	0	PREDICTED: Glycine max U-box domain-containing protein 11-like (LOC100815448), mRNA	--	--	--	--	--	--	--	--	PF11789//PF11640//PF00514//PF04564	Zinc-finger of the MIZ type in Nse subunit//Telomere-length maintenance and DNA damage repair//Armadillo/beta-catenin-like repeat//U-box domain	GO:0016567//GO:0016310//GO:0009069	protein ubiquitination//phosphorylation//serine family amino acid metabolic process	GO:0008270//GO:0004674//GO:0004842//GO:0005515	zinc ion binding//protein serine/threonine kinase activity//ubiquitin-protein transferase activity//protein binding	--	--	KOG4224	Armadillo repeat protein VAC8 required for vacuole fusion, inheritance and cytosol-to-vacuole protein targeting
Cluster-8728.166172	0	46.3718	#NAME?	5.94e-07	0.00017617	3292	571467644	XP_006584000.1	154	4.21e-08	PREDICTED: psbB mRNA maturation factor Mbb1, chloroplastic-like isoform X2 [Glycine max]	189163233	AP010467.1	89	5e-36	Lotus japonicus genomic DNA, chromosome 4, clone: LjT22K06, TM0429b, complete sequence	--	--	--	--	--	--	--	--	--	--	--	--	--	--	--	--	--	--
Cluster-8728.46163	120.336	6.54639	4.2002	5.94e-07	0.00017617	4298	593788382	XP_007157230.1	1795	0	hypothetical protein PHAVU_002G053700g [Phaseolus vulgaris]>gi|561030645|gb|ESW29224.1| hypothetical protein PHAVU_002G053700g [Phaseolus vulgaris]	593788381	XM_007157168.1	774	0	Phaseolus vulgaris hypothetical protein (PHAVU_002G053700g) mRNA, complete cds	--	--	--	--	--	--	--	--	PF15957//PF04130//PF04632//PF11744	Commissureless//Spc97 / Spc98 family//Fusaric acid resistance protein family//Aluminium activated malate transporter	GO:0006810//GO:0015743//GO:0000226//GO:0007411//GO:0090063	transport//malate transport//microtubule cytoskeleton organization//axon guidance//positive regulation of microtubule nucleation	--	--	GO:0005886//GO:0000922//GO:0005815	plasma membrane//spindle pole//microtubule organizing center	--	--
Cluster-8728.134600	21.3787	153.301	-2.8421	6.05e-07	0.0001792	3085	593782751	XP_007154416.1	2410	0	hypothetical protein PHAVU_003G117800g [Phaseolus vulgaris]>gi|561027770|gb|ESW26410.1| hypothetical protein PHAVU_003G117800g [Phaseolus vulgaris]	571467613	XM_006583930.1	1151	0	PREDICTED: Glycine max CAS1 domain-containing protein 1-like (LOC100794337), transcript variant X1, mRNA	--	--	--	--	--	--	--	--	--	--	--	--	--	--	--	--	KOG1699	O-acetyltransferase
Cluster-8728.127979	22.2758	148.39	-2.7358	6.09e-07	0.00018001	2060	357441007	XP_003590781.1	2354	0	Sieve element-occluding protein [Medicago truncatula]>gi|157313088|gb|ABV32455.1| sieve element occlusion by forisomes 1 [Medicago truncatula]>gi|355479829|gb|AES61032.1| sieve element occlusion protein [Medicago truncatula]	828303247	XM_004495277.2	881	0	PREDICTED: Cicer arietinum protein SIEVE ELEMENT OCCLUSION B-like (LOC101493939), mRNA	--	--	--	--	--	--	--	--	--	--	--	--	--	--	--	--	--	--
Cluster-8728.160247	53.3606	0	Inf	6.18e-07	0.00018236	1793	351720995	NP_001236171.1	242	3.14e-30	uncharacterized protein LOC100305492 [Glycine max]>gi|255625683|gb|ACU13186.1| unknown [Glycine max]	571525158	XM_003548519.2	345	1.32e-178	PREDICTED: Glycine max uncharacterized LOC100799633 (LOC100799633), mRNA	--	--	--	--	--	--	--	--	--	--	--	--	--	--	--	--	--	--
Cluster-8728.30875	293.795	76.3795	1.9435	6.26e-07	0.00018454	1604	657381618	KEH25589.1	1405	0	annexin D8 [Medicago truncatula]	828293730	XM_004489625.2	633	0	PREDICTED: Cicer arietinum annexin A13-like (LOC101501647), mRNA	K17095	ANXA7_11	annexin A7/11	http://www.genome.jp/dbget-bin/www_bget?ko:K17095	--	--	--	--	PF00191	Annexin	--	--	GO:0005544//GO:0005509	calcium-dependent phospholipid binding//calcium ion binding	--	--	KOG0819	Annexin
Cluster-8728.76492	60.8202	1.09071	5.8012	6.31e-07	0.00018578	3432	296088204	CBI35719.3	306	3.27e-28	unnamed protein product [Vitis vinifera]	821594481	LN846349.1	203	2.21e-99	Trifolium pratense genome assembly redclover, chromosome : chr1	--	--	--	--	--	--	--	--	PF03884//PF00069//PF07714	Domain of unknown function (DUF329)//Protein kinase domain//Protein tyrosine kinase	GO:0006468	protein phosphorylation	GO:0004672//GO:0008270//GO:0005524	protein kinase activity//zinc ion binding//ATP binding	--	--	KOG0192	Tyrosine kinase specific for activated (GTP-bound) p21cdc42Hs
Cluster-8728.78733	188.513	543.406	-1.5274	6.33e-07	0.00018611	1594	593788216	XP_007157147.1	1343	3.25e-178	hypothetical protein PHAVU_002G046800g [Phaseolus vulgaris]>gi|561030562|gb|ESW29141.1| hypothetical protein PHAVU_002G046800g [Phaseolus vulgaris]	571436819	XM_003517533.2	518	0	PREDICTED: Glycine max sugar transport protein 13-like (LOC100810831), mRNA	--	--	--	--	--	--	--	--	PF02298//PF00083	Plastocyanin-like domain//Sugar (and other) transporter	GO:0055085//GO:0006118	transmembrane transport//obsolete electron transport	GO:0009055//GO:0022857	electron carrier activity//transmembrane transporter activity	GO:0016021	integral component of membrane	KOG0254	Predicted transporter (major facilitator superfamily)
Cluster-8728.87819	228.849	632.871	-1.4675	6.36e-07	0.00018683	2669	388504070	AFK40101.1	1558	0	unknown [Lotus japonicus]	388504069	BT140306.1	643	0	Lotus japonicus clone JCVI-FLLj-4K5 unknown mRNA	--	--	--	--	--	--	--	--	PF02468//PF06668	Photosystem II reaction centre N protein (psbN)//Inter-alpha-trypsin inhibitor heavy chain C-terminus	GO:0015979//GO:0030212	photosynthesis//hyaluronan metabolic process	GO:0004867	serine-type endopeptidase inhibitor activity	GO:0016020//GO:0009523//GO:0009539	membrane//photosystem II//photosystem II reaction center	--	--
Cluster-8728.134065	4.52242	83.4721	-4.2061	6.38e-07	0.00018704	2026	747064765	XP_011078981.1	1110	1.3e-138	PREDICTED: uncharacterized protein LOC105162605 [Sesamum indicum]	698526937	XM_009762012.1	39	1.91e-08	PREDICTED: Nicotiana sylvestris uncharacterized LOC104212668 (LOC104212668), mRNA	K07437	CYP26A	cytochrome P450, family 26, subfamily A	http://www.genome.jp/dbget-bin/www_bget?ko:K07437	--	--	--	--	PF09668	Aspartyl protease	GO:0006508	proteolysis	GO:0004190	aspartic-type endopeptidase activity	--	--	KOG0017	FOG: Transposon-encoded proteins with TYA, reverse transcriptase, integrase domains in various combinations
Cluster-8728.120109	255.855	682.506	-1.4155	6.43e-07	0.00018781	1691	828316498	XP_004503256.2	1427	0	PREDICTED: probable inactive receptor kinase RLK902 [Cicer arietinum]	593704588	XM_007152606.1	371	0	Phaseolus vulgaris hypothetical protein (PHAVU_004G149100g) mRNA, complete cds	--	--	--	--	--	--	--	--	PF12822//PF00069//PF07714//PF10399	Protein of unknown function (DUF3816)//Protein kinase domain//Protein tyrosine kinase//Ubiquitinol-cytochrome C reductase Fe-S subunit TAT signal	GO:0055114//GO:0006118//GO:0006810//GO:0006468//GO:0015992//GO:0006119	oxidation-reduction process//obsolete electron transport//transport//protein phosphorylation//proton transport//oxidative phosphorylation	GO:0005524//GO:0004672//GO:0008121//GO:0005215	ATP binding//protein kinase activity//ubiquinol-cytochrome-c reductase activity//transporter activity	--	--	--	--
Cluster-8728.87301	18.6633	138.032	-2.8867	6.42e-07	0.00018781	1836	356507414	XP_003522462.1	342	5.83e-32	PREDICTED: patellin-3-like [Glycine max]>gi|734400132|gb|KHN31218.1| Patellin-5 [Glycine soja]	593328775	XM_007137753.1	198	7.07e-97	Phaseolus vulgaris hypothetical protein (PHAVU_009G157900g) mRNA, complete cds	--	--	--	--	--	--	--	--	PF08990	Erythronolide synthase docking	--	--	GO:0016740//GO:0048037	transferase activity//cofactor binding	--	--	--	--
Cluster-8728.82384	370.943	110.205	1.751	6.49e-07	0.00018923	2979	502128056	XP_004499921.1	1288	5.28e-164	PREDICTED: polyamine oxidase 1 [Cicer arietinum]	828310856	XM_004499864.2	594	0	PREDICTED: Cicer arietinum polyamine oxidase 1 (LOC101499173), mRNA	K13366	MPAO, PAO1	polyamine oxidase	http://www.genome.jp/dbget-bin/www_bget?ko:K13366	--	--	--	--	PF01593//PF04546	Flavin containing amine oxidoreductase//Sigma-70, non-essential region	GO:0055114//GO:0006352//GO:0006355	oxidation-reduction process//DNA-templated transcription, initiation//regulation of transcription, DNA-templated	GO:0003700//GO:0003677//GO:0016987//GO:0016491	transcription factor activity, sequence-specific DNA binding//DNA binding//sigma factor activity//oxidoreductase activity	GO:0005667	transcription factor complex	KOG0029	Amine oxidase
Cluster-8728.13351	61.6452	248.775	-2.0128	6.6e-07	0.00019214	1253	502153598	XP_004509399.1	1539	0	PREDICTED: peroxidase 64 [Cicer arietinum]	828326806	XM_004509342.2	693	0	PREDICTED: Cicer arietinum peroxidase 64 (LOC101504738), mRNA	K00430	E1.11.1.7	peroxidase	http://www.genome.jp/dbget-bin/www_bget?ko:K00430	--	--	--	--	PF00141	Peroxidase	GO:0006804//GO:0006979//GO:0055114	obsolete peroxidase reaction//response to oxidative stress//oxidation-reduction process	GO:0004601//GO:0020037	peroxidase activity//heme binding	--	--	--	--
Cluster-8728.101517	109.747	372.641	-1.7636	6.67e-07	0.00019394	4823	734411911	KHN36297.1	3425	0	Calcium-transporting ATPase 2, plasma membrane-type [Glycine soja]	821594482	LN846350.1	1679	0	Trifolium pratense genome assembly redclover, chromosome : chr2	K01537	E3.6.3.8	Ca2+-transporting ATPase	http://www.genome.jp/dbget-bin/www_bget?ko:K01537	--	--	--	--	PF00122	E1-E2 ATPase	--	--	GO:0000166//GO:0046872	nucleotide binding//metal ion binding	--	--	KOG0204	Calcium transporting ATPase
Cluster-8728.64265	599.56	213.319	1.4909	6.68e-07	0.00019407	1488	571496117	XP_006593523.1	896	3.77e-106	PREDICTED: putative cadmium/zinc-transporting ATPase HMA4-like [Glycine max]	571496116	XM_006593460.1	318	1.12e-163	PREDICTED: Glycine max putative cadmium/zinc-transporting ATPase HMA4-like (LOC100817567), mRNA	K01534	zntA	Cd2+/Zn2+-exporting ATPase	http://www.genome.jp/dbget-bin/www_bget?ko:K01534	--	--	--	--	--	--	--	--	--	--	--	--	--	--
Cluster-8728.105517	91.6818	512.827	-2.4838	6.79e-07	0.00019646	1794	571474030	XP_006586103.1	1567	0	PREDICTED: protein SEC13 homolog isoform X2 [Glycine max]	292786850	AK338638.1	694	0	Lotus japonicus cDNA, clone: LjFL2-035-AE02, HTC	K14004	SEC13	protein transport protein SEC13	http://www.genome.jp/dbget-bin/www_bget?ko:K14004	--	--	--	--	PF00400	WD domain, G-beta repeat	--	--	GO:0005515	protein binding	--	--	KOG1332	Vesicle coat complex COPII, subunit SEC13
Cluster-8728.44722	81.1152	299.53	-1.8847	6.79e-07	0.00019646	1562	734397377	KHN30132.1	1352	0	ADP,ATP carrier protein, mitochondrial [Glycine soja]	571503002	XM_006594979.1	661	0	PREDICTED: Glycine max ADP,ATP carrier protein, mitochondrial-like (LOC100800843), transcript variant X3, mRNA	K05863	SLC25A4S, ANT	solute carrier family 25 (mitochondrial adenine nucleotide translocator), member 4/5/6/31	http://www.genome.jp/dbget-bin/www_bget?ko:K05863	--	--	--	--	--	--	--	--	--	--	--	--	KOG0749	Mitochondrial ADP/ATP carrier proteins
Cluster-8728.74339	355.128	905.658	-1.3506	6.79e-07	0.00019646	1481	593699714	XP_007150296.1	590	8.43e-71	hypothetical protein PHAVU_005G141500g [Phaseolus vulgaris]>gi|561023560|gb|ESW22290.1| hypothetical protein PHAVU_005G141500g [Phaseolus vulgaris]	571502809	XM_003543455.2	192	1.23e-93	PREDICTED: Glycine max zinc finger protein ZAT11-like (LOC100781211), mRNA	--	--	--	--	--	--	--	--	PF13465//PF13912//PF00096//PF16622	Zinc-finger double domain//C2H2-type zinc finger//Zinc finger, C2H2 type//zinc-finger C2H2-type	--	--	GO:0046872	metal ion binding	--	--	--	--
Cluster-8728.90285	2484.99	14.7301	7.3983	6.83e-07	0.00019711	1967	357483793	XP_003612183.1	475	1.87e-49	hypothetical protein MTR_5g022270 [Medicago truncatula]>gi|355513518|gb|AES95141.1| Ulp1 protease family, carboxy-terminal domain protein [Medicago truncatula]	--	--	--	--	--	--	--	--	--	--	--	--	--	PF02902	Ulp1 protease family, C-terminal catalytic domain	GO:0006508	proteolysis	GO:0008234	cysteine-type peptidase activity	--	--	--	--
Cluster-8728.99108	421.694	1030.06	-1.2885	6.87e-07	0.0001982	2652	388504070	AFK40101.1	1578	0	unknown [Lotus japonicus]	388504069	BT140306.1	658	0	Lotus japonicus clone JCVI-FLLj-4K5 unknown mRNA	--	--	--	--	--	--	--	--	PF06668//PF02468	Inter-alpha-trypsin inhibitor heavy chain C-terminus//Photosystem II reaction centre N protein (psbN)	GO:0015979//GO:0030212	photosynthesis//hyaluronan metabolic process	GO:0004867	serine-type endopeptidase inhibitor activity	GO:0016020//GO:0009523//GO:0009539	membrane//photosystem II//photosystem II reaction center	--	--
Cluster-8728.108593	242.238	29.4577	3.0397	7e-07	0.00020154	856	351725349	NP_001237857.1	721	1.13e-92	uncharacterized protein LOC100305352 precursor [Glycine max]>gi|239992735|gb|ACS36783.1| unknown [Glycine max]	--	--	--	--	--	--	--	--	--	--	--	--	--	PF00197	Trypsin and protease inhibitor	--	--	GO:0004866	endopeptidase inhibitor activity	--	--	--	--
Cluster-8728.35152	0	45.8307	#NAME?	7.01e-07	0.00020154	2552	571484390	XP_006589546.1	2386	0	PREDICTED: spindle pole body protein pcp1-like [Glycine max]>gi|734377904|gb|KHN21739.1| hypothetical protein glysoja_027623 [Glycine soja]	571484389	XM_006589483.1	1194	0	PREDICTED: Glycine max spindle pole body protein pcp1-like (LOC100806603), mRNA	--	--	--	--	--	--	--	--	PF07859	alpha/beta hydrolase fold	GO:0008152	metabolic process	GO:0016787	hydrolase activity	--	--	--	--
Cluster-8728.98725	257.352	684.174	-1.4106	7.04e-07	0.00020213	949	571545316	XP_006602341.1	927	8.38e-122	PREDICTED: uncharacterized protein LOC100810206 [Glycine max]	571473682	XM_003531997.2	406	0	PREDICTED: Glycine max uncharacterized LOC100785006 (LOC100785006), mRNA	--	--	--	--	--	--	--	--	--	--	--	--	--	--	--	--	--	--
Cluster-8728.62531	172.964	504.664	-1.5449	7.07e-07	0.00020274	1319	356527026	XP_003532115.1	1088	2.94e-142	PREDICTED: spermidine hydroxycinnamoyl transferase-like [Glycine max]>gi|734309794|gb|KHM99604.1| Hydroxycinnamoyl-Coenzyme A shikimate/quinate hydroxycinnamoyltransferase [Glycine soja]	571473875	XM_003532067.2	167	8.61e-80	PREDICTED: Glycine max spermidine hydroxycinnamoyl transferase-like (LOC100779814), mRNA	K13065	E2.3.1.133, HCT	shikimate O-hydroxycinnamoyltransferase	http://www.genome.jp/dbget-bin/www_bget?ko:K13065	--	--	--	--	PF02458	Transferase family	--	--	GO:0016747	transferase activity, transferring acyl groups other than amino-acyl groups	--	--	--	--
Cluster-8728.99969	1184.36	442.497	1.4204	7.14e-07	0.00020439	1447	593330759	XP_007138806.1	2172	0	hypothetical protein PHAVU_009G239000g [Phaseolus vulgaris]>gi|561011893|gb|ESW10800.1| hypothetical protein PHAVU_009G239000g [Phaseolus vulgaris]	31580852	AB086373.1	1038	0	Sesbania rostrata srha4 mRNA for plasma membrane H+-ATPase, complete cds	K01535	E3.6.3.6	H+-transporting ATPase	http://www.genome.jp/dbget-bin/www_bget?ko:K01535	--	--	--	--	PF03102//PF07415//PF00122//PF00551	NeuB family//Gammaherpesvirus latent membrane protein (LMP2) protein//E1-E2 ATPase//Formyl transferase	GO:0019042//GO:0009058//GO:0016051	viral latency//biosynthetic process//carbohydrate biosynthetic process	GO:0000166//GO:0016742//GO:0046872	nucleotide binding//hydroxymethyl-, formyl- and related transferase activity//metal ion binding	GO:0033644	host cell membrane	KOG0205	Plasma membrane H+-transporting ATPase
Cluster-8728.118853	0	183.885	#NAME?	7.39e-07	0.00021078	4731	828326884	XP_012573753.1	1828	0	PREDICTED: probable serine protease EDA2 isoform X2 [Cicer arietinum]	255645751	BT098136.1	805	0	Soybean clone JCVI-FLGm-22N14 unknown mRNA	--	--	--	--	--	--	--	--	PF00274//PF05577	Fructose-bisphosphate aldolase class-I//Serine carboxypeptidase S28	GO:0006098//GO:0006000//GO:0006020//GO:0006096//GO:0015976//GO:0006013//GO:0006508//GO:0006094	pentose-phosphate shunt//fructose metabolic process//inositol metabolic process//glycolytic process//carbon utilization//mannose metabolic process//proteolysis//gluconeogenesis	GO:0004332//GO:0008236	fructose-bisphosphate aldolase activity//serine-type peptidase activity	--	--	KOG1557	Fructose-biphosphate aldolase
Cluster-8728.89240	14.1408	120.031	-3.0855	7.4e-07	0.00021078	1715	356515230	XP_003526304.1	896	3.06e-113	PREDICTED: myb-related protein Myb4-like [Glycine max]>gi|734421000|gb|KHN41178.1| Myb-related protein Myb4 [Glycine soja]	571492959	XM_003540822.2	256	3.77e-129	PREDICTED: Glycine max MYB transcription factor MYB122 (MYB122), transcript variant X1, mRNA	K09422	MYBP	myb proto-oncogene protein, plant	http://www.genome.jp/dbget-bin/www_bget?ko:K09422	Q7XBH4	467	5.92e-52	Myb-related protein Myb4 OS=Oryza sativa subsp. japonica GN=MYB4 PE=2 SV=2	PF09111	SLIDE	GO:0006338	chromatin remodeling	GO:0016818//GO:0003676//GO:0005524	hydrolase activity, acting on acid anhydrides, in phosphorus-containing anhydrides//nucleic acid binding//ATP binding	GO:0005634	nucleus	KOG0048	Transcription factor, Myb superfamily
Cluster-8728.89994	2100.28	4439.98	-1.08	7.4e-07	0.00021078	879	356546005	XP_003541423.1	859	4.69e-112	PREDICTED: uncharacterized protein LOC100810770 [Glycine max]	571471921	XM_003531494.2	217	9.09e-108	PREDICTED: Glycine max uncharacterized LOC100785002 (LOC100785002), mRNA	--	--	--	--	--	--	--	--	--	--	--	--	--	--	--	--	--	--
[truncated: 2,036 more rows]

## Sheet: DEG_annot 27hvs0h
gene_id	WLR27H_readcount	R_readcount	log2FoldChange	pval	padj	Gene Length	NR GI	NR ID	NR Score	NR Evalue	NR Description	NT GI	NT ID	NT Score	NT Evalue	NT Description	KO ID	KO Name	KO Description	Http Link	Swissprot ID	Swissprot Score	Swissprot Evalue	Swissprot Description	PFAM ID	PFAM description	Gene Ontology Biological Pathway	BP Description	Gene Ontology Molecular Function	MF Description	Gene Ontology Cellular Component	CC Description	KOG ID	KOG Description
[truncated: 9,738 more rows]
