# Supplementary material for: Elucidation of the molecular responses to waterlogging in Sesbania cannabina roots by transcriptome profiling
Source: Sci Rep. 2017 Aug 23;7:9256. doi: 10.1038/s41598-017-07740-5 (PMC5569044; doi:10.1038/s41598-017-07740-5)
Supplement: Supplementary file 4 — Table S3 [file 41598_2017_7740_MOESM4_ESM.xls]

GO_accession	Description	Term_type	Over_represented_pValue	Corrected_pValue	DEG_item	DEG_list	Bg_item	Bg_list	Gene_names
GO:0006535	cysteine biosynthetic process from serine	biological_process	9.4991e-11	2.1417e-07	8	699	39	106734	Cluster-8728.69994,Cluster-8728.100828,Cluster-8728.71568,Cluster-8728.107258,Cluster-8728.89322,Cluster-8728.107267,Cluster-8728.107259,Cluster-8728.104376
GO:0019344	cysteine biosynthetic process	biological_process	9.4991e-11	2.1417e-07	8	699	39	106734	Cluster-8728.104376,Cluster-8728.107267,Cluster-8728.107259,Cluster-8728.107258,Cluster-8728.89322,Cluster-8728.71568,Cluster-8728.69994,Cluster-8728.100828
GO:0006534	cysteine metabolic process	biological_process	1.1102e-10	2.1417e-07	10	699	76	106734	Cluster-8728.107258,Cluster-8728.89322,Cluster-8728.121050,Cluster-8728.71568,Cluster-8728.100828,Cluster-8728.69994,Cluster-8728.104376,Cluster-8728.107267,Cluster-8728.107259,Cluster-8728.100644
GO:0006006	glucose metabolic process	biological_process	5.6591e-10	8.1872e-07	23	699	722	106734	Cluster-8728.112865,Cluster-8728.99229,Cluster-8728.88655,Cluster-8728.118672,Cluster-8728.86801,Cluster-8728.113802,Cluster-8728.99221,Cluster-8728.97912,Cluster-8728.90490,Cluster-8728.99359,Cluster-8728.88646,Cluster-8728.121050,Cluster-8728.91871,Cluster-8728.103732,Cluster-8728.113805,Cluster-8728.103733,Cluster-8728.120033,Cluster-8728.100644,Cluster-8728.113801,Cluster-8728.91868,Cluster-8…
GO:0006096	glycolytic process	biological_process	3.3276e-09	1.9765e-06	18	699	494	106734	Cluster-8728.88646,Cluster-8728.99359,Cluster-8728.103732,Cluster-8728.121050,Cluster-8728.113802,Cluster-8728.86801,Cluster-8728.97912,Cluster-8728.112865,Cluster-8728.118672,Cluster-8728.88655,Cluster-8728.125377,Cluster-8728.103734,Cluster-8728.102000,Cluster-8728.120033,Cluster-8728.100644,Cluster-8728.113801,Cluster-8728.113805,Cluster-8728.103733
GO:0006757	ATP generation from ADP	biological_process	3.3276e-09	1.9765e-06	18	699	494	106734	Cluster-8728.103732,Cluster-8728.121050,Cluster-8728.88646,Cluster-8728.99359,Cluster-8728.97912,Cluster-8728.113802,Cluster-8728.86801,Cluster-8728.118672,Cluster-8728.88655,Cluster-8728.112865,Cluster-8728.102000,Cluster-8728.125377,Cluster-8728.103734,Cluster-8728.113801,Cluster-8728.120033,Cluster-8728.100644,Cluster-8728.103733,Cluster-8728.113805
GO:0009135	purine nucleoside diphosphate metabolic process	biological_process	3.4154e-09	1.9765e-06	18	699	495	106734	Cluster-8728.103733,Cluster-8728.113805,Cluster-8728.113801,Cluster-8728.100644,Cluster-8728.120033,Cluster-8728.102000,Cluster-8728.103734,Cluster-8728.125377,Cluster-8728.88655,Cluster-8728.118672,Cluster-8728.112865,Cluster-8728.97912,Cluster-8728.86801,Cluster-8728.113802,Cluster-8728.121050,Cluster-8728.103732,Cluster-8728.99359,Cluster-8728.88646
GO:0009179	purine ribonucleoside diphosphate metabolic process	biological_process	3.4154e-09	1.9765e-06	18	699	495	106734	Cluster-8728.112865,Cluster-8728.88655,Cluster-8728.118672,Cluster-8728.86801,Cluster-8728.113802,Cluster-8728.97912,Cluster-8728.99359,Cluster-8728.88646,Cluster-8728.121050,Cluster-8728.103732,Cluster-8728.113805,Cluster-8728.103733,Cluster-8728.120033,Cluster-8728.100644,Cluster-8728.113801,Cluster-8728.103734,Cluster-8728.125377,Cluster-8728.102000
GO:0009185	ribonucleoside diphosphate metabolic process	biological_process	3.4154e-09	1.9765e-06	18	699	495	106734	Cluster-8728.99359,Cluster-8728.88646,Cluster-8728.103732,Cluster-8728.121050,Cluster-8728.112865,Cluster-8728.118672,Cluster-8728.88655,Cluster-8728.113802,Cluster-8728.86801,Cluster-8728.97912,Cluster-8728.125377,Cluster-8728.103734,Cluster-8728.102000,Cluster-8728.113805,Cluster-8728.103733,Cluster-8728.100644,Cluster-8728.120033,Cluster-8728.113801
GO:0046031	ADP metabolic process	biological_process	3.4154e-09	1.9765e-06	18	699	495	106734	Cluster-8728.112865,Cluster-8728.118672,Cluster-8728.88655,Cluster-8728.113802,Cluster-8728.86801,Cluster-8728.97912,Cluster-8728.88646,Cluster-8728.99359,Cluster-8728.103732,Cluster-8728.121050,Cluster-8728.113805,Cluster-8728.103733,Cluster-8728.100644,Cluster-8728.120033,Cluster-8728.113801,Cluster-8728.125377,Cluster-8728.103734,Cluster-8728.102000
GO:0004124	cysteine synthase activity	molecular_function	5.1109e-09	2.4647e-06	5	699	12	106734	Cluster-8728.104376,Cluster-8728.107258,Cluster-8728.107259,Cluster-8728.100828,Cluster-8728.107267
GO:0009333	cysteine synthase complex	cellular_component	5.1109e-09	2.4647e-06	5	699	12	106734	Cluster-8728.104376,Cluster-8728.107258,Cluster-8728.100828,Cluster-8728.107259,Cluster-8728.107267
GO:0000097	sulfur amino acid biosynthetic process	biological_process	7.9468e-09	3.4784e-06	9	699	95	106734	Cluster-8728.107259,Cluster-8728.107267,Cluster-8728.68580,Cluster-8728.104376,Cluster-8728.100828,Cluster-8728.69994,Cluster-8728.71568,Cluster-8728.89322,Cluster-8728.107258
GO:0072524	pyridine-containing compound metabolic process	biological_process	8.415e-09	3.4784e-06	25	699	957	106734	Cluster-8728.113801,Cluster-8728.120033,Cluster-8728.100644,Cluster-8728.103733,Cluster-8728.113805,Cluster-8728.102000,Cluster-8728.99507,Cluster-8728.103734,Cluster-8728.98454,Cluster-8728.91868,Cluster-8728.125377,Cluster-8728.97912,Cluster-8728.86801,Cluster-8728.113802,Cluster-8728.98048,Cluster-8728.88655,Cluster-8728.118672,Cluster-8728.112865,Cluster-8728.121050,Cluster-8728.103732,Cluste…
GO:0006090	pyruvate metabolic process	biological_process	9.5425e-09	3.6815e-06	24	699	896	106734	Cluster-8728.113805,Cluster-8728.82110,Cluster-8728.103733,Cluster-8728.100644,Cluster-8728.120033,Cluster-8728.113801,Cluster-8728.125377,Cluster-8728.103734,Cluster-8728.102000,Cluster-8728.103585,Cluster-8728.104297,Cluster-8728.112865,Cluster-8728.118672,Cluster-8728.88655,Cluster-8728.116463,Cluster-8728.113802,Cluster-8728.86801,Cluster-8728.97912,Cluster-8728.23248,Cluster-8728.99359,Clust…
GO:0044724	single-organism carbohydrate catabolic process	biological_process	1.1793e-08	4.2056e-06	19	699	591	106734	Cluster-8728.100644,Cluster-8728.120033,Cluster-8728.130733,Cluster-8728.113801,Cluster-8728.113805,Cluster-8728.103733,Cluster-8728.125377,Cluster-8728.103734,Cluster-8728.102000,Cluster-8728.113802,Cluster-8728.86801,Cluster-8728.97912,Cluster-8728.112865,Cluster-8728.118672,Cluster-8728.88655,Cluster-8728.88646,Cluster-8728.99359,Cluster-8728.103732,Cluster-8728.121050
GO:0006733	oxidoreduction coenzyme metabolic process	biological_process	1.2354e-08	4.2056e-06	28	699	1193	106734	Cluster-8728.70300,Cluster-8728.30014,Cluster-8728.103734,Cluster-8728.91868,Cluster-8728.122360,Cluster-8728.125377,Cluster-8728.102000,Cluster-8728.100644,Cluster-8728.120033,Cluster-8728.113801,Cluster-8728.113805,Cluster-8728.103733,Cluster-8728.99359,Cluster-8728.88646,Cluster-8728.104108,Cluster-8728.121050,Cluster-8728.81592,Cluster-8728.91871,Cluster-8728.103732,Cluster-8728.90490,Cluster…
GO:0046496	nicotinamide nucleotide metabolic process	biological_process	2.194e-08	6.9724e-06	23	699	866	106734	Cluster-8728.86801,Cluster-8728.113802,Cluster-8728.97912,Cluster-8728.112865,Cluster-8728.88655,Cluster-8728.98048,Cluster-8728.118672,Cluster-8728.99359,Cluster-8728.88646,Cluster-8728.104108,Cluster-8728.121050,Cluster-8728.91871,Cluster-8728.103732,Cluster-8728.90490,Cluster-8728.120033,Cluster-8728.100644,Cluster-8728.113801,Cluster-8728.113805,Cluster-8728.103733,Cluster-8728.103734,Cluster…
GO:0009070	serine family amino acid biosynthetic process	biological_process	2.2892e-08	6.9724e-06	8	699	73	106734	Cluster-8728.107259,Cluster-8728.107267,Cluster-8728.104376,Cluster-8728.69994,Cluster-8728.100828,Cluster-8728.71568,Cluster-8728.89322,Cluster-8728.107258
GO:0006165	nucleoside diphosphate phosphorylation	biological_process	2.4741e-08	7.1587e-06	18	699	556	106734	Cluster-8728.103733,Cluster-8728.113805,Cluster-8728.113801,Cluster-8728.100644,Cluster-8728.120033,Cluster-8728.102000,Cluster-8728.103734,Cluster-8728.125377,Cluster-8728.88655,Cluster-8728.118672,Cluster-8728.112865,Cluster-8728.97912,Cluster-8728.86801,Cluster-8728.113802,Cluster-8728.121050,Cluster-8728.103732,Cluster-8728.88646,Cluster-8728.99359
GO:0019362	pyridine nucleotide metabolic process	biological_process	2.9061e-08	7.5167e-06	23	699	879	106734	Cluster-8728.118672,Cluster-8728.98048,Cluster-8728.88655,Cluster-8728.112865,Cluster-8728.97912,Cluster-8728.113802,Cluster-8728.86801,Cluster-8728.90490,Cluster-8728.91871,Cluster-8728.103732,Cluster-8728.121050,Cluster-8728.104108,Cluster-8728.99359,Cluster-8728.88646,Cluster-8728.103733,Cluster-8728.113805,Cluster-8728.113801,Cluster-8728.120033,Cluster-8728.100644,Cluster-8728.102000,Cluster…
GO:0004866	endopeptidase inhibitor activity	molecular_function	2.9875e-08	7.5167e-06	13	699	280	106734	Cluster-8728.16705,Cluster-8728.90389,Cluster-8728.109425,Cluster-8728.160515,Cluster-8728.19296,Cluster-8728.163039,Cluster-8728.19766,Cluster-8728.20485,Cluster-8728.108593,Cluster-8728.22825,Cluster-8728.23395,Cluster-8728.52613,Cluster-8728.23104
GO:0061135	endopeptidase regulator activity	molecular_function	2.9875e-08	7.5167e-06	13	699	280	106734	Cluster-8728.20485,Cluster-8728.108593,Cluster-8728.22825,Cluster-8728.23395,Cluster-8728.52613,Cluster-8728.23104,Cluster-8728.163039,Cluster-8728.19766,Cluster-8728.160515,Cluster-8728.19296,Cluster-8728.16705,Cluster-8728.90389,Cluster-8728.109425
GO:0046939	nucleotide phosphorylation	biological_process	3.8887e-08	9.3767e-06	18	699	570	106734	Cluster-8728.125377,Cluster-8728.103734,Cluster-8728.102000,Cluster-8728.120033,Cluster-8728.100644,Cluster-8728.113801,Cluster-8728.113805,Cluster-8728.103733,Cluster-8728.99359,Cluster-8728.88646,Cluster-8728.103732,Cluster-8728.121050,Cluster-8728.113802,Cluster-8728.86801,Cluster-8728.97912,Cluster-8728.112865,Cluster-8728.118672,Cluster-8728.88655
GO:0019318	hexose metabolic process	biological_process	6.0524e-08	1.401e-05	28	699	1243	106734	Cluster-8728.100644,Cluster-8728.120033,Cluster-8728.105740,Cluster-8728.130733,Cluster-8728.113801,Cluster-8728.113805,Cluster-8728.103733,Cluster-8728.125377,Cluster-8728.91868,Cluster-8728.103734,Cluster-8728.102000,Cluster-8728.113802,Cluster-8728.86801,Cluster-8728.97912,Cluster-8728.99221,Cluster-8728.99229,Cluster-8728.112865,Cluster-8728.118672,Cluster-8728.132450,Cluster-8728.88655,Clust…
GO:0006094	gluconeogenesis	biological_process	1.3256e-07	2.9506e-05	18	699	620	106734	Cluster-8728.113801,Cluster-8728.120033,Cluster-8728.100644,Cluster-8728.103733,Cluster-8728.113805,Cluster-8728.102000,Cluster-8728.125377,Cluster-8728.103734,Cluster-8728.97912,Cluster-8728.113802,Cluster-8728.86801,Cluster-8728.118672,Cluster-8728.88655,Cluster-8728.112865,Cluster-8728.103732,Cluster-8728.121050,Cluster-8728.88646,Cluster-8728.99359
GO:0005996	monosaccharide metabolic process	biological_process	1.5209e-07	3.0084e-05	28	699	1296	106734	Cluster-8728.121050,Cluster-8728.133572,Cluster-8728.103732,Cluster-8728.91871,Cluster-8728.99359,Cluster-8728.88646,Cluster-8728.102132,Cluster-8728.90490,Cluster-8728.99221,Cluster-8728.97912,Cluster-8728.86801,Cluster-8728.113802,Cluster-8728.88655,Cluster-8728.118672,Cluster-8728.132450,Cluster-8728.112865,Cluster-8728.99229,Cluster-8728.102000,Cluster-8728.103734,Cluster-8728.91868,Cluster-8…
GO:0009132	nucleoside diphosphate metabolic process	biological_process	1.5259e-07	3.0084e-05	18	699	615	106734	Cluster-8728.99359,Cluster-8728.88646,Cluster-8728.103732,Cluster-8728.121050,Cluster-8728.112865,Cluster-8728.118672,Cluster-8728.88655,Cluster-8728.113802,Cluster-8728.86801,Cluster-8728.97912,Cluster-8728.125377,Cluster-8728.103734,Cluster-8728.102000,Cluster-8728.113805,Cluster-8728.103733,Cluster-8728.100644,Cluster-8728.120033,Cluster-8728.113801
GO:0019319	hexose biosynthetic process	biological_process	1.5596e-07	3.0084e-05	18	699	626	106734	Cluster-8728.112865,Cluster-8728.118672,Cluster-8728.88655,Cluster-8728.113802,Cluster-8728.86801,Cluster-8728.97912,Cluster-8728.88646,Cluster-8728.99359,Cluster-8728.103732,Cluster-8728.121050,Cluster-8728.113805,Cluster-8728.103733,Cluster-8728.100644,Cluster-8728.120033,Cluster-8728.113801,Cluster-8728.125377,Cluster-8728.103734,Cluster-8728.102000
GO:0046364	monosaccharide biosynthetic process	biological_process	1.5596e-07	3.0084e-05	18	699	626	106734	Cluster-8728.118672,Cluster-8728.88655,Cluster-8728.112865,Cluster-8728.97912,Cluster-8728.113802,Cluster-8728.86801,Cluster-8728.103732,Cluster-8728.121050,Cluster-8728.88646,Cluster-8728.99359,Cluster-8728.103733,Cluster-8728.113805,Cluster-8728.113801,Cluster-8728.100644,Cluster-8728.120033,Cluster-8728.102000,Cluster-8728.125377,Cluster-8728.103734
GO:0030414	peptidase inhibitor activity	molecular_function	1.7972e-07	3.2501e-05	13	699	315	106734	Cluster-8728.23104,Cluster-8728.52613,Cluster-8728.22825,Cluster-8728.23395,Cluster-8728.20485,Cluster-8728.108593,Cluster-8728.19766,Cluster-8728.163039,Cluster-8728.19296,Cluster-8728.160515,Cluster-8728.109425,Cluster-8728.90389,Cluster-8728.16705
GO:0061134	peptidase regulator activity	molecular_function	1.7972e-07	3.2501e-05	13	699	315	106734	Cluster-8728.16705,Cluster-8728.90389,Cluster-8728.109425,Cluster-8728.160515,Cluster-8728.19296,Cluster-8728.163039,Cluster-8728.19766,Cluster-8728.108593,Cluster-8728.20485,Cluster-8728.23395,Cluster-8728.22825,Cluster-8728.52613,Cluster-8728.23104
GO:0055085	transmembrane transport	biological_process	2.4509e-07	4.298e-05	74	699	5875	106734	Cluster-8728.75499,Cluster-8728.98611,Cluster-8728.114222,Cluster-8728.27558,Cluster-8728.129970,Cluster-8728.108768,Cluster-8728.99516,Cluster-8728.98472,Cluster-8728.52743,Cluster-8728.116707,Cluster-8728.116420,Cluster-8728.113132,Cluster-8728.108837,Cluster-8728.108465,Cluster-8728.91804,Cluster-8728.84156,Cluster-8728.56119,Cluster-8728.116308,Cluster-8728.92699,Cluster-8728.139328,Cluster-8…
GO:0044699	single-organism process	biological_process	5.3166e-07	9.0491e-05	381	699	46930	106734	Cluster-8728.98472,Cluster-8728.88441,Cluster-8728.13226,Cluster-8728.108768,Cluster-8728.24303,Cluster-8728.113802,Cluster-8728.79779,Cluster-8728.81424,Cluster-8728.64199,Cluster-8728.112865,Cluster-8728.97609,Cluster-8728.161127,Cluster-8728.139328,Cluster-8728.92178,Cluster-8728.109527,Cluster-8728.85210,Cluster-8728.49712,Cluster-8728.149758,Cluster-8728.84156,Cluster-8728.122224,Cluster-872…
GO:0001533	cornified envelope	cellular_component	7.66e-07	0.00012665	4	699	9	106734	Cluster-8728.75499,Cluster-8728.104937,Cluster-8728.56548,Cluster-8728.114222
GO:0016052	carbohydrate catabolic process	biological_process	7.8834e-07	0.00012673	19	699	751	106734	Cluster-8728.88646,Cluster-8728.99359,Cluster-8728.121050,Cluster-8728.103732,Cluster-8728.112865,Cluster-8728.88655,Cluster-8728.118672,Cluster-8728.86801,Cluster-8728.113802,Cluster-8728.97912,Cluster-8728.103734,Cluster-8728.125377,Cluster-8728.102000,Cluster-8728.113805,Cluster-8728.103733,Cluster-8728.130733,Cluster-8728.120033,Cluster-8728.100644,Cluster-8728.113801
GO:0051156	glucose 6-phosphate metabolic process	biological_process	8.5572e-07	0.00013384	16	699	540	106734	Cluster-8728.103732,Cluster-8728.91871,Cluster-8728.121050,Cluster-8728.104108,Cluster-8728.90490,Cluster-8728.97912,Cluster-8728.113802,Cluster-8728.98048,Cluster-8728.112865,Cluster-8728.103734,Cluster-8728.91868,Cluster-8728.113801,Cluster-8728.100644,Cluster-8728.120033,Cluster-8728.103733,Cluster-8728.113805
GO:0019682	glyceraldehyde-3-phosphate metabolic process	biological_process	1.1325e-06	0.00017247	16	699	548	106734	Cluster-8728.98048,Cluster-8728.112865,Cluster-8728.113802,Cluster-8728.90490,Cluster-8728.121050,Cluster-8728.103732,Cluster-8728.91871,Cluster-8728.104108,Cluster-8728.82110,Cluster-8728.103733,Cluster-8728.113805,Cluster-8728.113801,Cluster-8728.120033,Cluster-8728.100644,Cluster-8728.103734,Cluster-8728.91868
GO:0000096	sulfur amino acid metabolic process	biological_process	1.2529e-06	0.00018591	11	699	267	106734	Cluster-8728.100644,Cluster-8728.107259,Cluster-8728.107267,Cluster-8728.68580,Cluster-8728.104376,Cluster-8728.69994,Cluster-8728.100828,Cluster-8728.71568,Cluster-8728.121050,Cluster-8728.89322,Cluster-8728.107258
GO:0016051	carbohydrate biosynthetic process	biological_process	1.7971e-06	0.00025999	30	699	1706	106734	Cluster-8728.99972,Cluster-8728.113801,Cluster-8728.120672,Cluster-8728.99193,Cluster-8728.100644,Cluster-8728.106790,Cluster-8728.120033,Cluster-8728.103733,Cluster-8728.108465,Cluster-8728.113805,Cluster-8728.102269,Cluster-8728.149758,Cluster-8728.102000,Cluster-8728.125377,Cluster-8728.103734,Cluster-8728.97912,Cluster-8728.99957,Cluster-8728.113802,Cluster-8728.99969,Cluster-8728.166703,Clus…
GO:0050616	secologanin synthase activity	molecular_function	3.0049e-06	0.00042412	3	699	5	106734	Cluster-8728.164015,Cluster-8728.21162,Cluster-8728.159950
GO:0006098	pentose-phosphate shunt	biological_process	3.5485e-06	0.00048894	15	699	533	106734	Cluster-8728.103733,Cluster-8728.98048,Cluster-8728.113805,Cluster-8728.112865,Cluster-8728.113801,Cluster-8728.113802,Cluster-8728.120033,Cluster-8728.100644,Cluster-8728.90490,Cluster-8728.103734,Cluster-8728.91868,Cluster-8728.91871,Cluster-8728.103732,Cluster-8728.121050,Cluster-8728.104108
GO:0044723	single-organism carbohydrate metabolic process	biological_process	5.1985e-06	0.00069462	52	699	3945	106734	Cluster-8728.88646,Cluster-8728.104108,Cluster-8728.133572,Cluster-8728.82136,Cluster-8728.99969,Cluster-8728.99221,Cluster-8728.99957,Cluster-8728.97912,Cluster-8728.123009,Cluster-8728.98048,Cluster-8728.88655,Cluster-8728.118672,Cluster-8728.132450,Cluster-8728.91868,Cluster-8728.103734,Cluster-8728.130733,Cluster-8728.39619,Cluster-8728.106790,Cluster-8728.100644,Cluster-8728.113801,Cluster-8…
GO:0004857	enzyme inhibitor activity	molecular_function	5.2814e-06	0.00069462	18	699	767	106734	Cluster-8728.128001,Cluster-8728.104297,Cluster-8728.52613,Cluster-8728.19766,Cluster-8728.19296,Cluster-8728.39619,Cluster-8728.16705,Cluster-8728.23104,Cluster-8728.22825,Cluster-8728.23395,Cluster-8728.108593,Cluster-8728.20485,Cluster-8728.48798,Cluster-8728.163039,Cluster-8728.84811,Cluster-8728.160515,Cluster-8728.109425,Cluster-8728.90389
GO:0006081	cellular aldehyde metabolic process	biological_process	7.6833e-06	0.00098807	18	699	777	106734	Cluster-8728.113802,Cluster-8728.112865,Cluster-8728.98048,Cluster-8728.104108,Cluster-8728.91871,Cluster-8728.103732,Cluster-8728.121050,Cluster-8728.90490,Cluster-8728.120033,Cluster-8728.100644,Cluster-8728.113801,Cluster-8728.113805,Cluster-8728.103733,Cluster-8728.82110,Cluster-8728.98454,Cluster-8728.91868,Cluster-8728.103734,Cluster-8728.99507
GO:0009620	response to fungus	biological_process	1.0858e-05	0.0013369	6	699	74	106734	Cluster-8728.77338,Cluster-8728.23015,Cluster-8728.23037,Cluster-8728.23014,Cluster-8728.143150,Cluster-8728.19409
GO:0050832	defense response to fungus	biological_process	1.0858e-05	0.0013369	6	699	74	106734	Cluster-8728.23037,Cluster-8728.23014,Cluster-8728.19409,Cluster-8728.143150,Cluster-8728.77338,Cluster-8728.23015
GO:0006739	NADP metabolic process	biological_process	1.1189e-05	0.001349	15	699	582	106734	Cluster-8728.113801,Cluster-8728.120033,Cluster-8728.113802,Cluster-8728.100644,Cluster-8728.98048,Cluster-8728.103733,Cluster-8728.113805,Cluster-8728.112865,Cluster-8728.91871,Cluster-8728.103732,Cluster-8728.121050,Cluster-8728.104108,Cluster-8728.90490,Cluster-8728.103734,Cluster-8728.91868
GO:0008131	primary amine oxidase activity	molecular_function	1.7293e-05	0.0020423	6	699	85	106734	Cluster-8728.104591,Cluster-8728.104597,Cluster-8728.138494,Cluster-8728.104593,Cluster-8728.104598,Cluster-8728.104594
GO:0006732	coenzyme metabolic process	biological_process	2.2728e-05	0.0026305	36	699	2502	106734	Cluster-8728.98048,Cluster-8728.88655,Cluster-8728.118672,Cluster-8728.114379,Cluster-8728.97912,Cluster-8728.108302,Cluster-8728.88646,Cluster-8728.98308,Cluster-8728.85009,Cluster-8728.104108,Cluster-8728.113805,Cluster-8728.138784,Cluster-8728.113801,Cluster-8728.100644,Cluster-8728.99507,Cluster-8728.91868,Cluster-8728.103734,Cluster-8728.122360,Cluster-8728.30014,Cluster-8728.112865,Cluster-…
GO:0044711	single-organism biosynthetic process	biological_process	2.4702e-05	0.0028029	85	699	7958	106734	Cluster-8728.99969,Cluster-8728.97912,Cluster-8728.99957,Cluster-8728.99221,Cluster-8728.118672,Cluster-8728.88646,Cluster-8728.108302,Cluster-8728.95432,Cluster-8728.106790,Cluster-8728.130733,Cluster-8728.99972,Cluster-8728.38047,Cluster-8728.109768,Cluster-8728.113801,Cluster-8728.81680,Cluster-8728.93406,Cluster-8728.78700,Cluster-8728.95796,Cluster-8728.87794,Cluster-8728.122360,Cluster-8728…
GO:0009058	biosynthetic process	biological_process	2.9758e-05	0.0033117	221	699	25603	106734	Cluster-8728.78700,Cluster-8728.18814,Cluster-8728.160782,Cluster-8728.94283,Cluster-8728.109768,Cluster-8728.21965,Cluster-8728.38047,Cluster-8728.106790,Cluster-8728.131158,Cluster-8728.78998,Cluster-8728.51090,Cluster-8728.58246,Cluster-8728.29982,Cluster-8728.103734,Cluster-8728.157343,Cluster-8728.122360,Cluster-8728.104967,Cluster-8728.99071,Cluster-8728.92312,Cluster-8728.95796,Cluster-872…
GO:0016641	oxidoreductase activity, acting on the CH-NH2 group of donors, oxygen as acceptor	molecular_function	3.5821e-05	0.0039113	7	699	130	106734	Cluster-8728.104591,Cluster-8728.104597,Cluster-8728.138494,Cluster-8728.9665,Cluster-8728.104594,Cluster-8728.104593,Cluster-8728.104598
GO:0044763	single-organism cellular process	biological_process	4.6438e-05	0.0049766	301	699	36384	106734	Cluster-8728.99535,Cluster-8728.113309,Cluster-8728.99821,Cluster-8728.120124,Cluster-8728.89442,Cluster-8728.95311,Cluster-8728.71568,Cluster-8728.12792,Cluster-8728.103732,Cluster-8728.52346,Cluster-8728.131885,Cluster-8728.107267,Cluster-8728.109746,Cluster-8728.107362,Cluster-8728.103585,Cluster-8728.89322,Cluster-8728.39619,Cluster-8728.93406,Cluster-8728.81680,Cluster-8728.73895,Cluster-872…
GO:0005215	transporter activity	molecular_function	5.3898e-05	0.00566	89	699	8476	106734	Cluster-8728.81680,Cluster-8728.138784,Cluster-8728.90779,Cluster-8728.100745,Cluster-8728.67385,Cluster-8728.81687,Cluster-8728.125978,Cluster-8728.58246,Cluster-8728.85681,Cluster-8728.90778,Cluster-8728.99071,Cluster-8728.108547,Cluster-8728.78279,Cluster-8728.26209,Cluster-8728.90850,Cluster-8728.127369,Cluster-8728.84451,Cluster-8728.53418,Cluster-8728.120124,Cluster-8728.147213,Cluster-8728…
GO:0044765	single-organism transport	biological_process	5.4772e-05	0.00566	128	699	13153	106734	Cluster-8728.108837,Cluster-8728.89589,Cluster-8728.116420,Cluster-8728.113132,Cluster-8728.108465,Cluster-8728.116308,Cluster-8728.23615,Cluster-8728.75499,Cluster-8728.98611,Cluster-8728.40495,Cluster-8728.114222,Cluster-8728.87393,Cluster-8728.27558,Cluster-8728.102275,Cluster-8728.129970,Cluster-8728.121050,Cluster-8728.116707,Cluster-8728.76734,Cluster-8728.97144,Cluster-8728.95193,Cluster-8…
GO:1901576	organic substance biosynthetic process	biological_process	7.1619e-05	0.0072712	212	699	24710	106734	Cluster-8728.58246,Cluster-8728.103734,Cluster-8728.157343,Cluster-8728.122360,Cluster-8728.104967,Cluster-8728.51090,Cluster-8728.131158,Cluster-8728.95796,Cluster-8728.92312,Cluster-8728.102273,Cluster-8728.82331,Cluster-8728.99071,Cluster-8728.18814,Cluster-8728.160782,Cluster-8728.94283,Cluster-8728.78700,Cluster-8728.106790,Cluster-8728.21965,Cluster-8728.109768,Cluster-8728.38047,Cluster-87…
GO:1902578	single-organism localization	biological_process	7.8584e-05	0.0078408	129	699	13367	106734	Cluster-8728.102273,Cluster-8728.46163,Cluster-8728.99071,Cluster-8728.92656,Cluster-8728.58246,Cluster-8728.108835,Cluster-8728.38047,Cluster-8728.125978,Cluster-8728.108926,Cluster-8728.81687,Cluster-8728.100745,Cluster-8728.53418,Cluster-8728.71437,Cluster-8728.9111,Cluster-8728.104027,Cluster-8728.29657,Cluster-8728.87269,Cluster-8728.104297,Cluster-8728.18640,Cluster-8728.76115,Cluster-8728.…
GO:0051234	establishment of localization	biological_process	8.6408e-05	0.0084753	164	699	17832	106734	Cluster-8728.92656,Cluster-8728.58246,Cluster-8728.102273,Cluster-8728.99071,Cluster-8728.46163,Cluster-8728.97600,Cluster-8728.90779,Cluster-8728.96880,Cluster-8728.100745,Cluster-8728.108835,Cluster-8728.125978,Cluster-8728.21965,Cluster-8728.108926,Cluster-8728.38047,Cluster-8728.81687,Cluster-8728.141540,Cluster-8728.9111,Cluster-8728.71437,Cluster-8728.109145,Cluster-8728.53418,Cluster-8728.…
GO:0015301	anion:anion antiporter activity	molecular_function	8.9254e-05	0.0084837	4	699	32	106734	Cluster-8728.113695,Cluster-8728.113693,Cluster-8728.91932,Cluster-8728.127369
GO:0006810	transport	biological_process	8.9425e-05	0.0084837	163	699	17725	106734	Cluster-8728.82342,Cluster-8728.42417,Cluster-8728.71930,Cluster-8728.117889,Cluster-8728.132450,Cluster-8728.114379,Cluster-8728.92909,Cluster-8728.109183,Cluster-8728.89987,Cluster-8728.134800,Cluster-8728.114881,Cluster-8728.63451,Cluster-8728.121749,Cluster-8728.108768,Cluster-8728.87709,Cluster-8728.88441,Cluster-8728.98472,Cluster-8728.99516,Cluster-8728.52743,Cluster-8728.97609,Cluster-872…
GO:0051179	localization	biological_process	9.7289e-05	0.0090808	167	699	18269	106734	Cluster-8728.120124,Cluster-8728.99821,Cluster-8728.69646,Cluster-8728.95311,Cluster-8728.147213,Cluster-8728.71886,Cluster-8728.116309,Cluster-8728.99535,Cluster-8728.138785,Cluster-8728.106350,Cluster-8728.130488,Cluster-8728.28694,Cluster-8728.48798,Cluster-8728.65246,Cluster-8728.134798,Cluster-8728.129626,Cluster-8728.119561,Cluster-8728.105778,Cluster-8728.81680,Cluster-8728.138784,Cluster-…
GO:0016860	intramolecular oxidoreductase activity	molecular_function	0.0001047	0.0094362	8	699	213	106734	Cluster-8728.55743,Cluster-8728.113801,Cluster-8728.120033,Cluster-8728.113802,Cluster-8728.113805,Cluster-8728.159658,Cluster-8728.25428,Cluster-8728.112865
GO:0051499	D-aminoacyl-tRNA deacylase activity	molecular_function	0.00010496	0.0094362	3	699	13	106734	Cluster-8728.82634,Cluster-8728.43398,Cluster-8728.138056
GO:0004347	glucose-6-phosphate isomerase activity	molecular_function	0.00010599	0.0094362	5	699	68	106734	Cluster-8728.113805,Cluster-8728.112865,Cluster-8728.113802,Cluster-8728.120033,Cluster-8728.113801
GO:0006563	L-serine metabolic process	biological_process	0.00011163	0.0097879	8	699	203	106734	Cluster-8728.107258,Cluster-8728.89322,Cluster-8728.69994,Cluster-8728.100828,Cluster-8728.71568,Cluster-8728.104376,Cluster-8728.107267,Cluster-8728.107259
GO:0051186	cofactor metabolic process	biological_process	0.00011716	0.010119	40	699	3123	106734	Cluster-8728.88655,Cluster-8728.98048,Cluster-8728.118672,Cluster-8728.114379,Cluster-8728.97912,Cluster-8728.108302,Cluster-8728.88646,Cluster-8728.98308,Cluster-8728.104108,Cluster-8728.85009,Cluster-8728.138784,Cluster-8728.113805,Cluster-8728.113801,Cluster-8728.130733,Cluster-8728.100644,Cluster-8728.99507,Cluster-8728.91868,Cluster-8728.103734,Cluster-8728.122360,Cluster-8728.30014,Cluster-…
GO:0006790	sulfur compound metabolic process	biological_process	0.00013235	0.011263	21	699	1240	106734	Cluster-8728.100828,Cluster-8728.100283,Cluster-8728.89322,Cluster-8728.91868,Cluster-8728.107258,Cluster-8728.100644,Cluster-8728.104376,Cluster-8728.69994,Cluster-8728.71568,Cluster-8728.91871,Cluster-8728.121050,Cluster-8728.82443,Cluster-8728.128191,Cluster-8728.160121,Cluster-8728.90490,Cluster-8728.107259,Cluster-8728.100288,Cluster-8728.107267,Cluster-8728.68580,Cluster-8728.106529,Cluster…
GO:0032787	monocarboxylic acid metabolic process	biological_process	0.00015769	0.013226	31	699	2257	106734	Cluster-8728.52743,Cluster-8728.121050,Cluster-8728.103732,Cluster-8728.156808,Cluster-8728.99359,Cluster-8728.23248,Cluster-8728.88646,Cluster-8728.104108,Cluster-8728.108302,Cluster-8728.97912,Cluster-8728.19667,Cluster-8728.86801,Cluster-8728.113802,Cluster-8728.98048,Cluster-8728.88655,Cluster-8728.116463,Cluster-8728.118672,Cluster-8728.112865,Cluster-8728.104297,Cluster-8728.103585,Cluster-…
GO:0070566	adenylyltransferase activity	molecular_function	0.00020419	0.01688	7	699	165	106734	Cluster-8728.40200,Cluster-8728.96705,Cluster-8728.106529,Cluster-8728.57110,Cluster-8728.52346,Cluster-8728.100283,Cluster-8728.100288
GO:0004619	phosphoglycerate mutase activity	molecular_function	0.000227	0.017995	4	699	43	106734	Cluster-8728.88655,Cluster-8728.86801,Cluster-8728.99359,Cluster-8728.88646
GO:0006007	glucose catabolic process	biological_process	0.000227	0.017995	4	699	43	106734	Cluster-8728.88646,Cluster-8728.86801,Cluster-8728.99359,Cluster-8728.88655
GO:0019320	hexose catabolic process	biological_process	0.000227	0.017995	4	699	43	106734	Cluster-8728.86801,Cluster-8728.99359,Cluster-8728.88646,Cluster-8728.88655
GO:0016491	oxidoreductase activity	molecular_function	0.00029122	0.022774	96	699	10126	106734	Cluster-8728.93406,Cluster-8728.73895,Cluster-8728.130733,Cluster-8728.142811,Cluster-8728.122360,Cluster-8728.82715,Cluster-8728.160476,Cluster-8728.164015,Cluster-8728.75719,Cluster-8728.138494,Cluster-8728.95796,Cluster-8728.103585,Cluster-8728.108547,Cluster-8728.83529,Cluster-8728.104598,Cluster-8728.98048,Cluster-8728.99221,Cluster-8728.84811,Cluster-8728.82443,Cluster-8728.20525,Cluster-87…
GO:1901564	organonitrogen compound metabolic process	biological_process	0.00029977	0.023054	143	699	16046	106734	Cluster-8728.104598,Cluster-8728.118672,Cluster-8728.97912,Cluster-8728.99221,Cluster-8728.108302,Cluster-8728.23395,Cluster-8728.88646,Cluster-8728.18814,Cluster-8728.131481,Cluster-8728.78700,Cluster-8728.109768,Cluster-8728.122360,Cluster-8728.157343,Cluster-8728.58246,Cluster-8728.103734,Cluster-8728.102273,Cluster-8728.82331,Cluster-8728.100283,Cluster-8728.92312,Cluster-8728.99071,Cluster-8…
GO:1901607	alpha-amino acid biosynthetic process	biological_process	0.00030276	0.023054	21	699	1291	106734	Cluster-8728.100828,Cluster-8728.97082,Cluster-8728.89322,Cluster-8728.98454,Cluster-8728.58246,Cluster-8728.99507,Cluster-8728.107258,Cluster-8728.58324,Cluster-8728.96958,Cluster-8728.78700,Cluster-8728.104376,Cluster-8728.69994,Cluster-8728.71568,Cluster-8728.93003,Cluster-8728.107259,Cluster-8728.107267,Cluster-8728.99221,Cluster-8728.68580,Cluster-8728.99229,Cluster-8728.17438,Cluster-8728.1…
GO:0044710	single-organism metabolic process	biological_process	0.00032232	0.024224	230	699	27543	106734	Cluster-8728.110495,Cluster-8728.81855,Cluster-8728.98454,Cluster-8728.97287,Cluster-8728.17355,Cluster-8728.83482,Cluster-8728.107258,Cluster-8728.102269,Cluster-8728.108465,Cluster-8728.38368,Cluster-8728.103733,Cluster-8728.119052,Cluster-8728.33978,Cluster-8728.104594,Cluster-8728.64203,Cluster-8728.102275,Cluster-8728.112671,Cluster-8728.170435,Cluster-8728.102132,Cluster-8728.121050,Cluster…
GO:0044283	small molecule biosynthetic process	biological_process	0.00033344	0.024738	37	699	2954	106734	Cluster-8728.161127,Cluster-8728.99229,Cluster-8728.68580,Cluster-8728.109746,Cluster-8728.107267,Cluster-8728.19667,Cluster-8728.166703,Cluster-8728.107259,Cluster-8728.121050,Cluster-8728.81592,Cluster-8728.156808,Cluster-8728.71568,Cluster-8728.69994,Cluster-8728.106895,Cluster-8728.104376,Cluster-8728.96958,Cluster-8728.58324,Cluster-8728.107258,Cluster-8728.98454,Cluster-8728.125377,Cluster-…
GO:0016021	integral component of membrane	cellular_component	0.00034407	0.024806	126	699	13596	106734	Cluster-8728.116707,Cluster-8728.114417,Cluster-8728.102243,Cluster-8728.81592,Cluster-8728.98472,Cluster-8728.99516,Cluster-8728.129970,Cluster-8728.13226,Cluster-8728.112671,Cluster-8728.115566,Cluster-8728.62751,Cluster-8728.62382,Cluster-8728.79779,Cluster-8728.114222,Cluster-8728.97609,Cluster-8728.20508,Cluster-8728.98611,Cluster-8728.63228,Cluster-8728.75499,Cluster-8728.85210,Cluster-8728…
GO:0004779	sulfate adenylyltransferase activity	molecular_function	0.0003472	0.024806	3	699	18	106734	Cluster-8728.106529,Cluster-8728.100288,Cluster-8728.100283
GO:0004781	sulfate adenylyltransferase (ATP) activity	molecular_function	0.0003472	0.024806	3	699	18	106734	Cluster-8728.100283,Cluster-8728.100288,Cluster-8728.106529
GO:0004457	lactate dehydrogenase activity	molecular_function	0.00035577	0.024806	2	699	5	106734	Cluster-8728.121050,Cluster-8728.100644
GO:0004459	L-lactate dehydrogenase activity	molecular_function	0.00035577	0.024806	2	699	5	106734	Cluster-8728.121050,Cluster-8728.100644
GO:0048038	quinone binding	molecular_function	0.0003669	0.025277	6	699	132	106734	Cluster-8728.104591,Cluster-8728.138494,Cluster-8728.104597,Cluster-8728.104593,Cluster-8728.104598,Cluster-8728.104594
GO:0022857	transmembrane transporter activity	molecular_function	0.00037614	0.025609	73	699	6993	106734	Cluster-8728.75499,Cluster-8728.97609,Cluster-8728.114222,Cluster-8728.27558,Cluster-8728.129970,Cluster-8728.108768,Cluster-8728.52743,Cluster-8728.98472,Cluster-8728.99516,Cluster-8728.116707,Cluster-8728.106895,Cluster-8728.116420,Cluster-8728.113132,Cluster-8728.108465,Cluster-8728.113693,Cluster-8728.113695,Cluster-8728.84156,Cluster-8728.56119,Cluster-8728.139328,Cluster-8728.141004,Cluster…
GO:0055114	oxidation-reduction process	biological_process	0.00045698	0.030751	96	699	10230	106734	Cluster-8728.19667,Cluster-8728.24303,Cluster-8728.104597,Cluster-8728.64199,Cluster-8728.70472,Cluster-8728.92450,Cluster-8728.99229,Cluster-8728.91871,Cluster-8728.126721,Cluster-8728.121050,Cluster-8728.102132,Cluster-8728.170435,Cluster-8728.9665,Cluster-8728.104594,Cluster-8728.64203,Cluster-8728.50180,Cluster-8728.38368,Cluster-8728.92699,Cluster-8728.70300,Cluster-8728.109527,Cluster-8728.…
GO:0046365	monosaccharide catabolic process	biological_process	0.00047579	0.031648	4	699	54	106734	Cluster-8728.88655,Cluster-8728.99359,Cluster-8728.86801,Cluster-8728.88646
GO:0030001	metal ion transport	biological_process	0.00049524	0.032548	40	699	3278	106734	Cluster-8728.88441,Cluster-8728.105778,Cluster-8728.52743,Cluster-8728.121050,Cluster-8728.130488,Cluster-8728.87709,Cluster-8728.108768,Cluster-8728.48798,Cluster-8728.166703,Cluster-8728.87393,Cluster-8728.98611,Cluster-8728.97609,Cluster-8728.23615,Cluster-8728.87269,Cluster-8728.70300,Cluster-8728.104297,Cluster-8728.76115,Cluster-8728.110144,Cluster-8728.84156,Cluster-8728.108465,Cluster-872…
GO:1901615	organic hydroxy compound metabolic process	biological_process	0.00050057	0.032548	11	699	477	106734	Cluster-8728.103732,Cluster-8728.98454,Cluster-8728.103734,Cluster-8728.99507,Cluster-8728.42417,Cluster-8728.55743,Cluster-8728.166703,Cluster-8728.97912,Cluster-8728.25428,Cluster-8728.159658,Cluster-8728.103733
GO:0031224	intrinsic component of membrane	cellular_component	0.00052328	0.033647	126	699	13740	106734	Cluster-8728.81592,Cluster-8728.98472,Cluster-8728.99516,Cluster-8728.116707,Cluster-8728.114417,Cluster-8728.102243,Cluster-8728.112671,Cluster-8728.13226,Cluster-8728.62751,Cluster-8728.62382,Cluster-8728.115566,Cluster-8728.129970,Cluster-8728.114222,Cluster-8728.79779,Cluster-8728.75499,Cluster-8728.97609,Cluster-8728.20508,Cluster-8728.98611,Cluster-8728.63228,Cluster-8728.139328,Cluster-872…
GO:0008652	cellular amino acid biosynthetic process	biological_process	0.00056754	0.036092	21	699	1362	106734	Cluster-8728.93003,Cluster-8728.69994,Cluster-8728.71568,Cluster-8728.17438,Cluster-8728.116463,Cluster-8728.68580,Cluster-8728.99229,Cluster-8728.107267,Cluster-8728.99221,Cluster-8728.107259,Cluster-8728.99507,Cluster-8728.107258,Cluster-8728.89322,Cluster-8728.97082,Cluster-8728.58246,Cluster-8728.98454,Cluster-8728.100828,Cluster-8728.104376,Cluster-8728.78700,Cluster-8728.96958,Cluster-8728.…
GO:0051346	negative regulation of hydrolase activity	biological_process	0.00058052	0.036516	4	699	61	106734	Cluster-8728.163039,Cluster-8728.104297,Cluster-8728.19296,Cluster-8728.23104
GO:0009001	serine O-acetyltransferase activity	molecular_function	0.00062984	0.038521	3	699	27	106734	Cluster-8728.89322,Cluster-8728.69994,Cluster-8728.71568
GO:0016412	serine O-acyltransferase activity	molecular_function	0.00062984	0.038521	3	699	27	106734	Cluster-8728.89322,Cluster-8728.69994,Cluster-8728.71568
GO:0009308	amine metabolic process	biological_process	0.00063237	0.038521	18	699	1090	106734	Cluster-8728.138784,Cluster-8728.100644,Cluster-8728.104591,Cluster-8728.109768,Cluster-8728.98454,Cluster-8728.99507,Cluster-8728.138494,Cluster-8728.99071,Cluster-8728.104593,Cluster-8728.138785,Cluster-8728.104598,Cluster-8728.17438,Cluster-8728.114379,Cluster-8728.104597,Cluster-8728.90390,Cluster-8728.104594,Cluster-8728.85009,Cluster-8728.121050
GO:0004356	glutamate-ammonia ligase activity	molecular_function	0.0006617	0.039888	4	699	65	106734	Cluster-8728.96958,Cluster-8728.95791,Cluster-8728.78700,Cluster-8728.97082
GO:0019752	carboxylic acid metabolic process	biological_process	0.00068485	0.040377	69	699	6766	106734	Cluster-8728.108302,Cluster-8728.120771,Cluster-8728.88646,Cluster-8728.60873,Cluster-8728.98048,Cluster-8728.118672,Cluster-8728.99221,Cluster-8728.97912,Cluster-8728.58246,Cluster-8728.103734,Cluster-8728.89322,Cluster-8728.157343,Cluster-8728.102273,Cluster-8728.87794,Cluster-8728.103585,Cluster-8728.78700,Cluster-8728.131481,Cluster-8728.130733,Cluster-8728.113801,Cluster-8728.109768,Cluster-…
GO:0042431	indole metabolic process	biological_process	0.00069075	0.040377	4	699	59	106734	Cluster-8728.159950,Cluster-8728.164015,Cluster-8728.89442,Cluster-8728.21162
GO:0042432	indole biosynthetic process	biological_process	0.00069075	0.040377	4	699	59	106734	Cluster-8728.21162,Cluster-8728.164015,Cluster-8728.89442,Cluster-8728.159950
GO:0043436	oxoacid metabolic process	biological_process	0.00071392	0.041315	70	699	6892	106734	Cluster-8728.108302,Cluster-8728.120771,Cluster-8728.60873,Cluster-8728.88646,Cluster-8728.112873,Cluster-8728.118672,Cluster-8728.98048,Cluster-8728.97912,Cluster-8728.99221,Cluster-8728.89322,Cluster-8728.157343,Cluster-8728.103734,Cluster-8728.58246,Cluster-8728.102273,Cluster-8728.103585,Cluster-8728.87794,Cluster-8728.131481,Cluster-8728.78700,Cluster-8728.130733,Cluster-8728.81687,Cluster-8…
GO:0006082	organic acid metabolic process	biological_process	0.00077773	0.043603	70	699	6919	106734	Cluster-8728.88655,Cluster-8728.116463,Cluster-8728.17438,Cluster-8728.104108,Cluster-8728.93554,Cluster-8728.93003,Cluster-8728.55743,Cluster-8728.100644,Cluster-8728.25428,Cluster-8728.113805,Cluster-8728.90878,Cluster-8728.97082,Cluster-8728.85851,Cluster-8728.99507,Cluster-8728.107259,Cluster-8728.86801,Cluster-8728.113802,Cluster-8728.19667,Cluster-8728.112865,Cluster-8728.99229,Cluster-8728…
GO:0009607	response to biotic stimulus	biological_process	0.00077938	0.043603	18	699	1081	106734	Cluster-8728.143150,Cluster-8728.23014,Cluster-8728.90778,Cluster-8728.92255,Cluster-8728.19409,Cluster-8728.99894,Cluster-8728.69646,Cluster-8728.79558,Cluster-8728.77338,Cluster-8728.104849,Cluster-8728.71436,Cluster-8728.99962,Cluster-8728.23037,Cluster-8728.71437,Cluster-8728.130488,Cluster-8728.104848,Cluster-8728.71439,Cluster-8728.23015
GO:0006811	ion transport	biological_process	0.00078361	0.043603	72	699	7060	106734	Cluster-8728.71439,Cluster-8728.96065,Cluster-8728.87706,Cluster-8728.102708,Cluster-8728.100644,Cluster-8728.97144,Cluster-8728.43126,Cluster-8728.114881,Cluster-8728.63451,Cluster-8728.76734,Cluster-8728.61518,Cluster-8728.98687,Cluster-8728.82713,Cluster-8728.87393,Cluster-8728.97609,Cluster-8728.98611,Cluster-8728.88441,Cluster-8728.121050,Cluster-8728.52743,Cluster-8728.87709,Cluster-8728.10…
GO:0044262	cellular carbohydrate metabolic process	biological_process	0.00085438	0.047088	28	699	2199	106734	Cluster-8728.103734,Cluster-8728.149758,Cluster-8728.39619,Cluster-8728.130733,Cluster-8728.103080,Cluster-8728.99193,Cluster-8728.106790,Cluster-8728.100644,Cluster-8728.120033,Cluster-8728.120672,Cluster-8728.113801,Cluster-8728.102269,Cluster-8728.108465,Cluster-8728.113805,Cluster-8728.103733,Cluster-8728.104108,Cluster-8728.96768,Cluster-8728.121050,Cluster-8728.156808,Cluster-8728.103732,Cl…
GO:0006820	anion transport	biological_process	0.00091662	0.049603	19	699	1213	106734	Cluster-8728.113132,Cluster-8728.108837,Cluster-8728.108465,Cluster-8728.99972,Cluster-8728.97144,Cluster-8728.108835,Cluster-8728.116309,Cluster-8728.82713,Cluster-8728.91932,Cluster-8728.160476,Cluster-8728.116308,Cluster-8728.46163,Cluster-8728.96065,Cluster-8728.97609,Cluster-8728.90850,Cluster-8728.107240,Cluster-8728.27558,Cluster-8728.9111,Cluster-8728.108829
GO:0016211	ammonia ligase activity	molecular_function	0.0009405	0.049603	4	699	71	106734	Cluster-8728.96958,Cluster-8728.95791,Cluster-8728.97082,Cluster-8728.78700
GO:0016880	acid-ammonia (or amide) ligase activity	molecular_function	0.0009405	0.049603	4	699	71	106734	Cluster-8728.97082,Cluster-8728.78700,Cluster-8728.95791,Cluster-8728.96958
GO:0000295	adenine nucleotide transmembrane transporter activity	molecular_function	0.00098571	0.049603	3	699	27	106734	Cluster-8728.127369,Cluster-8728.113695,Cluster-8728.113693
GO:0005346	purine ribonucleotide transmembrane transporter activity	molecular_function	0.00098571	0.049603	3	699	27	106734	Cluster-8728.113695,Cluster-8728.113693,Cluster-8728.127369
GO:0005347	ATP transmembrane transporter activity	molecular_function	0.00098571	0.049603	3	699	27	106734	Cluster-8728.113693,Cluster-8728.113695,Cluster-8728.127369
GO:0005471	ATP:ADP antiporter activity	molecular_function	0.00098571	0.049603	3	699	27	106734	Cluster-8728.113695,Cluster-8728.113693,Cluster-8728.127369
GO:0015211	purine nucleoside transmembrane transporter activity	molecular_function	0.00098571	0.049603	3	699	27	106734	Cluster-8728.113693,Cluster-8728.113695,Cluster-8728.127369
GO:0015216	purine nucleotide transmembrane transporter activity	molecular_function	0.00098571	0.049603	3	699	27	106734	Cluster-8728.113693,Cluster-8728.113695,Cluster-8728.127369
GO:0015217	ADP transmembrane transporter activity	molecular_function	0.00098571	0.049603	3	699	27	106734	Cluster-8728.127369,Cluster-8728.113695,Cluster-8728.113693
GO:0016853	isomerase activity	molecular_function	0.0010522	0.052492	22	699	1523	106734	Cluster-8728.55743,Cluster-8728.99359,Cluster-8728.88646,Cluster-1650.2,Cluster-8728.112865,Cluster-8728.63473,Cluster-8728.88655,Cluster-8728.113802,Cluster-8728.86801,Cluster-8728.166703,Cluster-16447.2,Cluster-8728.98454,Cluster-8728.99507,Cluster-8728.63464,Cluster-8728.113805,Cluster-8728.159658,Cluster-8728.25428,Cluster-8728.122224,Cluster-8728.106895,Cluster-8728.79558,Cluster-8728.120033…
GO:0010951	negative regulation of endopeptidase activity	biological_process	0.0010956	0.054189	3	699	34	106734	Cluster-8728.23104,Cluster-8728.19296,Cluster-8728.163039
GO:0010466	negative regulation of peptidase activity	biological_process	0.0011727	0.057513	3	699	35	106734	Cluster-8728.23104,Cluster-8728.19296,Cluster-8728.163039
GO:0006050	mannosamine metabolic process	biological_process	0.0012397	0.05929	3	699	28	106734	Cluster-8728.98454,Cluster-8728.99507,Cluster-8728.122224
GO:0006051	N-acetylmannosamine metabolic process	biological_process	0.0012397	0.05929	3	699	28	106734	Cluster-8728.98454,Cluster-8728.122224,Cluster-8728.99507
GO:0047465	N-acylglucosamine-6-phosphate 2-epimerase activity	molecular_function	0.0012397	0.05929	3	699	28	106734	Cluster-8728.98454,Cluster-8728.99507,Cluster-8728.122224
GO:0015215	nucleotide transmembrane transporter activity	molecular_function	0.0012647	0.059553	3	699	30	106734	Cluster-8728.127369,Cluster-8728.113695,Cluster-8728.113693
GO:0044272	sulfur compound biosynthetic process	biological_process	0.0012658	0.059553	9	699	396	106734	Cluster-8728.107267,Cluster-8728.107259,Cluster-8728.104376,Cluster-8728.68580,Cluster-8728.71568,Cluster-8728.69994,Cluster-8728.100828,Cluster-8728.107258,Cluster-8728.89322
GO:0047750	cholestenol delta-isomerase activity	molecular_function	0.0013441	0.06273	3	699	29	106734	Cluster-8728.25428,Cluster-8728.159658,Cluster-8728.55743
GO:0015605	organophosphate ester transmembrane transporter activity	molecular_function	0.0013614	0.063025	3	699	31	106734	Cluster-8728.113695,Cluster-8728.113693,Cluster-8728.127369
GO:0004652	polynucleotide adenylyltransferase activity	molecular_function	0.0014288	0.065545	4	699	61	106734	Cluster-8728.40200,Cluster-8728.96705,Cluster-8728.52346,Cluster-8728.57110
GO:0006066	alcohol metabolic process	biological_process	0.0014384	0.065545	9	699	386	106734	Cluster-8728.103732,Cluster-8728.42417,Cluster-8728.55743,Cluster-8728.103734,Cluster-8728.97912,Cluster-8728.166703,Cluster-8728.103733,Cluster-8728.25428,Cluster-8728.159658
GO:0016209	antioxidant activity	molecular_function	0.0015138	0.068442	15	699	958	106734	Cluster-8728.47844,Cluster-8728.107150,Cluster-8728.96469,Cluster-8728.55477,Cluster-8728.64199,Cluster-8728.73895,Cluster-8728.102132,Cluster-8728.99973,Cluster-8728.109527,Cluster-8728.83482,Cluster-8728.82715,Cluster-8728.64203,Cluster-8728.84811,Cluster-8728.82443,Cluster-8728.82713
GO:0016413	O-acetyltransferase activity	molecular_function	0.001567	0.070052	4	699	73	106734	Cluster-8728.71568,Cluster-8728.69994,Cluster-8728.42417,Cluster-8728.89322
GO:0046034	ATP metabolic process	biological_process	0.001579	0.070052	28	699	2215	106734	Cluster-8728.106350,Cluster-8728.97912,Cluster-8728.113802,Cluster-8728.86801,Cluster-8728.118672,Cluster-8728.88655,Cluster-8728.108547,Cluster-8728.112865,Cluster-8728.103732,Cluster-8728.121050,Cluster-8728.88646,Cluster-8728.99359,Cluster-8728.27540,Cluster-8728.113801,Cluster-8728.120033,Cluster-8728.100644,Cluster-8728.103733,Cluster-8728.123100,Cluster-8728.41129,Cluster-8728.113805,Cluste…
GO:0016791	phosphatase activity	molecular_function	0.0015894	0.070052	17	699	1072	106734	Cluster-8728.81408,Cluster-8728.83478,Cluster-8728.88655,Cluster-8728.132450,Cluster-8728.63473,Cluster-8728.81424,Cluster-8728.99359,Cluster-8728.88646,Cluster-8728.116707,Cluster-8728.85009,Cluster-8728.102275,Cluster-8728.120771,Cluster-8728.101300,Cluster-8728.52346,Cluster-8728.96705,Cluster-8728.63464,Cluster-8728.102273
GO:0016863	intramolecular oxidoreductase activity, transposing C=C bonds	molecular_function	0.0015979	0.070052	3	699	31	106734	Cluster-8728.159658,Cluster-8728.25428,Cluster-8728.55743
GO:0006542	glutamine biosynthetic process	biological_process	0.0016323	0.071025	3	699	38	106734	Cluster-8728.97082,Cluster-8728.78700,Cluster-8728.96958
GO:0007585	respiratory gaseous exchange	biological_process	0.001652	0.071346	2	699	8	106734	Cluster-8728.30014,Cluster-8728.109746
GO:0016972	thiol oxidase activity	molecular_function	0.0018414	0.078937	5	699	117	106734	Cluster-8728.38368,Cluster-8728.131370,Cluster-8728.49712,Cluster-8728.142811,Cluster-8728.131372
GO:0050661	NADP binding	molecular_function	0.0019107	0.081302	8	699	319	106734	Cluster-8728.99221,Cluster-8728.98048,Cluster-8728.99229,Cluster-8728.91871,Cluster-8728.126721,Cluster-8728.104108,Cluster-8728.90490,Cluster-8728.91868
GO:0042742	defense response to bacterium	biological_process	0.0019415	0.08201	9	699	380	106734	Cluster-8728.104848,Cluster-8728.19409,Cluster-8728.69646,Cluster-8728.23015,Cluster-8728.104849,Cluster-8728.143150,Cluster-8728.23014,Cluster-8728.23037,Cluster-8728.99962
GO:0009617	response to bacterium	biological_process	0.0019996	0.083855	9	699	382	106734	Cluster-8728.23015,Cluster-8728.69646,Cluster-8728.104849,Cluster-8728.104848,Cluster-8728.19409,Cluster-8728.143150,Cluster-8728.23014,Cluster-8728.23037,Cluster-8728.99962
GO:0047800	cysteamine dioxygenase activity	molecular_function	0.0021774	0.090653	2	699	10	106734	Cluster-8728.128191,Cluster-8728.160121
GO:0043565	sequence-specific DNA binding	molecular_function	0.0022071	0.091231	27	699	2183	106734	Cluster-8728.160782,Cluster-8728.35127,Cluster-8728.90878,Cluster-8728.159472,Cluster-8728.151940,Cluster-8728.21965,Cluster-8728.104967,Cluster-8728.51090,Cluster-8728.94657,Cluster-8728.71459,Cluster-8728.92910,Cluster-8728.141344,Cluster-8728.92312,Cluster-8728.134956,Cluster-8728.70611,Cluster-8728.56279,Cluster-8728.82331,Cluster-8728.110994,Cluster-8728.131555,Cluster-8728.74318,Cluster-872…
GO:0008509	anion transmembrane transporter activity	molecular_function	0.0022268	0.091395	12	699	649	106734	Cluster-8728.113693,Cluster-8728.90850,Cluster-8728.113695,Cluster-8728.113132,Cluster-8728.108465,Cluster-8728.116308,Cluster-8728.116309,Cluster-8728.127369,Cluster-8728.27558,Cluster-8728.107240,Cluster-8728.82713,Cluster-8728.91932
GO:0019693	ribose phosphate metabolic process	biological_process	0.0023229	0.094666	34	699	2933	106734	Cluster-8728.113805,Cluster-8728.123100,Cluster-8728.100644,Cluster-8728.113801,Cluster-8728.91868,Cluster-8728.103734,Cluster-8728.108547,Cluster-8728.118672,Cluster-8728.88655,Cluster-8728.98048,Cluster-8728.97912,Cluster-8728.108302,Cluster-8728.104108,Cluster-8728.88646,Cluster-8728.41129,Cluster-8728.103733,Cluster-8728.120033,Cluster-8728.27540,Cluster-8728.56119,Cluster-8728.125377,Cluster…
GO:0005975	carbohydrate metabolic process	biological_process	0.0023451	0.094903	63	699	6488	106734	Cluster-8728.32208,Cluster-8728.122360,Cluster-8728.103734,Cluster-8728.91868,Cluster-8728.99972,Cluster-8728.151557,Cluster-8728.120672,Cluster-8728.113801,Cluster-8728.100644,Cluster-8728.106790,Cluster-8728.39619,Cluster-8728.130733,Cluster-8728.11912,Cluster-8728.113805,Cluster-8728.133572,Cluster-8728.84598,Cluster-8728.104108,Cluster-8728.88646,Cluster-8728.99957,Cluster-8728.97912,Cluster-…
GO:0009144	purine nucleoside triphosphate metabolic process	biological_process	0.0024677	0.097814	28	699	2289	106734	Cluster-8728.88655,Cluster-8728.118672,Cluster-8728.112865,Cluster-8728.108547,Cluster-8728.97912,Cluster-8728.106350,Cluster-8728.86801,Cluster-8728.113802,Cluster-8728.121050,Cluster-8728.103732,Cluster-8728.99359,Cluster-8728.88646,Cluster-8728.123100,Cluster-8728.103733,Cluster-8728.41129,Cluster-8728.113805,Cluster-8728.113801,Cluster-8728.27540,Cluster-8728.120033,Cluster-8728.100644,Cluste…
GO:0009199	ribonucleoside triphosphate metabolic process	biological_process	0.0024677	0.097814	28	699	2289	106734	Cluster-8728.103733,Cluster-8728.123100,Cluster-8728.41129,Cluster-8728.113805,Cluster-8728.113801,Cluster-8728.27540,Cluster-8728.120033,Cluster-8728.100644,Cluster-8728.102000,Cluster-8728.81855,Cluster-8728.103734,Cluster-8728.125377,Cluster-8728.56119,Cluster-8728.70300,Cluster-8728.141004,Cluster-8728.92699,Cluster-8728.88655,Cluster-8728.118672,Cluster-8728.112865,Cluster-8728.108547,Cluste…
GO:0009205	purine ribonucleoside triphosphate metabolic process	biological_process	0.0024677	0.097814	28	699	2289	106734	Cluster-8728.88646,Cluster-8728.99359,Cluster-8728.121050,Cluster-8728.103732,Cluster-8728.112865,Cluster-8728.108547,Cluster-8728.88655,Cluster-8728.118672,Cluster-8728.86801,Cluster-8728.113802,Cluster-8728.97912,Cluster-8728.106350,Cluster-8728.103734,Cluster-8728.81855,Cluster-8728.125377,Cluster-8728.56119,Cluster-8728.102000,Cluster-8728.70300,Cluster-8728.141004,Cluster-8728.92699,Cluster-…
GO:0016053	organic acid biosynthetic process	biological_process	0.00253	0.098927	27	699	2207	106734	Cluster-8728.89322,Cluster-8728.97082,Cluster-8728.98454,Cluster-8728.58246,Cluster-8728.99507,Cluster-8728.107258,Cluster-8728.100828,Cluster-8728.78700,Cluster-8728.104376,Cluster-8728.100644,Cluster-8728.58324,Cluster-8728.96958,Cluster-8728.109768,Cluster-8728.108302,Cluster-8728.93003,Cluster-8728.69994,Cluster-8728.71568,Cluster-8728.156808,Cluster-8728.121050,Cluster-8728.68580,Cluster-872…
GO:0046394	carboxylic acid biosynthetic process	biological_process	0.00253	0.098927	27	699	2207	106734	Cluster-8728.107259,Cluster-8728.19667,Cluster-8728.107267,Cluster-8728.99221,Cluster-8728.68580,Cluster-8728.99229,Cluster-8728.17438,Cluster-8728.116463,Cluster-8728.69994,Cluster-8728.71568,Cluster-8728.156808,Cluster-8728.121050,Cluster-8728.108302,Cluster-8728.93003,Cluster-8728.100644,Cluster-8728.58324,Cluster-8728.96958,Cluster-8728.109768,Cluster-8728.78700,Cluster-8728.104376,Cluster-87…
GO:0009126	purine nucleoside monophosphate metabolic process	biological_process	0.0026918	0.10385	28	699	2292	106734	Cluster-8728.118672,Cluster-8728.88655,Cluster-8728.108547,Cluster-8728.112865,Cluster-8728.106350,Cluster-8728.97912,Cluster-8728.113802,Cluster-8728.86801,Cluster-8728.103732,Cluster-8728.121050,Cluster-8728.88646,Cluster-8728.99359,Cluster-8728.123100,Cluster-8728.103733,Cluster-8728.41129,Cluster-8728.113805,Cluster-8728.27540,Cluster-8728.113801,Cluster-8728.120033,Cluster-8728.100644,Cluste…
GO:0009167	purine ribonucleoside monophosphate metabolic process	biological_process	0.0026918	0.10385	28	699	2292	106734	Cluster-8728.92699,Cluster-8728.70300,Cluster-8728.141004,Cluster-8728.102000,Cluster-8728.56119,Cluster-8728.125377,Cluster-8728.103734,Cluster-8728.81855,Cluster-8728.27540,Cluster-8728.113801,Cluster-8728.100644,Cluster-8728.120033,Cluster-8728.103733,Cluster-8728.123100,Cluster-8728.113805,Cluster-8728.41129,Cluster-8728.103732,Cluster-8728.121050,Cluster-8728.88646,Cluster-8728.99359,Cluster…
GO:0009252	peptidoglycan biosynthetic process	biological_process	0.00272	0.10424	6	699	197	106734	Cluster-8728.96958,Cluster-8728.87794,Cluster-8728.95791,Cluster-8728.78700,Cluster-8728.97082,Cluster-8728.81680
GO:0016670	oxidoreductase activity, acting on a sulfur group of donors, oxygen as acceptor	molecular_function	0.002791	0.10626	5	699	130	106734	Cluster-8728.131370,Cluster-8728.38368,Cluster-8728.131372,Cluster-8728.142811,Cluster-8728.49712
GO:0042967	acyl-carrier-protein biosynthetic process	biological_process	0.0028188	0.10662	13	699	750	106734	Cluster-8728.58246,Cluster-8728.89322,Cluster-8728.42417,Cluster-8728.30583,Cluster-8728.147941,Cluster-8728.71568,Cluster-8728.69994,Cluster-8728.156808,Cluster-8728.68580,Cluster-8728.137626,Cluster-8728.95117,Cluster-8728.19459,Cluster-8728.19667
GO:0009141	nucleoside triphosphate metabolic process	biological_process	0.0029004	0.10899	28	699	2320	106734	Cluster-8728.86801,Cluster-8728.113802,Cluster-8728.106350,Cluster-8728.97912,Cluster-8728.112865,Cluster-8728.108547,Cluster-8728.88655,Cluster-8728.118672,Cluster-8728.88646,Cluster-8728.99359,Cluster-8728.121050,Cluster-8728.103732,Cluster-8728.120033,Cluster-8728.100644,Cluster-8728.113801,Cluster-8728.27540,Cluster-8728.41129,Cluster-8728.113805,Cluster-8728.103733,Cluster-8728.123100,Cluste…
GO:0009084	glutamine family amino acid biosynthetic process	biological_process	0.0029534	0.11027	5	699	138	106734	Cluster-8728.58324,Cluster-8728.96958,Cluster-8728.97082,Cluster-8728.58246,Cluster-8728.78700
GO:0009273	peptidoglycan-based cell wall biogenesis	biological_process	0.0029778	0.11046	6	699	202	106734	Cluster-8728.78700,Cluster-8728.97082,Cluster-8728.81680,Cluster-8728.96958,Cluster-8728.95791,Cluster-8728.87794
GO:0000270	peptidoglycan metabolic process	biological_process	0.003149	0.11607	6	699	206	106734	Cluster-8728.81680,Cluster-8728.97082,Cluster-8728.78700,Cluster-8728.96958,Cluster-8728.95791,Cluster-8728.87794
GO:0004318	enoyl-[acyl-carrier-protein] reductase (NADH) activity	molecular_function	0.0031916	0.1169	2	699	11	106734	Cluster-8728.19667,Cluster-8728.156808
GO:0009161	ribonucleoside monophosphate metabolic process	biological_process	0.0036069	0.13128	28	699	2342	106734	Cluster-8728.70300,Cluster-8728.141004,Cluster-8728.92699,Cluster-8728.81855,Cluster-8728.103734,Cluster-8728.56119,Cluster-8728.125377,Cluster-8728.102000,Cluster-8728.100644,Cluster-8728.120033,Cluster-8728.113801,Cluster-8728.27540,Cluster-8728.41129,Cluster-8728.113805,Cluster-8728.123100,Cluster-8728.103733,Cluster-8728.88646,Cluster-8728.99359,Cluster-8728.121050,Cluster-8728.103732,Cluster…
GO:0022804	active transmembrane transporter activity	molecular_function	0.0036534	0.13214	22	699	1652	106734	Cluster-8728.116707,Cluster-8728.85009,Cluster-8728.129970,Cluster-8728.127369,Cluster-8728.71930,Cluster-8728.26209,Cluster-8728.83478,Cluster-8728.117889,Cluster-8728.138785,Cluster-8728.114379,Cluster-8728.99071,Cluster-8728.141004,Cluster-8728.59341,Cluster-8728.58246,Cluster-8728.91932,Cluster-8728.113695,Cluster-8728.147213,Cluster-8728.147217,Cluster-8728.95193,Cluster-8728.125978,Cluster-…
GO:0004869	cysteine-type endopeptidase inhibitor activity	molecular_function	0.0038569	0.13863	3	699	57	106734	Cluster-8728.90389,Cluster-8728.52613,Cluster-8728.23395
GO:0044249	cellular biosynthetic process	biological_process	0.0041551	0.14843	191	699	23618	106734	Cluster-8728.30014,Cluster-8728.99973,Cluster-8728.70582,Cluster-8728.73566,Cluster-8728.93603,Cluster-8728.120672,Cluster-8728.27964,Cluster-8728.100644,Cluster-8728.159950,Cluster-8728.133572,Cluster-8728.85009,Cluster-8728.40062,Cluster-8728.98308,Cluster-8728.116463,Cluster-8728.123009,Cluster-8728.71439,Cluster-8728.107258,Cluster-8728.97287,Cluster-8728.81855,Cluster-8728.110495,Cluster-872…
GO:0009123	nucleoside monophosphate metabolic process	biological_process	0.0043233	0.15349	28	699	2374	106734	Cluster-8728.108547,Cluster-8728.112865,Cluster-8728.118672,Cluster-8728.88655,Cluster-8728.113802,Cluster-8728.86801,Cluster-8728.106350,Cluster-8728.97912,Cluster-8728.88646,Cluster-8728.99359,Cluster-8728.103732,Cluster-8728.121050,Cluster-8728.41129,Cluster-8728.113805,Cluster-8728.123100,Cluster-8728.103733,Cluster-8728.120033,Cluster-8728.100644,Cluster-8728.27540,Cluster-8728.113801,Cluste…
GO:0016638	oxidoreductase activity, acting on the CH-NH2 group of donors	molecular_function	0.0043718	0.15349	7	699	282	106734	Cluster-8728.9665,Cluster-8728.104597,Cluster-8728.138494,Cluster-8728.104591,Cluster-8728.104593,Cluster-8728.104598,Cluster-8728.104594
GO:0006310	DNA recombination	biological_process	0.0043764	0.15349	24	699	1677	106734	Cluster-8728.120033,Cluster-8728.112663,Cluster-8728.119052,Cluster-8728.113805,Cluster-8728.70621,Cluster-8728.116393,Cluster-8728.102273,Cluster-8728.40440,Cluster-8728.70620,Cluster-8728.101469,Cluster-8728.3548,Cluster-8728.81408,Cluster-8728.108547,Cluster-8728.160431,Cluster-8728.107362,Cluster-8728.112865,Cluster-8728.131480,Cluster-8728.138076,Cluster-8728.131184,Cluster-8728.103963,Clust…
GO:0015698	inorganic anion transport	biological_process	0.004632	0.16148	9	699	453	106734	Cluster-8728.116308,Cluster-8728.116309,Cluster-8728.82713,Cluster-8728.107240,Cluster-8728.91932,Cluster-8728.27558,Cluster-8728.97144,Cluster-8728.90850,Cluster-8728.96065
GO:0004425	indole-3-glycerol-phosphate synthase activity	molecular_function	0.0048099	0.16668	2	699	16	106734	Cluster-8728.99507,Cluster-8728.98454
GO:0016861	intramolecular oxidoreductase activity, interconverting aldoses and ketoses	molecular_function	0.0048881	0.16838	5	699	166	106734	Cluster-8728.112865,Cluster-8728.113805,Cluster-8728.113802,Cluster-8728.120033,Cluster-8728.113801
GO:0016868	intramolecular transferase activity, phosphotransferases	molecular_function	0.0051225	0.17541	5	699	158	106734	Cluster-8728.86801,Cluster-8728.88646,Cluster-8728.99359,Cluster-8728.88655,Cluster-8728.79558
GO:0016866	intramolecular transferase activity	molecular_function	0.0051587	0.17561	8	699	366	106734	Cluster-16447.2,Cluster-8728.86801,Cluster-8728.106895,Cluster-8728.88655,Cluster-8728.79558,Cluster-1650.2,Cluster-8728.88646,Cluster-8728.99359
GO:0030234	enzyme regulator activity	molecular_function	0.0053977	0.18178	22	699	1755	106734	Cluster-8728.52613,Cluster-8728.104297,Cluster-8728.128001,Cluster-8728.19766,Cluster-8728.94657,Cluster-8728.19296,Cluster-8728.17620,Cluster-8728.39619,Cluster-8728.159472,Cluster-8728.16705,Cluster-8728.23104,Cluster-8728.20485,Cluster-8728.108593,Cluster-8728.22825,Cluster-8728.23395,Cluster-8728.48798,Cluster-8728.84811,Cluster-8728.163039,Cluster-8728.99142,Cluster-8728.160515,Cluster-8728.…
GO:0044038	cell wall macromolecule biosynthetic process	biological_process	0.0054342	0.18178	6	699	226	106734	Cluster-8728.96958,Cluster-8728.87794,Cluster-8728.95791,Cluster-8728.81680,Cluster-8728.97082,Cluster-8728.78700
GO:0070589	cellular component macromolecule biosynthetic process	biological_process	0.0054342	0.18178	6	699	226	106734	Cluster-8728.97082,Cluster-8728.81680,Cluster-8728.78700,Cluster-8728.87794,Cluster-8728.95791,Cluster-8728.96958
GO:0016742	hydroxymethyl-, formyl- and related transferase activity	molecular_function	0.005468	0.18186	3	699	56	106734	Cluster-8728.99957,Cluster-8728.99972,Cluster-8728.99969
GO:0015711	organic anion transport	biological_process	0.0057532	0.19025	11	699	654	106734	Cluster-8728.108835,Cluster-8728.99972,Cluster-8728.108465,Cluster-8728.97609,Cluster-8728.113132,Cluster-8728.108837,Cluster-8728.108829,Cluster-8728.46163,Cluster-8728.9111,Cluster-8728.160476,Cluster-8728.91932
GO:0004332	fructose-bisphosphate aldolase activity	molecular_function	0.0059687	0.19547	3	699	56	106734	Cluster-8728.103734,Cluster-8728.103733,Cluster-8728.103732
GO:0042578	phosphoric ester hydrolase activity	molecular_function	0.0059787	0.19547	19	699	1437	106734	Cluster-8728.85009,Cluster-8728.99359,Cluster-8728.116707,Cluster-8728.88646,Cluster-8728.120771,Cluster-8728.102275,Cluster-8728.52346,Cluster-8728.101300,Cluster-8728.83478,Cluster-8728.81408,Cluster-8728.63473,Cluster-8728.132450,Cluster-8728.81424,Cluster-8728.88655,Cluster-8728.66245,Cluster-8728.63464,Cluster-8728.102273,Cluster-8728.161292,Cluster-8728.96705
GO:0043631	RNA polyadenylation	biological_process	0.0060499	0.19669	4	699	99	106734	Cluster-8728.52346,Cluster-8728.57110,Cluster-8728.40200,Cluster-8728.96705
GO:0009306	protein secretion	biological_process	0.0061607	0.19917	7	699	296	106734	Cluster-8728.90850,Cluster-8728.165270,Cluster-8728.38047,Cluster-8728.40495,Cluster-8728.94032,Cluster-8728.85210,Cluster-8728.20643
GO:0016407	acetyltransferase activity	molecular_function	0.0063258	0.20288	9	699	473	106734	Cluster-8728.19459,Cluster-8728.137626,Cluster-8728.71568,Cluster-8728.69994,Cluster-8728.58246,Cluster-8728.89322,Cluster-8728.42417,Cluster-8728.30583,Cluster-8728.147941
GO:0015297	antiporter activity	molecular_function	0.0063456	0.20288	10	699	589	106734	Cluster-8728.147217,Cluster-8728.147213,Cluster-8728.113695,Cluster-8728.113693,Cluster-8728.26209,Cluster-8728.125978,Cluster-8728.58246,Cluster-8728.59341,Cluster-8728.127369,Cluster-8728.91932
GO:0006821	chloride transport	biological_process	0.0066733	0.21219	4	699	97	106734	Cluster-8728.116309,Cluster-8728.91932,Cluster-8728.27558,Cluster-8728.116308
GO:0044281	small molecule metabolic process	biological_process	0.0068556	0.21679	109	699	12578	106734	Cluster-8728.96958,Cluster-8728.122224,Cluster-8728.104376,Cluster-8728.106895,Cluster-8728.103733,Cluster-8728.82110,Cluster-8728.92178,Cluster-8728.92699,Cluster-8728.141004,Cluster-8728.70300,Cluster-8728.56119,Cluster-8728.110495,Cluster-8728.98454,Cluster-8728.81855,Cluster-8728.107258,Cluster-8728.113802,Cluster-8728.86801,Cluster-8728.107259,Cluster-8728.19667,Cluster-8728.112865,Cluster-8…
GO:0048037	cofactor binding	molecular_function	0.0074872	0.23548	35	699	3377	106734	Cluster-8728.124753,Cluster-8728.98454,Cluster-8728.93194,Cluster-8728.104591,Cluster-8728.50180,Cluster-8728.126721,Cluster-8728.121050,Cluster-8728.91871,Cluster-8728.93553,Cluster-8728.90490,Cluster-8728.48798,Cluster-8728.104594,Cluster-8728.24303,Cluster-8728.104597,Cluster-8728.99229,Cluster-8728.103585,Cluster-8728.95796,Cluster-8728.138494,Cluster-8728.99507,Cluster-8728.29982,Cluster-872…
GO:0009150	purine ribonucleotide metabolic process	biological_process	0.0077338	0.24192	29	699	2591	106734	Cluster-8728.92699,Cluster-8728.70300,Cluster-8728.141004,Cluster-8728.125377,Cluster-8728.56119,Cluster-8728.81855,Cluster-8728.103734,Cluster-8728.102000,Cluster-8728.120033,Cluster-8728.100644,Cluster-8728.27540,Cluster-8728.113801,Cluster-8728.41129,Cluster-8728.113805,Cluster-8728.123100,Cluster-8728.103733,Cluster-8728.99359,Cluster-8728.88646,Cluster-8728.103732,Cluster-8728.121050,Cluster…
GO:0009916	alternative oxidase activity	molecular_function	0.0078013	0.24272	3	699	53	106734	Cluster-8728.122360,Cluster-8728.30014,Cluster-8728.109746
GO:0006091	generation of precursor metabolites and energy	biological_process	0.0079411	0.24575	29	699	2601	106734	Cluster-8728.88646,Cluster-8728.99359,Cluster-8728.121050,Cluster-8728.103732,Cluster-8728.112865,Cluster-8728.108547,Cluster-8728.88655,Cluster-8728.118672,Cluster-8728.86801,Cluster-8728.113802,Cluster-8728.109746,Cluster-8728.97912,Cluster-8728.103734,Cluster-8728.125377,Cluster-8728.102000,Cluster-8728.140626,Cluster-8728.70300,Cluster-8728.141004,Cluster-8728.30014,Cluster-8728.161162,Cluste…
GO:0010167	response to nitrate	biological_process	0.0080575	0.24671	2	699	19	106734	Cluster-8728.97144,Cluster-8728.96065
GO:0015706	nitrate transport	biological_process	0.0080575	0.24671	2	699	19	106734	Cluster-8728.97144,Cluster-8728.96065
GO:1901362	organic cyclic compound biosynthetic process	biological_process	0.008103	0.2468	121	699	14259	106734	Cluster-8728.159658,Cluster-8728.78271,Cluster-8728.21162,Cluster-8728.89442,Cluster-8728.96861,Cluster-8728.151940,Cluster-8728.58324,Cluster-8728.125377,Cluster-8728.70611,Cluster-8728.87269,Cluster-8728.85956,Cluster-8728.68580,Cluster-8728.107362,Cluster-8728.138785,Cluster-8728.7676,Cluster-8728.169122,Cluster-8728.98667,Cluster-8728.106350,Cluster-8728.98359,Cluster-8728.130488,Cluster-8728…
GO:0006163	purine nucleotide metabolic process	biological_process	0.0083091	0.25175	29	699	2607	106734	Cluster-8728.108302,Cluster-8728.99359,Cluster-8728.88646,Cluster-8728.121050,Cluster-8728.103732,Cluster-8728.112865,Cluster-8728.108547,Cluster-8728.88655,Cluster-8728.118672,Cluster-8728.86801,Cluster-8728.113802,Cluster-8728.97912,Cluster-8728.106350,Cluster-8728.81855,Cluster-8728.103734,Cluster-8728.56119,Cluster-8728.125377,Cluster-8728.102000,Cluster-8728.141004,Cluster-8728.70300,Cluster…
GO:1903825	organic acid transmembrane transport	biological_process	0.0087802	0.26464	6	699	258	106734	Cluster-8728.9111,Cluster-8728.108465,Cluster-8728.113132,Cluster-8728.108837,Cluster-8728.108829,Cluster-8728.108835
GO:0006807	nitrogen compound metabolic process	biological_process	0.0089774	0.26797	260	699	33456	106734	Cluster-8728.128191,Cluster-8728.90490,Cluster-8728.98667,Cluster-8728.98359,Cluster-8728.7676,Cluster-8728.160431,Cluster-8728.100828,Cluster-8728.107602,Cluster-8728.27540,Cluster-8728.92510,Cluster-8728.41129,Cluster-8728.96705,Cluster-8728.112873,Cluster-8728.23395,Cluster-8728.88646,Cluster-8728.111875,Cluster-8728.71437,Cluster-8728.77930,Cluster-8728.108302,Cluster-8728.66974,Cluster-8728.…
GO:1901135	carbohydrate derivative metabolic process	biological_process	0.0089832	0.26797	56	699	5861	106734	Cluster-8728.113802,Cluster-8728.86801,Cluster-8728.166703,Cluster-8728.106350,Cluster-8728.167696,Cluster-8728.112865,Cluster-8728.102132,Cluster-8728.99359,Cluster-8728.91871,Cluster-8728.84602,Cluster-8728.103732,Cluster-8728.121050,Cluster-8728.90490,Cluster-8728.120033,Cluster-8728.105740,Cluster-8728.27540,Cluster-8728.96958,Cluster-8728.41129,Cluster-8728.102269,Cluster-8728.122224,Cluster…
GO:0016829	lyase activity	molecular_function	0.0091206	0.27067	26	699	2273	106734	Cluster-8728.13091,Cluster-8728.138076,Cluster-8728.116463,Cluster-8728.107259,Cluster-8728.107267,Cluster-8728.84598,Cluster-8728.103732,Cluster-8728.52743,Cluster-8728.93554,Cluster-8728.93345,Cluster-8728.122224,Cluster-8728.90878,Cluster-8728.103733,Cluster-8728.104376,Cluster-8728.89442,Cluster-8728.84738,Cluster-8728.13090,Cluster-8728.29982,Cluster-8728.103734,Cluster-8728.98454,Cluster-87…
GO:0032324	molybdopterin cofactor biosynthetic process	biological_process	0.0092707	0.27233	5	699	189	106734	Cluster-8728.85009,Cluster-8728.98308,Cluster-8728.161080,Cluster-8728.138784,Cluster-8728.114379
GO:0043545	molybdopterin cofactor metabolic process	biological_process	0.0092707	0.27233	5	699	189	106734	Cluster-8728.138784,Cluster-8728.114379,Cluster-8728.98308,Cluster-8728.85009,Cluster-8728.161080
GO:0016627	oxidoreductase activity, acting on the CH-CH group of donors	molecular_function	0.0097061	0.28368	11	699	715	106734	Cluster-8728.164015,Cluster-8728.99507,Cluster-8728.98454,Cluster-8728.159950,Cluster-8728.156808,Cluster-8728.21162,Cluster-8728.99229,Cluster-8728.99221,Cluster-8728.19667,Cluster-8728.17620,Cluster-8728.130733
GO:0098656	anion transmembrane transport	biological_process	0.0097786	0.28437	6	699	266	106734	Cluster-8728.108465,Cluster-8728.9111,Cluster-8728.108837,Cluster-8728.113132,Cluster-8728.108835,Cluster-8728.108829
GO:0009259	ribonucleotide metabolic process	biological_process	0.0098467	0.28492	29	699	2641	106734	Cluster-8728.97912,Cluster-8728.106350,Cluster-8728.86801,Cluster-8728.113802,Cluster-8728.88655,Cluster-8728.118672,Cluster-8728.112865,Cluster-8728.108547,Cluster-8728.121050,Cluster-8728.103732,Cluster-8728.88646,Cluster-8728.99359,Cluster-8728.108302,Cluster-8728.113801,Cluster-8728.27540,Cluster-8728.100644,Cluster-8728.120033,Cluster-8728.123100,Cluster-8728.103733,Cluster-8728.41129,Cluste…
GO:0015976	carbon utilization	biological_process	0.009968	0.28699	8	699	462	106734	Cluster-8728.103585,Cluster-8728.103732,Cluster-8728.23248,Cluster-8728.102000,Cluster-8728.103734,Cluster-8728.125377,Cluster-8728.103733,Cluster-8728.118672
GO:0004345	glucose-6-phosphate dehydrogenase activity	molecular_function	0.010742	0.30775	3	699	55	106734	Cluster-8728.91868,Cluster-8728.90490,Cluster-8728.91871
GO:0004784	superoxide dismutase activity	molecular_function	0.01127	0.31856	3	699	71	106734	Cluster-8728.64199,Cluster-8728.64203,Cluster-8728.99973
GO:0016721	oxidoreductase activity, acting on superoxide radicals as acceptor	molecular_function	0.01127	0.31856	3	699	71	106734	Cluster-8728.99973,Cluster-8728.64199,Cluster-8728.64203
GO:0019520	aldonic acid metabolic process	biological_process	0.011285	0.31856	5	699	208	106734	Cluster-8728.98048,Cluster-8728.121050,Cluster-8728.130733,Cluster-8728.104108,Cluster-8728.100644
GO:0015849	organic acid transport	biological_process	0.011416	0.31914	10	699	628	106734	Cluster-8728.99972,Cluster-8728.108835,Cluster-8728.113132,Cluster-8728.108837,Cluster-8728.108465,Cluster-8728.97609,Cluster-8728.46163,Cluster-8728.108829,Cluster-8728.9111,Cluster-8728.160476
GO:0046942	carboxylic acid transport	biological_process	0.011416	0.31914	10	699	628	106734	Cluster-8728.108835,Cluster-8728.99972,Cluster-8728.97609,Cluster-8728.108465,Cluster-8728.108837,Cluster-8728.113132,Cluster-8728.108829,Cluster-8728.46163,Cluster-8728.160476,Cluster-8728.9111
GO:0009119	ribonucleoside metabolic process	biological_process	0.011913	0.33144	30	699	2816	106734	Cluster-8728.113802,Cluster-8728.86801,Cluster-8728.106350,Cluster-8728.97912,Cluster-8728.108547,Cluster-8728.112865,Cluster-8728.118672,Cluster-8728.88655,Cluster-8728.99359,Cluster-8728.40062,Cluster-8728.88646,Cluster-8728.103732,Cluster-8728.121050,Cluster-8728.108302,Cluster-8728.120033,Cluster-8728.100644,Cluster-8728.27540,Cluster-8728.113801,Cluster-8728.41129,Cluster-8728.113805,Cluster…
GO:0018130	heterocycle biosynthetic process	biological_process	0.012016	0.3327	115	699	13602	106734	Cluster-8728.156291,Cluster-8728.94657,Cluster-8728.99507,Cluster-34171.1,Cluster-8728.110994,Cluster-8728.33312,Cluster-8728.70582,Cluster-8728.90878,Cluster-8728.90797,Cluster-8728.73566,Cluster-8728.27964,Cluster-8728.93003,Cluster-8728.96616,Cluster-8728.82384,Cluster-8728.159950,Cluster-8728.40062,Cluster-8728.98308,Cluster-8728.96803,Cluster-8728.85009,Cluster-8728.116463,Cluster-8728.11437…
GO:0016226	iron-sulfur cluster assembly	biological_process	0.012162	0.33355	3	699	75	106734	Cluster-8728.78998,Cluster-8728.59201,Cluster-8728.95852
GO:0031163	metallo-sulfur cluster assembly	biological_process	0.012162	0.33355	3	699	75	106734	Cluster-8728.59201,Cluster-8728.95852,Cluster-8728.78998
GO:0006024	glycosaminoglycan biosynthetic process	biological_process	0.012572	0.34272	6	699	270	106734	Cluster-8728.97082,Cluster-8728.81680,Cluster-8728.78700,Cluster-8728.95791,Cluster-8728.87794,Cluster-8728.96958
GO:0034755	iron ion transmembrane transport	biological_process	0.012642	0.34272	2	699	28	106734	Cluster-8728.61518,Cluster-8728.63451
GO:0009987	cellular process	biological_process	0.012674	0.34272	445	699	61649	106734	Cluster-8728.90850,Cluster-8728.99969,Cluster-8728.82136,Cluster-8728.42622,Cluster-8728.102143,Cluster-8728.82443,Cluster-8728.101300,Cluster-8728.165270,Cluster-8728.112663,Cluster-8728.113801,Cluster-8728.130733,Cluster-8728.123492,Cluster-8728.138784,Cluster-8728.87794,Cluster-8728.64692,Cluster-8728.90315,Cluster-8728.23744,Cluster-8728.75498,Cluster-8728.164015,Cluster-8728.85681,Cluster-87…
GO:0052548	regulation of endopeptidase activity	biological_process	0.012841	0.34563	3	699	73	106734	Cluster-8728.163039,Cluster-8728.19296,Cluster-8728.23104
GO:0003924	GTPase activity	molecular_function	0.012955	0.34709	22	699	1823	106734	Cluster-8728.62976,Cluster-8728.98308,Cluster-8728.116707,Cluster-8728.102275,Cluster-8728.90390,Cluster-8728.43923,Cluster-8728.81408,Cluster-8728.83478,Cluster-8728.90152,Cluster-8728.114379,Cluster-8728.132450,Cluster-8728.138785,Cluster-8728.99071,Cluster-8728.10249,Cluster-8728.39783,Cluster-8728.102273,Cluster-8728.110144,Cluster-8728.138880,Cluster-8728.95193,Cluster-8728.27964,Cluster-872…
GO:0052547	regulation of peptidase activity	biological_process	0.01318	0.35149	3	699	74	106734	Cluster-8728.163039,Cluster-8728.23104,Cluster-8728.19296
GO:0030203	glycosaminoglycan metabolic process	biological_process	0.013817	0.36678	8	699	429	106734	Cluster-8728.96958,Cluster-8728.105740,Cluster-8728.78700,Cluster-8728.81680,Cluster-8728.87794,Cluster-8728.95791,Cluster-8728.102132,Cluster-8728.97082
GO:0034645	cellular macromolecule biosynthetic process	biological_process	0.014143	0.37329	147	699	18193	106734	Cluster-8728.70582,Cluster-8728.93603,Cluster-8728.73566,Cluster-8728.27964,Cluster-8728.99973,Cluster-8728.116463,Cluster-8728.123009,Cluster-8728.71439,Cluster-8728.133572,Cluster-8728.149539,Cluster-8728.159472,Cluster-8728.35127,Cluster-8728.102269,Cluster-8728.23129,Cluster-8728.86794,Cluster-8728.95852,Cluster-8728.97287,Cluster-8728.110495,Cluster-8728.81855,Cluster-8728.141344,Cluster-872…
GO:1901360	organic cyclic compound metabolic process	biological_process	0.014191	0.37329	218	699	27449	106734	Cluster-8728.93003,Cluster-8728.82384,Cluster-8728.96616,Cluster-8728.96803,Cluster-8728.114379,Cluster-8728.17438,Cluster-8728.132450,Cluster-8728.88655,Cluster-8728.6177,Cluster-8728.100288,Cluster-8728.74882,Cluster-8728.99507,Cluster-8728.94657,Cluster-8728.156291,Cluster-34171.1,Cluster-8728.33312,Cluster-8728.110994,Cluster-8728.90878,Cluster-8728.114881,Cluster-8728.20845,Cluster-8728.9079…
GO:0008918	lipopolysaccharide 3-alpha-galactosyltransferase activity	molecular_function	0.014545	0.38087	2	699	27	106734	Cluster-8728.106790,Cluster-8728.102269
GO:0016125	sterol metabolic process	biological_process	0.014787	0.38479	3	699	68	106734	Cluster-8728.25428,Cluster-8728.159658,Cluster-8728.55743
GO:0042435	indole-containing compound biosynthetic process	biological_process	0.014828	0.38479	7	699	380	106734	Cluster-8728.17438,Cluster-8728.164015,Cluster-8728.99507,Cluster-8728.89442,Cluster-8728.21162,Cluster-8728.98454,Cluster-8728.159950
GO:0006952	defense response	biological_process	0.014955	0.38488	21	699	1773	106734	Cluster-8728.102708,Cluster-8728.99962,Cluster-8728.22825,Cluster-8728.23037,Cluster-8728.23015,Cluster-8728.5620,Cluster-8728.104848,Cluster-8728.135813,Cluster-8728.92255,Cluster-8728.132698,Cluster-8728.143150,Cluster-8728.23014,Cluster-8728.99973,Cluster-8728.69646,Cluster-8728.79558,Cluster-8728.120124,Cluster-8728.104849,Cluster-8728.77338,Cluster-8728.19409,Cluster-8728.99894,Cluster-8728.…
GO:0042278	purine nucleoside metabolic process	biological_process	0.015031	0.38488	29	699	2746	106734	Cluster-8728.108302,Cluster-8728.88646,Cluster-8728.99359,Cluster-8728.103732,Cluster-8728.121050,Cluster-8728.108547,Cluster-8728.112865,Cluster-8728.118672,Cluster-8728.88655,Cluster-8728.113802,Cluster-8728.86801,Cluster-8728.97912,Cluster-8728.106350,Cluster-8728.125377,Cluster-8728.56119,Cluster-8728.103734,Cluster-8728.81855,Cluster-8728.102000,Cluster-8728.92699,Cluster-8728.70300,Cluster-…
GO:0046128	purine ribonucleoside metabolic process	biological_process	0.015031	0.38488	29	699	2746	106734	Cluster-8728.103732,Cluster-8728.121050,Cluster-8728.88646,Cluster-8728.99359,Cluster-8728.108302,Cluster-8728.97912,Cluster-8728.106350,Cluster-8728.113802,Cluster-8728.86801,Cluster-8728.118672,Cluster-8728.88655,Cluster-8728.108547,Cluster-8728.112865,Cluster-8728.92699,Cluster-8728.70300,Cluster-8728.141004,Cluster-8728.102000,Cluster-8728.125377,Cluster-8728.56119,Cluster-8728.103734,Cluster…
GO:0098772	molecular function regulator	molecular_function	0.01517	0.38673	25	699	2255	106734	Cluster-8728.23395,Cluster-8728.22825,Cluster-8728.108593,Cluster-8728.20485,Cluster-8728.23104,Cluster-8728.163039,Cluster-8728.84811,Cluster-8728.48798,Cluster-8728.160515,Cluster-8728.99142,Cluster-8728.90389,Cluster-8728.109425,Cluster-8728.128001,Cluster-8728.23014,Cluster-8728.52613,Cluster-8728.104297,Cluster-8728.94657,Cluster-8728.19766,Cluster-8728.17620,Cluster-8728.39619,Cluster-8728.…
GO:0006023	aminoglycan biosynthetic process	biological_process	0.015411	0.39115	6	699	285	106734	Cluster-8728.95791,Cluster-8728.87794,Cluster-8728.96958,Cluster-8728.78700,Cluster-8728.81680,Cluster-8728.97082
GO:0005667	transcription factor complex	cellular_component	0.0156	0.39423	45	699	4682	106734	Cluster-8728.160782,Cluster-8728.138784,Cluster-8728.90878,Cluster-8728.70582,Cluster-8728.27964,Cluster-8728.21965,Cluster-8728.73566,Cluster-8728.104967,Cluster-8728.101469,Cluster-8728.131158,Cluster-8728.94657,Cluster-8728.92312,Cluster-8728.102273,Cluster-8728.110994,Cluster-8728.99071,Cluster-8728.114379,Cluster-8728.82384,Cluster-8728.52611,Cluster-8728.109145,Cluster-8728.78271,Cluster-87…
GO:0009117	nucleotide metabolic process	biological_process	0.015774	0.39688	37	699	3705	106734	Cluster-8728.113801,Cluster-8728.100644,Cluster-8728.123100,Cluster-8728.113805,Cluster-8728.91868,Cluster-8728.103734,Cluster-8728.97912,Cluster-8728.88655,Cluster-8728.98048,Cluster-8728.118672,Cluster-8728.108547,Cluster-8728.133572,Cluster-8728.88646,Cluster-8728.104108,Cluster-8728.108302,Cluster-8728.27540,Cluster-8728.105740,Cluster-8728.120033,Cluster-8728.103733,Cluster-8728.41129,Cluste…
GO:0016832	aldehyde-lyase activity	molecular_function	0.01599	0.40059	3	699	84	106734	Cluster-8728.103732,Cluster-8728.103733,Cluster-8728.103734
GO:1901700	response to oxygen-containing compound	biological_process	0.016232	0.40469	4	699	148	106734	Cluster-8728.96065,Cluster-8728.107602,Cluster-8728.97609,Cluster-8728.97144
GO:0098542	defense response to other organism	biological_process	0.016294	0.40469	11	699	720	106734	Cluster-8728.23037,Cluster-8728.99962,Cluster-8728.143150,Cluster-8728.23014,Cluster-8728.104848,Cluster-8728.19409,Cluster-8728.104849,Cluster-8728.77338,Cluster-8728.79558,Cluster-8728.69646,Cluster-8728.23015
GO:0006020	inositol metabolic process	biological_process	0.016949	0.41917	4	699	156	106734	Cluster-8728.166703,Cluster-8728.103732,Cluster-8728.103734,Cluster-8728.103733
GO:1901657	glycosyl compound metabolic process	biological_process	0.017651	0.43466	31	699	3030	106734	Cluster-8728.70300,Cluster-8728.141004,Cluster-8728.92699,Cluster-8728.102000,Cluster-8728.81855,Cluster-8728.103734,Cluster-8728.125377,Cluster-8728.56119,Cluster-8728.113801,Cluster-8728.27540,Cluster-8728.100644,Cluster-8728.120033,Cluster-8728.103733,Cluster-8728.123100,Cluster-8728.113805,Cluster-8728.41129,Cluster-8728.121050,Cluster-8728.103732,Cluster-8728.99359,Cluster-8728.40062,Cluster…
GO:0030145	manganese ion binding	molecular_function	0.017935	0.43863	4	699	144	106734	Cluster-8728.86801,Cluster-8728.88646,Cluster-8728.99359,Cluster-8728.88655
GO:0042765	GPI-anchor transamidase complex	cellular_component	0.017964	0.43863	2	699	32	106734	Cluster-8728.124131,Cluster-8728.101843
GO:0016616	oxidoreductase activity, acting on the CH-OH group of donors, NAD or NADP as acceptor	molecular_function	0.018518	0.45027	16	699	1362	106734	Cluster-8728.125377,Cluster-8728.91868,Cluster-8728.124753,Cluster-8728.92699,Cluster-8728.103585,Cluster-8728.93406,Cluster-8728.96861,Cluster-8728.100644,Cluster-8728.95432,Cluster-8728.90490,Cluster-8728.48798,Cluster-8728.104108,Cluster-8728.91871,Cluster-8728.121050,Cluster-8728.17438,Cluster-8728.98048
GO:0032774	RNA biosynthetic process	biological_process	0.01879	0.45498	90	699	10464	106734	Cluster-8728.71436,Cluster-8728.102143,Cluster-8728.109145,Cluster-8728.87842,Cluster-8728.84451,Cluster-8728.111875,Cluster-8728.52611,Cluster-8728.71437,Cluster-8728.77930,Cluster-8728.90850,Cluster-8728.82136,Cluster-8728.63979,Cluster-8728.99071,Cluster-8728.56279,Cluster-8728.102273,Cluster-8728.90315,Cluster-8728.82331,Cluster-8728.23744,Cluster-8728.92312,Cluster-8728.131158,Cluster-8728.5…
GO:0016667	oxidoreductase activity, acting on a sulfur group of donors	molecular_function	0.018908	0.45592	10	699	666	106734	Cluster-8728.56119,Cluster-8728.131370,Cluster-8728.131885,Cluster-8728.49712,Cluster-8728.66245,Cluster-8728.73895,Cluster-8728.38368,Cluster-8728.131372,Cluster-8728.142811,Cluster-8728.50180
GO:0008138	protein tyrosine/serine/threonine phosphatase activity	molecular_function	0.019059	0.45765	4	699	128	106734	Cluster-8728.102275,Cluster-8728.81424,Cluster-8728.120771,Cluster-8728.102273
GO:0046483	heterocycle metabolic process	biological_process	0.019486	0.46573	212	699	26790	106734	Cluster-8728.74318,Cluster-8728.86801,Cluster-8728.137626,Cluster-8728.92450,Cluster-8728.20406,Cluster-8728.102132,Cluster-8728.84602,Cluster-8728.91871,Cluster-8728.111871,Cluster-8728.121050,Cluster-8728.126721,Cluster-8728.71846,Cluster-8728.33978,Cluster-8728.94658,Cluster-8728.98909,Cluster-8728.102275,Cluster-8728.112671,Cluster-8728.95852,Cluster-8728.119052,Cluster-8728.23129,Cluster-872…
GO:0051189	prosthetic group metabolic process	biological_process	0.019704	0.46573	5	699	222	106734	Cluster-8728.114379,Cluster-8728.138784,Cluster-8728.161080,Cluster-8728.98308,Cluster-8728.85009
GO:0006753	nucleoside phosphate metabolic process	biological_process	0.019782	0.46573	37	699	3761	106734	Cluster-8728.81855,Cluster-8728.56119,Cluster-8728.125377,Cluster-8728.102000,Cluster-8728.70300,Cluster-8728.141004,Cluster-8728.92699,Cluster-8728.41129,Cluster-8728.103733,Cluster-8728.105740,Cluster-8728.120033,Cluster-8728.27540,Cluster-8728.90490,Cluster-8728.99359,Cluster-8728.121050,Cluster-8728.84602,Cluster-8728.103732,Cluster-8728.91871,Cluster-8728.112865,Cluster-8728.86801,Cluster-87…
GO:0044036	cell wall macromolecule metabolic process	biological_process	0.019791	0.46573	6	699	318	106734	Cluster-8728.78700,Cluster-8728.81680,Cluster-8728.97082,Cluster-8728.95791,Cluster-8728.87794,Cluster-8728.96958
GO:0009059	macromolecule biosynthetic process	biological_process	0.019798	0.46573	147	699	18378	106734	Cluster-8728.92450,Cluster-8728.137626,Cluster-8728.74318,Cluster-8728.102275,Cluster-8728.112671,Cluster-8728.94658,Cluster-8728.71846,Cluster-8728.84602,Cluster-8728.111871,Cluster-8728.149539,Cluster-8728.159472,Cluster-8728.102269,Cluster-8728.35127,Cluster-8728.23129,Cluster-8728.95852,Cluster-8728.86794,Cluster-8728.110495,Cluster-8728.81855,Cluster-8728.97287,Cluster-8728.141344,Cluster-87…
GO:0006351	transcription, DNA-templated	biological_process	0.02026	0.47276	89	699	10377	106734	Cluster-8728.119561,Cluster-8728.133694,Cluster-8728.130488,Cluster-8728.98667,Cluster-8728.98359,Cluster-8728.169122,Cluster-8728.7676,Cluster-8728.138785,Cluster-8728.107362,Cluster-8728.85956,Cluster-8728.87269,Cluster-8728.70611,Cluster-8728.151940,Cluster-8728.78271,Cluster-8728.71436,Cluster-8728.102143,Cluster-8728.109145,Cluster-8728.87842,Cluster-8728.84451,Cluster-8728.111875,Cluster-87…
GO:0097659	nucleic acid-templated transcription	biological_process	0.02026	0.47276	89	699	10377	106734	Cluster-8728.82110,Cluster-8728.149539,Cluster-8728.159472,Cluster-8728.35127,Cluster-8728.23129,Cluster-8728.89869,Cluster-8728.95852,Cluster-8728.169943,Cluster-8728.147941,Cluster-8728.71459,Cluster-8728.141344,Cluster-8728.81006,Cluster-8728.92910,Cluster-8728.92178,Cluster-8728.92450,Cluster-8728.70472,Cluster-8728.97609,Cluster-8728.137626,Cluster-8728.61603,Cluster-8728.74318,Cluster-8728.…
GO:0004725	protein tyrosine phosphatase activity	molecular_function	0.022022	0.51008	4	699	141	106734	Cluster-8728.102273,Cluster-8728.102275,Cluster-8728.81424,Cluster-8728.120771
GO:0005247	voltage-gated chloride channel activity	molecular_function	0.022124	0.51008	3	699	77	106734	Cluster-8728.116309,Cluster-8728.27558,Cluster-8728.116308
GO:0005254	chloride channel activity	molecular_function	0.022124	0.51008	3	699	77	106734	Cluster-8728.116308,Cluster-8728.116309,Cluster-8728.27558
GO:0043086	negative regulation of catalytic activity	biological_process	0.022371	0.51373	5	699	239	106734	Cluster-8728.163039,Cluster-8728.104297,Cluster-8728.19296,Cluster-8728.23104,Cluster-8728.39619
GO:0044092	negative regulation of molecular function	biological_process	0.02258	0.51648	5	699	240	106734	Cluster-8728.163039,Cluster-8728.39619,Cluster-8728.104297,Cluster-8728.19296,Cluster-8728.23104
GO:0043169	cation binding	molecular_function	0.023444	0.53305	124	699	14980	106734	Cluster-8728.103425,Cluster-8728.70964,Cluster-8728.20525,Cluster-8728.101300,Cluster-8728.88643,Cluster-8728.71437,Cluster-8728.97776,Cluster-8728.71436,Cluster-8728.88646,Cluster-8728.88953,Cluster-8728.71529,Cluster-8728.131480,Cluster-8728.23321,Cluster-8728.104598,Cluster-8728.13091,Cluster-8728.83529,Cluster-8728.104027,Cluster-8728.99142,Cluster-8728.99957,Cluster-8728.82136,Cluster-8728.3…
GO:0006801	superoxide metabolic process	biological_process	0.023488	0.53305	3	699	97	106734	Cluster-8728.99973,Cluster-8728.64203,Cluster-8728.64199
GO:0019637	organophosphate metabolic process	biological_process	0.023746	0.53406	50	699	5394	106734	Cluster-8728.90490,Cluster-8728.99359,Cluster-8728.121050,Cluster-8728.91871,Cluster-8728.84602,Cluster-8728.161080,Cluster-8728.103732,Cluster-8728.112865,Cluster-8728.167696,Cluster-8728.66245,Cluster-8728.86801,Cluster-8728.166703,Cluster-8728.113802,Cluster-8728.106350,Cluster-8728.81855,Cluster-8728.98454,Cluster-8728.125377,Cluster-8728.56119,Cluster-8728.102000,Cluster-8728.85210,Cluster-8…
GO:0009116	nucleoside metabolic process	biological_process	0.023826	0.53406	30	699	2984	106734	Cluster-8728.102000,Cluster-8728.81855,Cluster-8728.103734,Cluster-8728.56119,Cluster-8728.125377,Cluster-8728.70300,Cluster-8728.141004,Cluster-8728.92699,Cluster-8728.103733,Cluster-8728.123100,Cluster-8728.41129,Cluster-8728.113805,Cluster-8728.113801,Cluster-8728.27540,Cluster-8728.120033,Cluster-8728.100644,Cluster-8728.108302,Cluster-8728.121050,Cluster-8728.103732,Cluster-8728.40062,Cluste…
GO:1901677	phosphate transmembrane transporter activity	molecular_function	0.024051	0.53406	3	699	94	106734	Cluster-8728.113695,Cluster-8728.113693,Cluster-8728.127369
GO:0046872	metal ion binding	molecular_function	0.024332	0.53406	122	699	14720	106734	Cluster-8728.159950,Cluster-8728.85009,Cluster-8728.87706,Cluster-8728.120882,Cluster-8728.102708,Cluster-8728.93003,Cluster-8728.71439,Cluster-8728.126940,Cluster-8728.14974,Cluster-8728.88655,Cluster-8728.6177,Cluster-8728.104593,Cluster-8728.33312,Cluster-8728.79349,Cluster-8728.30014,Cluster-8728.99973,Cluster-8728.95526,Cluster-8728.156291,Cluster-8728.109183,Cluster-8728.92482,Cluster-8728.…
GO:0030177	positive regulation of Wnt signaling pathway	biological_process	0.024395	0.53406	2	699	31	106734	Cluster-8728.102275,Cluster-8728.102273
GO:0060070	canonical Wnt signaling pathway	biological_process	0.024395	0.53406	2	699	31	106734	Cluster-8728.102273,Cluster-8728.102275
GO:0060828	regulation of canonical Wnt signaling pathway	biological_process	0.024395	0.53406	2	699	31	106734	Cluster-8728.102275,Cluster-8728.102273
GO:0090263	positive regulation of canonical Wnt signaling pathway	biological_process	0.024395	0.53406	2	699	31	106734	Cluster-8728.102273,Cluster-8728.102275
GO:0042822	pyridoxal phosphate metabolic process	biological_process	0.024548	0.53406	2	699	37	106734	Cluster-8728.98454,Cluster-8728.99507
GO:0042823	pyridoxal phosphate biosynthetic process	biological_process	0.024548	0.53406	2	699	37	106734	Cluster-8728.99507,Cluster-8728.98454
GO:0046184	aldehyde biosynthetic process	biological_process	0.024548	0.53406	2	699	37	106734	Cluster-8728.98454,Cluster-8728.99507
GO:0046873	metal ion transmembrane transporter activity	molecular_function	0.024903	0.53976	23	699	2097	106734	Cluster-8728.97609,Cluster-8728.102708,Cluster-8728.108768,Cluster-8728.52743,Cluster-8728.105778,Cluster-8728.84451,Cluster-8728.106895,Cluster-8728.100745,Cluster-8728.108465,Cluster-8728.81680,Cluster-8728.76734,Cluster-8728.81687,Cluster-8728.125978,Cluster-8728.63451,Cluster-8728.85681,Cluster-8728.110144,Cluster-8728.84156,Cluster-8728.76115,Cluster-8728.98687,Cluster-8728.104297,Cluster-87…
GO:0015108	chloride transmembrane transporter activity	molecular_function	0.025049	0.5409	3	699	81	106734	Cluster-8728.116308,Cluster-8728.116309,Cluster-8728.27558
GO:0072593	reactive oxygen species metabolic process	biological_process	0.025602	0.55064	3	699	101	106734	Cluster-8728.64203,Cluster-8728.64199,Cluster-8728.99973
GO:0008767	UDP-galactopyranose mutase activity	molecular_function	0.025691	0.55064	1	699	5	106734	Cluster-1650.2
GO:1901566	organonitrogen compound biosynthetic process	biological_process	0.026307	0.56177	71	699	8420	106734	Cluster-8728.60873,Cluster-8728.23395,Cluster-8728.108302,Cluster-8728.99221,Cluster-8728.82331,Cluster-8728.92312,Cluster-8728.87794,Cluster-8728.89322,Cluster-8728.157343,Cluster-8728.122360,Cluster-8728.77127,Cluster-8728.58246,Cluster-8728.164015,Cluster-8728.130733,Cluster-8728.112663,Cluster-8728.109768,Cluster-8728.81680,Cluster-8728.138784,Cluster-8728.18814,Cluster-8728.78700,Cluster-872…
GO:0003724	RNA helicase activity	molecular_function	0.026457	0.56198	10	699	662	106734	Cluster-8728.70620,Cluster-8728.102273,Cluster-8728.102275,Cluster-8728.101469,Cluster-8728.97293,Cluster-8728.132450,Cluster-8728.70621,Cluster-8728.103963,Cluster-8728.131555,Cluster-8728.107362
GO:0005507	copper ion binding	molecular_function	0.026511	0.56198	8	699	551	106734	Cluster-8728.104593,Cluster-8728.104598,Cluster-8728.104597,Cluster-8728.104591,Cluster-8728.104594,Cluster-8728.79261,Cluster-8728.9665,Cluster-8728.138494
GO:0034220	ion transmembrane transport	biological_process	0.026839	0.56686	21	699	1937	106734	Cluster-8728.98687,Cluster-8728.92699,Cluster-8728.104297,Cluster-8728.61518,Cluster-8728.56119,Cluster-8728.81687,Cluster-8728.112663,Cluster-8728.63451,Cluster-8728.108835,Cluster-8728.113132,Cluster-8728.108837,Cluster-8728.108465,Cluster-8728.53418,Cluster-8728.52743,Cluster-8728.105778,Cluster-8728.108829,Cluster-8728.84451,Cluster-8728.108768,Cluster-8728.9111,Cluster-8728.106350,Cluster-87…
GO:0016597	amino acid binding	molecular_function	0.026939	0.5669	6	699	303	106734	Cluster-8728.25428,Cluster-8728.159658,Cluster-8728.22774,Cluster-8728.55743,Cluster-8728.105081,Cluster-8728.46267
GO:0006812	cation transport	biological_process	0.027054	0.56718	50	699	5448	106734	Cluster-8728.166703,Cluster-8728.7676,Cluster-8728.87393,Cluster-8728.106350,Cluster-8728.98611,Cluster-8728.97609,Cluster-8728.167696,Cluster-8728.88441,Cluster-8728.105778,Cluster-8728.121050,Cluster-8728.52743,Cluster-8728.130488,Cluster-8728.87709,Cluster-8728.108768,Cluster-8728.48798,Cluster-8728.27540,Cluster-8728.108465,Cluster-8728.106895,Cluster-8728.89589,Cluster-8728.23615,Cluster-872…
GO:0015075	ion transmembrane transporter activity	molecular_function	0.027149	0.56718	47	699	5033	106734	Cluster-8728.106350,Cluster-8728.7676,Cluster-8728.167696,Cluster-8728.97609,Cluster-8728.52743,Cluster-8728.105778,Cluster-8728.107240,Cluster-8728.27558,Cluster-8728.108768,Cluster-8728.27540,Cluster-8728.113693,Cluster-8728.113695,Cluster-8728.113132,Cluster-8728.106895,Cluster-8728.108465,Cluster-8728.120124,Cluster-8728.92699,Cluster-8728.116308,Cluster-8728.104297,Cluster-8728.87269,Cluster…
GO:1901617	organic hydroxy compound biosynthetic process	biological_process	0.027402	0.56913	4	699	160	106734	Cluster-8728.98454,Cluster-8728.99507,Cluster-8728.166703,Cluster-8728.97912
GO:0015103	inorganic anion transmembrane transporter activity	molecular_function	0.027484	0.56913	6	699	329	106734	Cluster-8728.116309,Cluster-8728.27558,Cluster-8728.107240,Cluster-8728.82713,Cluster-8728.116308,Cluster-8728.90850
GO:0003333	amino acid transmembrane transport	biological_process	0.027537	0.56913	5	699	247	106734	Cluster-8728.9111,Cluster-8728.108837,Cluster-8728.113132,Cluster-8728.108835,Cluster-8728.108829
GO:0016835	carbon-oxygen lyase activity	molecular_function	0.027651	0.56945	11	699	805	106734	Cluster-8728.107259,Cluster-8728.13090,Cluster-8728.107267,Cluster-8728.13091,Cluster-8728.93345,Cluster-8728.104376,Cluster-8728.116463,Cluster-8728.84598,Cluster-8728.100828,Cluster-8728.32208,Cluster-8728.107258
GO:0006576	cellular biogenic amine metabolic process	biological_process	0.028457	0.57692	12	699	935	106734	Cluster-8728.99507,Cluster-8728.98454,Cluster-8728.90390,Cluster-8728.121050,Cluster-8728.99071,Cluster-8728.85009,Cluster-8728.114379,Cluster-8728.17438,Cluster-8728.138785,Cluster-8728.138784,Cluster-8728.109768,Cluster-8728.100644
GO:0044106	cellular amine metabolic process	biological_process	0.028457	0.57692	12	699	935	106734	Cluster-8728.90390,Cluster-8728.98454,Cluster-8728.99507,Cluster-8728.85009,Cluster-8728.99071,Cluster-8728.121050,Cluster-8728.138784,Cluster-8728.138785,Cluster-8728.17438,Cluster-8728.114379,Cluster-8728.100644,Cluster-8728.109768
GO:0005337	nucleoside transmembrane transporter activity	molecular_function	0.02846	0.57692	3	699	94	106734	Cluster-8728.113695,Cluster-8728.113693,Cluster-8728.127369
GO:0006777	Mo-molybdopterin cofactor biosynthetic process	biological_process	0.028584	0.57692	4	699	168	106734	Cluster-8728.138784,Cluster-8728.114379,Cluster-8728.85009,Cluster-8728.98308
GO:0019720	Mo-molybdopterin cofactor metabolic process	biological_process	0.028584	0.57692	4	699	168	106734	Cluster-8728.138784,Cluster-8728.114379,Cluster-8728.98308,Cluster-8728.85009
GO:0016634	oxidoreductase activity, acting on the CH-CH group of donors, oxygen as acceptor	molecular_function	0.028612	0.57692	3	699	92	106734	Cluster-8728.164015,Cluster-8728.21162,Cluster-8728.159950
GO:0016781	phosphotransferase activity, paired acceptors	molecular_function	0.02893	0.57931	1	699	3	106734	Cluster-8728.23248
GO:0050242	pyruvate, phosphate dikinase activity	molecular_function	0.02893	0.57931	1	699	3	106734	Cluster-8728.23248
GO:0016020	membrane	cellular_component	0.029467	0.58803	206	699	26634	106734	Cluster-8728.7676,Cluster-8728.83478,Cluster-8728.98667,Cluster-8728.98359,Cluster-8728.167696,Cluster-8728.111764,Cluster-8728.104937,Cluster-8728.128191,Cluster-8728.107240,Cluster-8728.49821,Cluster-8728.114544,Cluster-8728.147217,Cluster-8728.105740,Cluster-8728.135765,Cluster-8728.27540,Cluster-8728.41129,Cluster-8728.92346,Cluster-8728.92510,Cluster-8728.87269,Cluster-8728.97792,Cluster-872…
GO:0016614	oxidoreductase activity, acting on CH-OH group of donors	molecular_function	0.029812	0.59228	17	699	1527	106734	Cluster-8728.103585,Cluster-8728.92699,Cluster-8728.125377,Cluster-8728.91868,Cluster-8728.98454,Cluster-8728.124753,Cluster-8728.96861,Cluster-8728.100644,Cluster-8728.93406,Cluster-8728.104108,Cluster-8728.91871,Cluster-8728.121050,Cluster-8728.95432,Cluster-8728.90490,Cluster-8728.48798,Cluster-8728.17438,Cluster-8728.98048
GO:0008374	O-acyltransferase activity	molecular_function	0.029924	0.59228	5	699	237	106734	Cluster-8728.71568,Cluster-8728.69994,Cluster-8728.89322,Cluster-8728.68580,Cluster-8728.42417
GO:0001101	response to acid chemical	biological_process	0.029988	0.59228	3	699	100	106734	Cluster-8728.97144,Cluster-8728.107602,Cluster-8728.96065
GO:1901698	response to nitrogen compound	biological_process	0.030184	0.59412	2	699	44	106734	Cluster-8728.96065,Cluster-8728.97144
GO:0005984	disaccharide metabolic process	biological_process	0.03042	0.59675	16	699	1436	106734	Cluster-8728.156808,Cluster-8728.84602,Cluster-8728.96768,Cluster-8728.112865,Cluster-8728.112680,Cluster-8728.19667,Cluster-8728.97912,Cluster-8728.113802,Cluster-8728.149758,Cluster-8728.108465,Cluster-8728.113805,Cluster-8728.113801,Cluster-8728.120672,Cluster-8728.39619,Cluster-8728.103080,Cluster-8728.120033
GO:0005992	trehalose biosynthetic process	biological_process	0.030865	0.60344	4	699	191	106734	Cluster-8728.120672,Cluster-8728.149758,Cluster-8728.112680,Cluster-8728.108465
GO:0035250	UDP-galactosyltransferase activity	molecular_function	0.031132	0.6066	2	699	41	106734	Cluster-8728.102269,Cluster-8728.106790
GO:0045005	DNA-dependent DNA replication maintenance of fidelity	biological_process	0.031294	0.60771	2	699	42	106734	Cluster-8728.109527,Cluster-8728.97287
GO:0016857	racemase and epimerase activity, acting on carbohydrates and derivatives	molecular_function	0.031409	0.60791	3	699	93	106734	Cluster-8728.98454,Cluster-8728.122224,Cluster-8728.99507
GO:0019988	charged-tRNA amino acid modification	biological_process	0.032375	0.62244	2	699	37	106734	Cluster-8728.102275,Cluster-8728.102273
GO:0043399	tRNA A64-2'-O-ribosylphosphate transferase activity	molecular_function	0.032375	0.62244	2	699	37	106734	Cluster-8728.102275,Cluster-8728.102273
GO:0008308	voltage-gated anion channel activity	molecular_function	0.033046	0.63324	3	699	91	106734	Cluster-8728.116308,Cluster-8728.116309,Cluster-8728.27558
GO:0019751	polyol metabolic process	biological_process	0.03392	0.64784	5	699	266	106734	Cluster-8728.103732,Cluster-8728.97912,Cluster-8728.166703,Cluster-8728.103733,Cluster-8728.103734
GO:0006139	nucleobase-containing compound metabolic process	biological_process	0.034437	0.65556	194	699	24609	106734	Cluster-8728.91868,Cluster-8728.73566,Cluster-8728.100644,Cluster-8728.27964,Cluster-8728.70582,Cluster-8728.123100,Cluster-8728.113805,Cluster-8728.25428,Cluster-8728.133572,Cluster-8728.40062,Cluster-8728.104108,Cluster-8728.55743,Cluster-8728.52317,Cluster-16447.2,Cluster-8728.71439,Cluster-8728.116463,Cluster-8728.40200,Cluster-8728.68326,Cluster-8728.141344,Cluster-8728.81006,Cluster-8728.81…
GO:0044712	single-organism catabolic process	biological_process	0.035165	0.6634	22	699	2156	106734	Cluster-8728.102000,Cluster-8728.103734,Cluster-8728.125377,Cluster-8728.103733,Cluster-8728.113805,Cluster-8728.113801,Cluster-8728.130733,Cluster-8728.120033,Cluster-8728.100644,Cluster-8728.13226,Cluster-8728.121050,Cluster-8728.103732,Cluster-8728.88646,Cluster-8728.99359,Cluster-8728.88655,Cluster-8728.118672,Cluster-8728.20406,Cluster-8728.112865,Cluster-8728.66245,Cluster-8728.97912,Cluste…
GO:0015399	primary active transmembrane transporter activity	molecular_function	0.035357	0.6634	11	699	784	106734	Cluster-8728.83478,Cluster-8728.95193,Cluster-8728.114379,Cluster-8728.138785,Cluster-8728.138784,Cluster-8728.141004,Cluster-8728.99071,Cluster-8728.116707,Cluster-8728.85009,Cluster-8728.71930,Cluster-8728.129970
GO:0015405	P-P-bond-hydrolysis-driven transmembrane transporter activity	molecular_function	0.035357	0.6634	11	699	784	106734	Cluster-8728.83478,Cluster-8728.95193,Cluster-8728.114379,Cluster-8728.138784,Cluster-8728.138785,Cluster-8728.141004,Cluster-8728.99071,Cluster-8728.85009,Cluster-8728.116707,Cluster-8728.71930,Cluster-8728.129970
GO:0031406	carboxylic acid binding	molecular_function	0.035423	0.6634	6	699	326	106734	Cluster-8728.55743,Cluster-8728.159658,Cluster-8728.25428,Cluster-8728.22774,Cluster-8728.105081,Cluster-8728.46267
GO:0043177	organic acid binding	molecular_function	0.035423	0.6634	6	699	326	106734	Cluster-8728.55743,Cluster-8728.25428,Cluster-8728.159658,Cluster-8728.22774,Cluster-8728.105081,Cluster-8728.46267
GO:0015291	secondary active transmembrane transporter activity	molecular_function	0.035686	0.66437	10	699	784	106734	Cluster-8728.127369,Cluster-8728.91932,Cluster-8728.58246,Cluster-8728.59341,Cluster-8728.125978,Cluster-8728.26209,Cluster-8728.113693,Cluster-8728.113695,Cluster-8728.147213,Cluster-8728.147217
GO:0016682	oxidoreductase activity, acting on diphenols and related substances as donors, oxygen as acceptor	molecular_function	0.035704	0.66437	3	699	100	106734	Cluster-8728.122360,Cluster-8728.109746,Cluster-8728.30014
GO:0030170	pyridoxal phosphate binding	molecular_function	0.036069	0.66466	8	699	566	106734	Cluster-8728.50180,Cluster-8728.93194,Cluster-8728.93191,Cluster-8728.90878,Cluster-8728.93554,Cluster-8728.88390,Cluster-8728.29982,Cluster-8728.93553
GO:0030259	lipid glycosylation	biological_process	0.036363	0.66466	3	699	112	106734	Cluster-8728.151557,Cluster-8728.160093,Cluster-8728.82136
GO:0016774	phosphotransferase activity, carboxyl group as acceptor	molecular_function	0.036527	0.66466	2	699	44	106734	Cluster-8728.58324,Cluster-8728.118672
GO:0019438	aromatic compound biosynthetic process	biological_process	0.037323	0.66466	108	699	13252	106734	Cluster-8728.23129,Cluster-8728.89869,Cluster-8728.95852,Cluster-8728.149539,Cluster-8728.159472,Cluster-8728.106895,Cluster-8728.82110,Cluster-8728.35127,Cluster-8728.92699,Cluster-8728.92178,Cluster-8728.141344,Cluster-8728.92910,Cluster-8728.81006,Cluster-8728.147941,Cluster-8728.71459,Cluster-8728.169943,Cluster-8728.56119,Cluster-8728.98454,Cluster-8728.61603,Cluster-8728.74318,Cluster-8728.…
GO:0042430	indole-containing compound metabolic process	biological_process	0.037332	0.66466	9	699	673	106734	Cluster-8728.21162,Cluster-8728.89442,Cluster-8728.17438,Cluster-8728.100644,Cluster-8728.98454,Cluster-8728.164015,Cluster-8728.99507,Cluster-8728.121050,Cluster-8728.159950
GO:0008899	homoserine O-succinyltransferase activity	molecular_function	0.037384	0.66466	1	699	7	106734	Cluster-8728.68580
GO:0009092	homoserine metabolic process	biological_process	0.037384	0.66466	1	699	7	106734	Cluster-8728.68580
GO:0016750	O-succinyltransferase activity	molecular_function	0.037384	0.66466	1	699	7	106734	Cluster-8728.68580
GO:0019279	L-methionine biosynthetic process from L-homoserine via cystathionine	biological_process	0.037384	0.66466	1	699	7	106734	Cluster-8728.68580
GO:0019281	L-methionine biosynthetic process from homoserine via O-succinyl-L-homoserine and cystathionine	biological_process	0.037384	0.66466	1	699	7	106734	Cluster-8728.68580
GO:0071265	L-methionine biosynthetic process	biological_process	0.037384	0.66466	1	699	7	106734	Cluster-8728.68580
GO:0071266	'de novo' L-methionine biosynthetic process	biological_process	0.037384	0.66466	1	699	7	106734	Cluster-8728.68580
GO:0031639	plasminogen activation	biological_process	0.037718	0.66466	1	699	8	106734	Cluster-8728.71568
GO:0042592	homeostatic process	biological_process	0.037801	0.66466	17	699	1520	106734	Cluster-8728.20090,Cluster-8728.131885,Cluster-8728.102132,Cluster-8728.12792,Cluster-8728.66245,Cluster-8728.161127,Cluster-8728.97609,Cluster-8728.107150,Cluster-8728.79261,Cluster-8728.95796,Cluster-8728.52112,Cluster-8728.81680,Cluster-8728.78271,Cluster-8728.73895,Cluster-8728.96469,Cluster-8728.125978,Cluster-8728.55477
GO:0006725	cellular aromatic compound metabolic process	biological_process	0.038043	0.66466	206	699	26414	106734	Cluster-8728.113801,Cluster-8728.112663,Cluster-8728.130733,Cluster-8728.123492,Cluster-8728.138784,Cluster-8728.81680,Cluster-8728.63979,Cluster-8728.87794,Cluster-8728.23744,Cluster-8728.90315,Cluster-8728.56279,Cluster-8728.164015,Cluster-8728.101469,Cluster-8728.100853,Cluster-8728.110535,Cluster-8728.90850,Cluster-8728.82136,Cluster-8728.98048,Cluster-8728.131480,Cluster-8728.108547,Cluster-…
GO:0006541	glutamine metabolic process	biological_process	0.038055	0.66466	4	699	168	106734	Cluster-8728.96958,Cluster-8728.97082,Cluster-8728.68580,Cluster-8728.78700
GO:0019872	streptomycin biosynthetic process	biological_process	0.038169	0.66466	2	699	46	106734	Cluster-8728.97912,Cluster-8728.166703
GO:0030647	aminoglycoside antibiotic metabolic process	biological_process	0.038169	0.66466	2	699	46	106734	Cluster-8728.97912,Cluster-8728.166703
GO:0030648	aminoglycoside antibiotic biosynthetic process	biological_process	0.038169	0.66466	2	699	46	106734	Cluster-8728.97912,Cluster-8728.166703
GO:0046343	streptomycin metabolic process	biological_process	0.038169	0.66466	2	699	46	106734	Cluster-8728.166703,Cluster-8728.97912
GO:0004616	phosphogluconate dehydrogenase (decarboxylating) activity	molecular_function	0.038246	0.66466	4	699	199	106734	Cluster-8728.100644,Cluster-8728.104108,Cluster-8728.121050,Cluster-8728.98048
GO:0019521	D-gluconate metabolic process	biological_process	0.038246	0.66466	4	699	199	106734	Cluster-8728.121050,Cluster-8728.104108,Cluster-8728.100644,Cluster-8728.98048
GO:0005452	inorganic anion exchanger activity	molecular_function	0.038706	0.66629	1	699	5	106734	Cluster-8728.91932
GO:0015701	bicarbonate transport	biological_process	0.038706	0.66629	1	699	5	106734	Cluster-8728.91932
GO:0016070	RNA metabolic process	biological_process	0.038852	0.66629	121	699	14820	106734	Cluster-8728.96803,Cluster-8728.40062,Cluster-8728.82384,Cluster-8728.96616,Cluster-8728.52317,Cluster-8728.55743,Cluster-8728.71439,Cluster-16447.2,Cluster-8728.40200,Cluster-8728.114379,Cluster-8728.132450,Cluster-8728.116463,Cluster-8728.33312,Cluster-8728.110994,Cluster-34171.1,Cluster-8728.99507,Cluster-8728.94657,Cluster-8728.156291,Cluster-8728.27964,Cluster-8728.20845,Cluster-8728.73566,C…
GO:0005253	anion channel activity	molecular_function	0.038898	0.66629	3	699	98	106734	Cluster-8728.116308,Cluster-8728.116309,Cluster-8728.27558
GO:0046173	polyol biosynthetic process	biological_process	0.039403	0.66629	2	699	47	106734	Cluster-8728.97912,Cluster-8728.166703
GO:0004349	glutamate 5-kinase activity	molecular_function	0.039504	0.66629	1	699	6	106734	Cluster-8728.58324
GO:0004350	glutamate-5-semialdehyde dehydrogenase activity	molecular_function	0.039504	0.66629	1	699	6	106734	Cluster-8728.58324
GO:0004340	glucokinase activity	molecular_function	0.039886	0.66629	1	699	7	106734	Cluster-8728.97912
GO:0048309	endoplasmic reticulum inheritance	biological_process	0.040203	0.66629	3	699	101	106734	Cluster-8728.159472,Cluster-8728.79779,Cluster-8728.21965
GO:0042546	cell wall biogenesis	biological_process	0.040235	0.66629	6	699	382	106734	Cluster-8728.78700,Cluster-8728.97082,Cluster-8728.81680,Cluster-8728.96958,Cluster-8728.87794,Cluster-8728.95791
GO:0006403	RNA localization	biological_process	0.040459	0.66629	5	699	251	106734	Cluster-8728.79779,Cluster-8728.13090,Cluster-8728.21965,Cluster-8728.99821,Cluster-8728.159472
GO:0050657	nucleic acid transport	biological_process	0.040459	0.66629	5	699	251	106734	Cluster-8728.21965,Cluster-8728.13090,Cluster-8728.79779,Cluster-8728.159472,Cluster-8728.99821
GO:0050658	RNA transport	biological_process	0.040459	0.66629	5	699	251	106734	Cluster-8728.21965,Cluster-8728.13090,Cluster-8728.79779,Cluster-8728.159472,Cluster-8728.99821
GO:0051236	establishment of RNA localization	biological_process	0.040459	0.66629	5	699	251	106734	Cluster-8728.99821,Cluster-8728.159472,Cluster-8728.79779,Cluster-8728.21965,Cluster-8728.13090
GO:0009378	four-way junction helicase activity	molecular_function	0.040772	0.66629	9	699	574	106734	Cluster-8728.70620,Cluster-8728.102273,Cluster-8728.102275,Cluster-8728.101469,Cluster-8728.81408,Cluster-8728.103963,Cluster-8728.131480,Cluster-8728.70621,Cluster-8728.107362
GO:0009379	Holliday junction helicase complex	cellular_component	0.040772	0.66629	9	699	574	106734	Cluster-8728.81408,Cluster-8728.103963,Cluster-8728.131480,Cluster-8728.70621,Cluster-8728.107362,Cluster-8728.70620,Cluster-8728.102273,Cluster-8728.102275,Cluster-8728.101469
GO:0048476	Holliday junction resolvase complex	cellular_component	0.040772	0.66629	9	699	574	106734	Cluster-8728.81408,Cluster-8728.107362,Cluster-8728.131480,Cluster-8728.70621,Cluster-8728.103963,Cluster-8728.102273,Cluster-8728.70620,Cluster-8728.101469,Cluster-8728.102275
GO:0071804	cellular potassium ion transport	biological_process	0.040812	0.66629	4	699	199	106734	Cluster-8728.108768,Cluster-8728.105778,Cluster-8728.112663,Cluster-8728.81687
GO:0071805	potassium ion transmembrane transport	biological_process	0.040812	0.66629	4	699	199	106734	Cluster-8728.108768,Cluster-8728.112663,Cluster-8728.81687,Cluster-8728.105778
GO:0008272	sulfate transport	biological_process	0.040939	0.66629	3	699	123	106734	Cluster-8728.82713,Cluster-8728.107240,Cluster-8728.90850
GO:0015116	sulfate transmembrane transporter activity	molecular_function	0.040939	0.66629	3	699	123	106734	Cluster-8728.90850,Cluster-8728.107240,Cluster-8728.82713
GO:0044425	membrane part	cellular_component	0.040962	0.66629	140	699	17596	106734	Cluster-8728.90778,Cluster-8728.77127,Cluster-8728.112663,Cluster-8728.85340,Cluster-8728.138784,Cluster-8728.81680,Cluster-8728.84451,Cluster-8728.22743,Cluster-8728.86396,Cluster-8728.127369,Cluster-8728.90850,Cluster-8728.71529,Cluster-8728.131480,Cluster-8728.99535,Cluster-8728.82130,Cluster-8728.71886,Cluster-8728.89442,Cluster-8728.95311,Cluster-8728.78271,Cluster-8728.159658,Cluster-8728.1…
GO:0022891	substrate-specific transmembrane transporter activity	molecular_function	0.040988	0.66629	48	699	5306	106734	Cluster-8728.84451,Cluster-8728.53418,Cluster-8728.102708,Cluster-8728.127369,Cluster-8728.90850,Cluster-8728.117889,Cluster-8728.108547,Cluster-8728.61518,Cluster-8728.98687,Cluster-8728.85681,Cluster-8728.82713,Cluster-8728.43126,Cluster-8728.63451,Cluster-8728.125978,Cluster-8728.81687,Cluster-8728.76734,Cluster-8728.81680,Cluster-8728.100745,Cluster-8728.105778,Cluster-8728.52743,Cluster-8728…
GO:0030111	regulation of Wnt signaling pathway	biological_process	0.042961	0.69476	2	699	44	106734	Cluster-8728.102275,Cluster-8728.102273
GO:0019202	amino acid kinase activity	molecular_function	0.04298	0.69476	1	699	7	106734	Cluster-8728.58324
GO:0004396	hexokinase activity	molecular_function	0.043354	0.69886	1	699	8	106734	Cluster-8728.97912
GO:0005991	trehalose metabolic process	biological_process	0.044341	0.71278	4	699	217	106734	Cluster-8728.120672,Cluster-8728.149758,Cluster-8728.108465,Cluster-8728.112680
GO:0042626	ATPase activity, coupled to transmembrane movement of substances	molecular_function	0.044816	0.71644	10	699	719	106734	Cluster-8728.95193,Cluster-8728.83478,Cluster-8728.138785,Cluster-8728.138784,Cluster-8728.114379,Cluster-8728.116707,Cluster-8728.85009,Cluster-8728.99071,Cluster-8728.129970,Cluster-8728.71930
GO:0043492	ATPase activity, coupled to movement of substances	molecular_function	0.044816	0.71644	10	699	719	106734	Cluster-8728.85009,Cluster-8728.116707,Cluster-8728.99071,Cluster-8728.129970,Cluster-8728.71930,Cluster-8728.95193,Cluster-8728.83478,Cluster-8728.138784,Cluster-8728.138785,Cluster-8728.114379
GO:0016701	oxidoreductase activity, acting on single donors with incorporation of molecular oxygen	molecular_function	0.045063	0.7184	7	699	493	106734	Cluster-8728.22743,Cluster-8728.134956,Cluster-8728.98454,Cluster-8728.99507,Cluster-8728.126940,Cluster-8728.128191,Cluster-8728.160121
GO:0016137	glycoside metabolic process	biological_process	0.046368	0.73516	2	699	52	106734	Cluster-8728.97912,Cluster-8728.166703
GO:0016138	glycoside biosynthetic process	biological_process	0.046368	0.73516	2	699	52	106734	Cluster-8728.97912,Cluster-8728.166703
GO:0046351	disaccharide biosynthetic process	biological_process	0.046623	0.73717	4	699	214	106734	Cluster-8728.112680,Cluster-8728.108465,Cluster-8728.149758,Cluster-8728.120672
GO:0019219	regulation of nucleobase-containing compound metabolic process	biological_process	0.047193	0.74416	77	699	9205	106734	Cluster-8728.79558,Cluster-8728.159472,Cluster-8728.35127,Cluster-8728.23129,Cluster-8728.89869,Cluster-8728.95852,Cluster-8728.169943,Cluster-8728.71459,Cluster-8728.147941,Cluster-8728.17355,Cluster-8728.10249,Cluster-8728.141344,Cluster-8728.81006,Cluster-8728.109527,Cluster-8728.92910,Cluster-8728.92450,Cluster-8728.137626,Cluster-8728.61603,Cluster-8728.74318,Cluster-8728.30583,Cluster-8728.…
GO:0017150	tRNA dihydrouridine synthase activity	molecular_function	0.047401	0.74541	2	699	56	106734	Cluster-8728.98454,Cluster-8728.99507
GO:0032940	secretion by cell	biological_process	0.048123	0.75471	10	699	726	106734	Cluster-8728.92510,Cluster-8728.41129,Cluster-8728.38047,Cluster-8728.165270,Cluster-8728.90850,Cluster-8728.40495,Cluster-8728.28694,Cluster-8728.20643,Cluster-8728.94032,Cluster-8728.85210
GO:0046903	secretion	biological_process	0.048636	0.76069	10	699	729	106734	Cluster-8728.28694,Cluster-8728.20643,Cluster-8728.85210,Cluster-8728.94032,Cluster-8728.92510,Cluster-8728.41129,Cluster-8728.165270,Cluster-8728.90850,Cluster-8728.38047,Cluster-8728.40495
GO:0008514	organic anion transmembrane transporter activity	molecular_function	0.050185	0.78281	5	699	285	106734	Cluster-8728.113695,Cluster-8728.113693,Cluster-8728.108465,Cluster-8728.127369,Cluster-8728.113132
GO:0046915	transition metal ion transmembrane transporter activity	molecular_function	0.050617	0.78742	8	699	563	106734	Cluster-8728.61518,Cluster-8728.84451,Cluster-8728.98687,Cluster-8728.110144,Cluster-8728.63451,Cluster-8728.108465,Cluster-8728.76734,Cluster-8728.106895
GO:0050896	response to stimulus	biological_process	0.050982	0.79098	117	699	14684	106734	Cluster-8728.71439,Cluster-8728.135813,Cluster-8728.96065,Cluster-8728.23015,Cluster-8728.133572,Cluster-8728.85009,Cluster-8728.102708,Cluster-8728.95466,Cluster-8728.23883,Cluster-8728.90390,Cluster-8728.100696,Cluster-8728.97144,Cluster-8728.130108,Cluster-8728.76734,Cluster-8728.97207,Cluster-8728.99973,Cluster-8728.125520,Cluster-8728.110084,Cluster-8728.39783,Cluster-8728.82713,Cluster-8728…
GO:0043207	response to external biotic stimulus	biological_process	0.051352	0.79247	11	699	865	106734	Cluster-8728.23037,Cluster-8728.99962,Cluster-8728.23014,Cluster-8728.143150,Cluster-8728.104848,Cluster-8728.19409,Cluster-8728.77338,Cluster-8728.104849,Cluster-8728.79558,Cluster-8728.69646,Cluster-8728.23015
GO:0051707	response to other organism	biological_process	0.051352	0.79247	11	699	865	106734	Cluster-8728.77338,Cluster-8728.104849,Cluster-8728.23015,Cluster-8728.69646,Cluster-8728.79558,Cluster-8728.19409,Cluster-8728.104848,Cluster-8728.99962,Cluster-8728.23037,Cluster-8728.23014,Cluster-8728.143150
GO:0006022	aminoglycan metabolic process	biological_process	0.052046	0.80104	8	699	574	106734	Cluster-8728.97082,Cluster-8728.87794,Cluster-8728.95791,Cluster-8728.102132,Cluster-8728.78700,Cluster-8728.81680,Cluster-8728.96958,Cluster-8728.105740
GO:0004177	aminopeptidase activity	molecular_function	0.05231	0.80106	4	699	195	106734	Cluster-8728.23386,Cluster-8728.82136,Cluster-8728.160093,Cluster-8728.160782
GO:0001071	nucleic acid binding transcription factor activity	molecular_function	0.052463	0.80106	33	699	3635	106734	Cluster-8728.52611,Cluster-8728.82384,Cluster-8728.104967,Cluster-8728.131158,Cluster-8728.94657,Cluster-8728.92312,Cluster-8728.110994,Cluster-8728.160782,Cluster-8728.90878,Cluster-8728.70582,Cluster-8728.27964,Cluster-8728.21965,Cluster-8728.73566,Cluster-8728.94658,Cluster-8728.87709,Cluster-8728.88441,Cluster-8728.9665,Cluster-8728.137626,Cluster-8728.74318,Cluster-8728.169122,Cluster-8728.9…
GO:0003700	transcription factor activity, sequence-specific DNA binding	molecular_function	0.052463	0.80106	33	699	3635	106734	Cluster-8728.94658,Cluster-8728.87709,Cluster-8728.9665,Cluster-8728.88441,Cluster-8728.137626,Cluster-8728.169122,Cluster-8728.74318,Cluster-8728.61603,Cluster-8728.98667,Cluster-8728.147941,Cluster-8728.71459,Cluster-8728.141344,Cluster-8728.92910,Cluster-8728.87269,Cluster-8728.70611,Cluster-8728.78271,Cluster-8728.35127,Cluster-8728.159472,Cluster-8728.95852,Cluster-8728.151940,Cluster-8728.8…
GO:0051171	regulation of nitrogen compound metabolic process	biological_process	0.053226	0.81057	84	699	10140	106734	Cluster-8728.33312,Cluster-8728.110994,Cluster-8728.94657,Cluster-8728.93603,Cluster-8728.73566,Cluster-8728.20845,Cluster-8728.90797,Cluster-8728.27964,Cluster-8728.90878,Cluster-8728.70582,Cluster-8728.96803,Cluster-8728.82384,Cluster-8728.96616,Cluster-8728.71439,Cluster-8728.114379,Cluster-8728.116463,Cluster-8728.10249,Cluster-8728.141344,Cluster-8728.109527,Cluster-8728.81006,Cluster-8728.9…
GO:0033202	DNA helicase complex	cellular_component	0.05372	0.81595	9	699	608	106734	Cluster-8728.70620,Cluster-8728.102273,Cluster-8728.102275,Cluster-8728.101469,Cluster-8728.81408,Cluster-8728.103963,Cluster-8728.70621,Cluster-8728.131480,Cluster-8728.107362
GO:0045454	cell redox homeostasis	biological_process	0.054573	0.82674	8	699	613	106734	Cluster-8728.131885,Cluster-8728.102132,Cluster-8728.95796,Cluster-8728.73895,Cluster-8728.66245,Cluster-8728.96469,Cluster-8728.55477,Cluster-8728.107150
GO:0071705	nitrogen compound transport	biological_process	0.05501	0.83118	12	699	1013	106734	Cluster-8728.9111,Cluster-8728.108829,Cluster-8728.96065,Cluster-8728.108837,Cluster-8728.159472,Cluster-8728.113132,Cluster-8728.99821,Cluster-8728.21965,Cluster-8728.13090,Cluster-8728.79779,Cluster-8728.97144,Cluster-8728.108835
GO:0006561	proline biosynthetic process	biological_process	0.055574	0.83349	1	699	9	106734	Cluster-8728.58324
GO:0080090	regulation of primary metabolic process	biological_process	0.055844	0.83349	88	699	10697	106734	Cluster-8728.77930,Cluster-8728.71437,Cluster-8728.52611,Cluster-8728.71436,Cluster-8728.84451,Cluster-8728.110535,Cluster-8728.90850,Cluster-8728.131158,Cluster-8728.77127,Cluster-8728.103734,Cluster-8728.100853,Cluster-8728.101469,Cluster-8728.104967,Cluster-8728.99071,Cluster-8728.63979,Cluster-8728.92312,Cluster-8728.23744,Cluster-8728.102273,Cluster-8728.90315,Cluster-8728.123492,Cluster-872…
GO:0018580	nitronate monooxygenase activity	molecular_function	0.05585	0.83349	2	699	55	106734	Cluster-8728.99507,Cluster-8728.98454
GO:0006355	regulation of transcription, DNA-templated	biological_process	0.055974	0.83349	70	699	8393	106734	Cluster-8728.74318,Cluster-8728.61603,Cluster-8728.92450,Cluster-8728.137626,Cluster-8728.9665,Cluster-8728.88441,Cluster-8728.94658,Cluster-8728.71846,Cluster-8728.87709,Cluster-8728.102275,Cluster-8728.30583,Cluster-8728.95852,Cluster-8728.89869,Cluster-8728.23129,Cluster-8728.35127,Cluster-8728.159472,Cluster-8728.92910,Cluster-8728.141344,Cluster-8728.81006,Cluster-8728.169943,Cluster-8728.71…
GO:1903506	regulation of nucleic acid-templated transcription	biological_process	0.055974	0.83349	70	699	8393	106734	Cluster-8728.90850,Cluster-8728.84451,Cluster-8728.71436,Cluster-8728.77930,Cluster-8728.52611,Cluster-8728.71437,Cluster-8728.21965,Cluster-8728.160782,Cluster-8728.138784,Cluster-8728.123492,Cluster-8728.23744,Cluster-8728.92312,Cluster-8728.90315,Cluster-8728.102273,Cluster-8728.99071,Cluster-8728.63979,Cluster-8728.103734,Cluster-8728.100853,Cluster-8728.104967,Cluster-8728.101469,Cluster-872…
GO:0016628	oxidoreductase activity, acting on the CH-CH group of donors, NAD or NADP as acceptor	molecular_function	0.056027	0.83349	5	699	307	106734	Cluster-8728.130733,Cluster-8728.99221,Cluster-8728.156808,Cluster-8728.19667,Cluster-8728.99229
GO:0061024	membrane organization	biological_process	0.056171	0.8335	14	699	1195	106734	Cluster-8728.33978,Cluster-8728.82342,Cluster-8728.102275,Cluster-8728.102273,Cluster-8728.98308,Cluster-8728.154912,Cluster-8728.97600,Cluster-8728.41129,Cluster-8728.63228,Cluster-8728.99821,Cluster-8728.76734,Cluster-8728.132450,Cluster-8728.27964,Cluster-8728.160053
GO:0004497	monooxygenase activity	molecular_function	0.057376	0.8492	6	699	407	106734	Cluster-8728.164015,Cluster-8728.99507,Cluster-8728.98454,Cluster-8728.21162,Cluster-8728.159950,Cluster-8728.126721
GO:2000112	regulation of cellular macromolecule biosynthetic process	biological_process	0.057525	0.84922	78	699	9417	106734	Cluster-8728.90197,Cluster-8728.130488,Cluster-8728.38425,Cluster-8728.119561,Cluster-8728.133694,Cluster-8728.138785,Cluster-8728.107362,Cluster-8728.98667,Cluster-8728.98359,Cluster-8728.169122,Cluster-8728.124753,Cluster-8728.85956,Cluster-8728.87269,Cluster-8728.70611,Cluster-8728.78271,Cluster-8728.151940,Cluster-8728.71437,Cluster-8728.52611,Cluster-8728.77930,Cluster-8728.71436,Cluster-872…
GO:0016747	transferase activity, transferring acyl groups other than amino-acyl groups	molecular_function	0.057984	0.85205	13	699	1193	106734	Cluster-8728.156808,Cluster-8728.69994,Cluster-8728.71568,Cluster-8728.147941,Cluster-8728.42417,Cluster-8728.30583,Cluster-8728.89322,Cluster-8728.58246,Cluster-8728.19667,Cluster-8728.19459,Cluster-8728.95117,Cluster-8728.68580,Cluster-8728.137626
GO:0048308	organelle inheritance	biological_process	0.058011	0.85205	3	699	118	106734	Cluster-8728.159472,Cluster-8728.79779,Cluster-8728.21965
GO:0010256	endomembrane system organization	biological_process	0.058956	0.86374	5	699	290	106734	Cluster-8728.21965,Cluster-8728.79779,Cluster-8728.159472,Cluster-8728.33978,Cluster-8728.99821
GO:2001141	regulation of RNA biosynthetic process	biological_process	0.059147	0.86435	70	699	8418	106734	Cluster-8728.78271,Cluster-8728.151940,Cluster-8728.70611,Cluster-8728.87269,Cluster-8728.85956,Cluster-8728.138785,Cluster-8728.107362,Cluster-8728.169122,Cluster-8728.98359,Cluster-8728.98667,Cluster-8728.130488,Cluster-8728.133694,Cluster-8728.119561,Cluster-8728.160782,Cluster-8728.138784,Cluster-8728.123492,Cluster-8728.21965,Cluster-8728.103734,Cluster-8728.101469,Cluster-8728.100853,Cluste…
GO:0051252	regulation of RNA metabolic process	biological_process	0.059644	0.86942	75	699	9066	106734	Cluster-8728.21965,Cluster-8728.123492,Cluster-8728.138784,Cluster-8728.160782,Cluster-8728.99071,Cluster-8728.63979,Cluster-8728.102273,Cluster-8728.90315,Cluster-8728.92312,Cluster-8728.23744,Cluster-8728.131158,Cluster-8728.104967,Cluster-8728.100853,Cluster-8728.101469,Cluster-8728.103734,Cluster-8728.90850,Cluster-8728.110535,Cluster-8728.71436,Cluster-8728.84451,Cluster-8728.71437,Cluster-8…
GO:0034654	nucleobase-containing compound biosynthetic process	biological_process	0.060417	0.87033	95	699	11773	106734	Cluster-8728.70472,Cluster-8728.92450,Cluster-8728.97609,Cluster-8728.137626,Cluster-8728.74318,Cluster-8728.61603,Cluster-8728.94658,Cluster-8728.71846,Cluster-8728.87709,Cluster-8728.30583,Cluster-8728.102275,Cluster-8728.88441,Cluster-8728.9665,Cluster-8728.93082,Cluster-8728.111871,Cluster-8728.35127,Cluster-8728.82110,Cluster-8728.149539,Cluster-8728.159472,Cluster-8728.95852,Cluster-8728.89…
GO:0010556	regulation of macromolecule biosynthetic process	biological_process	0.060439	0.87033	78	699	9441	106734	Cluster-8728.138785,Cluster-8728.107362,Cluster-8728.98359,Cluster-8728.98667,Cluster-8728.169122,Cluster-8728.90197,Cluster-8728.38425,Cluster-8728.130488,Cluster-8728.119561,Cluster-8728.133694,Cluster-8728.78271,Cluster-8728.151940,Cluster-8728.124753,Cluster-8728.85956,Cluster-8728.70611,Cluster-8728.87269,Cluster-8728.90850,Cluster-8728.77930,Cluster-8728.71437,Cluster-8728.52611,Cluster-872…
GO:0006497	protein lipidation	biological_process	0.060651	0.87033	5	699	293	106734	Cluster-8728.81855,Cluster-8728.167696,Cluster-8728.85210,Cluster-8728.88646,Cluster-8728.38047
GO:0006506	GPI anchor biosynthetic process	biological_process	0.060651	0.87033	5	699	293	106734	Cluster-8728.167696,Cluster-8728.81855,Cluster-8728.38047,Cluster-8728.88646,Cluster-8728.85210
GO:0042158	lipoprotein biosynthetic process	biological_process	0.060651	0.87033	5	699	293	106734	Cluster-8728.85210,Cluster-8728.88646,Cluster-8728.38047,Cluster-8728.167696,Cluster-8728.81855
GO:0031326	regulation of cellular biosynthetic process	biological_process	0.060797	0.87033	78	699	9445	106734	Cluster-8728.133694,Cluster-8728.119561,Cluster-8728.90197,Cluster-8728.130488,Cluster-8728.38425,Cluster-8728.169122,Cluster-8728.98359,Cluster-8728.98667,Cluster-8728.107362,Cluster-8728.138785,Cluster-8728.70611,Cluster-8728.87269,Cluster-8728.85956,Cluster-8728.124753,Cluster-8728.151940,Cluster-8728.78271,Cluster-8728.84451,Cluster-8728.71436,Cluster-8728.77930,Cluster-8728.71437,Cluster-872…
GO:0019725	cellular homeostasis	biological_process	0.060938	0.87033	10	699	858	106734	Cluster-8728.81680,Cluster-8728.66245,Cluster-8728.97609,Cluster-8728.73895,Cluster-8728.107150,Cluster-8728.96469,Cluster-8728.55477,Cluster-8728.131885,Cluster-8728.102132,Cluster-8728.95796
GO:1901682	sulfur compound transmembrane transporter activity	molecular_function	0.060954	0.87033	3	699	139	106734	Cluster-8728.82713,Cluster-8728.107240,Cluster-8728.90850
GO:0019001	guanyl nucleotide binding	molecular_function	0.061453	0.87033	26	699	2683	106734	Cluster-8728.102275,Cluster-8728.90390,Cluster-8728.62976,Cluster-8728.116707,Cluster-8728.98308,Cluster-8728.85009,Cluster-8728.90152,Cluster-8728.114379,Cluster-8728.132450,Cluster-8728.138785,Cluster-8728.81408,Cluster-8728.43923,Cluster-8728.83478,Cluster-8728.165913,Cluster-8728.110144,Cluster-8728.99071,Cluster-8728.10249,Cluster-8728.102273,Cluster-8728.39783,Cluster-8728.147827,Cluster-87…
GO:0005835	fatty acid synthase complex	cellular_component	0.061588	0.87033	2	699	58	106734	Cluster-8728.156808,Cluster-8728.19667
GO:0009889	regulation of biosynthetic process	biological_process	0.06246	0.87033	78	699	9462	106734	Cluster-8728.61603,Cluster-8728.79779,Cluster-8728.74318,Cluster-8728.92450,Cluster-8728.137626,Cluster-8728.88441,Cluster-8728.9665,Cluster-8728.102275,Cluster-8728.30583,Cluster-8728.94658,Cluster-8728.87709,Cluster-8728.71846,Cluster-8728.23129,Cluster-8728.95852,Cluster-8728.89869,Cluster-8728.159472,Cluster-8728.35127,Cluster-8728.81006,Cluster-8728.141344,Cluster-8728.92910,Cluster-8728.109…
GO:0004312	fatty acid synthase activity	molecular_function	0.062559	0.87033	2	699	59	106734	Cluster-8728.19667,Cluster-8728.156808
GO:0006900	membrane budding	biological_process	0.062566	0.87033	1	699	11	106734	Cluster-8728.97600
GO:0006901	vesicle coating	biological_process	0.062566	0.87033	1	699	11	106734	Cluster-8728.97600
GO:0007212	dopamine receptor signaling pathway	biological_process	0.062566	0.87033	1	699	11	106734	Cluster-8728.97600
GO:0030276	clathrin binding	molecular_function	0.062566	0.87033	1	699	11	106734	Cluster-8728.97600
GO:0032051	clathrin light chain binding	molecular_function	0.062566	0.87033	1	699	11	106734	Cluster-8728.97600
GO:0048268	clathrin coat assembly	biological_process	0.062566	0.87033	1	699	11	106734	Cluster-8728.97600
GO:0005375	copper ion transmembrane transporter activity	molecular_function	0.062722	0.87033	2	699	59	106734	Cluster-8728.98687,Cluster-8728.84451
GO:0035434	copper ion transmembrane transport	biological_process	0.062722	0.87033	2	699	59	106734	Cluster-8728.98687,Cluster-8728.84451
GO:0031323	regulation of cellular metabolic process	biological_process	0.062865	0.87033	90	699	11020	106734	Cluster-8728.79558,Cluster-8728.159472,Cluster-8728.35127,Cluster-8728.23129,Cluster-8728.95852,Cluster-8728.89869,Cluster-8728.169943,Cluster-8728.71459,Cluster-8728.147941,Cluster-8728.17355,Cluster-8728.97287,Cluster-8728.10249,Cluster-8728.92910,Cluster-8728.141344,Cluster-8728.81006,Cluster-8728.109527,Cluster-8728.92450,Cluster-8728.137626,Cluster-8728.18126,Cluster-8728.61603,Cluster-8728.…
GO:0006743	ubiquinone metabolic process	biological_process	0.064199	0.8804	5	699	313	106734	Cluster-8728.122360,Cluster-8728.109746,Cluster-8728.81592,Cluster-8728.30014,Cluster-8728.70300
GO:0006744	ubiquinone biosynthetic process	biological_process	0.064199	0.8804	5	699	313	106734	Cluster-8728.122360,Cluster-8728.81592,Cluster-8728.109746,Cluster-8728.70300,Cluster-8728.30014
GO:0030955	potassium ion binding	molecular_function	0.0642	0.8804	3	699	140	106734	Cluster-8728.125377,Cluster-8728.102000,Cluster-8728.102708
GO:0031420	alkali metal ion binding	molecular_function	0.0642	0.8804	3	699	140	106734	Cluster-8728.125377,Cluster-8728.102708,Cluster-8728.102000
GO:0055086	nucleobase-containing small molecule metabolic process	biological_process	0.0644	0.88105	51	699	5908	106734	Cluster-8728.108547,Cluster-8728.98048,Cluster-8728.88655,Cluster-8728.132450,Cluster-8728.118672,Cluster-8728.97912,Cluster-8728.100288,Cluster-8728.108302,Cluster-8728.87842,Cluster-8728.40062,Cluster-8728.88646,Cluster-8728.104108,Cluster-8728.133572,Cluster-8728.102143,Cluster-8728.113805,Cluster-8728.123100,Cluster-8728.100644,Cluster-8728.113801,Cluster-8728.103734,Cluster-34171.1,Cluster-8…
GO:0048468	cell development	biological_process	0.064705	0.88313	5	699	304	106734	Cluster-8728.82630,Cluster-8728.46163,Cluster-8728.58324,Cluster-8728.116463,Cluster-8728.133202
GO:0031297	replication fork processing	biological_process	0.065407	0.89061	1	699	10	106734	Cluster-8728.97287
GO:0006661	phosphatidylinositol biosynthetic process	biological_process	0.066008	0.89513	5	699	299	106734	Cluster-8728.167696,Cluster-8728.81855,Cluster-8728.88646,Cluster-8728.85210,Cluster-8728.38047
GO:0017176	phosphatidylinositol N-acetylglucosaminyltransferase activity	molecular_function	0.066048	0.89513	3	699	118	106734	Cluster-8728.167696,Cluster-8728.85210,Cluster-8728.38047
GO:0072521	purine-containing compound metabolic process	biological_process	0.066317	0.89667	40	699	4472	106734	Cluster-8728.123100,Cluster-8728.113805,Cluster-8728.113801,Cluster-8728.100644,Cluster-8728.157343,Cluster-34171.1,Cluster-8728.103734,Cluster-8728.87794,Cluster-8728.100283,Cluster-8728.118672,Cluster-8728.132450,Cluster-8728.88655,Cluster-8728.108547,Cluster-8728.100288,Cluster-8728.97912,Cluster-8728.108302,Cluster-8728.102143,Cluster-8728.87842,Cluster-8728.88646,Cluster-8728.103733,Cluster-…
GO:0007291	sperm individualization	biological_process	0.067475	0.91021	1	699	7	106734	Cluster-8728.133202
GO:0019064	fusion of virus membrane with host plasma membrane	biological_process	0.06811	0.91028	3	699	136	106734	Cluster-8728.160053,Cluster-8728.154912,Cluster-8728.76734
GO:0039663	membrane fusion involved in viral entry into host cell	biological_process	0.06811	0.91028	3	699	136	106734	Cluster-8728.76734,Cluster-8728.160053,Cluster-8728.154912
GO:0044800	multi-organism membrane fusion	biological_process	0.06811	0.91028	3	699	136	106734	Cluster-8728.76734,Cluster-8728.154912,Cluster-8728.160053
GO:0044803	multi-organism membrane organization	biological_process	0.06811	0.91028	3	699	136	106734	Cluster-8728.160053,Cluster-8728.154912,Cluster-8728.76734
GO:0022604	regulation of cell morphogenesis	biological_process	0.068362	0.91155	2	699	58	106734	Cluster-1650.2,Cluster-8728.58324
GO:0015932	nucleobase-containing compound transmembrane transporter activity	molecular_function	0.068683	0.91372	3	699	133	106734	Cluster-8728.113693,Cluster-8728.113695,Cluster-8728.127369
GO:0051028	mRNA transport	biological_process	0.0689	0.9145	4	699	205	106734	Cluster-8728.79779,Cluster-8728.21965,Cluster-8728.99821,Cluster-8728.159472
GO:0016410	N-acyltransferase activity	molecular_function	0.069238	0.91647	6	699	414	106734	Cluster-8728.19459,Cluster-8728.147941,Cluster-8728.95117,Cluster-8728.30583,Cluster-8728.137626,Cluster-8728.58246
GO:0060255	regulation of macromolecule metabolic process	biological_process	0.069365	0.91647	88	699	10821	106734	Cluster-8728.110994,Cluster-8728.33312,Cluster-8728.94657,Cluster-8728.27964,Cluster-8728.90797,Cluster-8728.20845,Cluster-8728.93603,Cluster-8728.73566,Cluster-8728.19296,Cluster-8728.90878,Cluster-8728.70582,Cluster-8728.96803,Cluster-8728.96616,Cluster-8728.82384,Cluster-8728.71439,Cluster-8728.116463,Cluster-8728.114379,Cluster-8728.141344,Cluster-8728.92910,Cluster-8728.81006,Cluster-8728.10…
GO:0006950	response to stress	biological_process	0.069712	0.91768	54	699	6272	106734	Cluster-8728.130733,Cluster-8728.99894,Cluster-8728.98541,Cluster-8728.112663,Cluster-8728.77338,Cluster-8728.130108,Cluster-8728.99973,Cluster-8728.102273,Cluster-8728.23014,Cluster-8728.143150,Cluster-8728.132698,Cluster-8728.82715,Cluster-8728.101469,Cluster-8728.82713,Cluster-8728.92255,Cluster-8728.135813,Cluster-8728.5620,Cluster-8728.103963,Cluster-8728.131480,Cluster-8728.23015,Cluster-87…
GO:0035429	gluconate transmembrane transport	biological_process	0.070437	0.91768	1	699	11	106734	Cluster-8728.108465
GO:0008671	2-dehydro-3-deoxygalactonokinase activity	molecular_function	0.070725	0.91768	1	699	9	106734	Cluster-8728.130733
GO:0019583	galactonate metabolic process	biological_process	0.070725	0.91768	1	699	9	106734	Cluster-8728.130733
GO:0019584	galactonate catabolic process	biological_process	0.070725	0.91768	1	699	9	106734	Cluster-8728.130733
GO:0034192	D-galactonate metabolic process	biological_process	0.070725	0.91768	1	699	9	106734	Cluster-8728.130733
GO:0034194	D-galactonate catabolic process	biological_process	0.070725	0.91768	1	699	9	106734	Cluster-8728.130733
GO:0046176	aldonic acid catabolic process	biological_process	0.070725	0.91768	1	699	9	106734	Cluster-8728.130733
GO:0016999	antibiotic metabolic process	biological_process	0.073908	0.95257	2	699	62	106734	Cluster-8728.97912,Cluster-8728.166703
GO:0017000	antibiotic biosynthetic process	biological_process	0.073908	0.95257	2	699	62	106734	Cluster-8728.166703,Cluster-8728.97912
GO:0017144	drug metabolic process	biological_process	0.073908	0.95257	2	699	62	106734	Cluster-8728.97912,Cluster-8728.166703
GO:0016854	racemase and epimerase activity	molecular_function	0.075908	0.97558	3	699	129	106734	Cluster-8728.98454,Cluster-8728.99507,Cluster-8728.122224
GO:0004721	phosphoprotein phosphatase activity	molecular_function	0.07603	0.97558	4	699	223	106734	Cluster-8728.81424,Cluster-8728.120771,Cluster-8728.102275,Cluster-8728.102273
GO:0008152	metabolic process	biological_process	0.077532	0.99265	428	699	60794	106734	Cluster-8728.104848,Cluster-8728.98359,Cluster-8728.98667,Cluster-8728.166703,Cluster-8728.7676,Cluster-8728.160431,Cluster-8728.167696,Cluster-8728.55555,Cluster-8728.156808,Cluster-8728.98179,Cluster-8728.90490,Cluster-8728.128191,Cluster-8728.76492,Cluster-8728.27540,Cluster-8728.103080,Cluster-8728.167478,Cluster-8728.161592,Cluster-8728.92510,Cluster-8728.96705,Cluster-8728.41129,Cluster-872…
GO:0006570	tyrosine metabolic process	biological_process	0.080767	1	7	699	534	106734	Cluster-8728.98454,Cluster-8728.120771,Cluster-8728.81424,Cluster-8728.17438,Cluster-8728.99507,Cluster-8728.102275,Cluster-8728.102273
GO:0000041	transition metal ion transport	biological_process	0.081395	1	8	699	624	106734	Cluster-8728.84451,Cluster-8728.61518,Cluster-8728.98687,Cluster-8728.110144,Cluster-8728.63451,Cluster-8728.108465,Cluster-8728.76734,Cluster-8728.106895
GO:0006749	glutathione metabolic process	biological_process	0.081522	1	4	699	236	106734	Cluster-8728.91871,Cluster-8728.82443,Cluster-8728.90490,Cluster-8728.91868
GO:0009064	glutamine family amino acid metabolic process	biological_process	0.081644	1	9	699	724	106734	Cluster-8728.52743,Cluster-8728.104297,Cluster-8728.97082,Cluster-8728.157343,Cluster-8728.58246,Cluster-8728.58324,Cluster-8728.96958,Cluster-8728.68580,Cluster-8728.78700
GO:0006855	drug transmembrane transport	biological_process	0.082623	1	5	699	369	106734	Cluster-8728.147217,Cluster-8728.147213,Cluster-8728.26209,Cluster-8728.59341,Cluster-8728.58246
GO:0015893	drug transport	biological_process	0.082623	1	5	699	369	106734	Cluster-8728.59341,Cluster-8728.58246,Cluster-8728.26209,Cluster-8728.147217,Cluster-8728.147213
GO:0006865	amino acid transport	biological_process	0.082655	1	5	699	331	106734	Cluster-8728.108837,Cluster-8728.113132,Cluster-8728.9111,Cluster-8728.108835,Cluster-8728.108829
GO:0015128	gluconate transmembrane transporter activity	molecular_function	0.08309	1	1	699	13	106734	Cluster-8728.108465
GO:0015725	gluconate transport	biological_process	0.08309	1	1	699	13	106734	Cluster-8728.108465
GO:0042873	aldonate transport	biological_process	0.08309	1	1	699	13	106734	Cluster-8728.108465
GO:0042879	aldonate transmembrane transporter activity	molecular_function	0.08309	1	1	699	13	106734	Cluster-8728.108465
GO:0051287	NAD binding	molecular_function	0.083333	1	9	699	796	106734	Cluster-8728.121050,Cluster-8728.103585,Cluster-8728.48798,Cluster-8728.124753,Cluster-8728.100644,Cluster-8728.99221,Cluster-8728.93406,Cluster-8728.99229,Cluster-8728.23329
GO:0046112	nucleobase biosynthetic process	biological_process	0.08339	1	2	699	74	106734	Cluster-8728.122224,Cluster-8728.87794
GO:0009311	oligosaccharide metabolic process	biological_process	0.083556	1	16	699	1622	106734	Cluster-8728.149758,Cluster-8728.113801,Cluster-8728.120672,Cluster-8728.103080,Cluster-8728.39619,Cluster-8728.120033,Cluster-8728.108465,Cluster-8728.113805,Cluster-8728.156808,Cluster-8728.84602,Cluster-8728.96768,Cluster-8728.19667,Cluster-8728.97912,Cluster-8728.113802,Cluster-8728.112865,Cluster-8728.112680
GO:0046168	glycerol-3-phosphate catabolic process	biological_process	0.083852	1	2	699	72	106734	Cluster-8728.121050,Cluster-8728.100644
GO:0007349	cellularization	biological_process	0.083864	1	1	699	11	106734	Cluster-8728.133202
GO:1901661	quinone metabolic process	biological_process	0.084252	1	5	699	343	106734	Cluster-8728.122360,Cluster-8728.81592,Cluster-8728.109746,Cluster-8728.70300,Cluster-8728.30014
GO:1901663	quinone biosynthetic process	biological_process	0.084252	1	5	699	343	106734	Cluster-8728.109746,Cluster-8728.81592,Cluster-8728.70300,Cluster-8728.30014,Cluster-8728.122360
GO:0005783	endoplasmic reticulum	cellular_component	0.08461	1	17	699	1716	106734	Cluster-8728.130108,Cluster-8728.89442,Cluster-8728.81680,Cluster-8728.77127,Cluster-8728.81855,Cluster-8728.78910,Cluster-8728.32049,Cluster-8728.131555,Cluster-8728.101843,Cluster-8728.124131,Cluster-8728.16258,Cluster-8728.82342,Cluster-8728.134597,Cluster-8728.7861,Cluster-8728.160712,Cluster-8728.144843,Cluster-8728.119561
GO:0040011	locomotion	biological_process	0.084646	1	13	699	1211	106734	Cluster-8728.160782,Cluster-8728.76734,Cluster-8728.159472,Cluster-8728.167478,Cluster-8728.58324,Cluster-8728.7676,Cluster-8728.160053,Cluster-8728.21965,Cluster-16447.2,Cluster-8728.101963,Cluster-8728.82630,Cluster-8728.46163,Cluster-8728.154912
GO:0016702	oxidoreductase activity, acting on single donors with incorporation of molecular oxygen, incorporation of two atoms of oxygen	molecular_function	0.085704	1	5	699	362	106734	Cluster-8728.160121,Cluster-8728.126940,Cluster-8728.128191,Cluster-8728.134956,Cluster-8728.22743
GO:0009892	negative regulation of metabolic process	biological_process	0.085714	1	8	699	647	106734	Cluster-8728.90850,Cluster-8728.19296,Cluster-8728.39619,Cluster-8728.104297,Cluster-8728.23104,Cluster-8728.109527,Cluster-8728.133694,Cluster-8728.163039
GO:0072348	sulfur compound transport	biological_process	0.086129	1	3	699	158	106734	Cluster-8728.82713,Cluster-8728.107240,Cluster-8728.90850
GO:0019530	taurine metabolic process	biological_process	0.086303	1	2	699	67	106734	Cluster-8728.160121,Cluster-8728.128191
GO:0031514	motile cilium	cellular_component	0.086475	1	5	699	328	106734	Cluster-8728.159472,Cluster-8728.101963,Cluster-8728.160782,Cluster-8728.21965,Cluster-8728.7676
GO:0015931	nucleobase-containing compound transport	biological_process	0.08664	1	5	699	320	106734	Cluster-8728.159472,Cluster-8728.99821,Cluster-8728.21965,Cluster-8728.13090,Cluster-8728.79779
GO:0046789	host cell surface receptor binding	molecular_function	0.087084	1	2	699	66	106734	Cluster-8728.154912,Cluster-8728.160053
GO:0008610	lipid biosynthetic process	biological_process	0.087324	1	23	699	2470	106734	Cluster-8728.130733,Cluster-8728.96861,Cluster-8728.106790,Cluster-8728.100644,Cluster-8728.38047,Cluster-8728.102269,Cluster-8728.93406,Cluster-8728.25428,Cluster-8728.159658,Cluster-8728.82110,Cluster-8728.89442,Cluster-8728.95796,Cluster-8728.85210,Cluster-8728.81855,Cluster-8728.166703,Cluster-8728.19667,Cluster-8728.167696,Cluster-8728.88646,Cluster-8728.121050,Cluster-8728.126721,Cluster-87…
GO:0007020	microtubule nucleation	biological_process	0.087966	1	2	699	60	106734	Cluster-8728.135813,Cluster-8728.46163
GO:0010968	regulation of microtubule nucleation	biological_process	0.087966	1	2	699	60	106734	Cluster-8728.46163,Cluster-8728.135813
GO:0031112	positive regulation of microtubule polymerization or depolymerization	biological_process	0.087966	1	2	699	60	106734	Cluster-8728.135813,Cluster-8728.46163
GO:0031113	regulation of microtubule polymerization	biological_process	0.087966	1	2	699	60	106734	Cluster-8728.135813,Cluster-8728.46163
GO:0031116	positive regulation of microtubule polymerization	biological_process	0.087966	1	2	699	60	106734	Cluster-8728.46163,Cluster-8728.135813
GO:0046785	microtubule polymerization	biological_process	0.087966	1	2	699	60	106734	Cluster-8728.46163,Cluster-8728.135813
GO:0090063	positive regulation of microtubule nucleation	biological_process	0.087966	1	2	699	60	106734	Cluster-8728.46163,Cluster-8728.135813
GO:0016824	hydrolase activity, acting on acid halide bonds	molecular_function	0.088133	1	1	699	11	106734	Cluster-8728.38368
GO:0019120	hydrolase activity, acting on acid halide bonds, in C-halide compounds	molecular_function	0.088133	1	1	699	11	106734	Cluster-8728.38368
GO:0016867	intramolecular transferase activity, transferring acyl groups	molecular_function	0.088166	1	1	699	13	106734	Cluster-8728.106895
GO:0016993	precorrin-8X methylmutase activity	molecular_function	0.088166	1	1	699	13	106734	Cluster-8728.106895
GO:0034641	cellular nitrogen compound metabolic process	biological_process	0.08888	1	224	699	30050	106734	Cluster-8728.86794,Cluster-8728.95852,Cluster-8728.119052,Cluster-8728.23129,Cluster-8728.35127,Cluster-8728.159472,Cluster-8728.149539,Cluster-8728.113132,Cluster-8728.103733,Cluster-8728.68326,Cluster-8728.141344,Cluster-8728.81006,Cluster-8728.17355,Cluster-8728.97287,Cluster-8728.110495,Cluster-8728.81855,Cluster-8728.98454,Cluster-8728.74318,Cluster-8728.86801,Cluster-8728.137626,Cluster-872…
GO:0042493	response to drug	biological_process	0.089705	1	5	699	377	106734	Cluster-8728.26209,Cluster-8728.147217,Cluster-8728.147213,Cluster-8728.59341,Cluster-8728.58246
GO:0042181	ketone biosynthetic process	biological_process	0.089826	1	5	699	351	106734	Cluster-8728.70300,Cluster-8728.81592,Cluster-8728.109746,Cluster-8728.30014,Cluster-8728.122360
GO:0031334	positive regulation of protein complex assembly	biological_process	0.091027	1	3	699	141	106734	Cluster-8728.46163,Cluster-8728.135813,Cluster-8728.58324
GO:0032273	positive regulation of protein polymerization	biological_process	0.091027	1	3	699	141	106734	Cluster-8728.135813,Cluster-8728.58324,Cluster-8728.46163
GO:0044089	positive regulation of cellular component biogenesis	biological_process	0.091027	1	3	699	141	106734	Cluster-8728.46163,Cluster-8728.58324,Cluster-8728.135813
GO:0051495	positive regulation of cytoskeleton organization	biological_process	0.091027	1	3	699	141	106734	Cluster-8728.135813,Cluster-8728.58324,Cluster-8728.46163
GO:0022892	substrate-specific transporter activity	molecular_function	0.091472	1	49	699	5779	106734	Cluster-8728.102708,Cluster-8728.127369,Cluster-8728.84451,Cluster-8728.53418,Cluster-8728.108547,Cluster-8728.117889,Cluster-8728.90850,Cluster-8728.82713,Cluster-8728.85681,Cluster-8728.61518,Cluster-8728.98687,Cluster-8728.81680,Cluster-8728.76734,Cluster-8728.100745,Cluster-8728.43126,Cluster-8728.81687,Cluster-8728.125978,Cluster-8728.63451,Cluster-8728.108768,Cluster-8728.27558,Cluster-8728…
GO:0030260	entry into host cell	biological_process	0.092006	1	3	699	154	106734	Cluster-8728.76734,Cluster-8728.160053,Cluster-8728.154912
GO:0044409	entry into host	biological_process	0.092006	1	3	699	154	106734	Cluster-8728.160053,Cluster-8728.154912,Cluster-8728.76734
GO:0046718	viral entry into host cell	biological_process	0.092006	1	3	699	154	106734	Cluster-8728.76734,Cluster-8728.160053,Cluster-8728.154912
GO:0051806	entry into cell of other organism involved in symbiotic interaction	biological_process	0.092006	1	3	699	154	106734	Cluster-8728.76734,Cluster-8728.154912,Cluster-8728.160053
GO:0051828	entry into other organism involved in symbiotic interaction	biological_process	0.092006	1	3	699	154	106734	Cluster-8728.76734,Cluster-8728.160053,Cluster-8728.154912
GO:0006012	galactose metabolic process	biological_process	0.092085	1	5	699	332	106734	Cluster-8728.133572,Cluster-8728.97912,Cluster-8728.130733,Cluster-8728.105740,Cluster-8728.102132
GO:0016746	transferase activity, transferring acyl groups	molecular_function	0.093258	1	17	699	1764	106734	Cluster-8728.19667,Cluster-8728.68580,Cluster-8728.137626,Cluster-8728.116463,Cluster-8728.95117,Cluster-8728.71568,Cluster-8728.69994,Cluster-8728.156808,Cluster-8728.30583,Cluster-8728.42417,Cluster-8728.19459,Cluster-8728.81680,Cluster-8728.58246,Cluster-8728.81855,Cluster-8728.89322,Cluster-8728.147941,Cluster-8728.94657
GO:0046474	glycerophospholipid biosynthetic process	biological_process	0.094234	1	5	699	332	106734	Cluster-8728.38047,Cluster-8728.88646,Cluster-8728.85210,Cluster-8728.167696,Cluster-8728.81855
GO:0010468	regulation of gene expression	biological_process	0.094412	1	77	699	9553	106734	Cluster-8728.90197,Cluster-8728.130488,Cluster-8728.38425,Cluster-8728.133694,Cluster-8728.119561,Cluster-8728.138785,Cluster-8728.107362,Cluster-8728.98359,Cluster-8728.98667,Cluster-8728.169122,Cluster-8728.124753,Cluster-8728.85956,Cluster-8728.87269,Cluster-8728.70611,Cluster-8728.78271,Cluster-8728.151940,Cluster-8728.77930,Cluster-8728.52611,Cluster-8728.71437,Cluster-8728.71436,Cluster-872…
GO:0010035	response to inorganic substance	biological_process	0.095257	1	4	699	267	106734	Cluster-8728.108465,Cluster-8728.107602,Cluster-8728.96065,Cluster-8728.97144
GO:0048870	cell motility	biological_process	0.095703	1	7	699	551	106734	Cluster-16447.2,Cluster-8728.21965,Cluster-8728.7676,Cluster-8728.58324,Cluster-8728.159472,Cluster-8728.101963,Cluster-8728.160782
GO:0051674	localization of cell	biological_process	0.095703	1	7	699	551	106734	Cluster-8728.101963,Cluster-8728.159472,Cluster-8728.160782,Cluster-8728.21965,Cluster-16447.2,Cluster-8728.58324,Cluster-8728.7676
GO:1901505	carbohydrate derivative transporter activity	molecular_function	0.096943	1	3	699	165	106734	Cluster-8728.113693,Cluster-8728.113695,Cluster-8728.127369
GO:0005525	GTP binding	molecular_function	0.097324	1	24	699	2585	106734	Cluster-8728.62976,Cluster-8728.85009,Cluster-8728.98308,Cluster-8728.116707,Cluster-8728.102275,Cluster-8728.90390,Cluster-8728.83478,Cluster-8728.81408,Cluster-8728.165913,Cluster-8728.132450,Cluster-8728.114379,Cluster-8728.90152,Cluster-8728.138785,Cluster-8728.10249,Cluster-8728.99071,Cluster-8728.102273,Cluster-8728.110144,Cluster-8728.95193,Cluster-8728.138880,Cluster-8728.131481,Cluster-8…
GO:0032780	negative regulation of ATPase activity	biological_process	0.097699	1	1	699	15	106734	Cluster-8728.104297
GO:0005929	cilium	cellular_component	0.097867	1	5	699	341	106734	Cluster-8728.21965,Cluster-8728.7676,Cluster-8728.159472,Cluster-8728.101963,Cluster-8728.160782
GO:0004637	phosphoribosylamine-glycine ligase activity	molecular_function	0.098645	1	1	699	16	106734	Cluster-8728.87794
GO:0015238	drug transmembrane transporter activity	molecular_function	0.099107	1	5	699	385	106734	Cluster-8728.26209,Cluster-8728.147213,Cluster-8728.147217,Cluster-8728.59341,Cluster-8728.58246
GO:0090484	drug transporter activity	molecular_function	0.099107	1	5	699	385	106734	Cluster-8728.59341,Cluster-8728.58246,Cluster-8728.147213,Cluster-8728.147217,Cluster-8728.26209
GO:0045861	negative regulation of proteolysis	biological_process	0.099377	1	3	699	163	106734	Cluster-8728.19296,Cluster-8728.23104,Cluster-8728.163039
GO:0019200	carbohydrate kinase activity	molecular_function	0.099521	1	3	699	177	106734	Cluster-8728.132450,Cluster-8728.97912,Cluster-8728.130733
GO:0006825	copper ion transport	biological_process	0.10092	1	2	699	77	106734	Cluster-8728.84451,Cluster-8728.98687
GO:0042221	response to chemical	biological_process	0.10099	1	19	699	2045	106734	Cluster-8728.82630,Cluster-8728.101300,Cluster-8728.52346,Cluster-8728.74996,Cluster-8728.26209,Cluster-8728.97609,Cluster-8728.96065,Cluster-8728.85956,Cluster-8728.63979,Cluster-8728.46163,Cluster-8728.58246,Cluster-8728.59341,Cluster-8728.107602,Cluster-8728.167478,Cluster-8728.147217,Cluster-8728.97144,Cluster-8728.147213,Cluster-8728.96705,Cluster-8728.108465
GO:0044264	cellular polysaccharide metabolic process	biological_process	0.10185	1	15	699	1552	106734	Cluster-8728.96768,Cluster-8728.84602,Cluster-8728.156808,Cluster-8728.39619,Cluster-8728.103080,Cluster-8728.99193,Cluster-8728.113802,Cluster-8728.106790,Cluster-8728.120033,Cluster-8728.113801,Cluster-8728.97912,Cluster-8728.19667,Cluster-8728.102269,Cluster-8728.112865,Cluster-8728.113805
GO:0032561	guanyl ribonucleotide binding	molecular_function	0.10257	1	24	699	2602	106734	Cluster-8728.165913,Cluster-8728.83478,Cluster-8728.81408,Cluster-8728.138785,Cluster-8728.114379,Cluster-8728.132450,Cluster-8728.90152,Cluster-8728.85009,Cluster-8728.116707,Cluster-8728.98308,Cluster-8728.62976,Cluster-8728.90390,Cluster-8728.102275,Cluster-8728.95193,Cluster-8728.138880,Cluster-8728.138784,Cluster-8728.76734,Cluster-8728.131481,Cluster-8728.106895,Cluster-8728.147827,Cluster-…
GO:0050794	regulation of cellular process	biological_process	0.10275	1	142	699	18648	106734	Cluster-8728.43923,Cluster-8728.18126,Cluster-8728.74318,Cluster-8728.92450,Cluster-8728.137626,Cluster-8728.23104,Cluster-8728.102132,Cluster-8728.102275,Cluster-8728.94658,Cluster-8728.71846,Cluster-8728.23129,Cluster-8728.95852,Cluster-8728.159472,Cluster-8728.35127,Cluster-8728.141344,Cluster-8728.81006,Cluster-8728.17355,Cluster-8728.97287,Cluster-8728.71439,Cluster-8728.135813,Cluster-8728.…
GO:0008033	tRNA processing	biological_process	0.10317	1	17	699	1657	106734	Cluster-8728.99507,Cluster-8728.98454,Cluster-8728.101469,Cluster-8728.72138,Cluster-8728.10249,Cluster-8728.95796,Cluster-8728.102273,Cluster-8728.113132,Cluster-8728.130733,Cluster-8728.102275,Cluster-8728.52317,Cluster-8728.126721,Cluster-8728.40062,Cluster-8728.132450,Cluster-8728.24303,Cluster-8728.110535,Cluster-8728.81408
GO:0015743	malate transport	biological_process	0.10357	1	3	699	173	106734	Cluster-8728.160476,Cluster-8728.97609,Cluster-8728.46163
GO:0098519	nucleotide phosphatase activity, acting on free nucleotides	molecular_function	0.1037	1	5	699	343	106734	Cluster-8728.132450,Cluster-8728.116707,Cluster-8728.85009,Cluster-8728.81408,Cluster-8728.83478
GO:0019222	regulation of metabolic process	biological_process	0.10416	1	92	699	11620	106734	Cluster-8728.21965,Cluster-8728.39619,Cluster-8728.123492,Cluster-8728.160782,Cluster-8728.138784,Cluster-8728.63979,Cluster-8728.99071,Cluster-8728.92312,Cluster-8728.23744,Cluster-8728.102273,Cluster-8728.90315,Cluster-8728.131158,Cluster-8728.103734,Cluster-8728.77127,Cluster-8728.100853,Cluster-8728.104967,Cluster-8728.101469,Cluster-8728.110535,Cluster-8728.90850,Cluster-8728.71436,Cluster-8…
GO:0007264	small GTPase mediated signal transduction	biological_process	0.10497	1	10	699	951	106734	Cluster-8728.110144,Cluster-8728.102275,Cluster-8728.90390,Cluster-8728.102273,Cluster-8728.85009,Cluster-8728.90152,Cluster-8728.147827,Cluster-8728.76734,Cluster-8728.165913,Cluster-8728.17620
GO:0031109	microtubule polymerization or depolymerization	biological_process	0.10499	1	3	699	150	106734	Cluster-8728.116463,Cluster-8728.46163,Cluster-8728.135813
GO:0031110	regulation of microtubule polymerization or depolymerization	biological_process	0.10499	1	3	699	150	106734	Cluster-8728.135813,Cluster-8728.46163,Cluster-8728.116463
GO:0070176	DRM complex	cellular_component	0.10634	1	1	699	12	106734	Cluster-8728.70472
GO:0090568	nuclear transcriptional repressor complex	cellular_component	0.10634	1	1	699	12	106734	Cluster-8728.70472
GO:0090571	RNA polymerase II transcription repressor complex	cellular_component	0.10634	1	1	699	12	106734	Cluster-8728.70472
GO:0016620	oxidoreductase activity, acting on the aldehyde or oxo group of donors, NAD or NADP as acceptor	molecular_function	0.10635	1	4	699	276	106734	Cluster-8728.99229,Cluster-8728.93406,Cluster-8728.58324,Cluster-8728.99221
GO:0042816	vitamin B6 metabolic process	biological_process	0.10647	1	2	699	78	106734	Cluster-8728.98454,Cluster-8728.99507
GO:0042819	vitamin B6 biosynthetic process	biological_process	0.10647	1	2	699	78	106734	Cluster-8728.99507,Cluster-8728.98454
GO:0008851	ethanolamine ammonia-lyase activity	molecular_function	0.10661	1	1	699	14	106734	Cluster-8728.85851
GO:0009350	ethanolamine ammonia-lyase complex	cellular_component	0.10661	1	1	699	14	106734	Cluster-8728.85851
GO:0009236	cobalamin biosynthetic process	biological_process	0.10661	1	3	699	169	106734	Cluster-8728.68580,Cluster-8728.161127,Cluster-8728.106895
GO:0034637	cellular carbohydrate biosynthetic process	biological_process	0.10689	1	9	699	836	106734	Cluster-8728.149758,Cluster-8728.84602,Cluster-8728.102269,Cluster-8728.112680,Cluster-8728.108465,Cluster-8728.120672,Cluster-8728.166703,Cluster-8728.106790,Cluster-8728.99193
GO:0044271	cellular nitrogen compound biosynthetic process	biological_process	0.1069	1	131	699	17404	106734	Cluster-8728.21672,Cluster-8728.124753,Cluster-8728.21162,Cluster-8728.78271,Cluster-8728.89442,Cluster-8728.38425,Cluster-8728.130488,Cluster-8728.90197,Cluster-8728.119561,Cluster-8728.92562,Cluster-8728.68580,Cluster-8728.107362,Cluster-8728.138785,Cluster-8728.78219,Cluster-8728.169122,Cluster-8728.106350,Cluster-8728.101469,Cluster-8728.100853,Cluster-8728.77127,Cluster-8728.164015,Cluster-8…
GO:0009113	purine nucleobase biosynthetic process	biological_process	0.10702	1	1	699	17	106734	Cluster-8728.87794
GO:0071203	WASH complex	cellular_component	0.10713	1	2	699	76	106734	Cluster-8728.153234,Cluster-8728.71529
GO:0030410	nicotianamine synthase activity	molecular_function	0.10803	1	1	699	19	106734	Cluster-8728.109768
GO:0030417	nicotianamine metabolic process	biological_process	0.10803	1	1	699	19	106734	Cluster-8728.109768
GO:0030418	nicotianamine biosynthetic process	biological_process	0.10803	1	1	699	19	106734	Cluster-8728.109768
GO:0006998	nuclear envelope organization	biological_process	0.10884	1	1	699	16	106734	Cluster-8728.99821
GO:0008653	lipopolysaccharide metabolic process	biological_process	0.10908	1	2	699	73	106734	Cluster-8728.102269,Cluster-8728.106790
GO:0009103	lipopolysaccharide biosynthetic process	biological_process	0.10908	1	2	699	73	106734	Cluster-8728.106790,Cluster-8728.102269
GO:0046812	host cell surface binding	molecular_function	0.10939	1	2	699	73	106734	Cluster-8728.160053,Cluster-8728.154912
GO:0016841	ammonia-lyase activity	molecular_function	0.10993	1	1	699	15	106734	Cluster-8728.85851
GO:0030541	plasmid partitioning	biological_process	0.10996	1	1	699	16	106734	Cluster-8728.88029
GO:0006072	glycerol-3-phosphate metabolic process	biological_process	0.11016	1	2	699	86	106734	Cluster-8728.121050,Cluster-8728.100644
GO:0071704	organic substance metabolic process	biological_process	0.11031	1	365	699	51353	106734	Cluster-8728.21860,Cluster-8728.147941,Cluster-8728.149758,Cluster-8728.169943,Cluster-8728.92178,Cluster-8728.109527,Cluster-8728.85210,Cluster-8728.122224,Cluster-8728.88109,Cluster-8728.106895,Cluster-8728.82110,Cluster-8728.79558,Cluster-8728.15531,Cluster-8728.94379,Cluster-8728.102252,Cluster-8728.89869,Cluster-8728.57110,Cluster-8728.163039,Cluster-8728.13226,Cluster-8728.30583,Cluster-872…
GO:0008009	chemokine activity	molecular_function	0.11058	1	1	699	19	106734	Cluster-8728.167478
GO:0042379	chemokine receptor binding	molecular_function	0.11058	1	1	699	19	106734	Cluster-8728.167478
GO:0046165	alcohol biosynthetic process	biological_process	0.11184	1	2	699	81	106734	Cluster-8728.166703,Cluster-8728.97912
GO:0003678	DNA helicase activity	molecular_function	0.1119	1	13	699	1154	106734	Cluster-8728.101469,Cluster-8728.79261,Cluster-8728.102275,Cluster-8728.102273,Cluster-8728.60873,Cluster-8728.70620,Cluster-8728.161127,Cluster-8728.107362,Cluster-8728.103963,Cluster-8728.132450,Cluster-8728.70621,Cluster-8728.131480,Cluster-8728.81408
GO:0000723	telomere maintenance	biological_process	0.11196	1	5	699	334	106734	Cluster-8728.12792,Cluster-8728.52112,Cluster-8728.79261,Cluster-8728.20090,Cluster-8728.161127
GO:0032200	telomere organization	biological_process	0.11196	1	5	699	334	106734	Cluster-8728.52112,Cluster-8728.12792,Cluster-8728.20090,Cluster-8728.161127,Cluster-8728.79261
GO:0060249	anatomical structure homeostasis	biological_process	0.11196	1	5	699	334	106734	Cluster-8728.20090,Cluster-8728.161127,Cluster-8728.79261,Cluster-8728.52112,Cluster-8728.12792
GO:0016726	oxidoreductase activity, acting on CH or CH2 groups, NAD or NADP as acceptor	molecular_function	0.11217	1	1	699	15	106734	Cluster-8728.82110
GO:0050992	dimethylallyl diphosphate biosynthetic process	biological_process	0.11217	1	1	699	15	106734	Cluster-8728.82110
GO:0050993	dimethylallyl diphosphate metabolic process	biological_process	0.11217	1	1	699	15	106734	Cluster-8728.82110
GO:0051745	4-hydroxy-3-methylbut-2-en-1-yl diphosphate reductase activity	molecular_function	0.11217	1	1	699	15	106734	Cluster-8728.82110
GO:0010638	positive regulation of organelle organization	biological_process	0.11301	1	3	699	155	106734	Cluster-8728.135813,Cluster-8728.58324,Cluster-8728.46163
GO:0042180	cellular ketone metabolic process	biological_process	0.11378	1	5	699	378	106734	Cluster-8728.81592,Cluster-8728.109746,Cluster-8728.70300,Cluster-8728.30014,Cluster-8728.122360
GO:0008080	N-acetyltransferase activity	molecular_function	0.11391	1	5	699	365	106734	Cluster-8728.58246,Cluster-8728.137626,Cluster-8728.30583,Cluster-8728.147941,Cluster-8728.19459
GO:0003747	translation release factor activity	molecular_function	0.1141	1	3	699	155	106734	Cluster-8728.9665,Cluster-8728.79779,Cluster-8728.124753
GO:0008079	translation termination factor activity	molecular_function	0.1141	1	3	699	155	106734	Cluster-8728.124753,Cluster-8728.79779,Cluster-8728.9665
GO:0018444	translation release factor complex	cellular_component	0.1141	1	3	699	155	106734	Cluster-8728.124753,Cluster-8728.79779,Cluster-8728.9665
GO:0016837	carbon-oxygen lyase activity, acting on polysaccharides	molecular_function	0.11411	1	2	699	77	106734	Cluster-8728.84598,Cluster-8728.32208
GO:0009072	aromatic amino acid family metabolic process	biological_process	0.11441	1	9	699	827	106734	Cluster-8728.121050,Cluster-8728.102273,Cluster-8728.102275,Cluster-8728.120771,Cluster-8728.99507,Cluster-8728.98454,Cluster-8728.100644,Cluster-8728.81424,Cluster-8728.17438
GO:0016679	oxidoreductase activity, acting on diphenols and related substances as donors	molecular_function	0.11629	1	4	699	260	106734	Cluster-8728.108547,Cluster-8728.122360,Cluster-8728.109746,Cluster-8728.30014
GO:0016157	sucrose synthase activity	molecular_function	0.11677	1	2	699	80	106734	Cluster-8728.103080,Cluster-8728.96768
GO:0009240	isopentenyl diphosphate biosynthetic process	biological_process	0.11684	1	1	699	16	106734	Cluster-8728.82110
GO:0019288	isopentenyl diphosphate biosynthetic process, methylerythritol 4-phosphate pathway	biological_process	0.11684	1	1	699	16	106734	Cluster-8728.82110
GO:0046490	isopentenyl diphosphate metabolic process	biological_process	0.11684	1	1	699	16	106734	Cluster-8728.82110
GO:0006399	tRNA metabolic process	biological_process	0.11685	1	22	699	2274	106734	Cluster-8728.130733,Cluster-8728.113132,Cluster-8728.25428,Cluster-8728.10249,Cluster-8728.72138,Cluster-8728.102273,Cluster-8728.95796,Cluster-8728.99507,Cluster-8728.101469,Cluster-8728.157343,Cluster-8728.98454,Cluster-8728.110495,Cluster-8728.81408,Cluster-8728.110535,Cluster-8728.24303,Cluster-8728.132450,Cluster-8728.126721,Cluster-8728.60873,Cluster-8728.40062,Cluster-8728.52317,Cluster-87…
GO:0005544	calcium-dependent phospholipid binding	molecular_function	0.11688	1	2	699	92	106734	Cluster-8728.23744,Cluster-8728.30875
GO:0006611	protein export from nucleus	biological_process	0.11703	1	1	699	18	106734	Cluster-8728.99821
GO:0006405	RNA export from nucleus	biological_process	0.11713	1	2	699	84	106734	Cluster-8728.13090,Cluster-8728.99821
GO:0008703	5-amino-6-(5-phosphoribosylamino)uracil reductase activity	molecular_function	0.11773	1	1	699	17	106734	Cluster-8728.125377
GO:0032886	regulation of microtubule-based process	biological_process	0.11787	1	3	699	160	106734	Cluster-8728.116463,Cluster-8728.46163,Cluster-8728.135813
GO:0070507	regulation of microtubule cytoskeleton organization	biological_process	0.11787	1	3	699	160	106734	Cluster-8728.135813,Cluster-8728.46163,Cluster-8728.116463
GO:0009235	cobalamin metabolic process	biological_process	0.11831	1	3	699	176	106734	Cluster-8728.106895,Cluster-8728.68580,Cluster-8728.161127
GO:0006520	cellular amino acid metabolic process	biological_process	0.11862	1	42	699	5008	106734	Cluster-8728.96958,Cluster-8728.58324,Cluster-8728.104376,Cluster-8728.92699,Cluster-8728.99535,Cluster-8728.104297,Cluster-8728.100828,Cluster-8728.85856,Cluster-8728.107258,Cluster-8728.98454,Cluster-8728.110495,Cluster-8728.107267,Cluster-8728.107259,Cluster-8728.81424,Cluster-8728.68580,Cluster-8728.99229,Cluster-8728.52743,Cluster-8728.121050,Cluster-8728.69994,Cluster-8728.71568,Cluster-872…
GO:0007271	synaptic transmission, cholinergic	biological_process	0.12001	1	1	699	17	106734	Cluster-8728.112663
GO:0030431	sleep	biological_process	0.12001	1	1	699	17	106734	Cluster-8728.112663
GO:0032222	regulation of synaptic transmission, cholinergic	biological_process	0.12001	1	1	699	17	106734	Cluster-8728.112663
GO:0032411	positive regulation of transporter activity	biological_process	0.12001	1	1	699	17	106734	Cluster-8728.112663
GO:0032414	positive regulation of ion transmembrane transporter activity	biological_process	0.12001	1	1	699	17	106734	Cluster-8728.112663
GO:0034235	GPI anchor binding	molecular_function	0.12001	1	1	699	17	106734	Cluster-8728.112663
GO:0034764	positive regulation of transmembrane transport	biological_process	0.12001	1	1	699	17	106734	Cluster-8728.112663
GO:0034767	positive regulation of ion transmembrane transport	biological_process	0.12001	1	1	699	17	106734	Cluster-8728.112663
GO:0043266	regulation of potassium ion transport	biological_process	0.12001	1	1	699	17	106734	Cluster-8728.112663
GO:0043268	positive regulation of potassium ion transport	biological_process	0.12001	1	1	699	17	106734	Cluster-8728.112663
GO:0043270	positive regulation of ion transport	biological_process	0.12001	1	1	699	17	106734	Cluster-8728.112663
GO:1901016	regulation of potassium ion transmembrane transporter activity	biological_process	0.12001	1	1	699	17	106734	Cluster-8728.112663
GO:1901018	positive regulation of potassium ion transmembrane transporter activity	biological_process	0.12001	1	1	699	17	106734	Cluster-8728.112663
GO:1901379	regulation of potassium ion transmembrane transport	biological_process	0.12001	1	1	699	17	106734	Cluster-8728.112663
GO:1901381	positive regulation of potassium ion transmembrane transport	biological_process	0.12001	1	1	699	17	106734	Cluster-8728.112663
GO:1903818	positive regulation of voltage-gated potassium channel activity	biological_process	0.12001	1	1	699	17	106734	Cluster-8728.112663
GO:1904062	regulation of cation transmembrane transport	biological_process	0.12001	1	1	699	17	106734	Cluster-8728.112663
GO:1904064	positive regulation of cation transmembrane transport	biological_process	0.12001	1	1	699	17	106734	Cluster-8728.112663
GO:2001257	regulation of cation channel activity	biological_process	0.12001	1	1	699	17	106734	Cluster-8728.112663
GO:2001259	positive regulation of cation channel activity	biological_process	0.12001	1	1	699	17	106734	Cluster-8728.112663
GO:0051168	nuclear export	biological_process	0.12016	1	2	699	86	106734	Cluster-8728.99821,Cluster-8728.13090
GO:0045017	glycerolipid biosynthetic process	biological_process	0.12039	1	5	699	363	106734	Cluster-8728.38047,Cluster-8728.85210,Cluster-8728.88646,Cluster-8728.167696,Cluster-8728.81855
GO:0090304	nucleic acid metabolic process	biological_process	0.1213	1	158	699	20491	106734	Cluster-8728.27964,Cluster-8728.73566,Cluster-8728.113805,Cluster-8728.25428,Cluster-8728.70582,Cluster-8728.71439,Cluster-16447.2,Cluster-8728.40200,Cluster-8728.116463,Cluster-8728.40062,Cluster-8728.133572,Cluster-8728.52317,Cluster-8728.55743,Cluster-8728.95852,Cluster-8728.119052,Cluster-8728.23129,Cluster-8728.35127,Cluster-8728.159472,Cluster-8728.149539,Cluster-8728.113132,Cluster-8728.14…
GO:0022898	regulation of transmembrane transporter activity	biological_process	0.12343	1	1	699	18	106734	Cluster-8728.112663
GO:0032409	regulation of transporter activity	biological_process	0.12343	1	1	699	18	106734	Cluster-8728.112663
GO:0032412	regulation of ion transmembrane transporter activity	biological_process	0.12343	1	1	699	18	106734	Cluster-8728.112663
GO:0034762	regulation of transmembrane transport	biological_process	0.12343	1	1	699	18	106734	Cluster-8728.112663
GO:0034765	regulation of ion transmembrane transport	biological_process	0.12343	1	1	699	18	106734	Cluster-8728.112663
GO:0061025	membrane fusion	biological_process	0.12471	1	5	699	368	106734	Cluster-8728.27964,Cluster-8728.160053,Cluster-8728.154912,Cluster-8728.76734,Cluster-8728.41129
GO:0033057	multicellular organismal reproductive behavior	biological_process	0.12524	1	1	699	18	106734	Cluster-8728.158349
GO:0045924	regulation of female receptivity	biological_process	0.12524	1	1	699	18	106734	Cluster-8728.158349
GO:0046008	regulation of female receptivity, post-mating	biological_process	0.12524	1	1	699	18	106734	Cluster-8728.158349
GO:0060180	female mating behavior	biological_process	0.12524	1	1	699	18	106734	Cluster-8728.158349
GO:0003879	ATP phosphoribosyltransferase activity	molecular_function	0.12604	1	1	699	21	106734	Cluster-8728.93003
GO:0007610	behavior	biological_process	0.12698	1	2	699	92	106734	Cluster-8728.158349,Cluster-8728.125520
GO:0016748	succinyltransferase activity	molecular_function	0.12709	1	1	699	22	106734	Cluster-8728.68580
GO:0071949	FAD binding	molecular_function	0.12753	1	5	699	370	106734	Cluster-8728.95796,Cluster-8728.130733,Cluster-8728.126721,Cluster-8728.24303,Cluster-8728.52317
GO:0005985	sucrose metabolic process	biological_process	0.13112	1	12	699	1247	106734	Cluster-8728.103080,Cluster-8728.39619,Cluster-8728.120033,Cluster-8728.113802,Cluster-8728.113801,Cluster-8728.97912,Cluster-8728.19667,Cluster-8728.112865,Cluster-8728.113805,Cluster-8728.96768,Cluster-8728.156808,Cluster-8728.84602
GO:0005982	starch metabolic process	biological_process	0.13154	1	12	699	1248	106734	Cluster-8728.103080,Cluster-8728.39619,Cluster-8728.113802,Cluster-8728.120033,Cluster-8728.113801,Cluster-8728.97912,Cluster-8728.19667,Cluster-8728.112865,Cluster-8728.113805,Cluster-8728.96768,Cluster-8728.156808,Cluster-8728.84602
GO:0015740	C4-dicarboxylate transport	biological_process	0.13155	1	3	699	190	106734	Cluster-8728.46163,Cluster-8728.97609,Cluster-8728.160476
GO:0004764	shikimate 3-dehydrogenase (NADP+) activity	molecular_function	0.13272	1	1	699	23	106734	Cluster-8728.17438
GO:0000904	cell morphogenesis involved in differentiation	biological_process	0.13376	1	3	699	172	106734	Cluster-8728.46163,Cluster-8728.82630,Cluster-8728.58324
GO:0008417	fucosyltransferase activity	molecular_function	0.13631	1	2	699	85	106734	Cluster-8728.123009,Cluster-8728.97792
GO:0004743	pyruvate kinase activity	molecular_function	0.13635	1	2	699	103	106734	Cluster-8728.125377,Cluster-8728.102000
GO:0015627	type II protein secretion system complex	cellular_component	0.13754	1	1	699	24	106734	Cluster-8728.94032
GO:0015628	protein secretion by the type II secretion system	biological_process	0.13754	1	1	699	24	106734	Cluster-8728.94032
GO:0098776	protein transport across the cell outer membrane	biological_process	0.13754	1	1	699	24	106734	Cluster-8728.94032
GO:0043462	regulation of ATPase activity	biological_process	0.13774	1	1	699	24	106734	Cluster-8728.104297
GO:0009986	cell surface	cellular_component	0.13815	1	2	699	87	106734	Cluster-8728.160053,Cluster-8728.154912
GO:0005976	polysaccharide metabolic process	biological_process	0.13823	1	15	699	1628	106734	Cluster-8728.113801,Cluster-8728.97912,Cluster-8728.19667,Cluster-8728.39619,Cluster-8728.103080,Cluster-8728.113802,Cluster-8728.99193,Cluster-8728.106790,Cluster-8728.120033,Cluster-8728.102269,Cluster-8728.112865,Cluster-8728.113805,Cluster-8728.84602,Cluster-8728.156808,Cluster-8728.96768
GO:0031072	heat shock protein binding	molecular_function	0.13903	1	3	699	190	106734	Cluster-8728.17355,Cluster-8728.53597,Cluster-8728.66894
GO:0008028	monocarboxylic acid transmembrane transporter activity	molecular_function	0.13952	1	1	699	22	106734	Cluster-8728.108465
GO:0008839	4-hydroxy-tetrahydrodipicolinate reductase	molecular_function	0.13982	1	2	699	101	106734	Cluster-8728.99229,Cluster-8728.99221
GO:0016703	oxidoreductase activity, acting on single donors with incorporation of molecular oxygen, incorporation of one atom of oxygen (internal monooxygenases or internal mixed function oxidases)	molecular_function	0.13994	1	2	699	91	106734	Cluster-8728.99507,Cluster-8728.98454
GO:0044237	cellular metabolic process	biological_process	0.14031	1	338	699	47496	106734	Cluster-8728.38425,Cluster-8728.20090,Cluster-8728.92562,Cluster-8728.129626,Cluster-8728.131184,Cluster-8728.138076,Cluster-8728.68580,Cluster-8728.138785,Cluster-32904.4,Cluster-8728.106350,Cluster-8728.81408,Cluster-8728.21672,Cluster-8728.85856,Cluster-8728.124753,Cluster-8728.79261,Cluster-8728.52112,Cluster-8728.78271,Cluster-8728.82443,Cluster-8728.101300,Cluster-8728.102143,Cluster-8728.9…
GO:0009069	serine family amino acid metabolic process	biological_process	0.14266	1	14	699	1495	106734	Cluster-8728.68580,Cluster-8728.131481,Cluster-8728.104376,Cluster-8728.100644,Cluster-8728.107259,Cluster-8728.107267,Cluster-8728.89322,Cluster-8728.85856,Cluster-8728.107258,Cluster-8728.69994,Cluster-8728.100828,Cluster-8728.71568,Cluster-8728.121050,Cluster-8728.99535
GO:0007029	endoplasmic reticulum organization	biological_process	0.14284	1	3	699	176	106734	Cluster-8728.79779,Cluster-8728.21965,Cluster-8728.159472
GO:0006415	translational termination	biological_process	0.14296	1	3	699	179	106734	Cluster-8728.124753,Cluster-8728.79779,Cluster-8728.9665
GO:0006449	regulation of translational termination	biological_process	0.14296	1	3	699	179	106734	Cluster-8728.79779,Cluster-8728.9665,Cluster-8728.124753
GO:0015718	monocarboxylic acid transport	biological_process	0.1433	1	2	699	102	106734	Cluster-8728.108465,Cluster-8728.99972
GO:0031324	negative regulation of cellular metabolic process	biological_process	0.14354	1	6	699	497	106734	Cluster-8728.23104,Cluster-8728.19296,Cluster-8728.90850,Cluster-8728.133694,Cluster-8728.109527,Cluster-8728.163039
GO:0004026	alcohol O-acetyltransferase activity	molecular_function	0.14411	1	1	699	24	106734	Cluster-8728.42417
GO:0034318	alcohol O-acyltransferase activity	molecular_function	0.14411	1	1	699	24	106734	Cluster-8728.42417
GO:0019901	protein kinase binding	molecular_function	0.14436	1	3	699	194	106734	Cluster-8728.76491,Cluster-8728.160782,Cluster-8728.81029
GO:0006413	translational initiation	biological_process	0.1444	1	5	699	402	106734	Cluster-8728.97287,Cluster-8728.90197,Cluster-8728.77127,Cluster-8728.93603,Cluster-8728.94379
GO:0006895	Golgi to endosome transport	biological_process	0.14442	1	1	699	23	106734	Cluster-8728.58324
GO:0006903	vesicle targeting	biological_process	0.14442	1	1	699	23	106734	Cluster-8728.58324
GO:0007162	negative regulation of cell adhesion	biological_process	0.14442	1	1	699	23	106734	Cluster-8728.58324
GO:0010721	negative regulation of cell development	biological_process	0.14442	1	1	699	23	106734	Cluster-8728.58324
GO:0010771	negative regulation of cell morphogenesis involved in differentiation	biological_process	0.14442	1	1	699	23	106734	Cluster-8728.58324
GO:0010810	regulation of cell-substrate adhesion	biological_process	0.14442	1	1	699	23	106734	Cluster-8728.58324
GO:0010812	negative regulation of cell-substrate adhesion	biological_process	0.14442	1	1	699	23	106734	Cluster-8728.58324
GO:0034315	regulation of Arp2/3 complex-mediated actin nucleation	biological_process	0.14442	1	1	699	23	106734	Cluster-8728.58324
GO:0034446	substrate adhesion-dependent cell spreading	biological_process	0.14442	1	1	699	23	106734	Cluster-8728.58324
GO:0035650	AP-1 adaptor complex binding	molecular_function	0.14442	1	1	699	23	106734	Cluster-8728.58324
GO:0045596	negative regulation of cell differentiation	biological_process	0.14442	1	1	699	23	106734	Cluster-8728.58324
GO:0048199	vesicle targeting, to, from or within Golgi	biological_process	0.14442	1	1	699	23	106734	Cluster-8728.58324
GO:0048203	vesicle targeting, trans-Golgi to endosome	biological_process	0.14442	1	1	699	23	106734	Cluster-8728.58324
GO:0051093	negative regulation of developmental process	biological_process	0.14442	1	1	699	23	106734	Cluster-8728.58324
GO:0051125	regulation of actin nucleation	biological_process	0.14442	1	1	699	23	106734	Cluster-8728.58324
GO:1900024	regulation of substrate adhesion-dependent cell spreading	biological_process	0.14442	1	1	699	23	106734	Cluster-8728.58324
GO:1900025	negative regulation of substrate adhesion-dependent cell spreading	biological_process	0.14442	1	1	699	23	106734	Cluster-8728.58324
GO:0016846	carbon-sulfur lyase activity	molecular_function	0.14452	1	2	699	108	106734	Cluster-8728.84738,Cluster-8728.29982
GO:0006353	DNA-templated transcription, termination	biological_process	0.14532	1	2	699	94	106734	Cluster-8728.101469,Cluster-8728.82110
GO:0009605	response to external stimulus	biological_process	0.14657	1	14	699	1440	106734	Cluster-8728.82630,Cluster-8728.46163,Cluster-8728.23014,Cluster-8728.143150,Cluster-8728.23037,Cluster-8728.99962,Cluster-8728.79558,Cluster-8728.23015,Cluster-8728.69646,Cluster-8728.104849,Cluster-8728.77338,Cluster-8728.104848,Cluster-8728.19409,Cluster-8728.167478
GO:0007286	spermatid development	biological_process	0.14737	1	1	699	18	106734	Cluster-8728.133202
GO:0048515	spermatid differentiation	biological_process	0.14737	1	1	699	18	106734	Cluster-8728.133202
GO:0010769	regulation of cell morphogenesis involved in differentiation	biological_process	0.14747	1	1	699	24	106734	Cluster-8728.58324
GO:0060284	regulation of cell development	biological_process	0.14747	1	1	699	24	106734	Cluster-8728.58324
GO:0006470	protein dephosphorylation	biological_process	0.1484	1	4	699	283	106734	Cluster-8728.102273,Cluster-8728.102275,Cluster-8728.120771,Cluster-8728.81424
GO:0016763	transferase activity, transferring pentosyl groups	molecular_function	0.15085	1	4	699	288	106734	Cluster-8728.93003,Cluster-8728.102275,Cluster-8728.102273,Cluster-8728.40062
GO:0005657	replication fork	cellular_component	0.15096	1	14	699	1337	106734	Cluster-8728.70620,Cluster-8728.102273,Cluster-8728.60873,Cluster-8728.102275,Cluster-8728.79261,Cluster-8728.101469,Cluster-8728.81408,Cluster-8728.131480,Cluster-8728.132450,Cluster-8728.70621,Cluster-8728.103963,Cluster-8728.94283,Cluster-8728.161127,Cluster-8728.107362
GO:0005244	voltage-gated ion channel activity	molecular_function	0.1537	1	4	699	277	106734	Cluster-8728.116308,Cluster-8728.27558,Cluster-8728.116309,Cluster-8728.102708
GO:0022832	voltage-gated channel activity	molecular_function	0.1537	1	4	699	277	106734	Cluster-8728.116308,Cluster-8728.116309,Cluster-8728.27558,Cluster-8728.102708
GO:0045116	protein neddylation	biological_process	0.15469	1	1	699	23	106734	Cluster-8728.134956
GO:0098662	inorganic cation transmembrane transport	biological_process	0.15471	1	15	699	1634	106734	Cluster-8728.108768,Cluster-8728.56119,Cluster-8728.53418,Cluster-8728.104297,Cluster-8728.52743,Cluster-8728.98687,Cluster-8728.92699,Cluster-8728.61518,Cluster-8728.84451,Cluster-8728.105778,Cluster-8728.63451,Cluster-8728.81687,Cluster-8728.106350,Cluster-8728.112663,Cluster-8728.7676
GO:0006040	amino sugar metabolic process	biological_process	0.15681	1	3	699	208	106734	Cluster-8728.122224,Cluster-8728.99507,Cluster-8728.98454
GO:0098660	inorganic ion transmembrane transport	biological_process	0.15756	1	15	699	1641	106734	Cluster-8728.7676,Cluster-8728.81687,Cluster-8728.106350,Cluster-8728.112663,Cluster-8728.63451,Cluster-8728.56119,Cluster-8728.108768,Cluster-8728.105778,Cluster-8728.61518,Cluster-8728.84451,Cluster-8728.98687,Cluster-8728.92699,Cluster-8728.104297,Cluster-8728.52743,Cluster-8728.53418
GO:0000151	ubiquitin ligase complex	cellular_component	0.1594	1	9	699	858	106734	Cluster-8728.110535,Cluster-8728.26771,Cluster-8728.115112,Cluster-8728.15531,Cluster-8728.99193,Cluster-8728.21905,Cluster-8728.97776,Cluster-8728.72272,Cluster-8728.82253
GO:0006771	riboflavin metabolic process	biological_process	0.16024	1	4	699	308	106734	Cluster-8728.125377,Cluster-8728.52346,Cluster-8728.96705,Cluster-8728.101300
GO:0042726	flavin-containing compound metabolic process	biological_process	0.16024	1	4	699	308	106734	Cluster-8728.52346,Cluster-8728.125377,Cluster-8728.101300,Cluster-8728.96705
GO:0015035	protein disulfide oxidoreductase activity	molecular_function	0.16113	1	4	699	318	106734	Cluster-8728.56119,Cluster-8728.66245,Cluster-8728.131885,Cluster-8728.73895
GO:0015036	disulfide oxidoreductase activity	molecular_function	0.16113	1	4	699	318	106734	Cluster-8728.66245,Cluster-8728.56119,Cluster-8728.73895,Cluster-8728.131885
GO:0005381	iron ion transmembrane transporter activity	molecular_function	0.16148	1	5	699	400	106734	Cluster-8728.76734,Cluster-8728.106895,Cluster-8728.110144,Cluster-8728.61518,Cluster-8728.63451
GO:0022603	regulation of anatomical structure morphogenesis	biological_process	0.16186	1	2	699	104	106734	Cluster-1650.2,Cluster-8728.58324
GO:0098655	cation transmembrane transport	biological_process	0.16204	1	15	699	1650	106734	Cluster-8728.7676,Cluster-8728.106350,Cluster-8728.81687,Cluster-8728.112663,Cluster-8728.63451,Cluster-8728.56119,Cluster-8728.108768,Cluster-8728.105778,Cluster-8728.84451,Cluster-8728.61518,Cluster-8728.98687,Cluster-8728.92699,Cluster-8728.52743,Cluster-8728.104297,Cluster-8728.53418
GO:0010467	gene expression	biological_process	0.16225	1	131	699	17633	106734	Cluster-8728.100853,Cluster-8728.101469,Cluster-8728.77127,Cluster-8728.90315,Cluster-8728.56279,Cluster-8728.23744,Cluster-8728.63979,Cluster-8728.138784,Cluster-8728.123492,Cluster-8728.130733,Cluster-8728.112663,Cluster-8728.52611,Cluster-8728.60873,Cluster-8728.84451,Cluster-8728.87842,Cluster-8728.71436,Cluster-8728.102143,Cluster-8728.82136,Cluster-8728.90850,Cluster-8728.110535,Cluster-872…
GO:0052646	alditol phosphate metabolic process	biological_process	0.16362	1	2	699	106	106734	Cluster-8728.121050,Cluster-8728.100644
GO:0004379	glycylpeptide N-tetradecanoyltransferase activity	molecular_function	0.16381	1	1	699	28	106734	Cluster-8728.95117
GO:0019107	myristoyltransferase activity	molecular_function	0.16381	1	1	699	28	106734	Cluster-8728.95117
GO:0007283	spermatogenesis	biological_process	0.16574	1	2	699	95	106734	Cluster-8728.116393,Cluster-8728.133202
GO:0051213	dioxygenase activity	molecular_function	0.16695	1	6	699	569	106734	Cluster-8728.75719,Cluster-8728.160121,Cluster-8728.128191,Cluster-8728.126940,Cluster-8728.134956,Cluster-8728.22743
GO:0048232	male gamete generation	biological_process	0.16701	1	2	699	96	106734	Cluster-8728.116393,Cluster-8728.133202
GO:0004590	orotidine-5'-phosphate decarboxylase activity	molecular_function	0.16839	1	1	699	28	106734	Cluster-8728.122224
GO:0006207	'de novo' pyrimidine nucleobase biosynthetic process	biological_process	0.16839	1	1	699	28	106734	Cluster-8728.122224
GO:0015996	chlorophyll catabolic process	biological_process	0.16842	1	2	699	115	106734	Cluster-8728.20406,Cluster-8728.13226
GO:0047746	chlorophyllase activity	molecular_function	0.16842	1	2	699	115	106734	Cluster-8728.20406,Cluster-8728.13226
GO:0032269	negative regulation of cellular protein metabolic process	biological_process	0.16872	1	3	699	205	106734	Cluster-8728.163039,Cluster-8728.23104,Cluster-8728.19296
GO:0051248	negative regulation of protein metabolic process	biological_process	0.16872	1	3	699	205	106734	Cluster-8728.163039,Cluster-8728.19296,Cluster-8728.23104
GO:0006118	obsolete electron transport	biological_process	0.16874	1	15	699	1667	106734	Cluster-8728.109746,Cluster-8728.93085,Cluster-8728.73895,Cluster-8728.21162,Cluster-8728.41129,Cluster-8728.66245,Cluster-8728.108547,Cluster-8728.70300,Cluster-8728.30014,Cluster-8728.159950,Cluster-8728.140626,Cluster-8728.131885,Cluster-8728.164015,Cluster-8728.122360,Cluster-8728.56119
GO:0002949	tRNA threonylcarbamoyladenosine modification	biological_process	0.16886	1	6	699	494	106734	Cluster-8728.81408,Cluster-8728.102273,Cluster-8728.132450,Cluster-8728.113132,Cluster-8728.102275,Cluster-8728.101469
GO:0070525	tRNA threonylcarbamoyladenosine metabolic process	biological_process	0.16886	1	6	699	494	106734	Cluster-8728.101469,Cluster-8728.102275,Cluster-8728.132450,Cluster-8728.113132,Cluster-8728.102273,Cluster-8728.81408
GO:0031012	extracellular matrix	cellular_component	0.16925	1	5	699	423	106734	Cluster-8728.167478,Cluster-8728.99142,Cluster-8728.134787,Cluster-8728.156291,Cluster-8728.103425
GO:0008654	phospholipid biosynthetic process	biological_process	0.17148	1	7	699	620	106734	Cluster-8728.82110,Cluster-8728.167696,Cluster-8728.81855,Cluster-8728.38047,Cluster-8728.88646,Cluster-8728.166703,Cluster-8728.85210
GO:0008135	translation factor activity, RNA binding	molecular_function	0.17259	1	7	699	674	106734	Cluster-8728.79779,Cluster-8728.9665,Cluster-8728.93603,Cluster-8728.97287,Cluster-8728.90197,Cluster-8728.77127,Cluster-8728.124753
GO:0003852	2-isopropylmalate synthase activity	molecular_function	0.17424	1	1	699	27	106734	Cluster-8728.116463
GO:0042256	mature ribosome assembly	biological_process	0.17561	1	1	699	31	106734	Cluster-8728.106350
GO:0008479	queuine tRNA-ribosyltransferase activity	molecular_function	0.17571	1	1	699	28	106734	Cluster-8728.40062
GO:0032504	multicellular organism reproduction	biological_process	0.17599	1	4	699	303	106734	Cluster-8728.158349,Cluster-8728.116393,Cluster-8728.133202,Cluster-8728.41129
GO:0003993	acid phosphatase activity	molecular_function	0.17622	1	3	699	221	106734	Cluster-8728.52346,Cluster-8728.101300,Cluster-8728.96705
GO:0019497	hexachlorocyclohexane metabolic process	biological_process	0.17622	1	3	699	221	106734	Cluster-8728.52346,Cluster-8728.96705,Cluster-8728.101300
GO:1901137	carbohydrate derivative biosynthetic process	biological_process	0.17632	1	22	699	2556	106734	Cluster-8728.106350,Cluster-8728.97912,Cluster-8728.166703,Cluster-8728.167696,Cluster-8728.123009,Cluster-8728.88646,Cluster-8728.40062,Cluster-8728.108302,Cluster-8728.38047,Cluster-8728.96958,Cluster-8728.106790,Cluster-8728.78700,Cluster-8728.102269,Cluster-8728.81680,Cluster-8728.95791,Cluster-8728.87794,Cluster-8728.92699,Cluster-8728.85210,Cluster-8728.97792,Cluster-8728.81855,Cluster-8728…
GO:0031175	neuron projection development	biological_process	0.17744	1	3	699	196	106734	Cluster-8728.116463,Cluster-8728.46163,Cluster-8728.82630
GO:0048666	neuron development	biological_process	0.17744	1	3	699	196	106734	Cluster-8728.116463,Cluster-8728.46163,Cluster-8728.82630
GO:0016840	carbon-nitrogen lyase activity	molecular_function	0.1776	1	2	699	107	106734	Cluster-8728.89442,Cluster-8728.85851
GO:0030154	cell differentiation	biological_process	0.17965	1	7	699	647	106734	Cluster-8728.116463,Cluster-8728.160614,Cluster-8728.133202,Cluster-8728.46163,Cluster-8728.82630,Cluster-8728.58324,Cluster-8728.81006
GO:0046149	pigment catabolic process	biological_process	0.18117	1	2	699	121	106734	Cluster-8728.20406,Cluster-8728.13226
GO:0042255	ribosome assembly	biological_process	0.18176	1	1	699	33	106734	Cluster-8728.106350
GO:0009089	lysine biosynthetic process via diaminopimelate	biological_process	0.18182	1	2	699	118	106734	Cluster-8728.99221,Cluster-8728.99229
GO:0046451	diaminopimelate metabolic process	biological_process	0.18182	1	2	699	118	106734	Cluster-8728.99221,Cluster-8728.99229
GO:0016820	hydrolase activity, acting on acid anhydrides, catalyzing transmembrane movement of substances	molecular_function	0.18239	1	10	699	963	106734	Cluster-8728.116707,Cluster-8728.85009,Cluster-8728.99071,Cluster-8728.129970,Cluster-8728.71930,Cluster-8728.95193,Cluster-8728.83478,Cluster-8728.138785,Cluster-8728.138784,Cluster-8728.114379
GO:0006106	fumarate metabolic process	biological_process	0.18283	1	1	699	31	106734	Cluster-8728.81687
GO:0048583	regulation of response to stimulus	biological_process	0.18305	1	7	699	643	106734	Cluster-8728.102273,Cluster-8728.17620,Cluster-8728.97207,Cluster-8728.17355,Cluster-8728.97609,Cluster-8728.79558,Cluster-8728.102275
GO:0006313	transposition, DNA-mediated	biological_process	0.18393	1	8	699	669	106734	Cluster-8728.40440,Cluster-8728.33978,Cluster-8728.3548,Cluster-8728.119052,Cluster-8728.160431,Cluster-8728.108547,Cluster-8728.138076,Cluster-8728.131184
GO:0032196	transposition	biological_process	0.18393	1	8	699	669	106734	Cluster-8728.131184,Cluster-8728.138076,Cluster-8728.160431,Cluster-8728.108547,Cluster-8728.119052,Cluster-8728.3548,Cluster-8728.33978,Cluster-8728.40440
GO:0052689	carboxylic ester hydrolase activity	molecular_function	0.18413	1	6	699	572	106734	Cluster-8728.82634,Cluster-8728.43398,Cluster-8728.39619,Cluster-8728.13226,Cluster-8728.138056,Cluster-8728.20406
GO:0034508	centromere complex assembly	biological_process	0.1854	1	3	699	217	106734	Cluster-8728.97609,Cluster-8728.21965,Cluster-8728.79779
GO:0030182	neuron differentiation	biological_process	0.18582	1	3	699	202	106734	Cluster-8728.116463,Cluster-8728.82630,Cluster-8728.46163
GO:0048699	generation of neurons	biological_process	0.18582	1	3	699	202	106734	Cluster-8728.46163,Cluster-8728.82630,Cluster-8728.116463
GO:0006979	response to oxidative stress	biological_process	0.18603	1	7	699	748	106734	Cluster-8728.82443,Cluster-8728.82713,Cluster-8728.82715,Cluster-8728.84811,Cluster-8728.97609,Cluster-8728.47844,Cluster-8728.109527
GO:0022008	neurogenesis	biological_process	0.18768	1	3	699	204	106734	Cluster-8728.116463,Cluster-8728.82630,Cluster-8728.46163
GO:0052855	ADP-dependent NAD(P)H-hydrate dehydratase activity	molecular_function	0.18878	1	1	699	22	106734	Cluster-8728.93345
GO:0048478	replication fork protection	biological_process	0.18913	1	1	699	32	106734	Cluster-8728.109527
GO:0051775	response to redox state	biological_process	0.18939	1	1	699	34	106734	Cluster-8728.90850
GO:0010646	regulation of cell communication	biological_process	0.18961	1	5	699	422	106734	Cluster-8728.102275,Cluster-8728.102273,Cluster-8728.17620,Cluster-8728.112663,Cluster-8728.97207
GO:0050789	regulation of biological process	biological_process	0.19027	1	144	699	19526	106734	Cluster-8728.90878,Cluster-8728.100696,Cluster-8728.90797,Cluster-8728.20845,Cluster-8728.156291,Cluster-8728.94657,Cluster-8728.125520,Cluster-8728.110084,Cluster-8728.110994,Cluster-8728.97207,Cluster-8728.33312,Cluster-8728.114379,Cluster-8728.96616,Cluster-8728.90390,Cluster-8728.82384,Cluster-8728.96803,Cluster-8728.79558,Cluster-8728.147827,Cluster-8728.89869,Cluster-8728.169943,Cluster-872…
GO:0051336	regulation of hydrolase activity	biological_process	0.1905	1	4	699	324	106734	Cluster-8728.163039,Cluster-8728.104297,Cluster-8728.23104,Cluster-8728.19296
GO:0006997	nucleus organization	biological_process	0.19059	1	1	699	28	106734	Cluster-8728.99821
GO:0010333	terpene synthase activity	molecular_function	0.19104	1	2	699	117	106734	Cluster-8728.13090,Cluster-8728.13091
GO:0009085	lysine biosynthetic process	biological_process	0.19179	1	2	699	124	106734	Cluster-8728.99229,Cluster-8728.99221
GO:0034219	carbohydrate transmembrane transport	biological_process	0.1923	1	1	699	30	106734	Cluster-8728.108465
GO:0004864	protein phosphatase inhibitor activity	molecular_function	0.19238	1	1	699	31	106734	Cluster-8728.84811
GO:0019212	phosphatase inhibitor activity	molecular_function	0.19238	1	1	699	31	106734	Cluster-8728.84811
GO:0004358	glutamate N-acetyltransferase activity	molecular_function	0.19369	1	1	699	30	106734	Cluster-8728.58246
GO:0006826	iron ion transport	biological_process	0.19482	1	5	699	430	106734	Cluster-8728.106895,Cluster-8728.110144,Cluster-8728.76734,Cluster-8728.63451,Cluster-8728.61518
GO:0050804	modulation of synaptic transmission	biological_process	0.19577	1	1	699	28	106734	Cluster-8728.112663
GO:0006835	dicarboxylic acid transport	biological_process	0.19632	1	3	699	232	106734	Cluster-8728.97609,Cluster-8728.160476,Cluster-8728.46163
GO:0023051	regulation of signaling	biological_process	0.19658	1	5	699	428	106734	Cluster-8728.97207,Cluster-8728.112663,Cluster-8728.17620,Cluster-8728.102273,Cluster-8728.102275
GO:0004673	protein histidine kinase activity	molecular_function	0.19666	1	4	699	318	106734	Cluster-8728.90778,Cluster-8728.110084,Cluster-8728.71568,Cluster-8728.89322
GO:0009365	protein histidine kinase complex	cellular_component	0.19666	1	4	699	318	106734	Cluster-8728.89322,Cluster-8728.110084,Cluster-8728.71568,Cluster-8728.90778
GO:0016775	phosphotransferase activity, nitrogenous group as acceptor	molecular_function	0.19666	1	4	699	318	106734	Cluster-8728.89322,Cluster-8728.90778,Cluster-8728.110084,Cluster-8728.71568
GO:0004512	inositol-3-phosphate synthase activity	molecular_function	0.19756	1	1	699	34	106734	Cluster-8728.166703
GO:0006021	inositol biosynthetic process	biological_process	0.19756	1	1	699	34	106734	Cluster-8728.166703
GO:0019042	viral latency	biological_process	0.19815	1	1	699	30	106734	Cluster-8728.99969
GO:0051130	positive regulation of cellular component organization	biological_process	0.19984	1	3	699	218	106734	Cluster-8728.135813,Cluster-8728.58324,Cluster-8728.46163
GO:0044802	single-organism membrane organization	biological_process	0.20025	1	10	699	997	106734	Cluster-8728.82342,Cluster-8728.102275,Cluster-8728.33978,Cluster-8728.102273,Cluster-8728.98308,Cluster-8728.132450,Cluster-8728.63228,Cluster-8728.41129,Cluster-8728.99821,Cluster-8728.27964
GO:1901605	alpha-amino acid metabolic process	biological_process	0.20055	1	34	699	4223	106734	Cluster-8728.107267,Cluster-8728.107259,Cluster-8728.81424,Cluster-8728.68580,Cluster-8728.99229,Cluster-8728.52743,Cluster-8728.121050,Cluster-8728.69994,Cluster-8728.71568,Cluster-8728.102275,Cluster-8728.96958,Cluster-8728.58324,Cluster-8728.104376,Cluster-8728.99535,Cluster-8728.104297,Cluster-8728.100828,Cluster-8728.85856,Cluster-8728.107258,Cluster-8728.98454,Cluster-8728.99221,Cluster-872…
GO:0031589	cell-substrate adhesion	biological_process	0.20134	1	1	699	34	106734	Cluster-8728.58324
GO:0015385	sodium:proton antiporter activity	molecular_function	0.20204	1	1	699	31	106734	Cluster-8728.125978
GO:0016879	ligase activity, forming carbon-nitrogen bonds	molecular_function	0.20263	1	6	699	563	106734	Cluster-8728.134956,Cluster-8728.96958,Cluster-8728.87794,Cluster-8728.95791,Cluster-8728.97082,Cluster-8728.78700
GO:0065007	biological regulation	biological_process	0.20275	1	155	699	21160	106734	Cluster-8728.160620,Cluster-8728.90850,Cluster-8728.110535,Cluster-8728.52611,Cluster-8728.71436,Cluster-1650.2,Cluster-8728.84451,Cluster-8728.20485,Cluster-8728.73895,Cluster-8728.123492,Cluster-8728.138784,Cluster-8728.81680,Cluster-8728.93406,Cluster-8728.112663,Cluster-8728.39619,Cluster-8728.101469,Cluster-8728.100853,Cluster-8728.77127,Cluster-8728.63979,Cluster-8728.90315,Cluster-8728.237…
GO:0031683	G-protein beta/gamma-subunit complex binding	molecular_function	0.20285	1	4	699	343	106734	Cluster-8728.43923,Cluster-8728.10249,Cluster-8728.39783,Cluster-8728.90390
GO:0010207	photosystem II assembly	biological_process	0.20286	1	1	699	30	106734	Cluster-8728.161162
GO:0048609	multicellular organismal reproductive process	biological_process	0.20318	1	3	699	219	106734	Cluster-8728.133202,Cluster-8728.116393,Cluster-8728.158349
GO:0016050	vesicle organization	biological_process	0.20327	1	1	699	31	106734	Cluster-8728.97600
GO:0007399	nervous system development	biological_process	0.20428	1	3	699	215	106734	Cluster-8728.82630,Cluster-8728.46163,Cluster-8728.116463
GO:0006848	pyruvate transport	biological_process	0.20433	1	1	699	38	106734	Cluster-8728.99972
GO:0006850	mitochondrial pyruvate transport	biological_process	0.20433	1	1	699	38	106734	Cluster-8728.99972
GO:1901031	regulation of response to reactive oxygen species	biological_process	0.20568	1	1	699	32	106734	Cluster-8728.97609
GO:1902882	regulation of response to oxidative stress	biological_process	0.20568	1	1	699	32	106734	Cluster-8728.97609
GO:0004594	pantothenate kinase activity	molecular_function	0.20657	1	1	699	39	106734	Cluster-8728.108302
GO:0019900	kinase binding	molecular_function	0.20681	1	3	699	227	106734	Cluster-8728.160782,Cluster-8728.76491,Cluster-8728.81029
GO:0007617	mating behavior	biological_process	0.2071	1	1	699	32	106734	Cluster-8728.158349
GO:0019098	reproductive behavior	biological_process	0.2071	1	1	699	32	106734	Cluster-8728.158349
GO:0044705	multi-organism reproductive behavior	biological_process	0.2071	1	1	699	32	106734	Cluster-8728.158349
GO:0080134	regulation of response to stress	biological_process	0.2079	1	3	699	212	106734	Cluster-8728.79558,Cluster-8728.17355,Cluster-8728.97609
GO:0009067	aspartate family amino acid biosynthetic process	biological_process	0.20825	1	3	699	238	106734	Cluster-8728.99229,Cluster-8728.68580,Cluster-8728.99221
GO:0019491	ectoine biosynthetic process	biological_process	0.20848	1	1	699	26	106734	Cluster-8728.116463
GO:0033990	ectoine synthase activity	molecular_function	0.20848	1	1	699	26	106734	Cluster-8728.116463
GO:0042399	ectoine metabolic process	biological_process	0.20848	1	1	699	26	106734	Cluster-8728.116463
GO:0042196	chlorinated hydrocarbon metabolic process	biological_process	0.20899	1	3	699	240	106734	Cluster-8728.96705,Cluster-8728.101300,Cluster-8728.52346
GO:0042197	halogenated hydrocarbon metabolic process	biological_process	0.20899	1	3	699	240	106734	Cluster-8728.96705,Cluster-8728.101300,Cluster-8728.52346
GO:0005451	monovalent cation:proton antiporter activity	molecular_function	0.20994	1	1	699	33	106734	Cluster-8728.125978
GO:0098602	single organism cell adhesion	biological_process	0.21029	1	1	699	35	106734	Cluster-8728.58324
GO:0004601	peroxidase activity	molecular_function	0.21073	1	6	699	655	106734	Cluster-8728.82713,Cluster-8728.82443,Cluster-8728.82715,Cluster-8728.84811,Cluster-8728.109527,Cluster-8728.47844
GO:0006804	obsolete peroxidase reaction	biological_process	0.21073	1	6	699	655	106734	Cluster-8728.84811,Cluster-8728.82715,Cluster-8728.82713,Cluster-8728.82443,Cluster-8728.47844,Cluster-8728.109527
GO:0006613	cotranslational protein targeting to membrane	biological_process	0.21089	1	5	699	434	106734	Cluster-8728.102273,Cluster-8728.98308,Cluster-8728.132450,Cluster-8728.82342,Cluster-8728.102275
GO:0043241	protein complex disassembly	biological_process	0.21098	1	4	699	316	106734	Cluster-8728.79779,Cluster-8728.9665,Cluster-8728.124753,Cluster-8728.101469
GO:0043244	regulation of protein complex disassembly	biological_process	0.21098	1	4	699	316	106734	Cluster-8728.124753,Cluster-8728.101469,Cluster-8728.9665,Cluster-8728.79779
GO:0000302	response to reactive oxygen species	biological_process	0.21118	1	1	699	34	106734	Cluster-8728.97609
GO:1901136	carbohydrate derivative catabolic process	biological_process	0.21223	1	4	699	338	106734	Cluster-8728.121050,Cluster-8728.100644,Cluster-8728.102132,Cluster-8728.105740
GO:0000922	spindle pole	cellular_component	0.21558	1	2	699	118	106734	Cluster-8728.135813,Cluster-8728.46163
GO:0015491	cation:cation antiporter activity	molecular_function	0.21597	1	1	699	35	106734	Cluster-8728.125978
GO:0016311	dephosphorylation	biological_process	0.21687	1	4	699	333	106734	Cluster-8728.102273,Cluster-8728.81424,Cluster-8728.120771,Cluster-8728.102275
GO:0030176	integral component of endoplasmic reticulum membrane	cellular_component	0.21749	1	3	699	247	106734	Cluster-8728.82342,Cluster-8728.124131,Cluster-8728.101843
GO:0031227	intrinsic component of endoplasmic reticulum membrane	cellular_component	0.21749	1	3	699	247	106734	Cluster-8728.101843,Cluster-8728.124131,Cluster-8728.82342
GO:0006352	DNA-templated transcription, initiation	biological_process	0.21797	1	7	699	716	106734	Cluster-8728.82136,Cluster-8728.109145,Cluster-8728.82384,Cluster-8728.70582,Cluster-8728.131158,Cluster-8728.156291,Cluster-8728.149539
GO:0072351	tricarboxylic acid biosynthetic process	biological_process	0.21881	1	1	699	40	106734	Cluster-8728.109768
GO:0010605	negative regulation of macromolecule metabolic process	biological_process	0.21904	1	6	699	570	106734	Cluster-8728.133694,Cluster-8728.109527,Cluster-8728.23104,Cluster-8728.90850,Cluster-8728.19296,Cluster-8728.163039
GO:0004618	phosphoglycerate kinase activity	molecular_function	0.22008	1	1	699	35	106734	Cluster-8728.118672
GO:0003743	translation initiation factor activity	molecular_function	0.2201	1	4	699	354	106734	Cluster-8728.93603,Cluster-8728.77127,Cluster-8728.90197,Cluster-8728.97287
GO:0006787	porphyrin-containing compound catabolic process	biological_process	0.22061	1	2	699	138	106734	Cluster-8728.13226,Cluster-8728.20406
GO:0033015	tetrapyrrole catabolic process	biological_process	0.22061	1	2	699	138	106734	Cluster-8728.13226,Cluster-8728.20406
GO:0008238	exopeptidase activity	molecular_function	0.22179	1	7	699	725	106734	Cluster-8728.23386,Cluster-8728.99962,Cluster-8728.82136,Cluster-8728.160093,Cluster-8728.104848,Cluster-8728.104849,Cluster-8728.160782
GO:0005217	intracellular ligand-gated ion channel activity	molecular_function	0.2227	1	2	699	140	106734	Cluster-8728.97609,Cluster-8728.81680
GO:0005218	intracellular ligand-gated calcium channel activity	molecular_function	0.2227	1	2	699	140	106734	Cluster-8728.97609,Cluster-8728.81680
GO:0005219	ryanodine-sensitive calcium-release channel activity	molecular_function	0.2227	1	2	699	140	106734	Cluster-8728.81680,Cluster-8728.97609
GO:0015278	calcium-release channel activity	molecular_function	0.2227	1	2	699	140	106734	Cluster-8728.97609,Cluster-8728.81680
GO:0042157	lipoprotein metabolic process	biological_process	0.223	1	5	699	458	106734	Cluster-8728.81855,Cluster-8728.167696,Cluster-8728.85210,Cluster-8728.88646,Cluster-8728.38047
GO:0040013	negative regulation of locomotion	biological_process	0.22311	1	1	699	34	106734	Cluster-8728.58324
GO:0051271	negative regulation of cellular component movement	biological_process	0.22311	1	1	699	34	106734	Cluster-8728.58324
GO:2000146	negative regulation of cell motility	biological_process	0.22311	1	1	699	34	106734	Cluster-8728.58324
GO:0022890	inorganic cation transmembrane transporter activity	molecular_function	0.22424	1	30	699	3714	106734	Cluster-8728.104297,Cluster-8728.92699,Cluster-8728.98687,Cluster-8728.23615,Cluster-8728.61518,Cluster-8728.87269,Cluster-8728.85681,Cluster-8728.110144,Cluster-8728.84156,Cluster-8728.76115,Cluster-8728.56119,Cluster-8728.125978,Cluster-8728.63451,Cluster-8728.27540,Cluster-8728.81687,Cluster-8728.106895,Cluster-8728.100745,Cluster-8728.76734,Cluster-8728.108465,Cluster-8728.81680,Cluster-8728.…
GO:0065004	protein-DNA complex assembly	biological_process	0.22453	1	4	699	362	106734	Cluster-8728.97609,Cluster-8728.79779,Cluster-8728.21965,Cluster-8728.161080
GO:0071824	protein-DNA complex subunit organization	biological_process	0.22453	1	4	699	362	106734	Cluster-8728.79779,Cluster-8728.21965,Cluster-8728.161080,Cluster-8728.97609
GO:0004185	serine-type carboxypeptidase activity	molecular_function	0.2246	1	3	699	269	106734	Cluster-8728.104849,Cluster-8728.104848,Cluster-8728.99962
GO:0065008	regulation of biological quality	biological_process	0.2263	1	27	699	3325	106734	Cluster-8728.107150,Cluster-8728.66245,Cluster-8728.97609,Cluster-8728.161127,Cluster-1650.2,Cluster-8728.12792,Cluster-8728.102132,Cluster-8728.95432,Cluster-8728.112671,Cluster-8728.131885,Cluster-8728.20090,Cluster-8728.96469,Cluster-8728.112663,Cluster-8728.55477,Cluster-8728.125978,Cluster-8728.96861,Cluster-8728.58324,Cluster-8728.73895,Cluster-8728.79558,Cluster-8728.81680,Cluster-8728.782…
GO:0051187	cofactor catabolic process	biological_process	0.22696	1	2	699	140	106734	Cluster-8728.13226,Cluster-8728.20406
GO:0006073	cellular glucan metabolic process	biological_process	0.22712	1	12	699	1420	106734	Cluster-8728.113801,Cluster-8728.97912,Cluster-8728.19667,Cluster-8728.103080,Cluster-8728.39619,Cluster-8728.113802,Cluster-8728.120033,Cluster-8728.112865,Cluster-8728.113805,Cluster-8728.84602,Cluster-8728.156808,Cluster-8728.96768
GO:0044042	glucan metabolic process	biological_process	0.22712	1	12	699	1420	106734	Cluster-8728.113801,Cluster-8728.97912,Cluster-8728.19667,Cluster-8728.39619,Cluster-8728.103080,Cluster-8728.120033,Cluster-8728.113802,Cluster-8728.112865,Cluster-8728.113805,Cluster-8728.84602,Cluster-8728.156808,Cluster-8728.96768
GO:0006813	potassium ion transport	biological_process	0.22837	1	8	699	818	106734	Cluster-8728.105778,Cluster-8728.121050,Cluster-8728.108768,Cluster-8728.48798,Cluster-8728.102708,Cluster-8728.100644,Cluster-8728.112663,Cluster-8728.81687
GO:0006612	protein targeting to membrane	biological_process	0.22858	1	5	699	448	106734	Cluster-8728.98308,Cluster-8728.102273,Cluster-8728.102275,Cluster-8728.82342,Cluster-8728.132450
GO:0051493	regulation of cytoskeleton organization	biological_process	0.22864	1	4	699	327	106734	Cluster-8728.135813,Cluster-8728.58324,Cluster-8728.46163,Cluster-8728.116463
GO:0030076	light-harvesting complex	cellular_component	0.22906	1	2	699	120	106734	Cluster-8728.96699,Cluster-8728.140626
GO:0051128	regulation of cellular component organization	biological_process	0.23034	1	9	699	918	106734	Cluster-8728.101469,Cluster-8728.124753,Cluster-8728.9665,Cluster-1650.2,Cluster-8728.46163,Cluster-8728.116463,Cluster-8728.79779,Cluster-8728.58324,Cluster-8728.135813
GO:0016073	snRNA metabolic process	biological_process	0.23072	1	1	699	35	106734	Cluster-8728.66974
GO:0016180	snRNA processing	biological_process	0.23072	1	1	699	35	106734	Cluster-8728.66974
GO:0034472	snRNA 3'-end processing	biological_process	0.23072	1	1	699	35	106734	Cluster-8728.66974
GO:0034477	U6 snRNA 3'-end processing	biological_process	0.23072	1	1	699	35	106734	Cluster-8728.66974
GO:0048869	cellular developmental process	biological_process	0.23094	1	8	699	837	106734	Cluster-8728.58324,Cluster-8728.160614,Cluster-8728.116463,Cluster-8728.81006,Cluster-8728.46163,Cluster-1650.2,Cluster-8728.82630,Cluster-8728.133202
GO:0051382	kinetochore assembly	biological_process	0.23105	1	2	699	140	106734	Cluster-8728.79779,Cluster-8728.21965
GO:0051383	kinetochore organization	biological_process	0.23105	1	2	699	140	106734	Cluster-8728.79779,Cluster-8728.21965
GO:0070009	serine-type aminopeptidase activity	molecular_function	0.23126	1	1	699	39	106734	Cluster-8728.160782
GO:0008324	cation transmembrane transporter activity	molecular_function	0.2313	1	32	699	4021	106734	Cluster-8728.100745,Cluster-8728.76734,Cluster-8728.81680,Cluster-8728.63451,Cluster-8728.125978,Cluster-8728.81687,Cluster-8728.85681,Cluster-8728.98687,Cluster-8728.61518,Cluster-8728.108547,Cluster-8728.102708,Cluster-8728.53418,Cluster-8728.84451,Cluster-8728.106895,Cluster-8728.108465,Cluster-8728.27540,Cluster-8728.110144,Cluster-8728.84156,Cluster-8728.71886,Cluster-8728.76115,Cluster-8728…
GO:0000213	tRNA-intron endonuclease activity	molecular_function	0.23139	1	1	699	34	106734	Cluster-8728.110535
GO:0000214	tRNA-intron endonuclease complex	cellular_component	0.23139	1	1	699	34	106734	Cluster-8728.110535
GO:0006000	fructose metabolic process	biological_process	0.23143	1	4	699	387	106734	Cluster-8728.103732,Cluster-8728.103733,Cluster-8728.132450,Cluster-8728.103734
GO:0015459	potassium channel regulator activity	molecular_function	0.23148	1	1	699	41	106734	Cluster-8728.9773
GO:0019870	potassium channel inhibitor activity	molecular_function	0.23148	1	1	699	41	106734	Cluster-8728.9773
GO:0006282	regulation of DNA repair	biological_process	0.23169	1	1	699	32	106734	Cluster-8728.17355
GO:2001020	regulation of response to DNA damage stimulus	biological_process	0.23169	1	1	699	32	106734	Cluster-8728.17355
GO:0008156	negative regulation of DNA replication	biological_process	0.23191	1	1	699	41	106734	Cluster-8728.109527
GO:0051053	negative regulation of DNA metabolic process	biological_process	0.23191	1	1	699	41	106734	Cluster-8728.109527
GO:0090329	regulation of DNA-dependent DNA replication	biological_process	0.23191	1	1	699	41	106734	Cluster-8728.109527
GO:2000104	negative regulation of DNA-dependent DNA replication	biological_process	0.23191	1	1	699	41	106734	Cluster-8728.109527
GO:0004984	olfactory receptor activity	molecular_function	0.23204	1	1	699	30	106734	Cluster-8728.92699
GO:0006874	cellular calcium ion homeostasis	biological_process	0.23339	1	2	699	145	106734	Cluster-8728.81680,Cluster-8728.97609
GO:0055074	calcium ion homeostasis	biological_process	0.23339	1	2	699	145	106734	Cluster-8728.81680,Cluster-8728.97609
GO:0072503	cellular divalent inorganic cation homeostasis	biological_process	0.23481	1	2	699	146	106734	Cluster-8728.81680,Cluster-8728.97609
GO:0072507	divalent inorganic cation homeostasis	biological_process	0.23481	1	2	699	146	106734	Cluster-8728.81680,Cluster-8728.97609
GO:0043628	ncRNA 3'-end processing	biological_process	0.23553	1	1	699	37	106734	Cluster-8728.66974
GO:0000049	tRNA binding	molecular_function	0.23569	1	2	699	132	106734	Cluster-8728.60873,Cluster-8728.110495
GO:0080135	regulation of cellular response to stress	biological_process	0.23574	1	1	699	33	106734	Cluster-8728.17355
GO:0008360	regulation of cell shape	biological_process	0.23613	1	1	699	34	106734	Cluster-1650.2
GO:0009294	DNA mediated transformation	biological_process	0.23707	1	1	699	35	106734	Cluster-8728.53418
GO:0016684	oxidoreductase activity, acting on peroxide as acceptor	molecular_function	0.23738	1	6	699	681	106734	Cluster-8728.47844,Cluster-8728.109527,Cluster-8728.82713,Cluster-8728.82443,Cluster-8728.82715,Cluster-8728.84811
GO:0032984	macromolecular complex disassembly	biological_process	0.24135	1	4	699	338	106734	Cluster-8728.101469,Cluster-8728.124753,Cluster-8728.79779,Cluster-8728.9665
GO:0000902	cell morphogenesis	biological_process	0.24325	1	4	699	363	106734	Cluster-8728.46163,Cluster-8728.82630,Cluster-1650.2,Cluster-8728.58324
GO:0032989	cellular component morphogenesis	biological_process	0.24325	1	4	699	363	106734	Cluster-8728.58324,Cluster-1650.2,Cluster-8728.82630,Cluster-8728.46163
GO:0005674	transcription factor TFIIF complex	cellular_component	0.2442	1	1	699	34	106734	Cluster-8728.149539
GO:0007631	feeding behavior	biological_process	0.24539	1	1	699	40	106734	Cluster-8728.125520
GO:0016108	tetraterpenoid metabolic process	biological_process	0.24573	1	3	699	234	106734	Cluster-8728.130733,Cluster-8728.95796,Cluster-8728.126721
GO:0016109	tetraterpenoid biosynthetic process	biological_process	0.24573	1	3	699	234	106734	Cluster-8728.126721,Cluster-8728.130733,Cluster-8728.95796
GO:0016116	carotenoid metabolic process	biological_process	0.24573	1	3	699	234	106734	Cluster-8728.126721,Cluster-8728.130733,Cluster-8728.95796
GO:0016117	carotenoid biosynthetic process	biological_process	0.24573	1	3	699	234	106734	Cluster-8728.126721,Cluster-8728.130733,Cluster-8728.95796
GO:0006446	regulation of translational initiation	biological_process	0.24636	1	4	699	367	106734	Cluster-8728.93603,Cluster-8728.97287,Cluster-8728.90197,Cluster-8728.77127
GO:0034450	ubiquitin-ubiquitin ligase activity	molecular_function	0.24695	1	1	699	35	106734	Cluster-8728.72272
GO:0000313	organellar ribosome	cellular_component	0.24977	1	1	699	42	106734	Cluster-8728.82331
GO:0005761	mitochondrial ribosome	cellular_component	0.24977	1	1	699	42	106734	Cluster-8728.82331
GO:0030162	regulation of proteolysis	biological_process	0.25022	1	3	699	246	106734	Cluster-8728.163039,Cluster-8728.23104,Cluster-8728.19296
GO:0009108	coenzyme biosynthetic process	biological_process	0.25043	1	12	699	1390	106734	Cluster-8728.122360,Cluster-8728.98454,Cluster-8728.108302,Cluster-8728.99507,Cluster-8728.85009,Cluster-8728.98308,Cluster-8728.81592,Cluster-8728.30014,Cluster-8728.70300,Cluster-8728.138784,Cluster-8728.114379,Cluster-8728.109746
GO:0022836	gated channel activity	molecular_function	0.25122	1	7	699	698	106734	Cluster-8728.92910,Cluster-8728.116308,Cluster-8728.81680,Cluster-8728.97609,Cluster-8728.102708,Cluster-8728.116309,Cluster-8728.27558
GO:0016838	carbon-oxygen lyase activity, acting on phosphates	molecular_function	0.25133	1	2	699	142	106734	Cluster-8728.13090,Cluster-8728.13091
GO:0050662	coenzyme binding	molecular_function	0.25202	1	21	699	2672	106734	Cluster-8728.99229,Cluster-8728.23329,Cluster-8728.98048,Cluster-8728.24303,Cluster-8728.99221,Cluster-8728.52317,Cluster-8728.48798,Cluster-8728.90490,Cluster-8728.104108,Cluster-8728.91871,Cluster-8728.126721,Cluster-8728.121050,Cluster-8728.93406,Cluster-8728.100644,Cluster-8728.130733,Cluster-8728.91868,Cluster-8728.98454,Cluster-8728.124753,Cluster-8728.99507,Cluster-8728.95796,Cluster-8728.…
GO:0031965	nuclear membrane	cellular_component	0.25267	1	1	699	46	106734	Cluster-8728.99821
GO:0022411	cellular component disassembly	biological_process	0.25288	1	4	699	346	106734	Cluster-8728.124753,Cluster-8728.101469,Cluster-8728.79779,Cluster-8728.9665
GO:0032271	regulation of protein polymerization	biological_process	0.25343	1	3	699	227	106734	Cluster-8728.135813,Cluster-8728.58324,Cluster-8728.46163
GO:0043254	regulation of protein complex assembly	biological_process	0.25343	1	3	699	227	106734	Cluster-8728.135813,Cluster-8728.58324,Cluster-8728.46163
GO:0042623	ATPase activity, coupled	molecular_function	0.25553	1	11	699	1168	106734	Cluster-8728.85009,Cluster-8728.60873,Cluster-8728.116707,Cluster-8728.99071,Cluster-8728.129970,Cluster-8728.71930,Cluster-8728.95193,Cluster-8728.83478,Cluster-8728.138784,Cluster-8728.138785,Cluster-8728.114379
GO:0030030	cell projection organization	biological_process	0.25699	1	4	699	348	106734	Cluster-8728.82630,Cluster-8728.46163,Cluster-8728.116393,Cluster-8728.116463
GO:0031555	transcriptional attenuation	biological_process	0.25802	1	1	699	42	106734	Cluster-8728.101469
GO:0031556	transcriptional attenuation by ribosome	biological_process	0.25802	1	1	699	42	106734	Cluster-8728.101469
GO:0051648	vesicle localization	biological_process	0.26049	1	1	699	38	106734	Cluster-8728.58324
GO:0051650	establishment of vesicle localization	biological_process	0.26049	1	1	699	38	106734	Cluster-8728.58324
GO:0016903	oxidoreductase activity, acting on the aldehyde or oxo group of donors	molecular_function	0.26062	1	4	699	393	106734	Cluster-8728.99229,Cluster-8728.93406,Cluster-8728.99221,Cluster-8728.58324
GO:0000990	transcription factor activity, core RNA polymerase binding	molecular_function	0.26179	1	3	699	251	106734	Cluster-8728.82384,Cluster-8728.70582,Cluster-8728.131158
GO:0000996	core DNA-dependent RNA polymerase binding promoter specificity activity	molecular_function	0.26179	1	3	699	251	106734	Cluster-8728.131158,Cluster-8728.70582,Cluster-8728.82384
GO:0016987	sigma factor activity	molecular_function	0.26179	1	3	699	251	106734	Cluster-8728.82384,Cluster-8728.131158,Cluster-8728.70582
GO:0008239	dipeptidyl-peptidase activity	molecular_function	0.26321	1	1	699	46	106734	Cluster-8728.160782
GO:0004565	beta-galactosidase activity	molecular_function	0.26422	1	2	699	129	106734	Cluster-8728.102132,Cluster-8728.105740
GO:0009341	beta-galactosidase complex	cellular_component	0.26422	1	2	699	129	106734	Cluster-8728.105740,Cluster-8728.102132
GO:0016830	carbon-carbon lyase activity	molecular_function	0.26475	1	8	699	892	106734	Cluster-8728.98454,Cluster-8728.103734,Cluster-8728.99507,Cluster-8728.52743,Cluster-8728.104297,Cluster-8728.103732,Cluster-8728.103733,Cluster-8728.122224
GO:0004803	transposase activity	molecular_function	0.26553	1	7	699	625	106734	Cluster-8728.3548,Cluster-8728.40440,Cluster-8728.119052,Cluster-8728.160431,Cluster-8728.33978,Cluster-8728.131184,Cluster-8728.138076
GO:0008108	UDP-glucose:hexose-1-phosphate uridylyltransferase activity	molecular_function	0.26826	1	1	699	32	106734	Cluster-8728.133572
GO:0070206	protein trimerization	biological_process	0.26842	1	3	699	236	106734	Cluster-8728.21965,Cluster-8728.71459,Cluster-8728.100853
GO:0009247	glycolipid biosynthetic process	biological_process	0.26967	1	5	699	472	106734	Cluster-8728.38047,Cluster-8728.85210,Cluster-8728.88646,Cluster-8728.167696,Cluster-8728.81855
GO:0090407	organophosphate biosynthetic process	biological_process	0.27054	1	18	699	2186	106734	Cluster-8728.114379,Cluster-8728.167696,Cluster-8728.106350,Cluster-8728.166703,Cluster-8728.108302,Cluster-8728.161080,Cluster-8728.85009,Cluster-8728.88646,Cluster-8728.98308,Cluster-8728.82110,Cluster-8728.138784,Cluster-8728.38047,Cluster-8728.99507,Cluster-8728.56119,Cluster-8728.98454,Cluster-8728.81855,Cluster-8728.92699,Cluster-8728.85210
GO:0046467	membrane lipid biosynthetic process	biological_process	0.27069	1	5	699	473	106734	Cluster-8728.81855,Cluster-8728.167696,Cluster-8728.85210,Cluster-8728.88646,Cluster-8728.38047
GO:0000051	obsolete urea cycle intermediate metabolic process	biological_process	0.27189	1	1	699	50	106734	Cluster-8728.58324
GO:0048519	negative regulation of biological process	biological_process	0.27474	1	10	699	1119	106734	Cluster-8728.79558,Cluster-8728.39619,Cluster-8728.58324,Cluster-8728.90850,Cluster-8728.19296,Cluster-8728.163039,Cluster-8728.133694,Cluster-8728.109527,Cluster-8728.23104,Cluster-8728.104297
GO:0031638	zymogen activation	biological_process	0.27505	1	1	699	47	106734	Cluster-8728.71568
GO:0001664	G-protein coupled receptor binding	molecular_function	0.27623	1	1	699	48	106734	Cluster-8728.167478
GO:0051705	multi-organism behavior	biological_process	0.27661	1	1	699	49	106734	Cluster-8728.158349
GO:0005801	cis-Golgi network	cellular_component	0.27672	1	2	699	146	106734	Cluster-8728.96880,Cluster-8728.71459
GO:0019013	viral nucleocapsid	cellular_component	0.27754	1	3	699	236	106734	Cluster-8728.157343,Cluster-8728.104843,Cluster-8728.95796
GO:0006526	arginine biosynthetic process	biological_process	0.27776	1	1	699	49	106734	Cluster-8728.58246
GO:0044260	cellular macromolecule metabolic process	biological_process	0.27813	1	255	699	35958	106734	Cluster-8728.87842,Cluster-8728.84451,Cluster-8728.60873,Cluster-8728.102143,Cluster-1650.2,Cluster-8728.71436,Cluster-8728.52611,Cluster-8728.105186,Cluster-8728.120771,Cluster-8728.82136,Cluster-8728.110535,Cluster-8728.90850,Cluster-8728.108547,Cluster-8728.131480,Cluster-8728.75498,Cluster-8728.23744,Cluster-8728.90315,Cluster-8728.56279,Cluster-8728.63979,Cluster-8728.64692,Cluster-8728.8779…
GO:0045595	regulation of cell differentiation	biological_process	0.27862	1	1	699	50	106734	Cluster-8728.58324
GO:0007608	sensory perception of smell	biological_process	0.28056	1	1	699	39	106734	Cluster-8728.92699
GO:0000774	adenyl-nucleotide exchange factor activity	molecular_function	0.2818	1	2	699	143	106734	Cluster-8728.94657,Cluster-8728.159472
GO:1903509	liposaccharide metabolic process	biological_process	0.28183	1	9	699	954	106734	Cluster-8728.38047,Cluster-8728.105740,Cluster-8728.106790,Cluster-8728.102269,Cluster-8728.167696,Cluster-8728.88646,Cluster-8728.85210,Cluster-8728.102132,Cluster-8728.81855
GO:0016788	hydrolase activity, acting on ester bonds	molecular_function	0.28229	1	38	699	4898	106734	Cluster-8728.39619,Cluster-8728.20845,Cluster-8728.161292,Cluster-8728.43398,Cluster-8728.102273,Cluster-8728.63464,Cluster-8728.154912,Cluster-8728.66974,Cluster-8728.110535,Cluster-8728.82634,Cluster-8728.88655,Cluster-8728.132450,Cluster-8728.88646,Cluster-8728.127598,Cluster-8728.85009,Cluster-8728.101300,Cluster-8728.120771,Cluster-8728.160053,Cluster-8728.96705,Cluster-8728.79558,Cluster-87…
GO:0042440	pigment metabolic process	biological_process	0.28255	1	6	699	644	106734	Cluster-8728.130733,Cluster-8728.95796,Cluster-8728.126721,Cluster-8728.87794,Cluster-8728.20406,Cluster-8728.13226
GO:0006184	obsolete GTP catabolic process	biological_process	0.28257	1	1	699	60	106734	Cluster-8728.62976
GO:0051056	regulation of small GTPase mediated signal transduction	biological_process	0.28646	1	1	699	39	106734	Cluster-8728.17620
GO:0004180	carboxypeptidase activity	molecular_function	0.2867	1	3	699	303	106734	Cluster-8728.104849,Cluster-8728.104848,Cluster-8728.99962
GO:0007034	vacuolar transport	biological_process	0.28674	1	2	699	162	106734	Cluster-8728.98359,Cluster-1650.2
GO:0004827	proline-tRNA ligase activity	molecular_function	0.28744	1	1	699	37	106734	Cluster-8728.157343
GO:0006433	prolyl-tRNA aminoacylation	biological_process	0.28744	1	1	699	37	106734	Cluster-8728.157343
GO:0009086	methionine biosynthetic process	biological_process	0.28849	1	1	699	56	106734	Cluster-8728.68580
GO:0006027	glycosaminoglycan catabolic process	biological_process	0.28961	1	2	699	141	106734	Cluster-8728.105740,Cluster-8728.102132
GO:0034660	ncRNA metabolic process	biological_process	0.29015	1	23	699	2783	106734	Cluster-8728.66974,Cluster-8728.24303,Cluster-8728.81408,Cluster-8728.110535,Cluster-8728.132450,Cluster-8728.60873,Cluster-8728.40062,Cluster-8728.126721,Cluster-8728.55743,Cluster-8728.52317,Cluster-8728.102275,Cluster-8728.130733,Cluster-8728.25428,Cluster-8728.113132,Cluster-8728.102273,Cluster-8728.95796,Cluster-8728.10249,Cluster-8728.72138,Cluster-8728.101469,Cluster-8728.157343,Cluster-87…
GO:0016055	Wnt signaling pathway	biological_process	0.29161	1	2	699	148	106734	Cluster-8728.102273,Cluster-8728.102275
GO:0005549	odorant binding	molecular_function	0.292	1	1	699	42	106734	Cluster-8728.92699
GO:0009292	genetic transfer	biological_process	0.29371	1	1	699	43	106734	Cluster-8728.53418
GO:0008091	spectrin	cellular_component	0.29375	1	1	699	49	106734	Cluster-8728.116463
GO:0030507	spectrin binding	molecular_function	0.29375	1	1	699	49	106734	Cluster-8728.116463
GO:0004571	mannosyl-oligosaccharide 1,2-alpha-mannosidase activity	molecular_function	0.29563	1	1	699	48	106734	Cluster-8728.106609
GO:0015924	mannosyl-oligosaccharide mannosidase activity	molecular_function	0.29563	1	1	699	48	106734	Cluster-8728.106609
GO:0006928	movement of cell or subcellular component	biological_process	0.29962	1	10	699	1138	106734	Cluster-8728.159472,Cluster-8728.161127,Cluster-8728.160782,Cluster-16447.2,Cluster-8728.21965,Cluster-8728.7676,Cluster-8728.58324,Cluster-8728.101963,Cluster-8728.82630,Cluster-8728.46163
GO:0006614	SRP-dependent cotranslational protein targeting to membrane	biological_process	0.29966	1	4	699	374	106734	Cluster-8728.102273,Cluster-8728.98308,Cluster-8728.132450,Cluster-8728.102275
GO:0045047	protein targeting to ER	biological_process	0.29966	1	4	699	374	106734	Cluster-8728.132450,Cluster-8728.102275,Cluster-8728.102273,Cluster-8728.98308
GO:0072599	establishment of protein localization to endoplasmic reticulum	biological_process	0.29966	1	4	699	374	106734	Cluster-8728.102273,Cluster-8728.98308,Cluster-8728.132450,Cluster-8728.102275
GO:0007409	axonogenesis	biological_process	0.3015	1	2	699	147	106734	Cluster-8728.82630,Cluster-8728.46163
GO:0007411	axon guidance	biological_process	0.3015	1	2	699	147	106734	Cluster-8728.46163,Cluster-8728.82630
GO:0048667	cell morphogenesis involved in neuron differentiation	biological_process	0.3015	1	2	699	147	106734	Cluster-8728.82630,Cluster-8728.46163
GO:0048812	neuron projection morphogenesis	biological_process	0.3015	1	2	699	147	106734	Cluster-8728.46163,Cluster-8728.82630
GO:0061564	axon development	biological_process	0.3015	1	2	699	147	106734	Cluster-8728.82630,Cluster-8728.46163
GO:0097485	neuron projection guidance	biological_process	0.3015	1	2	699	147	106734	Cluster-8728.46163,Cluster-8728.82630
GO:0030126	COPI vesicle coat	cellular_component	0.30206	1	1	699	54	106734	Cluster-8728.99535
GO:0030137	COPI-coated vesicle	cellular_component	0.30206	1	1	699	54	106734	Cluster-8728.99535
GO:0030663	COPI-coated vesicle membrane	cellular_component	0.30206	1	1	699	54	106734	Cluster-8728.99535
GO:1902911	protein kinase complex	cellular_component	0.30211	1	4	699	382	106734	Cluster-8728.89322,Cluster-8728.71568,Cluster-8728.110084,Cluster-8728.90778
GO:0009312	oligosaccharide biosynthetic process	biological_process	0.30234	1	4	699	400	106734	Cluster-8728.120672,Cluster-8728.108465,Cluster-8728.112680,Cluster-8728.149758
GO:0006796	phosphate-containing compound metabolic process	biological_process	0.30327	1	93	699	12794	106734	Cluster-8728.108302,Cluster-8728.105186,Cluster-8728.120771,Cluster-8728.88646,Cluster-8728.108547,Cluster-8728.98048,Cluster-8728.118672,Cluster-8728.110535,Cluster-8728.97912,Cluster-8728.103734,Cluster-8728.89322,Cluster-8728.75719,Cluster-8728.75498,Cluster-8728.102273,Cluster-8728.97064,Cluster-8728.64692,Cluster-8728.90778,Cluster-8728.138784,Cluster-8728.131481,Cluster-8728.114909,Cluster-…
GO:0030258	lipid modification	biological_process	0.30359	1	3	699	292	106734	Cluster-8728.151557,Cluster-8728.160093,Cluster-8728.82136
GO:0008289	lipid binding	molecular_function	0.30469	1	8	699	913	106734	Cluster-8728.60873,Cluster-8728.30875,Cluster-8728.68326,Cluster-8728.23744,Cluster-8728.89833,Cluster-8728.74318,Cluster-8728.79779,Cluster-8728.112663
GO:0043022	ribosome binding	molecular_function	0.3047	1	1	699	61	106734	Cluster-8728.106350
GO:0016843	amine-lyase activity	molecular_function	0.30567	1	1	699	54	106734	Cluster-8728.89442
GO:0016844	strictosidine synthase activity	molecular_function	0.30567	1	1	699	54	106734	Cluster-8728.89442
GO:0030863	cortical cytoskeleton	cellular_component	0.30606	1	1	699	52	106734	Cluster-8728.116463
GO:0030864	cortical actin cytoskeleton	cellular_component	0.30606	1	1	699	52	106734	Cluster-8728.116463
GO:0003824	catalytic activity	molecular_function	0.30646	1	365	699	52744	106734	Cluster-8728.104297,Cluster-8728.72138,Cluster-8728.106609,Cluster-8728.102000,Cluster-8728.91207,Cluster-8728.121724,Cluster-8728.125377,Cluster-8728.160053,Cluster-8728.13090,Cluster-8728.105740,Cluster-8728.17620,Cluster-8728.58324,Cluster-8728.31388,Cluster-8728.120033,Cluster-8728.96861,Cluster-8728.70621,Cluster-8728.97170,Cluster-8728.73090,Cluster-8728.69994,Cluster-8728.96768,Cluster-872…
GO:0034470	ncRNA processing	biological_process	0.30689	1	18	699	2170	106734	Cluster-8728.95796,Cluster-8728.102273,Cluster-8728.72138,Cluster-8728.10249,Cluster-8728.98454,Cluster-8728.101469,Cluster-8728.99507,Cluster-8728.130733,Cluster-8728.113132,Cluster-8728.40062,Cluster-8728.126721,Cluster-8728.52317,Cluster-8728.102275,Cluster-8728.66974,Cluster-8728.24303,Cluster-8728.81408,Cluster-8728.110535,Cluster-8728.132450
GO:0019856	pyrimidine nucleobase biosynthetic process	biological_process	0.30762	1	1	699	57	106734	Cluster-8728.122224
GO:0044238	primary metabolic process	biological_process	0.30808	1	342	699	49270	106734	Cluster-8728.110535,Cluster-8728.99957,Cluster-8728.98048,Cluster-8728.131480,Cluster-8728.108547,Cluster-1650.2,Cluster-8728.71436,Cluster-8728.87842,Cluster-8728.84451,Cluster-8728.60873,Cluster-8728.120771,Cluster-8728.105186,Cluster-8728.52611,Cluster-8728.99972,Cluster-8728.39619,Cluster-8728.93406,Cluster-8728.81680,Cluster-8728.77338,Cluster-8728.63979,Cluster-8728.103585,Cluster-8728.5627…
GO:0065009	regulation of molecular function	biological_process	0.30968	1	8	699	931	106734	Cluster-8728.81029,Cluster-8728.81006,Cluster-8728.23104,Cluster-8728.104297,Cluster-8728.163039,Cluster-8728.39619,Cluster-8728.112663,Cluster-8728.19296
GO:0031554	regulation of DNA-templated transcription, termination	biological_process	0.31018	1	1	699	51	106734	Cluster-8728.101469
GO:0009966	regulation of signal transduction	biological_process	0.31172	1	4	699	394	106734	Cluster-8728.102275,Cluster-8728.17620,Cluster-8728.102273,Cluster-8728.97207
GO:0032446	protein modification by small protein conjugation	biological_process	0.31277	1	12	699	1382	106734	Cluster-8728.115112,Cluster-8728.26771,Cluster-8728.110535,Cluster-8728.99193,Cluster-8728.15531,Cluster-8728.21905,Cluster-8728.97776,Cluster-8728.102273,Cluster-8728.134956,Cluster-8728.72272,Cluster-8728.102275,Cluster-8728.82253
GO:0051050	positive regulation of transport	biological_process	0.31345	1	1	699	58	106734	Cluster-8728.112663
GO:0008616	queuosine biosynthetic process	biological_process	0.31421	1	1	699	56	106734	Cluster-8728.40062
GO:0046116	queuosine metabolic process	biological_process	0.31421	1	1	699	56	106734	Cluster-8728.40062
GO:0008948	oxaloacetate decarboxylase activity	molecular_function	0.31592	1	2	699	172	106734	Cluster-8728.104297,Cluster-8728.52743
GO:0035725	sodium ion transmembrane transport	biological_process	0.31592	1	2	699	172	106734	Cluster-8728.52743,Cluster-8728.104297
GO:0071436	sodium ion export	biological_process	0.31592	1	2	699	172	106734	Cluster-8728.52743,Cluster-8728.104297
GO:0035556	intracellular signal transduction	biological_process	0.31685	1	17	699	2156	106734	Cluster-8728.40440,Cluster-8728.102273,Cluster-8728.110084,Cluster-8728.110144,Cluster-8728.119849,Cluster-8728.129525,Cluster-8728.100696,Cluster-8728.17620,Cluster-8728.147827,Cluster-8728.76734,Cluster-8728.85009,Cluster-8728.102275,Cluster-8728.90390,Cluster-8728.165913,Cluster-8728.90152,Cluster-8728.160431,Cluster-8728.66245
GO:0003677	DNA binding	molecular_function	0.31719	1	89	699	11985	106734	Cluster-8728.100853,Cluster-8728.104967,Cluster-8728.131158,Cluster-8728.51090,Cluster-8728.82331,Cluster-8728.102273,Cluster-8728.127265,Cluster-8728.56279,Cluster-8728.92312,Cluster-8728.40440,Cluster-8728.63979,Cluster-8728.99071,Cluster-8728.138784,Cluster-8728.160782,Cluster-8728.21965,Cluster-8728.77930,Cluster-8728.111875,Cluster-8728.22743,Cluster-8728.60873,Cluster-8728.87842,Cluster-872…
GO:0001765	membrane raft assembly	biological_process	0.31787	1	1	699	52	106734	Cluster-8728.33978
GO:0031579	membrane raft organization	biological_process	0.31787	1	1	699	52	106734	Cluster-8728.33978
GO:0044091	membrane biogenesis	biological_process	0.31787	1	1	699	52	106734	Cluster-8728.33978
GO:0044854	plasma membrane raft assembly	biological_process	0.31787	1	1	699	52	106734	Cluster-8728.33978
GO:0044857	plasma membrane raft organization	biological_process	0.31787	1	1	699	52	106734	Cluster-8728.33978
GO:0070836	caveola assembly	biological_process	0.31787	1	1	699	52	106734	Cluster-8728.33978
GO:0071709	membrane assembly	biological_process	0.31787	1	1	699	52	106734	Cluster-8728.33978
GO:0030089	phycobilisome	cellular_component	0.31814	1	1	699	49	106734	Cluster-8728.96699
GO:0007187	G-protein coupled receptor signaling pathway, coupled to cyclic nucleotide second messenger	biological_process	0.31838	1	1	699	49	106734	Cluster-8728.92699
GO:0005216	ion channel activity	molecular_function	0.31842	1	10	699	1142	106734	Cluster-8728.97609,Cluster-8728.81680,Cluster-8728.120124,Cluster-8728.43126,Cluster-8728.102708,Cluster-8728.116309,Cluster-8728.27558,Cluster-8728.107602,Cluster-8728.116308,Cluster-8728.92910
GO:0022838	substrate-specific channel activity	molecular_function	0.31842	1	10	699	1142	106734	Cluster-8728.43126,Cluster-8728.97609,Cluster-8728.120124,Cluster-8728.81680,Cluster-8728.92910,Cluster-8728.116308,Cluster-8728.107602,Cluster-8728.116309,Cluster-8728.102708,Cluster-8728.27558
GO:0043624	cellular protein complex disassembly	biological_process	0.31899	1	3	699	265	106734	Cluster-8728.79779,Cluster-8728.9665,Cluster-8728.124753
GO:0006400	tRNA modification	biological_process	0.31908	1	7	699	763	106734	Cluster-8728.132450,Cluster-8728.113132,Cluster-8728.102275,Cluster-8728.101469,Cluster-8728.81408,Cluster-8728.102273,Cluster-8728.40062
GO:0070008	serine-type exopeptidase activity	molecular_function	0.31914	1	4	699	440	106734	Cluster-8728.160782,Cluster-8728.104849,Cluster-8728.99962,Cluster-8728.104848
GO:0044087	regulation of cellular component biogenesis	biological_process	0.32171	1	3	699	266	106734	Cluster-8728.58324,Cluster-8728.135813,Cluster-8728.46163
GO:0071554	cell wall organization or biogenesis	biological_process	0.32171	1	6	699	723	106734	Cluster-8728.78700,Cluster-8728.81680,Cluster-8728.97082,Cluster-8728.96958,Cluster-8728.87794,Cluster-8728.95791
GO:0051090	regulation of sequence-specific DNA binding transcription factor activity	biological_process	0.32182	1	1	699	53	106734	Cluster-8728.81006
GO:0001897	cytolysis by symbiont of host cells	biological_process	0.32246	1	1	699	50	106734	Cluster-8728.92699
GO:0019836	hemolysis by symbiont of host erythrocytes	biological_process	0.32246	1	1	699	50	106734	Cluster-8728.92699
GO:0006505	GPI anchor metabolic process	biological_process	0.32336	1	5	699	508	106734	Cluster-8728.81855,Cluster-8728.167696,Cluster-8728.85210,Cluster-8728.88646,Cluster-8728.38047
GO:0022412	cellular process involved in reproduction in multicellular organism	biological_process	0.32455	1	2	699	167	106734	Cluster-8728.41129,Cluster-8728.133202
GO:0051656	establishment of organelle localization	biological_process	0.3249	1	1	699	52	106734	Cluster-8728.58324
GO:0006805	xenobiotic metabolic process	biological_process	0.32502	1	3	699	302	106734	Cluster-8728.101300,Cluster-8728.96705,Cluster-8728.52346
GO:0009410	response to xenobiotic stimulus	biological_process	0.32502	1	3	699	302	106734	Cluster-8728.52346,Cluster-8728.96705,Cluster-8728.101300
GO:0071466	cellular response to xenobiotic stimulus	biological_process	0.32502	1	3	699	302	106734	Cluster-8728.96705,Cluster-8728.101300,Cluster-8728.52346
GO:0005784	Sec61 translocon complex	cellular_component	0.32624	1	1	699	60	106734	Cluster-8728.82342
GO:0071256	translocon complex	cellular_component	0.32624	1	1	699	60	106734	Cluster-8728.82342
GO:0006892	post-Golgi vesicle-mediated transport	biological_process	0.3263	1	1	699	62	106734	Cluster-8728.58324
GO:0020037	heme binding	molecular_function	0.32637	1	11	699	1498	106734	Cluster-8728.47844,Cluster-8728.21162,Cluster-8728.170435,Cluster-8728.109527,Cluster-8728.159950,Cluster-8728.84811,Cluster-8728.82715,Cluster-8728.98179,Cluster-8728.82713,Cluster-8728.164015,Cluster-8728.20525
GO:0015267	channel activity	molecular_function	0.32709	1	10	699	1151	106734	Cluster-8728.120124,Cluster-8728.81680,Cluster-8728.97609,Cluster-8728.43126,Cluster-8728.107602,Cluster-8728.116309,Cluster-8728.102708,Cluster-8728.27558,Cluster-8728.92910,Cluster-8728.116308
GO:0022803	passive transmembrane transporter activity	molecular_function	0.32709	1	10	699	1151	106734	Cluster-8728.97609,Cluster-8728.120124,Cluster-8728.81680,Cluster-8728.43126,Cluster-8728.107602,Cluster-8728.102708,Cluster-8728.116309,Cluster-8728.27558,Cluster-8728.92910,Cluster-8728.116308
GO:1902494	catalytic complex	cellular_component	0.32763	1	45	699	5854	106734	Cluster-8728.70620,Cluster-8728.100828,Cluster-8728.107258,Cluster-8728.82253,Cluster-8728.107602,Cluster-8728.99193,Cluster-8728.15531,Cluster-8728.105740,Cluster-8728.92510,Cluster-8728.70621,Cluster-8728.149539,Cluster-8728.104376,Cluster-8728.41129,Cluster-8728.21905,Cluster-8728.39444,Cluster-8728.102132,Cluster-8728.71568,Cluster-8728.72272,Cluster-8728.30583,Cluster-8728.102275,Cluster-872…
GO:0005681	spliceosomal complex	cellular_component	0.32814	1	2	699	178	106734	Cluster-8728.102132,Cluster-8728.17620
GO:0006560	proline metabolic process	biological_process	0.32814	1	4	699	405	106734	Cluster-8728.52743,Cluster-8728.104297,Cluster-8728.58324,Cluster-8728.157343
GO:0019825	oxygen binding	molecular_function	0.32932	1	1	699	68	106734	Cluster-8728.41076
GO:0051801	cytolysis in other organism involved in symbiotic interaction	biological_process	0.32939	1	1	699	51	106734	Cluster-8728.92699
GO:0052331	hemolysis in other organism involved in symbiotic interaction	biological_process	0.32939	1	1	699	51	106734	Cluster-8728.92699
GO:0060590	ATPase regulator activity	molecular_function	0.33115	1	3	699	286	106734	Cluster-8728.104297,Cluster-8728.159472,Cluster-8728.94657
GO:0032403	protein complex binding	molecular_function	0.33185	1	10	699	1186	106734	Cluster-8728.116463,Cluster-8728.161127,Cluster-8728.43923,Cluster-8728.58324,Cluster-8728.111875,Cluster-8728.90390,Cluster-8728.111871,Cluster-8728.10249,Cluster-8728.39783,Cluster-8728.100879
GO:0009309	amine biosynthetic process	biological_process	0.33207	1	4	699	423	106734	Cluster-8728.98454,Cluster-8728.17438,Cluster-8728.99507,Cluster-8728.109768
GO:0042401	cellular biogenic amine biosynthetic process	biological_process	0.33207	1	4	699	423	106734	Cluster-8728.17438,Cluster-8728.99507,Cluster-8728.98454,Cluster-8728.109768
GO:0043167	ion binding	molecular_function	0.3338	1	220	699	30989	106734	Cluster-8728.131481,Cluster-8728.114909,Cluster-8728.166996,Cluster-8728.151557,Cluster-8728.26771,Cluster-8728.115112,Cluster-8728.29982,Cluster-8728.157343,Cluster-8728.78998,Cluster-8728.105081,Cluster-8728.95796,Cluster-8728.97064,Cluster-8728.102273,Cluster-8728.99071,Cluster-8728.104598,Cluster-8728.13091,Cluster-8728.104027,Cluster-8728.83529,Cluster-8728.131555,Cluster-8728.90152,Cluster-…
GO:0000152	nuclear ubiquitin ligase complex	cellular_component	0.33515	1	7	699	798	106734	Cluster-8728.115112,Cluster-8728.26771,Cluster-8728.97776,Cluster-8728.99193,Cluster-8728.15531,Cluster-8728.82253,Cluster-8728.21905
GO:0005680	anaphase-promoting complex	cellular_component	0.33515	1	7	699	798	106734	Cluster-8728.21905,Cluster-8728.82253,Cluster-8728.97776,Cluster-8728.26771,Cluster-8728.115112,Cluster-8728.15531,Cluster-8728.99193
GO:0031461	cullin-RING ubiquitin ligase complex	cellular_component	0.33515	1	7	699	798	106734	Cluster-8728.21905,Cluster-8728.82253,Cluster-8728.26771,Cluster-8728.97776,Cluster-8728.115112,Cluster-8728.99193,Cluster-8728.15531
GO:0006537	glutamate biosynthetic process	biological_process	0.33532	1	1	699	51	106734	Cluster-8728.58324
GO:0005666	DNA-directed RNA polymerase III complex	cellular_component	0.33562	1	1	699	63	106734	Cluster-34171.1
GO:0019953	sexual reproduction	biological_process	0.33714	1	4	699	416	106734	Cluster-8728.116393,Cluster-8728.133202,Cluster-8728.41129,Cluster-8728.158349
GO:0006793	phosphorus metabolic process	biological_process	0.33815	1	93	699	12923	106734	Cluster-8728.108302,Cluster-8728.120771,Cluster-8728.105186,Cluster-8728.88646,Cluster-8728.108547,Cluster-8728.98048,Cluster-8728.118672,Cluster-8728.110535,Cluster-8728.97912,Cluster-8728.103734,Cluster-8728.89322,Cluster-8728.75719,Cluster-8728.75498,Cluster-8728.102273,Cluster-8728.97064,Cluster-8728.64692,Cluster-8728.90778,Cluster-8728.138784,Cluster-8728.131481,Cluster-8728.114909,Cluster-…
GO:0006013	mannose metabolic process	biological_process	0.33942	1	4	699	438	106734	Cluster-8728.103733,Cluster-8728.132450,Cluster-8728.103734,Cluster-8728.103732
GO:0072525	pyridine-containing compound biosynthetic process	biological_process	0.33994	1	2	699	170	106734	Cluster-8728.99507,Cluster-8728.98454
GO:0048646	anatomical structure formation involved in morphogenesis	biological_process	0.34033	1	2	699	181	106734	Cluster-8728.160614,Cluster-8728.133202
GO:0009678	hydrogen-translocating pyrophosphatase activity	molecular_function	0.34149	1	1	699	54	106734	Cluster-8728.141004
GO:0019087	transformation of host cell by virus	biological_process	0.34359	1	2	699	170	106734	Cluster-8728.112671,Cluster-8728.112663
GO:0007275	multicellular organismal development	biological_process	0.34438	1	9	699	1074	106734	Cluster-8728.116463,Cluster-8728.103963,Cluster-8728.115112,Cluster-8728.121749,Cluster-8728.133202,Cluster-8728.97207,Cluster-8728.46163,Cluster-8728.82630,Cluster-8728.81029
GO:0009415	response to water	biological_process	0.34446	1	1	699	63	106734	Cluster-8728.107602
GO:0015925	galactosidase activity	molecular_function	0.34638	1	2	699	161	106734	Cluster-8728.102132,Cluster-8728.105740
GO:0012505	endomembrane system	cellular_component	0.34701	1	22	699	2875	106734	Cluster-8728.124131,Cluster-8728.79779,Cluster-8728.101843,Cluster-8728.131555,Cluster-8728.160712,Cluster-8728.144843,Cluster-8728.119561,Cluster-8728.7861,Cluster-8728.121749,Cluster-8728.16258,Cluster-8728.134597,Cluster-8728.82342,Cluster-8728.99821,Cluster-8728.81680,Cluster-8728.89442,Cluster-8728.130108,Cluster-8728.92510,Cluster-8728.99535,Cluster-8728.32049,Cluster-8728.81855,Cluster-872…
GO:0032990	cell part morphogenesis	biological_process	0.34752	1	2	699	165	106734	Cluster-8728.82630,Cluster-8728.46163
GO:0048858	cell projection morphogenesis	biological_process	0.34752	1	2	699	165	106734	Cluster-8728.82630,Cluster-8728.46163
GO:0016011	dystroglycan complex	cellular_component	0.34779	1	1	699	56	106734	Cluster-8728.62976
GO:0016012	sarcoglycan complex	cellular_component	0.34779	1	1	699	56	106734	Cluster-8728.62976
GO:0043170	macromolecule metabolic process	biological_process	0.34854	1	276	699	39440	106734	Cluster-8728.99821,Cluster-8728.93399,Cluster-8728.99535,Cluster-8728.169122,Cluster-8728.107362,Cluster-8728.78219,Cluster-8728.71568,Cluster-8728.119561,Cluster-8728.12792,Cluster-8728.109634,Cluster-8728.130488,Cluster-8728.90197,Cluster-8728.52346,Cluster-8728.131885,Cluster-8728.39619,Cluster-8728.77338,Cluster-8728.81680,Cluster-8728.56279,Cluster-8728.63979,Cluster-8728.77127,Cluster-8728.…
GO:0008134	transcription factor binding	molecular_function	0.34933	1	8	699	889	106734	Cluster-8728.99071,Cluster-8728.102273,Cluster-8728.102275,Cluster-8728.101469,Cluster-8728.114379,Cluster-8728.138784,Cluster-8728.138785,Cluster-8728.107362
GO:0006261	DNA-dependent DNA replication	biological_process	0.34957	1	6	699	679	106734	Cluster-8728.81680,Cluster-8728.94283,Cluster-8728.97287,Cluster-8728.97609,Cluster-8728.109527,Cluster-8728.114881
GO:0045934	negative regulation of nucleobase-containing compound metabolic process	biological_process	0.35112	1	3	699	291	106734	Cluster-8728.90850,Cluster-8728.133694,Cluster-8728.109527
GO:0006457	protein folding	biological_process	0.35172	1	7	699	855	106734	Cluster-8728.17355,Cluster-8728.159472,Cluster-8728.63473,Cluster-8728.94657,Cluster-1650.2,Cluster-8728.63464,Cluster-8728.53597
GO:0070925	organelle assembly	biological_process	0.35299	1	4	699	444	106734	Cluster-8728.116393,Cluster-8728.79779,Cluster-8728.21965,Cluster-8728.106350
GO:0051188	cofactor biosynthetic process	biological_process	0.35324	1	14	699	1800	106734	Cluster-8728.109746,Cluster-8728.130733,Cluster-8728.114379,Cluster-8728.138784,Cluster-8728.161080,Cluster-8728.30014,Cluster-8728.81592,Cluster-8728.70300,Cluster-8728.85009,Cluster-8728.98308,Cluster-8728.99507,Cluster-8728.122360,Cluster-8728.108302,Cluster-8728.98454
GO:0004386	helicase activity	molecular_function	0.35399	1	15	699	1745	106734	Cluster-8728.101469,Cluster-8728.79261,Cluster-8728.102275,Cluster-8728.60873,Cluster-8728.102273,Cluster-8728.70620,Cluster-8728.107362,Cluster-8728.161127,Cluster-8728.131555,Cluster-8728.103963,Cluster-8728.70621,Cluster-8728.132450,Cluster-8728.131480,Cluster-8728.81408,Cluster-8728.97293
GO:0050660	flavin adenine dinucleotide binding	molecular_function	0.3551	1	7	699	834	106734	Cluster-8728.24303,Cluster-8728.126721,Cluster-8728.95796,Cluster-8728.130733,Cluster-8728.52317,Cluster-8728.99507,Cluster-8728.98454
GO:0008378	galactosyltransferase activity	molecular_function	0.35683	1	2	699	185	106734	Cluster-8728.106790,Cluster-8728.102269
GO:0005840	ribosome	cellular_component	0.35717	1	22	699	3288	106734	Cluster-8728.78219,Cluster-8728.79779,Cluster-8728.112671,Cluster-8728.22171,Cluster-8728.90197,Cluster-8728.92562,Cluster-8728.23395,Cluster-8728.9665,Cluster-8728.149539,Cluster-8728.18814,Cluster-8728.112663,Cluster-8728.93603,Cluster-8728.86794,Cluster-8728.124753,Cluster-8728.21672,Cluster-8728.122360,Cluster-8728.97287,Cluster-8728.77127,Cluster-8728.110994,Cluster-8728.82331,Cluster-8728.9…
GO:0006767	water-soluble vitamin metabolic process	biological_process	0.35765	1	10	699	1233	106734	Cluster-8728.52346,Cluster-8728.125377,Cluster-8728.98454,Cluster-8728.101300,Cluster-8728.108302,Cluster-8728.99507,Cluster-8728.68580,Cluster-8728.96705,Cluster-8728.161127,Cluster-8728.106895
GO:0044179	hemolysis in other organism	biological_process	0.35772	1	1	699	58	106734	Cluster-8728.92699
GO:0006766	vitamin metabolic process	biological_process	0.35834	1	10	699	1234	106734	Cluster-8728.101300,Cluster-8728.98454,Cluster-8728.108302,Cluster-8728.52346,Cluster-8728.125377,Cluster-8728.99507,Cluster-8728.161127,Cluster-8728.96705,Cluster-8728.68580,Cluster-8728.106895
GO:0016757	transferase activity, transferring glycosyl groups	molecular_function	0.35888	1	23	699	3038	106734	Cluster-8728.82136,Cluster-8728.123009,Cluster-8728.167696,Cluster-8728.20534,Cluster-8728.84602,Cluster-8728.40062,Cluster-8728.88646,Cluster-8728.96768,Cluster-8728.102275,Cluster-8728.93003,Cluster-8728.161916,Cluster-8728.38047,Cluster-8728.151557,Cluster-8728.138880,Cluster-8728.103080,Cluster-8728.106790,Cluster-8728.102269,Cluster-8728.160093,Cluster-8728.85210,Cluster-8728.102273,Cluster-…
GO:0000287	magnesium ion binding	molecular_function	0.35906	1	5	699	606	106734	Cluster-8728.93003,Cluster-8728.102000,Cluster-8728.125377,Cluster-8728.13091,Cluster-8728.13090
GO:0042995	cell projection	cellular_component	0.36184	1	5	699	563	106734	Cluster-8728.7676,Cluster-8728.21965,Cluster-8728.160782,Cluster-8728.101963,Cluster-8728.159472
GO:0000162	tryptophan biosynthetic process	biological_process	0.36228	1	3	699	321	106734	Cluster-8728.98454,Cluster-8728.99507,Cluster-8728.17438
GO:0006571	tyrosine biosynthetic process	biological_process	0.36228	1	3	699	321	106734	Cluster-8728.98454,Cluster-8728.17438,Cluster-8728.99507
GO:0009073	aromatic amino acid family biosynthetic process	biological_process	0.36228	1	3	699	321	106734	Cluster-8728.98454,Cluster-8728.17438,Cluster-8728.99507
GO:0009094	L-phenylalanine biosynthetic process	biological_process	0.36228	1	3	699	321	106734	Cluster-8728.99507,Cluster-8728.17438,Cluster-8728.98454
GO:0009095	aromatic amino acid family biosynthetic process, prephenate pathway	biological_process	0.36228	1	3	699	321	106734	Cluster-8728.98454,Cluster-8728.99507,Cluster-8728.17438
GO:0046219	indolalkylamine biosynthetic process	biological_process	0.36228	1	3	699	321	106734	Cluster-8728.98454,Cluster-8728.17438,Cluster-8728.99507
GO:1902223	erythrose 4-phosphate/phosphoenolpyruvate family amino acid biosynthetic process	biological_process	0.36228	1	3	699	321	106734	Cluster-8728.98454,Cluster-8728.17438,Cluster-8728.99507
GO:0006694	steroid biosynthetic process	biological_process	0.36424	1	6	699	746	106734	Cluster-8728.93406,Cluster-8728.25428,Cluster-8728.159658,Cluster-8728.95432,Cluster-8728.55743,Cluster-8728.96861
GO:0015081	sodium ion transmembrane transporter activity	molecular_function	0.36468	1	3	699	321	106734	Cluster-8728.125978,Cluster-8728.104297,Cluster-8728.52743
GO:0016892	endoribonuclease activity, producing 3'-phosphomonoesters	molecular_function	0.36512	1	1	699	58	106734	Cluster-8728.110535
GO:0004523	RNA-DNA hybrid ribonuclease activity	molecular_function	0.36603	1	3	699	296	106734	Cluster-8728.79558,Cluster-32904.4,Cluster-8728.20845
GO:0051715	cytolysis in other organism	biological_process	0.36703	1	1	699	61	106734	Cluster-8728.92699
GO:0000377	RNA splicing, via transesterification reactions with bulged adenosine as nucleophile	biological_process	0.36713	1	3	699	298	106734	Cluster-8728.98909,Cluster-8728.102132,Cluster-8728.17620
GO:0000398	mRNA splicing, via spliceosome	biological_process	0.36713	1	3	699	298	106734	Cluster-8728.98909,Cluster-8728.17620,Cluster-8728.102132
GO:0070972	protein localization to endoplasmic reticulum	biological_process	0.36724	1	4	699	421	106734	Cluster-8728.98308,Cluster-8728.102273,Cluster-8728.102275,Cluster-8728.132450
GO:0005543	phospholipid binding	molecular_function	0.36742	1	3	699	301	106734	Cluster-8728.23744,Cluster-8728.30875,Cluster-8728.112663
GO:0009967	positive regulation of signal transduction	biological_process	0.36969	1	2	699	176	106734	Cluster-8728.102273,Cluster-8728.102275
GO:0010647	positive regulation of cell communication	biological_process	0.36969	1	2	699	176	106734	Cluster-8728.102275,Cluster-8728.102273
GO:0023056	positive regulation of signaling	biological_process	0.36969	1	2	699	176	106734	Cluster-8728.102275,Cluster-8728.102273
GO:0030155	regulation of cell adhesion	biological_process	0.36969	1	1	699	69	106734	Cluster-8728.58324
GO:0006525	arginine metabolic process	biological_process	0.37055	1	4	699	434	106734	Cluster-8728.52743,Cluster-8728.104297,Cluster-8728.58246,Cluster-8728.157343
GO:0071702	organic substance transport	biological_process	0.37066	1	45	699	5975	106734	Cluster-8728.97609,Cluster-8728.40495,Cluster-8728.79779,Cluster-8728.28694,Cluster-8728.102275,Cluster-8728.121749,Cluster-8728.119561,Cluster-8728.94032,Cluster-8728.92510,Cluster-8728.159472,Cluster-8728.69646,Cluster-8728.113132,Cluster-8728.108837,Cluster-8728.108465,Cluster-8728.99821,Cluster-8728.13090,Cluster-8728.71459,Cluster-8728.76491,Cluster-8728.91932,Cluster-8728.20643,Cluster-8728…
GO:0045227	capsule polysaccharide biosynthetic process	biological_process	0.37109	1	1	699	55	106734	Cluster-8728.99193
GO:0045230	capsule organization	biological_process	0.37109	1	1	699	55	106734	Cluster-8728.99193
GO:0000079	regulation of cyclin-dependent protein serine/threonine kinase activity	biological_process	0.37118	1	1	699	68	106734	Cluster-8728.81029
GO:0071900	regulation of protein serine/threonine kinase activity	biological_process	0.37118	1	1	699	68	106734	Cluster-8728.81029
GO:1904029	regulation of cyclin-dependent protein kinase activity	biological_process	0.37118	1	1	699	68	106734	Cluster-8728.81029
GO:0016874	ligase activity	molecular_function	0.37148	1	13	699	1588	106734	Cluster-8728.96958,Cluster-8728.25428,Cluster-8728.78700,Cluster-8728.134956,Cluster-8728.60873,Cluster-8728.95791,Cluster-8728.87794,Cluster-8728.144513,Cluster-8728.133572,Cluster-8728.110495,Cluster-8728.157343,Cluster-8728.97082,Cluster-8728.55743
GO:0051052	regulation of DNA metabolic process	biological_process	0.37149	1	2	699	184	106734	Cluster-8728.17355,Cluster-8728.109527
GO:0004602	glutathione peroxidase activity	molecular_function	0.37315	1	1	699	77	106734	Cluster-8728.82443
GO:0016894	endonuclease activity, active with either ribo- or deoxyribonucleic acids and producing 3'-phosphomonoesters	molecular_function	0.37446	1	1	699	61	106734	Cluster-8728.110535
GO:0005262	calcium channel activity	molecular_function	0.37481	1	2	699	193	106734	Cluster-8728.81680,Cluster-8728.97609
GO:0006904	vesicle docking involved in exocytosis	biological_process	0.37585	1	2	699	169	106734	Cluster-8728.92510,Cluster-8728.28694
GO:0072330	monocarboxylic acid biosynthetic process	biological_process	0.37606	1	7	699	886	106734	Cluster-8728.108302,Cluster-8728.116463,Cluster-8728.100644,Cluster-8728.109768,Cluster-8728.121050,Cluster-8728.19667,Cluster-8728.156808
GO:0007217	tachykinin receptor signaling pathway	biological_process	0.37616	1	1	699	70	106734	Cluster-8728.20485
GO:0044780	bacterial-type flagellum assembly	biological_process	0.37641	1	1	699	67	106734	Cluster-8728.116393
GO:0046434	organophosphate catabolic process	biological_process	0.37654	1	3	699	321	106734	Cluster-8728.66245,Cluster-8728.100644,Cluster-8728.121050
GO:0045226	extracellular polysaccharide biosynthetic process	biological_process	0.37721	1	1	699	56	106734	Cluster-8728.99193
GO:0046379	extracellular polysaccharide metabolic process	biological_process	0.37721	1	1	699	56	106734	Cluster-8728.99193
GO:0070070	proton-transporting V-type ATPase complex assembly	biological_process	0.37794	1	1	699	69	106734	Cluster-8728.145757
GO:0070072	vacuolar proton-transporting V-type ATPase complex assembly	biological_process	0.37794	1	1	699	69	106734	Cluster-8728.145757
GO:0008202	steroid metabolic process	biological_process	0.37862	1	6	699	757	106734	Cluster-8728.95432,Cluster-8728.55743,Cluster-8728.93406,Cluster-8728.25428,Cluster-8728.159658,Cluster-8728.96861
GO:0042126	nitrate metabolic process	biological_process	0.37977	1	1	699	67	106734	Cluster-8728.112873
GO:0042128	nitrate assimilation	biological_process	0.37977	1	1	699	67	106734	Cluster-8728.112873
GO:0046906	tetrapyrrole binding	molecular_function	0.38012	1	11	699	1561	106734	Cluster-8728.21162,Cluster-8728.47844,Cluster-8728.82713,Cluster-8728.98179,Cluster-8728.20525,Cluster-8728.164015,Cluster-8728.82715,Cluster-8728.84811,Cluster-8728.159950,Cluster-8728.170435,Cluster-8728.109527
GO:0030435	sporulation resulting in formation of a cellular spore	biological_process	0.38115	1	1	699	64	106734	Cluster-8728.160614
GO:0006568	tryptophan metabolic process	biological_process	0.38191	1	5	699	613	106734	Cluster-8728.121050,Cluster-8728.100644,Cluster-8728.99507,Cluster-8728.17438,Cluster-8728.98454
GO:0006586	indolalkylamine metabolic process	biological_process	0.38191	1	5	699	613	106734	Cluster-8728.121050,Cluster-8728.100644,Cluster-8728.17438,Cluster-8728.99507,Cluster-8728.98454
GO:0007618	mating	biological_process	0.38221	1	1	699	66	106734	Cluster-8728.158349
GO:0005759	mitochondrial matrix	cellular_component	0.38276	1	1	699	72	106734	Cluster-8728.82331
GO:0008200	ion channel inhibitor activity	molecular_function	0.385	1	3	699	316	106734	Cluster-8728.120124,Cluster-8728.9773,Cluster-8728.23014
GO:0016248	channel inhibitor activity	molecular_function	0.385	1	3	699	316	106734	Cluster-8728.9773,Cluster-8728.120124,Cluster-8728.23014
GO:0090150	establishment of protein localization to membrane	biological_process	0.38529	1	6	699	683	106734	Cluster-8728.63228,Cluster-8728.132450,Cluster-8728.82342,Cluster-8728.102275,Cluster-8728.102273,Cluster-8728.98308
GO:0003723	RNA binding	molecular_function	0.38618	1	33	699	4338	106734	Cluster-8728.110495,Cluster-8728.97287,Cluster-8728.124753,Cluster-8728.70620,Cluster-8728.135378,Cluster-8728.70621,Cluster-8728.90197,Cluster-8728.57110,Cluster-8728.102275,Cluster-8728.9665,Cluster-8728.107362,Cluster-8728.51369,Cluster-8728.79779,Cluster-8728.77127,Cluster-8728.157343,Cluster-8728.101469,Cluster-8728.78998,Cluster-8728.51090,Cluster-8728.32208,Cluster-8728.136660,Cluster-8728…
GO:0050793	regulation of developmental process	biological_process	0.38661	1	2	699	196	106734	Cluster-1650.2,Cluster-8728.58324
GO:2001057	reactive nitrogen species metabolic process	biological_process	0.38717	1	1	699	69	106734	Cluster-8728.112873
GO:0009653	anatomical structure morphogenesis	biological_process	0.38842	1	6	699	721	106734	Cluster-8728.133202,Cluster-8728.160614,Cluster-1650.2,Cluster-8728.82630,Cluster-8728.46163,Cluster-8728.58324
GO:0048523	negative regulation of cellular process	biological_process	0.38856	1	7	699	841	106734	Cluster-8728.163039,Cluster-8728.19296,Cluster-8728.23104,Cluster-8728.90850,Cluster-8728.109527,Cluster-8728.58324,Cluster-8728.133694
GO:0010959	regulation of metal ion transport	biological_process	0.39163	1	1	699	76	106734	Cluster-8728.112663
GO:0003713	transcription coactivator activity	molecular_function	0.39247	1	1	699	78	106734	Cluster-8728.92450
GO:0006573	valine metabolic process	biological_process	0.39355	1	3	699	351	106734	Cluster-8728.100644,Cluster-8728.121050,Cluster-8728.116463
GO:0044003	modification by symbiont of host morphology or physiology	biological_process	0.39412	1	4	699	440	106734	Cluster-8728.79558,Cluster-8728.112671,Cluster-8728.112663,Cluster-8728.92699
GO:0005815	microtubule organizing center	cellular_component	0.39543	1	3	699	326	106734	Cluster-8728.135813,Cluster-8728.46163,Cluster-8728.160782
GO:0051640	organelle localization	biological_process	0.39624	1	1	699	69	106734	Cluster-8728.58324
GO:0051817	modification of morphology or physiology of other organism involved in symbiotic interaction	biological_process	0.39641	1	4	699	441	106734	Cluster-8728.79558,Cluster-8728.112671,Cluster-8728.92699,Cluster-8728.112663
GO:0006549	isoleucine metabolic process	biological_process	0.39843	1	3	699	355	106734	Cluster-8728.116463,Cluster-8728.121050,Cluster-8728.100644
GO:0043531	ADP binding	molecular_function	0.40109	1	9	699	1176	106734	Cluster-8728.95193,Cluster-8728.83478,Cluster-8728.138784,Cluster-8728.138785,Cluster-8728.114379,Cluster-8728.85009,Cluster-8728.116707,Cluster-8728.98308,Cluster-8728.99071
GO:0030077	plasma membrane light-harvesting complex	cellular_component	0.40193	1	1	699	69	106734	Cluster-8728.140626
GO:0042716	plasma membrane-derived chromatophore	cellular_component	0.40193	1	1	699	69	106734	Cluster-8728.140626
GO:0015085	calcium ion transmembrane transporter activity	molecular_function	0.40204	1	2	699	205	106734	Cluster-8728.97609,Cluster-8728.81680
GO:0004650	polygalacturonase activity	molecular_function	0.40263	1	2	699	206	106734	Cluster-8728.19667,Cluster-8728.156808
GO:0016872	intramolecular lyase activity	molecular_function	0.4036	1	1	699	84	106734	Cluster-8728.166703
GO:0051015	actin filament binding	molecular_function	0.40401	1	1	699	68	106734	Cluster-8728.100879
GO:0031300	intrinsic component of organelle membrane	cellular_component	0.40412	1	4	699	490	106734	Cluster-8728.82342,Cluster-8728.79779,Cluster-8728.124131,Cluster-8728.101843
GO:0031301	integral component of organelle membrane	cellular_component	0.40412	1	4	699	490	106734	Cluster-8728.82342,Cluster-8728.101843,Cluster-8728.79779,Cluster-8728.124131
GO:0016887	ATPase activity	molecular_function	0.40432	1	23	699	2919	106734	Cluster-8728.95193,Cluster-8728.70621,Cluster-8728.138784,Cluster-8728.76734,Cluster-8728.70620,Cluster-8728.99071,Cluster-8728.102273,Cluster-8728.101469,Cluster-8728.83478,Cluster-8728.81408,Cluster-8728.114379,Cluster-8728.131480,Cluster-8728.103963,Cluster-8728.131555,Cluster-8728.138785,Cluster-8728.107362,Cluster-8728.60873,Cluster-8728.85009,Cluster-8728.116707,Cluster-8728.98308,Cluster-8…
GO:0010558	negative regulation of macromolecule biosynthetic process	biological_process	0.40463	1	3	699	317	106734	Cluster-8728.109527,Cluster-8728.133694,Cluster-8728.90850
GO:0031327	negative regulation of cellular biosynthetic process	biological_process	0.40463	1	3	699	317	106734	Cluster-8728.109527,Cluster-8728.133694,Cluster-8728.90850
GO:0051172	negative regulation of nitrogen compound metabolic process	biological_process	0.40463	1	3	699	317	106734	Cluster-8728.90850,Cluster-8728.109527,Cluster-8728.133694
GO:2000113	negative regulation of cellular macromolecule biosynthetic process	biological_process	0.40463	1	3	699	317	106734	Cluster-8728.90850,Cluster-8728.133694,Cluster-8728.109527
GO:0072657	protein localization to membrane	biological_process	0.40595	1	6	699	698	106734	Cluster-8728.102275,Cluster-8728.82342,Cluster-8728.132450,Cluster-8728.63228,Cluster-8728.98308,Cluster-8728.102273
GO:0005737	cytoplasm	cellular_component	0.4061	1	87	699	12574	106734	Cluster-8728.21672,Cluster-8728.124753,Cluster-8728.100828,Cluster-8728.99535,Cluster-8728.104297,Cluster-8728.41129,Cluster-8728.89442,Cluster-8728.92510,Cluster-8728.58324,Cluster-8728.90197,Cluster-8728.28694,Cluster-8728.71568,Cluster-8728.119561,Cluster-8728.69994,Cluster-8728.7861,Cluster-8728.92562,Cluster-8728.156808,Cluster-8728.68580,Cluster-8728.78219,Cluster-8728.124131,Cluster-8728.1…
GO:0006406	mRNA export from nucleus	biological_process	0.4069	1	1	699	74	106734	Cluster-8728.99821
GO:0071166	ribonucleoprotein complex localization	biological_process	0.4069	1	1	699	74	106734	Cluster-8728.99821
GO:0071426	ribonucleoprotein complex export from nucleus	biological_process	0.4069	1	1	699	74	106734	Cluster-8728.99821
GO:0071427	mRNA-containing ribonucleoprotein complex export from nucleus	biological_process	0.4069	1	1	699	74	106734	Cluster-8728.99821
GO:0008716	D-alanine-D-alanine ligase activity	molecular_function	0.40744	1	1	699	66	106734	Cluster-8728.87794
GO:0046144	D-alanine family amino acid metabolic process	biological_process	0.40744	1	1	699	66	106734	Cluster-8728.87794
GO:0046436	D-alanine metabolic process	biological_process	0.40744	1	1	699	66	106734	Cluster-8728.87794
GO:0016567	protein ubiquitination	biological_process	0.40762	1	11	699	1359	106734	Cluster-8728.97776,Cluster-8728.102273,Cluster-8728.102275,Cluster-8728.72272,Cluster-8728.82253,Cluster-8728.26771,Cluster-8728.110535,Cluster-8728.115112,Cluster-8728.99193,Cluster-8728.15531,Cluster-8728.21905
GO:0052126	movement in host environment	biological_process	0.41075	1	3	699	339	106734	Cluster-8728.160053,Cluster-8728.154912,Cluster-8728.76734
GO:0052192	movement in environment of other organism involved in symbiotic interaction	biological_process	0.41075	1	3	699	339	106734	Cluster-8728.160053,Cluster-8728.154912,Cluster-8728.76734
GO:0001871	pattern binding	molecular_function	0.41189	1	3	699	347	106734	Cluster-8728.75498,Cluster-8728.146396,Cluster-8728.51369
GO:0030247	polysaccharide binding	molecular_function	0.41189	1	3	699	347	106734	Cluster-8728.75498,Cluster-8728.146396,Cluster-8728.51369
GO:0035821	modification of morphology or physiology of other organism	biological_process	0.41213	1	4	699	454	106734	Cluster-8728.112671,Cluster-8728.79558,Cluster-8728.112663,Cluster-8728.92699
GO:0007281	germ cell development	biological_process	0.41223	1	1	699	82	106734	Cluster-8728.133202
GO:0060478	acrosomal vesicle exocytosis	biological_process	0.41241	1	1	699	71	106734	Cluster-8728.41129
GO:0006558	L-phenylalanine metabolic process	biological_process	0.41305	1	3	699	351	106734	Cluster-8728.17438,Cluster-8728.99507,Cluster-8728.98454
GO:1902221	erythrose 4-phosphate/phosphoenolpyruvate family amino acid metabolic process	biological_process	0.41305	1	3	699	351	106734	Cluster-8728.98454,Cluster-8728.17438,Cluster-8728.99507
GO:0007276	gamete generation	biological_process	0.41445	1	2	699	201	106734	Cluster-8728.116393,Cluster-8728.133202
GO:0001907	killing by symbiont of host cells	biological_process	0.41519	1	1	699	71	106734	Cluster-8728.92699
GO:0044004	disruption by symbiont of host cell	biological_process	0.41519	1	1	699	71	106734	Cluster-8728.92699
GO:0004435	phosphatidylinositol phospholipase C activity	molecular_function	0.41633	1	1	699	83	106734	Cluster-8728.66245
GO:0006638	neutral lipid metabolic process	biological_process	0.41633	1	1	699	83	106734	Cluster-8728.66245
GO:0006639	acylglycerol metabolic process	biological_process	0.41633	1	1	699	83	106734	Cluster-8728.66245
GO:0046339	diacylglycerol metabolic process	biological_process	0.41633	1	1	699	83	106734	Cluster-8728.66245
GO:0046914	transition metal ion binding	molecular_function	0.41652	1	73	699	10014	106734	Cluster-8728.82136,Cluster-8728.3548,Cluster-8728.99142,Cluster-8728.104027,Cluster-8728.104598,Cluster-8728.83529,Cluster-8728.71529,Cluster-8728.131480,Cluster-8728.88646,Cluster-8728.97776,Cluster-8728.20525,Cluster-8728.66894,Cluster-8728.39619,Cluster-8728.166996,Cluster-8728.151557,Cluster-8728.120605,Cluster-8728.26771,Cluster-8728.115112,Cluster-8728.161642,Cluster-8728.138494,Cluster-872…
GO:0015097	mercury ion transmembrane transporter activity	molecular_function	0.41793	1	1	699	78	106734	Cluster-8728.108465
GO:0015694	mercury ion transport	biological_process	0.41793	1	1	699	78	106734	Cluster-8728.108465
GO:0046689	response to mercury ion	biological_process	0.41793	1	1	699	78	106734	Cluster-8728.108465
GO:0050787	detoxification of mercury ion	biological_process	0.41793	1	1	699	78	106734	Cluster-8728.108465
GO:0004629	phospholipase C activity	molecular_function	0.41862	1	1	699	84	106734	Cluster-8728.66245
GO:0046416	D-amino acid metabolic process	biological_process	0.41992	1	1	699	70	106734	Cluster-8728.87794
GO:0009099	valine biosynthetic process	biological_process	0.42026	1	1	699	80	106734	Cluster-8728.116463
GO:0051861	glycolipid binding	molecular_function	0.42093	1	1	699	85	106734	Cluster-8728.112663
GO:0051818	disruption of cells of other organism involved in symbiotic interaction	biological_process	0.42117	1	1	699	72	106734	Cluster-8728.92699
GO:0051883	killing of cells in other organism involved in symbiotic interaction	biological_process	0.42117	1	1	699	72	106734	Cluster-8728.92699
GO:0044801	single-organism membrane fusion	biological_process	0.42152	1	2	699	196	106734	Cluster-8728.27964,Cluster-8728.41129
GO:0008194	UDP-glycosyltransferase activity	molecular_function	0.42349	1	8	699	1048	106734	Cluster-8728.167696,Cluster-8728.102269,Cluster-8728.38047,Cluster-8728.106790,Cluster-8728.103080,Cluster-8728.84602,Cluster-8728.96768,Cluster-8728.85210
GO:0000160	phosphorelay signal transduction system	biological_process	0.42457	1	4	699	492	106734	Cluster-8728.110084,Cluster-8728.100696,Cluster-8728.129525,Cluster-8728.119849
GO:0043093	FtsZ-dependent cytokinesis	biological_process	0.42472	1	4	699	471	106734	Cluster-8728.21965,Cluster-8728.79779,Cluster-8728.160782,Cluster-8728.96880
GO:0070085	glycosylation	biological_process	0.42495	1	5	699	619	106734	Cluster-8728.97792,Cluster-8728.160093,Cluster-8728.82136,Cluster-8728.151557,Cluster-8728.123009
GO:0006122	mitochondrial electron transport, ubiquinol to cytochrome c	biological_process	0.42556	1	1	699	72	106734	Cluster-8728.41129
GO:0005834	heterotrimeric G-protein complex	cellular_component	0.42601	1	1	699	88	106734	Cluster-8728.74318
GO:0031234	extrinsic component of cytoplasmic side of plasma membrane	cellular_component	0.42601	1	1	699	88	106734	Cluster-8728.74318
GO:0007129	synapsis	biological_process	0.42642	1	1	699	68	106734	Cluster-8728.116393
GO:0007130	synaptonemal complex assembly	biological_process	0.42642	1	1	699	68	106734	Cluster-8728.116393
GO:0045143	homologous chromosome segregation	biological_process	0.42642	1	1	699	68	106734	Cluster-8728.116393
GO:0070192	chromosome organization involved in meiosis	biological_process	0.42642	1	1	699	68	106734	Cluster-8728.116393
GO:0070193	synaptonemal complex organization	biological_process	0.42642	1	1	699	68	106734	Cluster-8728.116393
GO:0044781	bacterial-type flagellum organization	biological_process	0.42697	1	1	699	77	106734	Cluster-8728.116393
GO:0000090	mitotic anaphase	biological_process	0.42701	1	1	699	77	106734	Cluster-8728.116463
GO:0051322	anaphase	biological_process	0.42701	1	1	699	77	106734	Cluster-8728.116463
GO:0016755	transferase activity, transferring amino-acyl groups	molecular_function	0.42705	1	2	699	196	106734	Cluster-8728.94657,Cluster-8728.81680
GO:0051087	chaperone binding	molecular_function	0.4272	1	2	699	210	106734	Cluster-8728.159472,Cluster-8728.94657
GO:0007186	G-protein coupled receptor signaling pathway	biological_process	0.42759	1	9	699	1184	106734	Cluster-8728.97600,Cluster-8728.92699,Cluster-8728.10249,Cluster-8728.20485,Cluster-8728.39783,Cluster-8728.125520,Cluster-8728.90390,Cluster-8728.43923,Cluster-8728.74318
GO:0005750	mitochondrial respiratory chain complex III	cellular_component	0.42807	1	1	699	73	106734	Cluster-8728.41129
GO:0045275	respiratory chain complex III	cellular_component	0.42807	1	1	699	73	106734	Cluster-8728.41129
GO:0015144	carbohydrate transmembrane transporter activity	molecular_function	0.42923	1	2	699	213	106734	Cluster-8728.117889,Cluster-8728.108465
GO:1901476	carbohydrate transporter activity	molecular_function	0.42923	1	2	699	213	106734	Cluster-8728.117889,Cluster-8728.108465
GO:0006891	intra-Golgi vesicle-mediated transport	biological_process	0.42998	1	2	699	212	106734	Cluster-8728.79779,Cluster-8728.92510
GO:0048278	vesicle docking	biological_process	0.43019	1	2	699	188	106734	Cluster-8728.92510,Cluster-8728.28694
GO:0009097	isoleucine biosynthetic process	biological_process	0.43077	1	1	699	84	106734	Cluster-8728.116463
GO:0009890	negative regulation of biosynthetic process	biological_process	0.43165	1	3	699	334	106734	Cluster-8728.109527,Cluster-8728.133694,Cluster-8728.90850
GO:0030838	positive regulation of actin filament polymerization	biological_process	0.43352	1	1	699	81	106734	Cluster-8728.58324
GO:0034314	Arp2/3 complex-mediated actin nucleation	biological_process	0.43352	1	1	699	81	106734	Cluster-8728.58324
GO:0045010	actin nucleation	biological_process	0.43352	1	1	699	81	106734	Cluster-8728.58324
GO:0032505	reproduction of a single-celled organism	biological_process	0.4337	1	4	699	478	106734	Cluster-8728.96880,Cluster-8728.160782,Cluster-8728.79779,Cluster-8728.21965
GO:0000413	protein peptidyl-prolyl isomerization	biological_process	0.43412	1	2	699	218	106734	Cluster-8728.63473,Cluster-8728.63464
GO:0003755	peptidyl-prolyl cis-trans isomerase activity	molecular_function	0.43412	1	2	699	218	106734	Cluster-8728.63473,Cluster-8728.63464
GO:0016859	cis-trans isomerase activity	molecular_function	0.43412	1	2	699	218	106734	Cluster-8728.63473,Cluster-8728.63464
GO:0051701	interaction with host	biological_process	0.43415	1	7	699	888	106734	Cluster-8728.79558,Cluster-8728.112671,Cluster-8728.76734,Cluster-8728.112663,Cluster-8728.154912,Cluster-8728.92699,Cluster-8728.160053
GO:0002683	negative regulation of immune system process	biological_process	0.43421	1	1	699	76	106734	Cluster-8728.79558
GO:0002698	negative regulation of immune effector process	biological_process	0.43421	1	1	699	76	106734	Cluster-8728.79558
GO:0002832	negative regulation of response to biotic stimulus	biological_process	0.43421	1	1	699	76	106734	Cluster-8728.79558
GO:0030683	evasion or tolerance by virus of host immune response	biological_process	0.43421	1	1	699	76	106734	Cluster-8728.79558
GO:0043901	negative regulation of multi-organism process	biological_process	0.43421	1	1	699	76	106734	Cluster-8728.79558
GO:0050687	negative regulation of defense response to virus	biological_process	0.43421	1	1	699	76	106734	Cluster-8728.79558
GO:0008199	ferric iron binding	molecular_function	0.43444	1	1	699	82	106734	Cluster-8728.78998
GO:0006873	cellular ion homeostasis	biological_process	0.43699	1	2	699	230	106734	Cluster-8728.81680,Cluster-8728.97609
GO:0006875	cellular metal ion homeostasis	biological_process	0.43699	1	2	699	230	106734	Cluster-8728.97609,Cluster-8728.81680
GO:0030003	cellular cation homeostasis	biological_process	0.43699	1	2	699	230	106734	Cluster-8728.81680,Cluster-8728.97609
GO:0031348	negative regulation of defense response	biological_process	0.43719	1	1	699	77	106734	Cluster-8728.79558
GO:0016725	oxidoreductase activity, acting on CH or CH2 groups	molecular_function	0.43747	1	1	699	78	106734	Cluster-8728.82110
GO:0000087	mitotic M phase	biological_process	0.43801	1	1	699	81	106734	Cluster-8728.116463
GO:0098763	mitotic cell cycle phase	biological_process	0.43801	1	1	699	81	106734	Cluster-8728.116463
GO:0005789	endoplasmic reticulum membrane	cellular_component	0.43816	1	8	699	1072	106734	Cluster-8728.82342,Cluster-8728.78910,Cluster-8728.81855,Cluster-8728.77127,Cluster-8728.101843,Cluster-8728.124131,Cluster-8728.89442,Cluster-8728.81680
GO:0048731	system development	biological_process	0.43825	1	3	699	349	106734	Cluster-8728.116463,Cluster-8728.46163,Cluster-8728.82630
GO:0006551	leucine metabolic process	biological_process	0.43887	1	3	699	377	106734	Cluster-8728.100644,Cluster-8728.121050,Cluster-8728.116463
GO:0009538	photosystem I reaction center	cellular_component	0.44099	1	1	699	87	106734	Cluster-8728.114881
GO:0004470	malic enzyme activity	molecular_function	0.44114	1	1	699	95	106734	Cluster-8728.103585
GO:0004471	malate dehydrogenase (decarboxylating) (NAD+) activity	molecular_function	0.44114	1	1	699	95	106734	Cluster-8728.103585
GO:0061687	detoxification of inorganic compound	biological_process	0.4418	1	1	699	85	106734	Cluster-8728.108465
GO:0098754	detoxification	biological_process	0.4418	1	1	699	85	106734	Cluster-8728.108465
GO:0017053	transcriptional repressor complex	cellular_component	0.4423	1	1	699	66	106734	Cluster-8728.70472
GO:0019028	viral capsid	cellular_component	0.44262	1	11	699	1399	106734	Cluster-8728.92510,Cluster-8728.116393,Cluster-8728.106778,Cluster-8728.92346,Cluster-8728.100644,Cluster-8728.71459,Cluster-8728.104843,Cluster-8728.157343,Cluster-8728.72138,Cluster-8728.121050,Cluster-8728.95796
GO:0019898	extrinsic component of membrane	cellular_component	0.44266	1	4	699	487	106734	Cluster-8728.96880,Cluster-8728.101963,Cluster-8728.74318,Cluster-8728.99535
GO:0070071	proton-transporting two-sector ATPase complex assembly	biological_process	0.44293	1	1	699	82	106734	Cluster-8728.145757
GO:0006518	peptide metabolic process	biological_process	0.44361	1	31	699	4587	106734	Cluster-8728.82443,Cluster-8728.112671,Cluster-8728.90490,Cluster-8728.22171,Cluster-8728.38425,Cluster-8728.90197,Cluster-8728.91871,Cluster-8728.92562,Cluster-8728.23395,Cluster-8728.60873,Cluster-8728.9665,Cluster-8728.78219,Cluster-8728.79779,Cluster-8728.124753,Cluster-8728.21672,Cluster-8728.122360,Cluster-8728.157343,Cluster-8728.97287,Cluster-8728.110495,Cluster-8728.77127,Cluster-8728.91…
GO:0003857	3-hydroxyacyl-CoA dehydrogenase activity	molecular_function	0.44487	1	2	699	233	106734	Cluster-8728.100644,Cluster-8728.121050
GO:0003854	3-beta-hydroxy-delta5-steroid dehydrogenase activity	molecular_function	0.44643	1	3	699	397	106734	Cluster-8728.96861,Cluster-8728.95432,Cluster-8728.93406
GO:0008207	C21-steroid hormone metabolic process	biological_process	0.44643	1	3	699	397	106734	Cluster-8728.96861,Cluster-8728.95432,Cluster-8728.93406
GO:0008209	androgen metabolic process	biological_process	0.44643	1	3	699	397	106734	Cluster-8728.96861,Cluster-8728.95432,Cluster-8728.93406
GO:0008210	estrogen metabolic process	biological_process	0.44643	1	3	699	397	106734	Cluster-8728.96861,Cluster-8728.93406,Cluster-8728.95432
GO:0016229	steroid dehydrogenase activity	molecular_function	0.44643	1	3	699	397	106734	Cluster-8728.95432,Cluster-8728.93406,Cluster-8728.96861
GO:0033764	steroid dehydrogenase activity, acting on the CH-OH group of donors, NAD or NADP as acceptor	molecular_function	0.44643	1	3	699	397	106734	Cluster-8728.96861,Cluster-8728.95432,Cluster-8728.93406
GO:0055065	metal ion homeostasis	biological_process	0.44813	1	2	699	236	106734	Cluster-8728.81680,Cluster-8728.97609
GO:0044702	single organism reproductive process	biological_process	0.44916	1	3	699	350	106734	Cluster-8728.116393,Cluster-8728.41129,Cluster-8728.133202
GO:0000394	RNA splicing, via endonucleolytic cleavage and ligation	biological_process	0.44994	1	1	699	79	106734	Cluster-8728.110535
GO:0006388	tRNA splicing, via endonucleolytic cleavage and ligation	biological_process	0.44994	1	1	699	79	106734	Cluster-8728.110535
GO:0006276	plasmid maintenance	biological_process	0.45059	1	1	699	79	106734	Cluster-8728.88029
GO:0016310	phosphorylation	biological_process	0.45085	1	63	699	9007	106734	Cluster-8728.116214,Cluster-8728.95661,Cluster-8728.112865,Cluster-8728.86801,Cluster-8728.113802,Cluster-8728.76727,Cluster-8728.121050,Cluster-8728.103732,Cluster-8728.99359,Cluster-8728.9665,Cluster-8728.71568,Cluster-8728.23248,Cluster-8728.129626,Cluster-8728.81029,Cluster-8728.103733,Cluster-8728.99821,Cluster-8728.97170,Cluster-8728.93399,Cluster-8728.41129,Cluster-8728.76492,Cluster-8728.…
GO:1990267	response to transition metal nanoparticle	biological_process	0.45207	1	1	699	88	106734	Cluster-8728.108465
GO:0005234	extracellular-glutamate-gated ion channel activity	molecular_function	0.45241	1	1	699	68	106734	Cluster-8728.92910
GO:0006935	chemotaxis	biological_process	0.45256	1	3	699	348	106734	Cluster-8728.167478,Cluster-8728.82630,Cluster-8728.46163
GO:0017080	sodium channel regulator activity	molecular_function	0.45306	1	1	699	89	106734	Cluster-8728.23014
GO:0019871	sodium channel inhibitor activity	molecular_function	0.45306	1	1	699	89	106734	Cluster-8728.23014
GO:0004402	histone acetyltransferase activity	molecular_function	0.45453	1	1	699	84	106734	Cluster-8728.30583
GO:0070469	respiratory chain	cellular_component	0.45477	1	4	699	493	106734	Cluster-8728.41129,Cluster-8728.109746,Cluster-8728.30014,Cluster-8728.27540
GO:0072329	monocarboxylic acid catabolic process	biological_process	0.45505	1	1	699	83	106734	Cluster-8728.130733
GO:0043269	regulation of ion transport	biological_process	0.45517	1	1	699	92	106734	Cluster-8728.112663
GO:0006026	aminoglycan catabolic process	biological_process	0.45607	1	2	699	217	106734	Cluster-8728.102132,Cluster-8728.105740
GO:0044275	cellular carbohydrate catabolic process	biological_process	0.45881	1	1	699	94	106734	Cluster-8728.130733
GO:0009372	quorum sensing	biological_process	0.45988	1	1	699	80	106734	Cluster-8728.78271
GO:0048872	homeostasis of number of cells	biological_process	0.45988	1	1	699	80	106734	Cluster-8728.78271
GO:0048874	homeostasis of number of cells in a free-living population	biological_process	0.45988	1	1	699	80	106734	Cluster-8728.78271
GO:0031640	killing of cells of other organism	biological_process	0.46061	1	1	699	85	106734	Cluster-8728.92699
GO:0044364	disruption of cells of other organism	biological_process	0.46061	1	1	699	85	106734	Cluster-8728.92699
GO:0019049	evasion or tolerance of host defenses by virus	biological_process	0.46185	1	1	699	85	106734	Cluster-8728.79558
GO:0019855	calcium channel inhibitor activity	molecular_function	0.46251	1	1	699	75	106734	Cluster-8728.120124
GO:0034212	peptide N-acetyltransferase activity	molecular_function	0.46496	1	1	699	87	106734	Cluster-8728.30583
GO:0061733	peptide-lysine-N-acetyltransferase activity	molecular_function	0.46496	1	1	699	87	106734	Cluster-8728.30583
GO:0055082	cellular chemical homeostasis	biological_process	0.46601	1	2	699	243	106734	Cluster-8728.97609,Cluster-8728.81680
GO:0046148	pigment biosynthetic process	biological_process	0.46703	1	4	699	503	106734	Cluster-8728.126721,Cluster-8728.87794,Cluster-8728.95796,Cluster-8728.130733
GO:0044877	macromolecular complex binding	molecular_function	0.46771	1	12	699	1621	106734	Cluster-8728.116463,Cluster-8728.111740,Cluster-8728.161127,Cluster-8728.106350,Cluster-8728.43923,Cluster-8728.58324,Cluster-8728.111875,Cluster-8728.90390,Cluster-8728.111871,Cluster-8728.10249,Cluster-8728.39783,Cluster-8728.100879
GO:0006417	regulation of translation	biological_process	0.46783	1	8	699	1006	106734	Cluster-8728.9665,Cluster-8728.124753,Cluster-8728.97287,Cluster-8728.90197,Cluster-8728.77127,Cluster-8728.38425,Cluster-8728.93603,Cluster-8728.79779
GO:0034248	regulation of cellular amide metabolic process	biological_process	0.46783	1	8	699	1006	106734	Cluster-8728.38425,Cluster-8728.90197,Cluster-8728.77127,Cluster-8728.97287,Cluster-8728.124753,Cluster-8728.9665,Cluster-8728.79779,Cluster-8728.93603
GO:0007340	acrosome reaction	biological_process	0.46926	1	1	699	84	106734	Cluster-8728.41129
GO:0007342	fusion of sperm to egg plasma membrane	biological_process	0.46926	1	1	699	84	106734	Cluster-8728.41129
GO:0017156	calcium ion-dependent exocytosis	biological_process	0.46926	1	1	699	84	106734	Cluster-8728.41129
GO:0045026	plasma membrane fusion	biological_process	0.46926	1	1	699	84	106734	Cluster-8728.41129
GO:0045263	proton-transporting ATP synthase complex, coupling factor F(o)	cellular_component	0.46978	1	3	699	390	106734	Cluster-8728.92699,Cluster-8728.106350,Cluster-8728.56119
GO:0032268	regulation of cellular protein metabolic process	biological_process	0.47033	1	12	699	1570	106734	Cluster-8728.79779,Cluster-8728.19296,Cluster-8728.93603,Cluster-8728.77127,Cluster-8728.90197,Cluster-8728.38425,Cluster-8728.97287,Cluster-8728.163039,Cluster-8728.124753,Cluster-8728.9665,Cluster-8728.81029,Cluster-8728.23104
GO:0042600	chorion	cellular_component	0.47085	1	1	699	103	106734	Cluster-8728.81029
GO:0004499	N,N-dimethylaniline monooxygenase activity	molecular_function	0.47149	1	1	699	98	106734	Cluster-8728.126721
GO:0009110	vitamin biosynthetic process	biological_process	0.47256	1	7	699	912	106734	Cluster-8728.99507,Cluster-8728.106895,Cluster-8728.125377,Cluster-8728.68580,Cluster-8728.108302,Cluster-8728.161127,Cluster-8728.98454
GO:0042364	water-soluble vitamin biosynthetic process	biological_process	0.47256	1	7	699	912	106734	Cluster-8728.98454,Cluster-8728.108302,Cluster-8728.161127,Cluster-8728.125377,Cluster-8728.68580,Cluster-8728.106895,Cluster-8728.99507
GO:0022618	ribonucleoprotein complex assembly	biological_process	0.473	1	1	699	88	106734	Cluster-8728.106350
GO:0046983	protein dimerization activity	molecular_function	0.47331	1	15	699	2114	106734	Cluster-8728.153032,Cluster-8728.127265,Cluster-8728.46267,Cluster-8728.39120,Cluster-8728.98909,Cluster-8728.94657,Cluster-8728.94173,Cluster-8728.74836,Cluster-8728.39121,Cluster-8728.90197,Cluster-8728.141540,Cluster-8728.145054,Cluster-8728.108662,Cluster-8728.159472,Cluster-8728.39122
GO:0030151	molybdenum ion binding	molecular_function	0.47352	1	1	699	89	106734	Cluster-8728.83529
GO:0051270	regulation of cellular component movement	biological_process	0.47375	1	1	699	90	106734	Cluster-8728.58324
GO:2000145	regulation of cell motility	biological_process	0.47375	1	1	699	90	106734	Cluster-8728.58324
GO:0018208	peptidyl-proline modification	biological_process	0.47459	1	2	699	233	106734	Cluster-8728.63473,Cluster-8728.63464
GO:0009898	cytoplasmic side of plasma membrane	cellular_component	0.4746	1	1	699	101	106734	Cluster-8728.74318
GO:0098552	side of membrane	cellular_component	0.4746	1	1	699	101	106734	Cluster-8728.74318
GO:0098562	cytoplasmic side of membrane	cellular_component	0.4746	1	1	699	101	106734	Cluster-8728.74318
GO:0003873	6-phosphofructo-2-kinase activity	molecular_function	0.47559	1	1	699	101	106734	Cluster-8728.132450
GO:0008053	mitochondrial fusion	biological_process	0.4762	1	1	699	92	106734	Cluster-8728.27964
GO:0005791	rough endoplasmic reticulum	cellular_component	0.47744	1	1	699	102	106734	Cluster-8728.82342
GO:0030867	rough endoplasmic reticulum membrane	cellular_component	0.47744	1	1	699	102	106734	Cluster-8728.82342
GO:0007009	plasma membrane organization	biological_process	0.47802	1	1	699	96	106734	Cluster-8728.33978
GO:0006108	malate metabolic process	biological_process	0.47833	1	1	699	107	106734	Cluster-8728.103585
GO:0019904	protein domain specific binding	molecular_function	0.47937	1	1	699	79	106734	Cluster-8728.116393
GO:0008982	protein-N(PI)-phosphohistidine-sugar phosphotransferase activity	molecular_function	0.47978	1	1	699	92	106734	Cluster-8728.117889
GO:0009357	protein-N(PI)-phosphohistidine-sugar phosphotransferase complex	cellular_component	0.47978	1	1	699	92	106734	Cluster-8728.117889
GO:0016875	ligase activity, forming carbon-oxygen bonds	molecular_function	0.48046	1	5	699	613	106734	Cluster-8728.110495,Cluster-8728.157343,Cluster-8728.25428,Cluster-8728.55743,Cluster-8728.60873
GO:0016876	ligase activity, forming aminoacyl-tRNA and related compounds	molecular_function	0.48046	1	5	699	613	106734	Cluster-8728.110495,Cluster-8728.25428,Cluster-8728.157343,Cluster-8728.55743,Cluster-8728.60873
GO:0042175	nuclear outer membrane-endoplasmic reticulum membrane network	cellular_component	0.48087	1	8	699	1109	106734	Cluster-8728.78910,Cluster-8728.77127,Cluster-8728.81855,Cluster-8728.82342,Cluster-8728.124131,Cluster-8728.101843,Cluster-8728.81680,Cluster-8728.89442
GO:0040012	regulation of locomotion	biological_process	0.48089	1	1	699	93	106734	Cluster-8728.58324
GO:0009231	riboflavin biosynthetic process	biological_process	0.48089	1	1	699	86	106734	Cluster-8728.125377
GO:0042727	flavin-containing compound biosynthetic process	biological_process	0.48089	1	1	699	86	106734	Cluster-8728.125377
GO:0042330	taxis	biological_process	0.48143	1	3	699	363	106734	Cluster-8728.167478,Cluster-8728.46163,Cluster-8728.82630
GO:0032102	negative regulation of response to external stimulus	biological_process	0.48162	1	1	699	89	106734	Cluster-8728.79558
GO:0006814	sodium ion transport	biological_process	0.48165	1	5	699	667	106734	Cluster-8728.125978,Cluster-8728.104297,Cluster-8728.52743,Cluster-8728.70300,Cluster-8728.98611
GO:0001906	cell killing	biological_process	0.48264	1	1	699	92	106734	Cluster-8728.92699
GO:0008299	isoprenoid biosynthetic process	biological_process	0.4827	1	5	699	650	106734	Cluster-8728.89442,Cluster-8728.82110,Cluster-8728.130733,Cluster-8728.95796,Cluster-8728.126721
GO:0018874	benzoate metabolic process	biological_process	0.48322	1	2	699	252	106734	Cluster-8728.100644,Cluster-8728.121050
GO:0016655	oxidoreductase activity, acting on NAD(P)H, quinone or similar compound as acceptor	molecular_function	0.48334	1	3	699	367	106734	Cluster-8728.70300,Cluster-8728.93085,Cluster-8728.41129
GO:0015276	ligand-gated ion channel activity	molecular_function	0.48335	1	3	699	369	106734	Cluster-8728.81680,Cluster-8728.97609,Cluster-8728.92910
GO:0022834	ligand-gated channel activity	molecular_function	0.48335	1	3	699	369	106734	Cluster-8728.92910,Cluster-8728.97609,Cluster-8728.81680
GO:0051246	regulation of protein metabolic process	biological_process	0.48392	1	12	699	1586	106734	Cluster-8728.124753,Cluster-8728.163039,Cluster-8728.97287,Cluster-8728.90197,Cluster-8728.38425,Cluster-8728.77127,Cluster-8728.23104,Cluster-8728.81029,Cluster-8728.9665,Cluster-8728.19296,Cluster-8728.93603,Cluster-8728.79779
GO:0035091	phosphatidylinositol binding	molecular_function	0.48416	1	1	699	85	106734	Cluster-8728.112663
GO:0006720	isoprenoid metabolic process	biological_process	0.48418	1	5	699	652	106734	Cluster-8728.126721,Cluster-8728.130733,Cluster-8728.95796,Cluster-8728.82110,Cluster-8728.89442
GO:0006011	UDP-glucose metabolic process	biological_process	0.48444	1	2	699	270	106734	Cluster-8728.84602,Cluster-8728.105740
GO:0072509	divalent inorganic cation transmembrane transporter activity	molecular_function	0.48497	1	6	699	797	106734	Cluster-8728.97609,Cluster-8728.76734,Cluster-8728.108465,Cluster-8728.81680,Cluster-8728.106895,Cluster-8728.110144
GO:0007131	reciprocal meiotic recombination	biological_process	0.48531	1	1	699	82	106734	Cluster-8728.116393
GO:0035825	reciprocal DNA recombination	biological_process	0.48531	1	1	699	82	106734	Cluster-8728.116393
GO:0016881	acid-amino acid ligase activity	molecular_function	0.48591	1	2	699	231	106734	Cluster-8728.134956,Cluster-8728.87794
GO:0019033	viral tegument	cellular_component	0.48611	1	1	699	88	106734	Cluster-8728.95623
GO:1901659	glycosyl compound biosynthetic process	biological_process	0.48651	1	7	699	990	106734	Cluster-8728.56119,Cluster-8728.108302,Cluster-8728.97912,Cluster-8728.92699,Cluster-8728.106350,Cluster-8728.166703,Cluster-8728.40062
GO:0022406	membrane docking	biological_process	0.48669	1	2	699	215	106734	Cluster-8728.28694,Cluster-8728.92510
GO:0006629	lipid metabolic process	biological_process	0.48713	1	33	699	4702	106734	Cluster-8728.88646,Cluster-8728.95432,Cluster-8728.55743,Cluster-8728.82136,Cluster-8728.95796,Cluster-8728.38047,Cluster-8728.151557,Cluster-8728.114881,Cluster-8728.130733,Cluster-8728.100644,Cluster-8728.106790,Cluster-8728.93406,Cluster-8728.161292,Cluster-8728.25428,Cluster-8728.126721,Cluster-8728.81592,Cluster-8728.121050,Cluster-8728.156808,Cluster-8728.102132,Cluster-8728.19667,Cluster-8…
GO:0010608	posttranscriptional regulation of gene expression	biological_process	0.48743	1	8	699	1024	106734	Cluster-8728.93603,Cluster-8728.79779,Cluster-8728.124753,Cluster-8728.38425,Cluster-8728.77127,Cluster-8728.90197,Cluster-8728.97287,Cluster-8728.9665
GO:0018995	host	cellular_component	0.48927	1	5	699	659	106734	Cluster-8728.40440,Cluster-8728.72138,Cluster-8728.13090,Cluster-8728.99969,Cluster-8728.40062
GO:0043657	host cell	cellular_component	0.48927	1	5	699	659	106734	Cluster-8728.99969,Cluster-8728.40062,Cluster-8728.72138,Cluster-8728.40440,Cluster-8728.13090
GO:0061630	ubiquitin protein ligase activity	molecular_function	0.48989	1	2	699	221	106734	Cluster-8728.99193,Cluster-8728.72272
GO:0061659	ubiquitin-like protein ligase activity	molecular_function	0.48989	1	2	699	221	106734	Cluster-8728.72272,Cluster-8728.99193
GO:0015079	potassium ion transmembrane transporter activity	molecular_function	0.49001	1	4	699	515	106734	Cluster-8728.102708,Cluster-8728.108768,Cluster-8728.81687,Cluster-8728.105778
GO:0033013	tetrapyrrole metabolic process	biological_process	0.49429	1	6	699	815	106734	Cluster-8728.161127,Cluster-8728.20406,Cluster-8728.68580,Cluster-8728.13226,Cluster-8728.106895,Cluster-8728.130733
GO:0005179	hormone activity	molecular_function	0.49527	1	4	699	536	106734	Cluster-8728.58246,Cluster-8728.81958,Cluster-8728.23883,Cluster-8728.158349
GO:0048584	positive regulation of response to stimulus	biological_process	0.49537	1	2	699	228	106734	Cluster-8728.102275,Cluster-8728.102273
GO:0009056	catabolic process	biological_process	0.49583	1	36	699	5201	106734	Cluster-8728.99535,Cluster-8728.87269,Cluster-8728.71459,Cluster-8728.102000,Cluster-8728.125377,Cluster-8728.120033,Cluster-8728.105740,Cluster-8728.159472,Cluster-8728.92510,Cluster-8728.103733,Cluster-8728.103732,Cluster-8728.39444,Cluster-8728.121050,Cluster-8728.102132,Cluster-8728.99359,Cluster-8728.72272,Cluster-8728.13226,Cluster-8728.121749,Cluster-8728.18126,Cluster-8728.113802,Cluster-…
GO:0060589	nucleoside-triphosphatase regulator activity	molecular_function	0.49648	1	5	699	660	106734	Cluster-8728.94657,Cluster-8728.159472,Cluster-8728.17620,Cluster-8728.104297,Cluster-8728.99142
GO:0006633	fatty acid biosynthetic process	biological_process	0.49677	1	4	699	564	106734	Cluster-8728.156808,Cluster-8728.19667,Cluster-8728.121050,Cluster-8728.100644
GO:2001070	starch binding	molecular_function	0.49762	1	1	699	98	106734	Cluster-8728.51369
GO:0006553	lysine metabolic process	biological_process	0.49775	1	4	699	542	106734	Cluster-8728.99229,Cluster-8728.100644,Cluster-8728.121050,Cluster-8728.99221
GO:0005578	proteinaceous extracellular matrix	cellular_component	0.49846	1	3	699	383	106734	Cluster-8728.156291,Cluster-8728.103425,Cluster-8728.134787
GO:0048522	positive regulation of cellular process	biological_process	0.4997	1	9	699	1208	106734	Cluster-8728.102275,Cluster-8728.33312,Cluster-8728.46163,Cluster-8728.102273,Cluster-8728.87269,Cluster-8728.18126,Cluster-8728.112663,Cluster-8728.135813,Cluster-8728.58324
GO:0009081	branched-chain amino acid metabolic process	biological_process	0.4998	1	3	699	416	106734	Cluster-8728.121050,Cluster-8728.100644,Cluster-8728.116463
GO:0034754	cellular hormone metabolic process	biological_process	0.50233	1	3	699	430	106734	Cluster-8728.96861,Cluster-8728.93406,Cluster-8728.95432
GO:0042445	hormone metabolic process	biological_process	0.50233	1	3	699	430	106734	Cluster-8728.95432,Cluster-8728.93406,Cluster-8728.96861
GO:0005231	excitatory extracellular ligand-gated ion channel activity	molecular_function	0.5025	1	1	699	84	106734	Cluster-8728.92910
GO:0044215	other organism	cellular_component	0.50302	1	5	699	671	106734	Cluster-8728.99969,Cluster-8728.40062,Cluster-8728.40440,Cluster-8728.72138,Cluster-8728.13090
GO:0044216	other organism cell	cellular_component	0.50302	1	5	699	671	106734	Cluster-8728.72138,Cluster-8728.40440,Cluster-8728.13090,Cluster-8728.99969,Cluster-8728.40062
GO:0044217	other organism part	cellular_component	0.50302	1	5	699	671	106734	Cluster-8728.40062,Cluster-8728.99969,Cluster-8728.40440,Cluster-8728.72138,Cluster-8728.13090
GO:0000917	barrier septum assembly	biological_process	0.50306	1	4	699	520	106734	Cluster-8728.79779,Cluster-8728.21965,Cluster-8728.96880,Cluster-8728.160782
GO:0090529	cell septum assembly	biological_process	0.50306	1	4	699	520	106734	Cluster-8728.96880,Cluster-8728.160782,Cluster-8728.21965,Cluster-8728.79779
GO:0005852	eukaryotic translation initiation factor 3 complex	cellular_component	0.5031	1	1	699	91	106734	Cluster-8728.93603
GO:0032506	cytokinetic process	biological_process	0.50375	1	4	699	521	106734	Cluster-8728.96880,Cluster-8728.160782,Cluster-8728.79779,Cluster-8728.21965
GO:1902410	mitotic cytokinetic process	biological_process	0.50375	1	4	699	521	106734	Cluster-8728.79779,Cluster-8728.21965,Cluster-8728.160782,Cluster-8728.96880
GO:0044427	chromosomal part	cellular_component	0.50463	1	21	699	2829	106734	Cluster-8728.21965,Cluster-8728.70621,Cluster-8728.94283,Cluster-8728.70620,Cluster-8728.102273,Cluster-8728.79261,Cluster-8728.101469,Cluster-8728.81408,Cluster-8728.19667,Cluster-8728.79779,Cluster-8728.116463,Cluster-8728.103963,Cluster-8728.131480,Cluster-8728.132450,Cluster-8728.161127,Cluster-8728.107362,Cluster-8728.111740,Cluster-8728.156808,Cluster-8728.161080,Cluster-8728.60873,Cluster-…
GO:0007049	cell cycle	biological_process	0.50468	1	19	699	2645	106734	Cluster-8728.81029,Cluster-8728.156808,Cluster-8728.94658,Cluster-8728.74318,Cluster-8728.79779,Cluster-8728.19667,Cluster-8728.70472,Cluster-8728.116463,Cluster-8728.68326,Cluster-8728.109527,Cluster-8728.104967,Cluster-8728.71459,Cluster-8728.94657,Cluster-8728.21965,Cluster-8728.35127,Cluster-8728.96880,Cluster-8728.160782,Cluster-8728.159472,Cluster-8728.116393
GO:0015093	ferrous iron transmembrane transporter activity	molecular_function	0.50489	1	3	699	371	106734	Cluster-8728.110144,Cluster-8728.106895,Cluster-8728.76734
GO:0015684	ferrous iron transport	biological_process	0.50489	1	3	699	371	106734	Cluster-8728.76734,Cluster-8728.110144,Cluster-8728.106895
GO:0010817	regulation of hormone levels	biological_process	0.50492	1	3	699	432	106734	Cluster-8728.96861,Cluster-8728.95432,Cluster-8728.93406
GO:0008380	RNA splicing	biological_process	0.50571	1	4	699	495	106734	Cluster-8728.102132,Cluster-8728.17620,Cluster-8728.110535,Cluster-8728.98909
GO:0006664	glycolipid metabolic process	biological_process	0.50605	1	7	699	899	106734	Cluster-8728.105740,Cluster-8728.85210,Cluster-8728.88646,Cluster-8728.102132,Cluster-8728.38047,Cluster-8728.81855,Cluster-8728.167696
GO:0016462	pyrophosphatase activity	molecular_function	0.50683	1	39	699	5398	106734	Cluster-8728.138784,Cluster-8728.76734,Cluster-8728.73566,Cluster-8728.97293,Cluster-8728.95193,Cluster-8728.27964,Cluster-8728.138880,Cluster-8728.101469,Cluster-8728.99071,Cluster-8728.39783,Cluster-8728.102273,Cluster-8728.131480,Cluster-8728.114379,Cluster-8728.132450,Cluster-8728.103963,Cluster-8728.90152,Cluster-8728.131555,Cluster-8728.71930,Cluster-8728.90390,Cluster-8728.62976,Cluster-87…
GO:0002697	regulation of immune effector process	biological_process	0.50732	1	1	699	96	106734	Cluster-8728.79558
GO:0050688	regulation of defense response to virus	biological_process	0.50732	1	1	699	96	106734	Cluster-8728.79558
GO:0050690	regulation of defense response to virus by virus	biological_process	0.50732	1	1	699	96	106734	Cluster-8728.79558
GO:0007219	Notch signaling pathway	biological_process	0.51012	1	1	699	95	106734	Cluster-8728.115112
GO:0017111	nucleoside-triphosphatase activity	molecular_function	0.5113	1	38	699	5264	106734	Cluster-8728.106895,Cluster-8728.70621,Cluster-8728.79261,Cluster-8728.110144,Cluster-8728.10249,Cluster-8728.70620,Cluster-8728.107362,Cluster-8728.161127,Cluster-8728.138785,Cluster-8728.43923,Cluster-8728.81408,Cluster-8728.83478,Cluster-8728.102275,Cluster-8728.129970,Cluster-8728.116707,Cluster-8728.76734,Cluster-8728.138784,Cluster-8728.73566,Cluster-8728.97293,Cluster-8728.138880,Cluster-8…
GO:0009098	leucine biosynthetic process	biological_process	0.51184	1	1	699	106	106734	Cluster-8728.116463
GO:0006550	isoleucine catabolic process	biological_process	0.51282	1	2	699	271	106734	Cluster-8728.121050,Cluster-8728.100644
GO:0006552	leucine catabolic process	biological_process	0.51282	1	2	699	271	106734	Cluster-8728.100644,Cluster-8728.121050
GO:0006574	valine catabolic process	biological_process	0.51282	1	2	699	271	106734	Cluster-8728.121050,Cluster-8728.100644
GO:0009083	branched-chain amino acid catabolic process	biological_process	0.51282	1	2	699	271	106734	Cluster-8728.100644,Cluster-8728.121050
GO:0030660	Golgi-associated vesicle membrane	cellular_component	0.51342	1	1	699	102	106734	Cluster-8728.99535
GO:0003964	RNA-directed DNA polymerase activity	molecular_function	0.51454	1	1	699	97	106734	Cluster-8728.129626
GO:0006278	RNA-dependent DNA replication	biological_process	0.51454	1	1	699	97	106734	Cluster-8728.129626
GO:0005798	Golgi-associated vesicle	cellular_component	0.51564	1	1	699	103	106734	Cluster-8728.99535
GO:0016831	carboxy-lyase activity	molecular_function	0.51642	1	5	699	706	106734	Cluster-8728.98454,Cluster-8728.99507,Cluster-8728.122224,Cluster-8728.104297,Cluster-8728.52743
GO:0044798	nuclear transcription factor complex	cellular_component	0.5171	1	2	699	253	106734	Cluster-8728.109145,Cluster-8728.149539
GO:0090575	RNA polymerase II transcription factor complex	cellular_component	0.5171	1	2	699	253	106734	Cluster-8728.109145,Cluster-8728.149539
GO:0020012	evasion or tolerance of host immune response	biological_process	0.51715	1	1	699	93	106734	Cluster-8728.79558
GO:0051805	evasion or tolerance of immune response of other organism involved in symbiotic interaction	biological_process	0.51715	1	1	699	93	106734	Cluster-8728.79558
GO:0052564	response to immune response of other organism involved in symbiotic interaction	biological_process	0.51715	1	1	699	93	106734	Cluster-8728.79558
GO:0052572	response to host immune response	biological_process	0.51715	1	1	699	93	106734	Cluster-8728.79558
GO:0046912	transferase activity, transferring acyl groups, acyl groups converted into alkyl on transfer	molecular_function	0.51745	1	1	699	111	106734	Cluster-8728.116463
GO:0000428	DNA-directed RNA polymerase complex	cellular_component	0.51747	1	3	699	414	106734	Cluster-8728.149539,Cluster-34171.1,Cluster-8728.109145
GO:0055029	nuclear DNA-directed RNA polymerase complex	cellular_component	0.51747	1	3	699	414	106734	Cluster-8728.149539,Cluster-34171.1,Cluster-8728.109145
GO:0045156	electron transporter, transferring electrons within the cyclic electron transport pathway of photosynthesis activity	molecular_function	0.51761	1	1	699	93	106734	Cluster-8728.140626
GO:0006412	translation	biological_process	0.51781	1	27	699	4146	106734	Cluster-8728.124753,Cluster-8728.21672,Cluster-8728.110495,Cluster-8728.77127,Cluster-8728.157343,Cluster-8728.122360,Cluster-8728.97287,Cluster-8728.110994,Cluster-8728.92312,Cluster-8728.99973,Cluster-8728.82331,Cluster-8728.149539,Cluster-8728.18814,Cluster-8728.93603,Cluster-8728.112663,Cluster-8728.86794,Cluster-8728.94379,Cluster-8728.112671,Cluster-8728.38425,Cluster-8728.90197,Cluster-872…
GO:0019888	protein phosphatase regulator activity	molecular_function	0.51969	1	1	699	105	106734	Cluster-8728.84811
GO:0070569	uridylyltransferase activity	molecular_function	0.51978	1	1	699	91	106734	Cluster-8728.133572
GO:1901575	organic substance catabolic process	biological_process	0.52015	1	28	699	4117	106734	Cluster-8728.20406,Cluster-8728.112865,Cluster-8728.66245,Cluster-8728.88655,Cluster-8728.118672,Cluster-8728.86801,Cluster-8728.113802,Cluster-8728.97912,Cluster-8728.121749,Cluster-8728.13226,Cluster-8728.72272,Cluster-8728.99359,Cluster-8728.88646,Cluster-8728.102132,Cluster-8728.121050,Cluster-8728.39444,Cluster-8728.103732,Cluster-8728.113805,Cluster-8728.103733,Cluster-8728.92510,Cluster-87…
GO:0015937	coenzyme A biosynthetic process	biological_process	0.52049	1	1	699	113	106734	Cluster-8728.108302
GO:0033866	nucleoside bisphosphate biosynthetic process	biological_process	0.52049	1	1	699	113	106734	Cluster-8728.108302
GO:0034030	ribonucleoside bisphosphate biosynthetic process	biological_process	0.52049	1	1	699	113	106734	Cluster-8728.108302
GO:0034033	purine nucleoside bisphosphate biosynthetic process	biological_process	0.52049	1	1	699	113	106734	Cluster-8728.108302
GO:0030173	integral component of Golgi membrane	cellular_component	0.52106	1	1	699	115	106734	Cluster-8728.79779
GO:0031228	intrinsic component of Golgi membrane	cellular_component	0.52106	1	1	699	115	106734	Cluster-8728.79779
GO:0044423	virion part	cellular_component	0.52216	1	17	699	2341	106734	Cluster-8728.100644,Cluster-8728.90797,Cluster-8728.160053,Cluster-8728.92346,Cluster-8728.106778,Cluster-8728.92510,Cluster-8728.116393,Cluster-8728.95796,Cluster-8728.154912,Cluster-8728.72138,Cluster-8728.157343,Cluster-8728.71459,Cluster-8728.104843,Cluster-8728.78998,Cluster-8728.95623,Cluster-8728.161080,Cluster-8728.121050
GO:0006974	cellular response to DNA damage stimulus	biological_process	0.52239	1	19	699	2535	106734	Cluster-8728.70621,Cluster-8728.112663,Cluster-8728.130733,Cluster-8728.79261,Cluster-8728.101469,Cluster-8728.17355,Cluster-8728.97287,Cluster-8728.70620,Cluster-8728.109527,Cluster-8728.102273,Cluster-8728.103963,Cluster-8728.131480,Cluster-8728.107362,Cluster-8728.161127,Cluster-8728.81408,Cluster-8728.112671,Cluster-8728.131885,Cluster-8728.102275,Cluster-8728.133572
GO:0003910	DNA ligase (ATP) activity	molecular_function	0.52244	1	1	699	90	106734	Cluster-8728.133572
GO:0000281	mitotic cytokinesis	biological_process	0.52272	1	4	699	535	106734	Cluster-8728.96880,Cluster-8728.160782,Cluster-8728.21965,Cluster-8728.79779
GO:0061640	cytoskeleton-dependent cytokinesis	biological_process	0.52272	1	4	699	535	106734	Cluster-8728.21965,Cluster-8728.79779,Cluster-8728.160782,Cluster-8728.96880
GO:0000145	exocyst	cellular_component	0.5234	1	2	699	228	106734	Cluster-8728.92510,Cluster-8728.28694
GO:0043038	amino acid activation	biological_process	0.5236	1	5	699	646	106734	Cluster-8728.60873,Cluster-8728.55743,Cluster-8728.157343,Cluster-8728.25428,Cluster-8728.110495
GO:0043039	tRNA aminoacylation	biological_process	0.5236	1	5	699	646	106734	Cluster-8728.60873,Cluster-8728.157343,Cluster-8728.25428,Cluster-8728.110495,Cluster-8728.55743
GO:0044703	multi-organism reproductive process	biological_process	0.52401	1	5	699	687	106734	Cluster-8728.116393,Cluster-8728.133202,Cluster-8728.41129,Cluster-8728.158349,Cluster-8728.122609
GO:0000346	transcription export complex	cellular_component	0.52437	1	1	699	107	106734	Cluster-8728.7676
GO:0000445	THO complex part of transcription export complex	cellular_component	0.52437	1	1	699	107	106734	Cluster-8728.7676
GO:0019201	nucleotide kinase activity	molecular_function	0.52458	1	2	699	246	106734	Cluster-8728.81855,Cluster-8728.101469
GO:0004017	adenylate kinase activity	molecular_function	0.52665	1	1	699	96	106734	Cluster-8728.81855
GO:0004427	inorganic diphosphatase activity	molecular_function	0.5272	1	1	699	108	106734	Cluster-8728.141004
GO:0005342	organic acid transmembrane transporter activity	molecular_function	0.5277	1	2	699	254	106734	Cluster-8728.108465,Cluster-8728.113132
GO:0046943	carboxylic acid transmembrane transporter activity	molecular_function	0.5277	1	2	699	254	106734	Cluster-8728.113132,Cluster-8728.108465
GO:0004549	tRNA-specific ribonuclease activity	molecular_function	0.52819	1	1	699	107	106734	Cluster-8728.110535
GO:0019048	modulation by virus of host morphology or physiology	biological_process	0.53069	1	3	699	390	106734	Cluster-8728.112663,Cluster-8728.79558,Cluster-8728.112671
GO:0019012	virion	cellular_component	0.53151	1	19	699	2619	106734	Cluster-8728.157343,Cluster-8728.71459,Cluster-8728.104843,Cluster-8728.78998,Cluster-8728.95796,Cluster-8728.72138,Cluster-8728.154912,Cluster-8728.108616,Cluster-8728.106778,Cluster-8728.92346,Cluster-8728.92510,Cluster-8728.116393,Cluster-8728.79558,Cluster-8728.100644,Cluster-8728.160053,Cluster-8728.90797,Cluster-8728.161080,Cluster-8728.121050,Cluster-8728.95623
GO:0044432	endoplasmic reticulum part	cellular_component	0.53163	1	8	699	1168	106734	Cluster-8728.124131,Cluster-8728.101843,Cluster-8728.81680,Cluster-8728.89442,Cluster-8728.78910,Cluster-8728.77127,Cluster-8728.81855,Cluster-8728.82342
GO:0051259	protein oligomerization	biological_process	0.53218	1	3	699	372	106734	Cluster-8728.21965,Cluster-8728.71459,Cluster-8728.100853
GO:0042025	host cell nucleus	cellular_component	0.53322	1	3	699	403	106734	Cluster-8728.40440,Cluster-8728.72138,Cluster-8728.13090
GO:0009055	electron carrier activity	molecular_function	0.53357	1	9	699	1313	106734	Cluster-8728.140626,Cluster-8728.159950,Cluster-8728.164015,Cluster-8728.131885,Cluster-8728.27540,Cluster-8728.41129,Cluster-8728.66245,Cluster-8728.21162,Cluster-8728.73895
GO:0050790	regulation of catalytic activity	biological_process	0.53368	1	6	699	860	106734	Cluster-8728.19296,Cluster-8728.23104,Cluster-8728.104297,Cluster-8728.81029,Cluster-8728.39619,Cluster-8728.163039
GO:0071826	ribonucleoprotein complex subunit organization	biological_process	0.53396	1	1	699	108	106734	Cluster-8728.106350
GO:0034622	cellular macromolecular complex assembly	biological_process	0.53534	1	11	699	1536	106734	Cluster-8728.97600,Cluster-8728.161080,Cluster-8728.161162,Cluster-8728.46163,Cluster-8728.145757,Cluster-8728.97609,Cluster-8728.135813,Cluster-8728.79779,Cluster-8728.58324,Cluster-8728.106350,Cluster-8728.21965
GO:0044255	cellular lipid metabolic process	biological_process	0.5372	1	23	699	3314	106734	Cluster-8728.126721,Cluster-8728.121050,Cluster-8728.156808,Cluster-8728.88646,Cluster-8728.102132,Cluster-8728.19667,Cluster-8728.166703,Cluster-8728.82136,Cluster-8728.66245,Cluster-8728.167696,Cluster-8728.95796,Cluster-8728.160093,Cluster-8728.85210,Cluster-8728.81855,Cluster-8728.38047,Cluster-8728.151557,Cluster-8728.130733,Cluster-8728.105740,Cluster-8728.106790,Cluster-8728.100644,Cluster…
GO:0008312	7S RNA binding	molecular_function	0.53857	1	1	699	100	106734	Cluster-8728.132450
GO:0070647	protein modification by small protein conjugation or removal	biological_process	0.53899	1	12	699	1643	106734	Cluster-8728.21905,Cluster-8728.99193,Cluster-8728.15531,Cluster-8728.26771,Cluster-8728.110535,Cluster-8728.115112,Cluster-8728.82253,Cluster-8728.102275,Cluster-8728.72272,Cluster-8728.102273,Cluster-8728.134956,Cluster-8728.97776
GO:0016010	dystrophin-associated glycoprotein complex	cellular_component	0.53913	1	1	699	102	106734	Cluster-8728.62976
GO:0008855	exodeoxyribonuclease VII activity	molecular_function	0.54079	1	2	699	260	106734	Cluster-8728.39444,Cluster-8728.92510
GO:0009318	exodeoxyribonuclease VII complex	cellular_component	0.54079	1	2	699	260	106734	Cluster-8728.92510,Cluster-8728.39444
GO:0004620	phospholipase activity	molecular_function	0.54163	1	1	699	124	106734	Cluster-8728.66245
GO:0044767	single-organism developmental process	biological_process	0.54234	1	13	699	1860	106734	Cluster-8728.160614,Cluster-8728.116463,Cluster-8728.103963,Cluster-8728.58324,Cluster-8728.115112,Cluster-8728.133202,Cluster-8728.121749,Cluster-8728.81006,Cluster-8728.81029,Cluster-8728.82630,Cluster-8728.46163,Cluster-1650.2,Cluster-8728.97207
GO:0044085	cellular component biogenesis	biological_process	0.54365	1	43	699	6569	106734	Cluster-8728.106350,Cluster-8728.79779,Cluster-8728.78219,Cluster-8728.145757,Cluster-8728.97609,Cluster-8728.161080,Cluster-8728.39444,Cluster-8728.92562,Cluster-8728.112671,Cluster-8728.33978,Cluster-8728.96958,Cluster-8728.95852,Cluster-8728.86794,Cluster-8728.58324,Cluster-8728.149539,Cluster-8728.95791,Cluster-8728.59201,Cluster-8728.21672,Cluster-8728.71459,Cluster-8728.135813,Cluster-8728.…
GO:0016615	malate dehydrogenase activity	molecular_function	0.54654	1	1	699	120	106734	Cluster-8728.103585
GO:0007338	single fertilization	biological_process	0.54819	1	1	699	110	106734	Cluster-8728.41129
GO:0009566	fertilization	biological_process	0.54819	1	1	699	110	106734	Cluster-8728.41129
GO:0016149	translation release factor activity, codon specific	molecular_function	0.54914	1	1	699	104	106734	Cluster-8728.124753
GO:0033177	proton-transporting two-sector ATPase complex, proton-transporting domain	cellular_component	0.55141	1	5	699	735	106734	Cluster-8728.7676,Cluster-8728.106350,Cluster-8728.92699,Cluster-8728.53418,Cluster-8728.56119
GO:0016114	terpenoid biosynthetic process	biological_process	0.55244	1	4	699	549	106734	Cluster-8728.95796,Cluster-8728.130733,Cluster-8728.126721,Cluster-8728.89442
GO:0000347	THO complex	cellular_component	0.55281	1	1	699	118	106734	Cluster-8728.7676
GO:0006643	membrane lipid metabolic process	biological_process	0.55283	1	7	699	944	106734	Cluster-8728.167696,Cluster-8728.81855,Cluster-8728.38047,Cluster-8728.102132,Cluster-8728.105740,Cluster-8728.88646,Cluster-8728.85210
GO:0006721	terpenoid metabolic process	biological_process	0.55401	1	4	699	551	106734	Cluster-8728.89442,Cluster-8728.126721,Cluster-8728.95796,Cluster-8728.130733
GO:0043021	ribonucleoprotein complex binding	molecular_function	0.55484	1	1	699	128	106734	Cluster-8728.106350
GO:0005125	cytokine activity	molecular_function	0.55518	1	1	699	116	106734	Cluster-8728.167478
GO:0033692	cellular polysaccharide biosynthetic process	biological_process	0.55529	1	4	699	582	106734	Cluster-8728.102269,Cluster-8728.106790,Cluster-8728.99193,Cluster-8728.84602
GO:0045892	negative regulation of transcription, DNA-templated	biological_process	0.55589	1	2	699	252	106734	Cluster-8728.90850,Cluster-8728.133694
GO:0051253	negative regulation of RNA metabolic process	biological_process	0.55589	1	2	699	252	106734	Cluster-8728.90850,Cluster-8728.133694
GO:1902679	negative regulation of RNA biosynthetic process	biological_process	0.55589	1	2	699	252	106734	Cluster-8728.90850,Cluster-8728.133694
GO:1903507	negative regulation of nucleic acid-templated transcription	biological_process	0.55589	1	2	699	252	106734	Cluster-8728.133694,Cluster-8728.90850
GO:0048284	organelle fusion	biological_process	0.55782	1	1	699	113	106734	Cluster-8728.27964
GO:0022607	cellular component assembly	biological_process	0.55853	1	21	699	3001	106734	Cluster-8728.58324,Cluster-8728.95852,Cluster-8728.21965,Cluster-8728.96880,Cluster-8728.160782,Cluster-8728.116393,Cluster-8728.59201,Cluster-8728.97600,Cluster-8728.161162,Cluster-8728.46163,Cluster-8728.100853,Cluster-8728.71459,Cluster-8728.78998,Cluster-8728.135813,Cluster-8728.79779,Cluster-8728.106350,Cluster-8728.145757,Cluster-8728.97609,Cluster-8728.161080,Cluster-8728.39444,Cluster-872…
GO:0000375	RNA splicing, via transesterification reactions	biological_process	0.56157	1	3	699	391	106734	Cluster-8728.17620,Cluster-8728.102132,Cluster-8728.98909
GO:0033647	host intracellular organelle	cellular_component	0.56186	1	3	699	421	106734	Cluster-8728.40440,Cluster-8728.72138,Cluster-8728.13090
GO:0033648	host intracellular membrane-bounded organelle	cellular_component	0.56186	1	3	699	421	106734	Cluster-8728.40440,Cluster-8728.72138,Cluster-8728.13090
GO:0003735	structural constituent of ribosome	molecular_function	0.56193	1	15	699	2571	106734	Cluster-8728.122360,Cluster-8728.22171,Cluster-8728.21672,Cluster-8728.112671,Cluster-8728.82331,Cluster-8728.23395,Cluster-8728.92312,Cluster-8728.99973,Cluster-8728.110994,Cluster-8728.92562,Cluster-8728.18814,Cluster-8728.78219,Cluster-8728.149539,Cluster-8728.86794,Cluster-8728.112663
GO:0004521	endoribonuclease activity	molecular_function	0.56452	1	4	699	545	106734	Cluster-32904.4,Cluster-8728.79558,Cluster-8728.20845,Cluster-8728.110535
GO:0044448	cell cortex part	cellular_component	0.56566	1	3	699	393	106734	Cluster-8728.92510,Cluster-8728.28694,Cluster-8728.116463
GO:0004842	ubiquitin-protein transferase activity	molecular_function	0.56585	1	9	699	1255	106734	Cluster-8728.97776,Cluster-8728.82253,Cluster-8728.72272,Cluster-8728.99193,Cluster-8728.15531,Cluster-8728.115112,Cluster-8728.26771,Cluster-8728.110535,Cluster-8728.21905
GO:0019787	ubiquitin-like protein transferase activity	molecular_function	0.56585	1	9	699	1255	106734	Cluster-8728.72272,Cluster-8728.82253,Cluster-8728.97776,Cluster-8728.21905,Cluster-8728.110535,Cluster-8728.26771,Cluster-8728.115112,Cluster-8728.15531,Cluster-8728.99193
GO:0045132	meiotic chromosome segregation	biological_process	0.56624	1	1	699	108	106734	Cluster-8728.116393
GO:0015994	chlorophyll metabolic process	biological_process	0.5681	1	3	699	425	106734	Cluster-8728.13226,Cluster-8728.106895,Cluster-8728.20406
GO:0006275	regulation of DNA replication	biological_process	0.56889	1	1	699	128	106734	Cluster-8728.109527
GO:0004559	alpha-mannosidase activity	molecular_function	0.57027	1	1	699	101	106734	Cluster-8728.106609
GO:0000279	M phase	biological_process	0.57029	1	1	699	115	106734	Cluster-8728.116463
GO:0022403	cell cycle phase	biological_process	0.57029	1	1	699	115	106734	Cluster-8728.116463
GO:0044848	biological phase	biological_process	0.57029	1	1	699	115	106734	Cluster-8728.116463
GO:0030682	evasion or tolerance of host defense response	biological_process	0.57049	1	1	699	108	106734	Cluster-8728.79558
GO:0051807	evasion or tolerance of defense response of other organism involved in symbiotic interaction	biological_process	0.57049	1	1	699	108	106734	Cluster-8728.79558
GO:0070887	cellular response to chemical stimulus	biological_process	0.57369	1	3	699	447	106734	Cluster-8728.96705,Cluster-8728.101300,Cluster-8728.52346
GO:0048585	negative regulation of response to stimulus	biological_process	0.57573	1	1	699	117	106734	Cluster-8728.79558
GO:0000278	mitotic cell cycle	biological_process	0.57578	1	7	699	1006	106734	Cluster-8728.116463,Cluster-8728.160782,Cluster-8728.96880,Cluster-8728.21965,Cluster-8728.19667,Cluster-8728.156808,Cluster-8728.79779
GO:1903047	mitotic cell cycle process	biological_process	0.57578	1	7	699	1006	106734	Cluster-8728.116463,Cluster-8728.160782,Cluster-8728.96880,Cluster-8728.21965,Cluster-8728.156808,Cluster-8728.19667,Cluster-8728.79779
GO:0016758	transferase activity, transferring hexosyl groups	molecular_function	0.57689	1	15	699	2261	106734	Cluster-8728.84602,Cluster-8728.85210,Cluster-8728.160093,Cluster-8728.88646,Cluster-8728.97792,Cluster-8728.96768,Cluster-8728.151557,Cluster-8728.38047,Cluster-8728.82136,Cluster-8728.138880,Cluster-8728.103080,Cluster-8728.106790,Cluster-8728.102269,Cluster-8728.123009,Cluster-8728.167696
GO:0033043	regulation of organelle organization	biological_process	0.57721	1	4	699	549	106734	Cluster-8728.135813,Cluster-8728.58324,Cluster-8728.46163,Cluster-8728.116463
GO:0051082	unfolded protein binding	molecular_function	0.57808	1	5	699	742	106734	Cluster-8728.17355,Cluster-1650.2,Cluster-8728.21965,Cluster-8728.53597,Cluster-8728.66894
GO:0000276	mitochondrial proton-transporting ATP synthase complex, coupling factor F(o)	cellular_component	0.57924	1	2	699	300	106734	Cluster-8728.92699,Cluster-8728.56119
GO:0016247	channel regulator activity	molecular_function	0.58103	1	3	699	428	106734	Cluster-8728.23014,Cluster-8728.9773,Cluster-8728.120124
GO:0019684	photosynthesis, light reaction	biological_process	0.58265	1	2	699	276	106734	Cluster-8728.140626,Cluster-8728.161162
GO:0043043	peptide biosynthetic process	biological_process	0.58355	1	27	699	4267	106734	Cluster-8728.112671,Cluster-8728.22171,Cluster-8728.90197,Cluster-8728.38425,Cluster-8728.92562,Cluster-8728.23395,Cluster-8728.60873,Cluster-8728.9665,Cluster-8728.78219,Cluster-8728.79779,Cluster-8728.124753,Cluster-8728.21672,Cluster-8728.97287,Cluster-8728.157343,Cluster-8728.122360,Cluster-8728.110495,Cluster-8728.77127,Cluster-8728.110994,Cluster-8728.82331,Cluster-8728.99973,Cluster-8728.9…
GO:0006270	DNA replication initiation	biological_process	0.58664	1	3	699	432	106734	Cluster-8728.114881,Cluster-8728.81680,Cluster-8728.97609
GO:0015936	coenzyme A metabolic process	biological_process	0.58802	1	1	699	140	106734	Cluster-8728.108302
GO:0044433	cytoplasmic vesicle part	cellular_component	0.59016	1	3	699	423	106734	Cluster-8728.140626,Cluster-8728.99535,Cluster-8728.121749
GO:0006144	purine nucleobase metabolic process	biological_process	0.59132	1	14	699	2022	106734	Cluster-8728.132450,Cluster-8728.106529,Cluster-8728.100288,Cluster-8728.7676,Cluster-8728.102000,Cluster-8728.157343,Cluster-8728.125377,Cluster-8728.81855,Cluster-34171.1,Cluster-8728.87794,Cluster-8728.102143,Cluster-8728.92178,Cluster-8728.100283,Cluster-8728.87842
GO:0044413	avoidance of host defenses	biological_process	0.59148	1	1	699	117	106734	Cluster-8728.79558
GO:0044415	evasion or tolerance of host defenses	biological_process	0.59148	1	1	699	117	106734	Cluster-8728.79558
GO:0051832	avoidance of defenses of other organism involved in symbiotic interaction	biological_process	0.59148	1	1	699	117	106734	Cluster-8728.79558
GO:0051834	evasion or tolerance of defenses of other organism involved in symbiotic interaction	biological_process	0.59148	1	1	699	117	106734	Cluster-8728.79558
GO:0052173	response to defenses of other organism involved in symbiotic interaction	biological_process	0.59148	1	1	699	117	106734	Cluster-8728.79558
GO:0052200	response to host defenses	biological_process	0.59148	1	1	699	117	106734	Cluster-8728.79558
GO:0075136	response to host	biological_process	0.59148	1	1	699	117	106734	Cluster-8728.79558
GO:0030246	carbohydrate binding	molecular_function	0.59164	1	6	699	874	106734	Cluster-8728.51369,Cluster-8728.55477,Cluster-8728.84598,Cluster-8728.32208,Cluster-8728.75498,Cluster-8728.146396
GO:0006778	porphyrin-containing compound metabolic process	biological_process	0.59243	1	4	699	602	106734	Cluster-8728.130733,Cluster-8728.20406,Cluster-8728.106895,Cluster-8728.13226
GO:0000786	nucleosome	cellular_component	0.59265	1	1	699	136	106734	Cluster-8728.161080
GO:0030031	cell projection assembly	biological_process	0.59303	1	1	699	124	106734	Cluster-8728.116393
GO:0015923	mannosidase activity	molecular_function	0.5941	1	1	699	110	106734	Cluster-8728.106609
GO:0009725	response to hormone	biological_process	0.59509	1	3	699	454	106734	Cluster-8728.74996,Cluster-8728.63979,Cluster-8728.85956
GO:0044706	multi-multicellular organism process	biological_process	0.59591	1	2	699	290	106734	Cluster-8728.122609,Cluster-8728.158349
GO:0008375	acetylglucosaminyltransferase activity	molecular_function	0.59614	1	3	699	440	106734	Cluster-8728.167696,Cluster-8728.38047,Cluster-8728.85210
GO:0019031	viral envelope	cellular_component	0.59653	1	7	699	1023	106734	Cluster-8728.90797,Cluster-8728.160053,Cluster-8728.154912,Cluster-8728.161080,Cluster-8728.116393,Cluster-8728.78998,Cluster-8728.92510
GO:0036338	viral membrane	cellular_component	0.59653	1	7	699	1023	106734	Cluster-8728.116393,Cluster-8728.78998,Cluster-8728.92510,Cluster-8728.160053,Cluster-8728.90797,Cluster-8728.161080,Cluster-8728.154912
GO:0019843	rRNA binding	molecular_function	0.59667	1	1	699	153	106734	Cluster-8728.23395
GO:0048856	anatomical structure development	biological_process	0.59764	1	7	699	1065	106734	Cluster-8728.82630,Cluster-8728.46163,Cluster-1650.2,Cluster-8728.58324,Cluster-8728.116463,Cluster-8728.160614,Cluster-8728.133202
GO:0005938	cell cortex	cellular_component	0.59826	1	3	699	410	106734	Cluster-8728.116463,Cluster-8728.28694,Cluster-8728.92510
GO:0036094	small molecule binding	molecular_function	0.59847	1	127	699	18554	106734	Cluster-8728.91871,Cluster-8728.126721,Cluster-8728.121050,Cluster-8728.9665,Cluster-8728.23248,Cluster-8728.116707,Cluster-8728.102275,Cluster-8728.129970,Cluster-8728.76727,Cluster-8728.43923,Cluster-8728.24303,Cluster-8728.174812,Cluster-8728.95661,Cluster-8728.51369,Cluster-8728.116214,Cluster-8728.97609,Cluster-8728.161127,Cluster-8728.99229,Cluster-8728.10249,Cluster-8728.91959,Cluster-8728…
GO:0042030	ATPase inhibitor activity	molecular_function	0.59922	1	1	699	130	106734	Cluster-8728.104297
GO:0046488	phosphatidylinositol metabolic process	biological_process	0.60046	1	5	699	736	106734	Cluster-8728.81855,Cluster-8728.167696,Cluster-8728.85210,Cluster-8728.88646,Cluster-8728.38047
GO:0002831	regulation of response to biotic stimulus	biological_process	0.60062	1	1	699	126	106734	Cluster-8728.79558
GO:0006687	glycosphingolipid metabolic process	biological_process	0.60152	1	2	699	270	106734	Cluster-8728.105740,Cluster-8728.102132
GO:0033646	host intracellular part	cellular_component	0.60168	1	3	699	446	106734	Cluster-8728.13090,Cluster-8728.40440,Cluster-8728.72138
GO:0043656	intracellular region of host	cellular_component	0.60168	1	3	699	446	106734	Cluster-8728.13090,Cluster-8728.40440,Cluster-8728.72138
GO:0031123	RNA 3'-end processing	biological_process	0.60227	1	1	699	124	106734	Cluster-8728.66974
GO:0006397	mRNA processing	biological_process	0.60371	1	6	699	885	106734	Cluster-8728.56279,Cluster-8728.102132,Cluster-8728.7676,Cluster-8728.17620,Cluster-8728.98909,Cluster-8728.51090
GO:0004540	ribonuclease activity	molecular_function	0.60403	1	5	699	720	106734	Cluster-8728.20845,Cluster-8728.10249,Cluster-8728.110535,Cluster-8728.79558,Cluster-32904.4
GO:0051205	protein insertion into membrane	biological_process	0.60435	1	1	699	118	106734	Cluster-8728.63228
GO:0055080	cation homeostasis	biological_process	0.60457	1	3	699	463	106734	Cluster-8728.125978,Cluster-8728.81680,Cluster-8728.97609
GO:0098771	inorganic ion homeostasis	biological_process	0.60457	1	3	699	463	106734	Cluster-8728.81680,Cluster-8728.97609,Cluster-8728.125978
GO:0050801	ion homeostasis	biological_process	0.60528	1	3	699	464	106734	Cluster-8728.125978,Cluster-8728.81680,Cluster-8728.97609
GO:0005509	calcium ion binding	molecular_function	0.6063	1	9	699	1425	106734	Cluster-8728.23014,Cluster-8728.79349,Cluster-8728.30875,Cluster-8728.23744,Cluster-8728.156291,Cluster-8728.106609,Cluster-8728.103425,Cluster-8728.134787,Cluster-8728.106350
GO:0008081	phosphoric diester hydrolase activity	molecular_function	0.60678	1	2	699	304	106734	Cluster-8728.161292,Cluster-8728.66245
GO:0006367	transcription initiation from RNA polymerase II promoter	biological_process	0.60749	1	2	699	281	106734	Cluster-8728.149539,Cluster-8728.109145
GO:0008443	phosphofructokinase activity	molecular_function	0.60864	1	1	699	153	106734	Cluster-8728.132450
GO:0006536	glutamate metabolic process	biological_process	0.60983	1	1	699	130	106734	Cluster-8728.58324
GO:0006281	DNA repair	biological_process	0.61048	1	17	699	2372	106734	Cluster-8728.112663,Cluster-8728.70621,Cluster-8728.102273,Cluster-8728.70620,Cluster-8728.101469,Cluster-8728.17355,Cluster-8728.97287,Cluster-8728.79261,Cluster-8728.81408,Cluster-8728.107362,Cluster-8728.161127,Cluster-8728.131480,Cluster-8728.103963,Cluster-8728.133572,Cluster-8728.112671,Cluster-8728.131885,Cluster-8728.102275
GO:0006120	mitochondrial electron transport, NADH to ubiquinone	biological_process	0.61198	1	2	699	297	106734	Cluster-8728.70300,Cluster-8728.123100
GO:0033554	cellular response to stress	biological_process	0.61339	1	19	699	2694	106734	Cluster-8728.81408,Cluster-8728.131480,Cluster-8728.103963,Cluster-8728.107362,Cluster-8728.161127,Cluster-8728.133572,Cluster-8728.102275,Cluster-8728.112671,Cluster-8728.131885,Cluster-8728.112663,Cluster-8728.130733,Cluster-8728.70621,Cluster-8728.70620,Cluster-8728.102273,Cluster-8728.109527,Cluster-8728.79261,Cluster-8728.17355,Cluster-8728.101469,Cluster-8728.97287
GO:0005876	spindle microtubule	cellular_component	0.61493	1	1	699	132	106734	Cluster-8728.116463
GO:0000139	Golgi membrane	cellular_component	0.6151	1	2	699	310	106734	Cluster-8728.99535,Cluster-8728.79779
GO:0042537	benzene-containing compound metabolic process	biological_process	0.61522	1	2	699	316	106734	Cluster-8728.121050,Cluster-8728.100644
GO:1902495	transmembrane transporter complex	cellular_component	0.61523	1	3	699	437	106734	Cluster-8728.117889,Cluster-8728.41129,Cluster-8728.102708
GO:0035251	UDP-glucosyltransferase activity	molecular_function	0.61596	1	3	699	478	106734	Cluster-8728.84602,Cluster-8728.103080,Cluster-8728.96768
GO:0009082	branched-chain amino acid biosynthetic process	biological_process	0.61602	1	1	699	145	106734	Cluster-8728.116463
GO:0004127	cytidylate kinase activity	molecular_function	0.61624	1	1	699	143	106734	Cluster-8728.101469
GO:0000271	polysaccharide biosynthetic process	biological_process	0.6176	1	4	699	630	106734	Cluster-8728.102269,Cluster-8728.99193,Cluster-8728.106790,Cluster-8728.84602
GO:0019208	phosphatase regulator activity	molecular_function	0.61822	1	1	699	134	106734	Cluster-8728.84811
GO:0000003	reproduction	biological_process	0.61886	1	8	699	1185	106734	Cluster-8728.21965,Cluster-8728.79779,Cluster-8728.116393,Cluster-8728.160782,Cluster-8728.96880,Cluster-8728.41129,Cluster-8728.158349,Cluster-8728.133202
GO:1902555	endoribonuclease complex	cellular_component	0.61929	1	1	699	132	106734	Cluster-8728.110535
GO:1990351	transporter complex	cellular_component	0.61995	1	3	699	441	106734	Cluster-8728.102708,Cluster-8728.117889,Cluster-8728.41129
GO:0005787	signal peptidase complex	cellular_component	0.62115	1	1	699	144	106734	Cluster-8728.77127
GO:0005672	transcription factor TFIIA complex	cellular_component	0.62158	1	1	699	141	106734	Cluster-8728.109145
GO:0008121	ubiquinol-cytochrome-c reductase activity	molecular_function	0.62175	1	1	699	137	106734	Cluster-8728.108547
GO:0016681	oxidoreductase activity, acting on diphenols and related substances as donors, cytochrome as acceptor	molecular_function	0.62175	1	1	699	137	106734	Cluster-8728.108547
GO:0043648	dicarboxylic acid metabolic process	biological_process	0.62247	1	5	699	758	106734	Cluster-8728.99229,Cluster-8728.58324,Cluster-8728.99221,Cluster-8728.81687,Cluster-8728.103585
GO:0000166	nucleotide binding	molecular_function	0.62361	1	123	699	18076	106734	Cluster-8728.60873,Cluster-8728.71436,Cluster-8728.108302,Cluster-8728.71437,Cluster-8728.127369,Cluster-8728.105186,Cluster-8728.70964,Cluster-8728.99969,Cluster-8728.110535,Cluster-8728.99221,Cluster-8728.99957,Cluster-8728.97912,Cluster-8728.131555,Cluster-8728.98048,Cluster-8728.90152,Cluster-8728.23329,Cluster-8728.103963,Cluster-8728.131480,Cluster-8728.95796,Cluster-8728.75498,Cluster-8728…
GO:1901265	nucleoside phosphate binding	molecular_function	0.62361	1	123	699	18076	106734	Cluster-8728.25428,Cluster-8728.76734,Cluster-8728.73566,Cluster-8728.90797,Cluster-8728.100644,Cluster-8728.95193,Cluster-8728.99507,Cluster-8728.94657,Cluster-8728.132698,Cluster-8728.91868,Cluster-8728.97001,Cluster-8728.134956,Cluster-8728.39783,Cluster-8728.99973,Cluster-8728.118508,Cluster-8728.114379,Cluster-8728.132450,Cluster-8728.116463,Cluster-8728.64694,Cluster-8728.71439,Cluster-8728…
GO:0009719	response to endogenous stimulus	biological_process	0.62398	1	3	699	479	106734	Cluster-8728.63979,Cluster-8728.85956,Cluster-8728.74996
GO:0015672	monovalent inorganic cation transport	biological_process	0.6241	1	21	699	3170	106734	Cluster-8728.108547,Cluster-8728.98611,Cluster-8728.106350,Cluster-8728.7676,Cluster-8728.48798,Cluster-8728.102708,Cluster-8728.108768,Cluster-8728.52743,Cluster-8728.53418,Cluster-8728.121050,Cluster-8728.105778,Cluster-8728.81687,Cluster-8728.27540,Cluster-8728.112663,Cluster-8728.125978,Cluster-8728.100644,Cluster-8728.56119,Cluster-8728.92699,Cluster-8728.104297,Cluster-8728.141004,Cluster-8…
GO:0019354	siroheme biosynthetic process	biological_process	0.62468	1	1	699	145	106734	Cluster-8728.130733
GO:0043115	precorrin-2 dehydrogenase activity	molecular_function	0.62468	1	1	699	145	106734	Cluster-8728.130733
GO:0046156	siroheme metabolic process	biological_process	0.62468	1	1	699	145	106734	Cluster-8728.130733
GO:0004222	metalloendopeptidase activity	molecular_function	0.62613	1	4	699	601	106734	Cluster-8728.99142,Cluster-8728.167478,Cluster-8728.62751,Cluster-8728.131480
GO:0019954	asexual reproduction	biological_process	0.6263	1	4	699	596	106734	Cluster-8728.21965,Cluster-8728.79779,Cluster-8728.160782,Cluster-8728.96880
GO:0006465	signal peptide processing	biological_process	0.62835	1	1	699	147	106734	Cluster-8728.77127
GO:0006383	transcription from RNA polymerase III promoter	biological_process	0.62918	1	1	699	148	106734	Cluster-34171.1
GO:0032501	multicellular organismal process	biological_process	0.63014	1	17	699	2554	106734	Cluster-8728.122609,Cluster-8728.158349,Cluster-8728.92699,Cluster-8728.97207,Cluster-8728.46163,Cluster-8728.30014,Cluster-8728.41129,Cluster-8728.116393,Cluster-8728.112663,Cluster-8728.115112,Cluster-8728.121749,Cluster-8728.133202,Cluster-8728.81029,Cluster-8728.82630,Cluster-8728.116463,Cluster-8728.103963,Cluster-8728.109746
GO:0047134	protein-disulfide reductase activity	molecular_function	0.63022	1	1	699	129	106734	Cluster-8728.50180
GO:0051536	iron-sulfur cluster binding	molecular_function	0.63181	1	4	699	628	106734	Cluster-8728.98179,Cluster-8728.143946,Cluster-8728.138582,Cluster-8728.95852
GO:0051540	metal cluster binding	molecular_function	0.63181	1	4	699	628	106734	Cluster-8728.143946,Cluster-8728.138582,Cluster-8728.95852,Cluster-8728.98179
GO:0031347	regulation of defense response	biological_process	0.63207	1	1	699	136	106734	Cluster-8728.79558
GO:0044093	positive regulation of molecular function	biological_process	0.63216	1	1	699	145	106734	Cluster-8728.112663
GO:0009112	nucleobase metabolic process	biological_process	0.63216	1	16	699	2380	106734	Cluster-8728.122224,Cluster-8728.157343,Cluster-8728.125377,Cluster-8728.101469,Cluster-8728.81855,Cluster-34171.1,Cluster-8728.102000,Cluster-8728.92178,Cluster-8728.100283,Cluster-8728.87794,Cluster-8728.106529,Cluster-8728.132450,Cluster-8728.7676,Cluster-8728.100288,Cluster-8728.87842,Cluster-8728.102143
GO:0008234	cysteine-type peptidase activity	molecular_function	0.6325	1	7	699	1075	106734	Cluster-8728.160431,Cluster-8728.111740,Cluster-8728.21860,Cluster-8728.90285,Cluster-8728.77338,Cluster-8728.40440,Cluster-8728.102252
GO:0032502	developmental process	biological_process	0.63288	1	13	699	1988	106734	Cluster-8728.133202,Cluster-8728.121749,Cluster-1650.2,Cluster-8728.46163,Cluster-8728.82630,Cluster-8728.97207,Cluster-8728.81006,Cluster-8728.81029,Cluster-8728.116463,Cluster-8728.103963,Cluster-8728.160614,Cluster-8728.115112,Cluster-8728.58324
GO:0008483	transaminase activity	molecular_function	0.63326	1	1	699	153	106734	Cluster-8728.90878
GO:0048518	positive regulation of biological process	biological_process	0.63413	1	9	699	1362	106734	Cluster-8728.18126,Cluster-8728.112663,Cluster-8728.135813,Cluster-8728.58324,Cluster-8728.102275,Cluster-8728.33312,Cluster-8728.46163,Cluster-8728.87269,Cluster-8728.102273
GO:0019897	extrinsic component of plasma membrane	cellular_component	0.63638	1	1	699	150	106734	Cluster-8728.74318
GO:0006334	nucleosome assembly	biological_process	0.63677	1	1	699	157	106734	Cluster-8728.161080
GO:0031497	chromatin assembly	biological_process	0.63677	1	1	699	157	106734	Cluster-8728.161080
GO:0034728	nucleosome organization	biological_process	0.63677	1	1	699	157	106734	Cluster-8728.161080
GO:0045184	establishment of protein localization	biological_process	0.63679	1	30	699	4365	106734	Cluster-8728.38047,Cluster-8728.165270,Cluster-8728.99821,Cluster-8728.96880,Cluster-8728.161899,Cluster-8728.81680,Cluster-8728.92510,Cluster-8728.69646,Cluster-8728.85210,Cluster-8728.102273,Cluster-8728.99535,Cluster-8728.20643,Cluster-8728.71459,Cluster-8728.76491,Cluster-8728.40495,Cluster-8728.90850,Cluster-8728.63228,Cluster-8728.131555,Cluster-8728.111188,Cluster-8728.81441,Cluster-8728.1…
GO:0006887	exocytosis	biological_process	0.63699	1	3	699	430	106734	Cluster-8728.41129,Cluster-8728.92510,Cluster-8728.28694
GO:0044445	cytosolic part	cellular_component	0.63811	1	2	699	365	106734	Cluster-8728.19667,Cluster-8728.156808
GO:0004529	exodeoxyribonuclease activity	molecular_function	0.6382	1	2	699	305	106734	Cluster-8728.92510,Cluster-8728.39444
GO:0016895	exodeoxyribonuclease activity, producing 5'-phosphomonoesters	molecular_function	0.6382	1	2	699	305	106734	Cluster-8728.39444,Cluster-8728.92510
GO:0048878	chemical homeostasis	biological_process	0.63858	1	3	699	493	106734	Cluster-8728.81680,Cluster-8728.97609,Cluster-8728.125978
GO:0007268	synaptic transmission	biological_process	0.63906	1	2	699	283	106734	Cluster-8728.92910,Cluster-8728.112663
GO:0022414	reproductive process	biological_process	0.63969	1	5	699	787	106734	Cluster-8728.41129,Cluster-8728.133202,Cluster-8728.116393,Cluster-8728.158349,Cluster-8728.122609
GO:0000105	histidine biosynthetic process	biological_process	0.6397	1	1	699	154	106734	Cluster-8728.93003
GO:0019538	protein metabolic process	biological_process	0.64079	1	134	699	20226	106734	Cluster-8728.75719,Cluster-8728.89322,Cluster-8728.77127,Cluster-8728.64692,Cluster-8728.75498,Cluster-8728.138784,Cluster-8728.77338,Cluster-8728.112663,Cluster-8728.120771,Cluster-8728.105186,Cluster-1650.2,Cluster-8728.60873,Cluster-8728.131480,Cluster-8728.110535,Cluster-8728.82136,Cluster-8728.124753,Cluster-8728.85856,Cluster-8728.21672,Cluster-8728.99535,Cluster-8728.93399,Cluster-8728.902…
GO:0007267	cell-cell signaling	biological_process	0.64156	1	2	699	285	106734	Cluster-8728.112663,Cluster-8728.92910
GO:0016705	oxidoreductase activity, acting on paired donors, with incorporation or reduction of molecular oxygen	molecular_function	0.6419	1	9	699	1473	106734	Cluster-8728.130733,Cluster-8728.21162,Cluster-8728.170435,Cluster-8728.95796,Cluster-8728.159950,Cluster-8728.126721,Cluster-8728.20525,Cluster-8728.164015,Cluster-8728.75719
GO:0016769	transferase activity, transferring nitrogenous groups	molecular_function	0.64374	1	1	699	157	106734	Cluster-8728.90878
GO:0006260	DNA replication	biological_process	0.64376	1	20	699	2991	106734	Cluster-8728.160782,Cluster-8728.94283,Cluster-8728.81680,Cluster-8728.159472,Cluster-8728.114881,Cluster-8728.107602,Cluster-8728.104967,Cluster-8728.97287,Cluster-8728.79261,Cluster-8728.94657,Cluster-8728.68326,Cluster-8728.109527,Cluster-8728.97609,Cluster-8728.132450,Cluster-8728.79779,Cluster-8728.74882,Cluster-8728.94658,Cluster-8728.60873,Cluster-8728.129626,Cluster-8728.133572
GO:0048500	signal recognition particle	cellular_component	0.64456	1	1	699	143	106734	Cluster-8728.132450
GO:0015031	protein transport	biological_process	0.64464	1	29	699	4248	106734	Cluster-8728.40495,Cluster-8728.90850,Cluster-8728.131555,Cluster-8728.132450,Cluster-8728.111188,Cluster-8728.81441,Cluster-8728.109145,Cluster-8728.119561,Cluster-8728.98308,Cluster-8728.94032,Cluster-8728.121749,Cluster-8728.141540,Cluster-8728.82342,Cluster-8728.28694,Cluster-8728.102275,Cluster-8728.165270,Cluster-8728.38047,Cluster-8728.96880,Cluster-8728.161899,Cluster-8728.81680,Cluster-8…
GO:0009225	nucleotide-sugar metabolic process	biological_process	0.64472	1	2	699	352	106734	Cluster-8728.84602,Cluster-8728.105740
GO:0016272	prefoldin complex	cellular_component	0.64647	1	1	699	157	106734	Cluster-1650.2
GO:0006396	RNA processing	biological_process	0.64667	1	24	699	3524	106734	Cluster-8728.132450,Cluster-8728.66974,Cluster-8728.7676,Cluster-8728.81408,Cluster-8728.24303,Cluster-8728.110535,Cluster-8728.52317,Cluster-8728.102275,Cluster-8728.98909,Cluster-8728.40062,Cluster-8728.102132,Cluster-8728.126721,Cluster-8728.113132,Cluster-8728.17620,Cluster-8728.130733,Cluster-8728.98454,Cluster-8728.101469,Cluster-8728.51090,Cluster-8728.99507,Cluster-8728.95796,Cluster-8728…
GO:0032879	regulation of localization	biological_process	0.64676	1	2	699	316	106734	Cluster-8728.58324,Cluster-8728.112663
GO:0019069	viral capsid assembly	biological_process	0.64803	1	1	699	155	106734	Cluster-8728.39444
GO:0033643	host cell part	cellular_component	0.6482	1	4	699	639	106734	Cluster-8728.40440,Cluster-8728.72138,Cluster-8728.13090,Cluster-8728.99969
GO:0006897	endocytosis	biological_process	0.64926	1	1	699	148	106734	Cluster-8728.41129
GO:0016668	oxidoreductase activity, acting on a sulfur group of donors, NAD(P) as acceptor	molecular_function	0.64954	1	1	699	138	106734	Cluster-8728.50180
GO:0072350	tricarboxylic acid metabolic process	biological_process	0.65065	1	2	699	347	106734	Cluster-8728.109768,Cluster-8728.103585
GO:0007127	meiosis I	biological_process	0.65084	1	1	699	131	106734	Cluster-8728.116393
GO:0007067	mitotic nuclear division	biological_process	0.65136	1	3	699	466	106734	Cluster-8728.19667,Cluster-8728.156808,Cluster-8728.116463
GO:0030529	ribonucleoprotein complex	cellular_component	0.65202	1	25	699	4207	106734	Cluster-8728.79779,Cluster-8728.132450,Cluster-8728.78219,Cluster-8728.102132,Cluster-8728.23395,Cluster-8728.9665,Cluster-8728.92562,Cluster-8728.22171,Cluster-8728.90197,Cluster-8728.112671,Cluster-8728.86794,Cluster-8728.17620,Cluster-8728.112663,Cluster-8728.93603,Cluster-8728.18814,Cluster-8728.149539,Cluster-8728.82331,Cluster-8728.99973,Cluster-8728.92312,Cluster-8728.110994,Cluster-8728.1…
GO:0000123	histone acetyltransferase complex	cellular_component	0.65344	1	1	699	143	106734	Cluster-8728.30583
GO:0031248	protein acetyltransferase complex	cellular_component	0.65344	1	1	699	143	106734	Cluster-8728.30583
GO:1902493	acetyltransferase complex	cellular_component	0.65344	1	1	699	143	106734	Cluster-8728.30583
GO:0005096	GTPase activator activity	molecular_function	0.65436	1	2	699	318	106734	Cluster-8728.17620,Cluster-8728.99142
GO:0000988	transcription factor activity, protein binding	molecular_function	0.65601	1	6	699	947	106734	Cluster-8728.23744,Cluster-8728.92450,Cluster-8728.82384,Cluster-8728.70582,Cluster-8728.30583,Cluster-8728.131158
GO:0006333	chromatin assembly or disassembly	biological_process	0.6568	1	1	699	164	106734	Cluster-8728.161080
GO:0005829	cytosol	cellular_component	0.65772	1	2	699	382	106734	Cluster-8728.156808,Cluster-8728.19667
GO:0003909	DNA ligase activity	molecular_function	0.65782	1	1	699	135	106734	Cluster-8728.133572
GO:0000910	cytokinesis	biological_process	0.65784	1	4	699	648	106734	Cluster-8728.21965,Cluster-8728.79779,Cluster-8728.96880,Cluster-8728.160782
GO:0006555	methionine metabolic process	biological_process	0.65792	1	1	699	177	106734	Cluster-8728.68580
GO:0032993	protein-DNA complex	cellular_component	0.65813	1	1	699	154	106734	Cluster-8728.161080
GO:0044707	single-multicellular organism process	biological_process	0.65952	1	13	699	2001	106734	Cluster-8728.116463,Cluster-8728.103963,Cluster-8728.109746,Cluster-8728.115112,Cluster-8728.112663,Cluster-8728.133202,Cluster-8728.121749,Cluster-8728.46163,Cluster-8728.30014,Cluster-8728.82630,Cluster-8728.97207,Cluster-8728.92699,Cluster-8728.81029
GO:0006914	autophagy	biological_process	0.65956	1	8	699	1242	106734	Cluster-8728.159472,Cluster-8728.21965,Cluster-8728.18126,Cluster-8728.79779,Cluster-8728.71459,Cluster-8728.94657,Cluster-8728.99535,Cluster-8728.87269
GO:0000775	chromosome, centromeric region	cellular_component	0.65969	1	5	699	780	106734	Cluster-8728.79779,Cluster-8728.19667,Cluster-8728.156808,Cluster-8728.21965,Cluster-8728.116463
GO:0006650	glycerophospholipid metabolic process	biological_process	0.66039	1	5	699	787	106734	Cluster-8728.88646,Cluster-8728.85210,Cluster-8728.38047,Cluster-8728.167696,Cluster-8728.81855
GO:0017119	Golgi transport complex	cellular_component	0.66224	1	1	699	151	106734	Cluster-8728.92510
GO:0016891	endoribonuclease activity, producing 5'-phosphomonoesters	molecular_function	0.66353	1	3	699	467	106734	Cluster-8728.79558,Cluster-32904.4,Cluster-8728.20845
GO:0033014	tetrapyrrole biosynthetic process	biological_process	0.66429	1	4	699	648	106734	Cluster-8728.130733,Cluster-8728.106895,Cluster-8728.161127,Cluster-8728.68580
GO:0043623	cellular protein complex assembly	biological_process	0.66442	1	8	699	1235	106734	Cluster-8728.161162,Cluster-8728.97600,Cluster-8728.46163,Cluster-8728.135813,Cluster-8728.79779,Cluster-8728.58324,Cluster-8728.21965,Cluster-8728.145757
GO:0005249	voltage-gated potassium channel activity	molecular_function	0.66461	1	1	699	147	106734	Cluster-8728.102708
GO:0008076	voltage-gated potassium channel complex	cellular_component	0.66461	1	1	699	147	106734	Cluster-8728.102708
GO:0034705	potassium channel complex	cellular_component	0.66461	1	1	699	147	106734	Cluster-8728.102708
GO:0006547	histidine metabolic process	biological_process	0.66481	1	1	699	166	106734	Cluster-8728.93003
GO:0052803	imidazole-containing compound metabolic process	biological_process	0.66481	1	1	699	166	106734	Cluster-8728.93003
GO:0032101	regulation of response to external stimulus	biological_process	0.66544	1	1	699	153	106734	Cluster-8728.79558
GO:0016779	nucleotidyltransferase activity	molecular_function	0.66668	1	18	699	2631	106734	Cluster-8728.133572,Cluster-8728.102143,Cluster-8728.129626,Cluster-8728.87842,Cluster-8728.52346,Cluster-8728.57110,Cluster-8728.100288,Cluster-8728.7676,Cluster-8728.106529,Cluster-8728.97609,Cluster-8728.40200,Cluster-8728.100283,Cluster-8728.92178,Cluster-8728.157343,Cluster-8728.107602,Cluster-34171.1,Cluster-8728.94283,Cluster-8728.96705
GO:0071973	bacterial-type flagellum-dependent cell motility	biological_process	0.66766	1	1	699	161	106734	Cluster-16447.2
GO:0045444	fat cell differentiation	biological_process	0.66846	1	1	699	160	106734	Cluster-8728.81006
GO:0009451	RNA modification	biological_process	0.67038	1	9	699	1375	106734	Cluster-8728.102275,Cluster-8728.101469,Cluster-8728.40062,Cluster-8728.102273,Cluster-8728.113132,Cluster-8728.132450,Cluster-8728.81408,Cluster-16447.2,Cluster-8728.66974
GO:0043234	protein complex	cellular_component	0.67143	1	117	699	17256	106734	Cluster-8728.15531,Cluster-8728.99193,Cluster-8728.95852,Cluster-8728.159472,Cluster-8728.149539,Cluster-8728.104376,Cluster-8728.35127,Cluster-8728.21905,Cluster-8728.92699,Cluster-8728.70620,Cluster-8728.140626,Cluster-8728.141344,Cluster-8728.92910,Cluster-8728.147941,Cluster-8728.71459,Cluster-8728.107258,Cluster-8728.56119,Cluster-8728.82253,Cluster-8728.19667,Cluster-8728.61603,Cluster-8728…
GO:0072511	divalent inorganic cation transport	biological_process	0.67147	1	6	699	973	106734	Cluster-8728.81680,Cluster-8728.108465,Cluster-8728.97609,Cluster-8728.76734,Cluster-8728.110144,Cluster-8728.106895
GO:0071822	protein complex subunit organization	biological_process	0.6725	1	14	699	2148	106734	Cluster-8728.21965,Cluster-8728.79779,Cluster-8728.58324,Cluster-8728.135813,Cluster-8728.145757,Cluster-8728.46163,Cluster-8728.161080,Cluster-8728.97600,Cluster-8728.161162,Cluster-8728.9665,Cluster-8728.124753,Cluster-8728.71459,Cluster-8728.101469,Cluster-8728.100853
GO:0033179	proton-transporting V-type ATPase, V0 domain	cellular_component	0.67352	1	2	699	328	106734	Cluster-8728.7676,Cluster-8728.53418
GO:0005753	mitochondrial proton-transporting ATP synthase complex	cellular_component	0.67419	1	2	699	351	106734	Cluster-8728.56119,Cluster-8728.92699
GO:0006644	phospholipid metabolic process	biological_process	0.67581	1	8	699	1258	106734	Cluster-8728.81855,Cluster-8728.88646,Cluster-8728.85210,Cluster-8728.66245,Cluster-8728.167696,Cluster-8728.82110,Cluster-8728.166703,Cluster-8728.38047
GO:0045259	proton-transporting ATP synthase complex	cellular_component	0.67587	1	3	699	520	106734	Cluster-8728.92699,Cluster-8728.106350,Cluster-8728.56119
GO:0006665	sphingolipid metabolic process	biological_process	0.67722	1	2	699	315	106734	Cluster-8728.105740,Cluster-8728.102132
GO:0071941	nitrogen cycle metabolic process	biological_process	0.67935	1	1	699	156	106734	Cluster-8728.112873
GO:0016818	hydrolase activity, acting on acid anhydrides, in phosphorus-containing anhydrides	molecular_function	0.67964	1	39	699	5809	106734	Cluster-8728.107362,Cluster-8728.138785,Cluster-8728.161127,Cluster-8728.83478,Cluster-8728.81408,Cluster-8728.43923,Cluster-8728.102275,Cluster-8728.129970,Cluster-8728.116707,Cluster-8728.70621,Cluster-8728.106895,Cluster-8728.110144,Cluster-8728.79261,Cluster-8728.70620,Cluster-8728.10249,Cluster-8728.141004,Cluster-8728.131480,Cluster-8728.114379,Cluster-8728.132450,Cluster-8728.90152,Cluster…
GO:1990234	transferase complex	cellular_component	0.68107	1	22	699	3341	106734	Cluster-8728.30583,Cluster-8728.72272,Cluster-8728.97776,Cluster-8728.71568,Cluster-8728.109145,Cluster-8728.117889,Cluster-8728.97609,Cluster-8728.110535,Cluster-8728.77127,Cluster-34171.1,Cluster-8728.89322,Cluster-8728.157343,Cluster-8728.107602,Cluster-8728.82253,Cluster-8728.90778,Cluster-8728.110084,Cluster-8728.149539,Cluster-8728.21905,Cluster-8728.26771,Cluster-8728.115112,Cluster-8728.9…
GO:0016197	endosomal transport	biological_process	0.68304	1	1	699	150	106734	Cluster-8728.58324
GO:1902531	regulation of intracellular signal transduction	biological_process	0.68333	1	1	699	155	106734	Cluster-8728.17620
GO:0030120	vesicle coat	cellular_component	0.68384	1	2	699	325	106734	Cluster-8728.121749,Cluster-8728.99535
GO:0030135	coated vesicle	cellular_component	0.68384	1	2	699	325	106734	Cluster-8728.121749,Cluster-8728.99535
GO:0030662	coated vesicle membrane	cellular_component	0.68384	1	2	699	325	106734	Cluster-8728.121749,Cluster-8728.99535
GO:0016591	DNA-directed RNA polymerase II, holoenzyme	cellular_component	0.684	1	2	699	354	106734	Cluster-8728.149539,Cluster-8728.109145
GO:0005694	chromosome	cellular_component	0.68601	1	21	699	3129	106734	Cluster-8728.101469,Cluster-8728.79261,Cluster-8728.102273,Cluster-8728.70620,Cluster-8728.94283,Cluster-8728.70621,Cluster-8728.21965,Cluster-8728.102275,Cluster-8728.60873,Cluster-8728.156808,Cluster-8728.161080,Cluster-8728.111740,Cluster-8728.107362,Cluster-8728.161127,Cluster-8728.116463,Cluster-8728.103963,Cluster-8728.131480,Cluster-8728.132450,Cluster-8728.79779,Cluster-8728.81408,Cluster…
GO:0000280	nuclear division	biological_process	0.6861	1	4	699	635	106734	Cluster-8728.116463,Cluster-8728.116393,Cluster-8728.156808,Cluster-8728.19667
GO:0008270	zinc ion binding	molecular_function	0.68654	1	53	699	7712	106734	Cluster-8728.161642,Cluster-8728.33312,Cluster-8728.109183,Cluster-8728.95526,Cluster-8728.156291,Cluster-8728.92482,Cluster-8728.166996,Cluster-8728.66894,Cluster-8728.39619,Cluster-8728.115112,Cluster-8728.120605,Cluster-8728.151557,Cluster-8728.26771,Cluster-8728.123100,Cluster-8728.90878,Cluster-8728.97776,Cluster-8728.120882,Cluster-8728.3548,Cluster-8728.82136,Cluster-8728.99142,Cluster-872…
GO:0044815	DNA packaging complex	cellular_component	0.6883	1	1	699	180	106734	Cluster-8728.161080
GO:0010038	response to metal ion	biological_process	0.68908	1	1	699	185	106734	Cluster-8728.108465
GO:0065003	macromolecular complex assembly	biological_process	0.69095	1	13	699	2026	106734	Cluster-8728.100853,Cluster-8728.71459,Cluster-8728.161162,Cluster-8728.97600,Cluster-8728.161080,Cluster-8728.46163,Cluster-8728.145757,Cluster-8728.97609,Cluster-8728.135813,Cluster-8728.58324,Cluster-8728.79779,Cluster-8728.106350,Cluster-8728.21965
GO:0016485	protein processing	biological_process	0.69127	1	2	699	341	106734	Cluster-8728.71568,Cluster-8728.77127
GO:0051604	protein maturation	biological_process	0.69127	1	2	699	341	106734	Cluster-8728.77127,Cluster-8728.71568
GO:0009982	pseudouridine synthase activity	molecular_function	0.69147	1	1	699	152	106734	Cluster-16447.2
GO:0009628	response to abiotic stimulus	biological_process	0.69542	1	1	699	189	106734	Cluster-8728.107602
GO:0010506	regulation of autophagy	biological_process	0.6958	1	3	699	503	106734	Cluster-8728.99535,Cluster-8728.18126,Cluster-8728.87269
GO:0044431	Golgi apparatus part	cellular_component	0.70135	1	3	699	530	106734	Cluster-8728.99535,Cluster-8728.79779,Cluster-8728.92510
GO:0001539	cilium or flagellum-dependent cell motility	biological_process	0.70208	1	1	699	174	106734	Cluster-16447.2
GO:0097588	archaeal or bacterial-type flagellum-dependent cell motility	biological_process	0.70208	1	1	699	174	106734	Cluster-16447.2
GO:0042775	mitochondrial ATP synthesis coupled electron transport	biological_process	0.703	1	4	699	673	106734	Cluster-8728.123100,Cluster-8728.41129,Cluster-8728.27540,Cluster-8728.70300
GO:0016772	transferase activity, transferring phosphorus-containing groups	molecular_function	0.70385	1	80	699	12007	106734	Cluster-8728.102143,Cluster-8728.87842,Cluster-8728.105186,Cluster-8728.108302,Cluster-8728.97912,Cluster-8728.110535,Cluster-8728.118672,Cluster-8728.90778,Cluster-8728.64692,Cluster-8728.99071,Cluster-8728.100283,Cluster-8728.102273,Cluster-8728.97064,Cluster-8728.75498,Cluster-8728.75719,Cluster-8728.89322,Cluster-8728.157343,Cluster-8728.101469,Cluster-8728.114909,Cluster-8728.130733,Cluster-…
GO:0004003	ATP-dependent DNA helicase activity	molecular_function	0.70637	1	1	699	166	106734	Cluster-8728.60873
GO:0003006	developmental process involved in reproduction	biological_process	0.70671	1	1	699	185	106734	Cluster-8728.133202
GO:0000103	sulfate assimilation	biological_process	0.70695	1	1	699	187	106734	Cluster-8728.132450
GO:0004020	adenylylsulfate kinase activity	molecular_function	0.70695	1	1	699	187	106734	Cluster-8728.132450
GO:0006259	DNA metabolic process	biological_process	0.71081	1	53	699	7722	106734	Cluster-8728.133572,Cluster-8728.60873,Cluster-8728.103963,Cluster-8728.131480,Cluster-8728.132450,Cluster-8728.6177,Cluster-8728.108547,Cluster-8728.3548,Cluster-8728.74882,Cluster-8728.94657,Cluster-8728.104967,Cluster-8728.101469,Cluster-8728.40440,Cluster-8728.102273,Cluster-8728.116393,Cluster-8728.160782,Cluster-8728.113805,Cluster-8728.81680,Cluster-8728.94283,Cluster-8728.21965,Cluster-87…
GO:0009401	phosphoenolpyruvate-dependent sugar phosphotransferase system	biological_process	0.71172	1	1	699	184	106734	Cluster-8728.117889
GO:0019899	enzyme binding	molecular_function	0.7122	1	3	699	508	106734	Cluster-8728.160782,Cluster-8728.76491,Cluster-8728.81029
GO:0033036	macromolecule localization	biological_process	0.71243	1	34	699	5130	106734	Cluster-8728.102273,Cluster-8728.96880,Cluster-8728.161899,Cluster-8728.81680,Cluster-8728.165270,Cluster-8728.21965,Cluster-8728.38047,Cluster-8728.82342,Cluster-8728.141540,Cluster-8728.109145,Cluster-8728.98308,Cluster-8728.132450,Cluster-8728.111188,Cluster-8728.81441,Cluster-8728.131555,Cluster-8728.90850,Cluster-8728.76491,Cluster-8728.71459,Cluster-8728.20643,Cluster-8728.99535,Cluster-872…
GO:0019205	nucleobase-containing compound kinase activity	molecular_function	0.71389	1	2	699	357	106734	Cluster-8728.81855,Cluster-8728.101469
GO:0008064	regulation of actin polymerization or depolymerization	biological_process	0.71419	1	1	699	167	106734	Cluster-8728.58324
GO:0008154	actin polymerization or depolymerization	biological_process	0.71419	1	1	699	167	106734	Cluster-8728.58324
GO:0030041	actin filament polymerization	biological_process	0.71419	1	1	699	167	106734	Cluster-8728.58324
GO:0030832	regulation of actin filament length	biological_process	0.71419	1	1	699	167	106734	Cluster-8728.58324
GO:0030833	regulation of actin filament polymerization	biological_process	0.71419	1	1	699	167	106734	Cluster-8728.58324
GO:0032956	regulation of actin cytoskeleton organization	biological_process	0.71419	1	1	699	167	106734	Cluster-8728.58324
GO:0032970	regulation of actin filament-based process	biological_process	0.71419	1	1	699	167	106734	Cluster-8728.58324
GO:0003896	DNA primase activity	molecular_function	0.71482	1	1	699	168	106734	Cluster-8728.94283
GO:0022843	voltage-gated cation channel activity	molecular_function	0.71572	1	1	699	172	106734	Cluster-8728.102708
GO:0006631	fatty acid metabolic process	biological_process	0.71693	1	4	699	729	106734	Cluster-8728.100644,Cluster-8728.121050,Cluster-8728.19667,Cluster-8728.156808
GO:0032535	regulation of cellular component size	biological_process	0.7178	1	1	699	169	106734	Cluster-8728.58324
GO:0005576	extracellular region	cellular_component	0.71783	1	25	699	4001	106734	Cluster-8728.47844,Cluster-8728.166703,Cluster-8728.103963,Cluster-8728.71568,Cluster-8728.143946,Cluster-8728.127208,Cluster-8728.134787,Cluster-8728.103425,Cluster-8728.23883,Cluster-8728.81958,Cluster-8728.167478,Cluster-8728.125964,Cluster-8728.95852,Cluster-8728.77338,Cluster-8728.120124,Cluster-8728.9773,Cluster-8728.99973,Cluster-8728.158349,Cluster-8728.99535,Cluster-8728.23014,Cluster-87…
GO:0006269	DNA replication, synthesis of RNA primer	biological_process	0.71852	1	1	699	171	106734	Cluster-8728.94283
GO:0022900	electron transport chain	biological_process	0.7201	1	6	699	1005	106734	Cluster-8728.123100,Cluster-8728.41129,Cluster-8728.27540,Cluster-8728.30014,Cluster-8728.109746,Cluster-8728.70300
GO:0030599	pectinesterase activity	molecular_function	0.72114	1	1	699	195	106734	Cluster-8728.39619
GO:0098687	chromosomal region	cellular_component	0.72122	1	5	699	836	106734	Cluster-8728.156808,Cluster-8728.19667,Cluster-8728.21965,Cluster-8728.79779,Cluster-8728.116463
GO:0004190	aspartic-type endopeptidase activity	molecular_function	0.72189	1	6	699	1044	106734	Cluster-8728.114881,Cluster-8728.109634,Cluster-8728.12887,Cluster-8728.91207,Cluster-8728.97609,Cluster-8728.81680
GO:0070001	aspartic-type peptidase activity	molecular_function	0.72189	1	6	699	1044	106734	Cluster-8728.91207,Cluster-8728.12887,Cluster-8728.81680,Cluster-8728.97609,Cluster-8728.114881,Cluster-8728.109634
GO:0030659	cytoplasmic vesicle membrane	cellular_component	0.72291	1	2	699	354	106734	Cluster-8728.99535,Cluster-8728.121749
GO:0044444	cytoplasmic part	cellular_component	0.72304	1	64	699	10241	106734	Cluster-8728.121749,Cluster-8728.16258,Cluster-8728.112671,Cluster-8728.9665,Cluster-8728.107259,Cluster-8728.79779,Cluster-8728.19667,Cluster-8728.56119,Cluster-8728.97287,Cluster-8728.81855,Cluster-8728.107258,Cluster-8728.140626,Cluster-8728.92699,Cluster-8728.32049,Cluster-8728.70300,Cluster-8728.149539,Cluster-8728.104376,Cluster-8728.86794,Cluster-8728.22171,Cluster-8728.134597,Cluster-8728…
GO:0006816	calcium ion transport	biological_process	0.7232	1	2	699	377	106734	Cluster-8728.97609,Cluster-8728.81680
GO:0009636	response to toxic substance	biological_process	0.72455	1	1	699	184	106734	Cluster-8728.108465
GO:0008104	protein localization	biological_process	0.72609	1	30	699	4565	106734	Cluster-8728.63228,Cluster-8728.131555,Cluster-8728.132450,Cluster-8728.81441,Cluster-8728.111188,Cluster-8728.40495,Cluster-8728.90850,Cluster-8728.121749,Cluster-8728.141540,Cluster-8728.82342,Cluster-8728.28694,Cluster-8728.102275,Cluster-8728.119561,Cluster-8728.109145,Cluster-8728.94032,Cluster-8728.98308,Cluster-8728.161899,Cluster-8728.96880,Cluster-8728.81680,Cluster-8728.99821,Cluster-87…
GO:0016709	oxidoreductase activity, acting on paired donors, with incorporation or reduction of molecular oxygen, NAD(P)H as one donor, and incorporation of one atom of oxygen	molecular_function	0.72641	1	1	699	196	106734	Cluster-8728.126721
GO:0007218	neuropeptide signaling pathway	biological_process	0.72725	1	1	699	187	106734	Cluster-8728.125520
GO:0019835	cytolysis	biological_process	0.72742	1	1	699	176	106734	Cluster-8728.92699
GO:0071840	cellular component organization or biogenesis	biological_process	0.72876	1	71	699	11140	106734	Cluster-8728.135813,Cluster-8728.132450,Cluster-8728.116463,Cluster-8728.98308,Cluster-8728.22171,Cluster-8728.82342,Cluster-8728.27964,Cluster-8728.76734,Cluster-8728.99973,Cluster-8728.161162,Cluster-8728.110994,Cluster-8728.97082,Cluster-8728.79779,Cluster-8728.19667,Cluster-8728.63228,Cluster-8728.97609,Cluster-8728.161127,Cluster-8728.9665,Cluster-8728.161080,Cluster-8728.39444,Cluster-8728.…
GO:0004970	ionotropic glutamate receptor activity	molecular_function	0.72899	1	1	699	168	106734	Cluster-8728.92910
GO:0008066	glutamate receptor activity	molecular_function	0.72899	1	1	699	168	106734	Cluster-8728.92910
GO:0010629	negative regulation of gene expression	biological_process	0.72983	1	2	699	352	106734	Cluster-8728.133694,Cluster-8728.90850
GO:0033865	nucleoside bisphosphate metabolic process	biological_process	0.73009	1	1	699	184	106734	Cluster-8728.108302
GO:0033875	ribonucleoside bisphosphate metabolic process	biological_process	0.73009	1	1	699	184	106734	Cluster-8728.108302
GO:0034032	purine nucleoside bisphosphate metabolic process	biological_process	0.73009	1	1	699	184	106734	Cluster-8728.108302
GO:0005819	spindle	cellular_component	0.73075	1	3	699	524	106734	Cluster-8728.116463,Cluster-8728.135813,Cluster-8728.46163
GO:0048285	organelle fission	biological_process	0.73216	1	4	699	684	106734	Cluster-8728.19667,Cluster-8728.156808,Cluster-8728.116463,Cluster-8728.116393
GO:0008017	microtubule binding	molecular_function	0.73393	1	4	699	694	106734	Cluster-8728.161127,Cluster-8728.116463,Cluster-8728.111875,Cluster-8728.111871
GO:1901565	organonitrogen compound catabolic process	biological_process	0.73465	1	6	699	1079	106734	Cluster-8728.13226,Cluster-8728.20406,Cluster-8728.121050,Cluster-8728.100644,Cluster-8728.102132,Cluster-8728.105740
GO:0007126	meiotic nuclear division	biological_process	0.73601	1	1	699	171	106734	Cluster-8728.116393
GO:1903046	meiotic cell cycle process	biological_process	0.73601	1	1	699	171	106734	Cluster-8728.116393
GO:0008565	protein transporter activity	molecular_function	0.7378	1	2	699	387	106734	Cluster-8728.81680,Cluster-8728.94032
GO:0046527	glucosyltransferase activity	molecular_function	0.73845	1	3	699	571	106734	Cluster-8728.84602,Cluster-8728.96768,Cluster-8728.103080
GO:0016298	lipase activity	molecular_function	0.73988	1	1	699	207	106734	Cluster-8728.66245
GO:0010033	response to organic substance	biological_process	0.74109	1	3	699	570	106734	Cluster-8728.74996,Cluster-8728.85956,Cluster-8728.63979
GO:0005635	nuclear envelope	cellular_component	0.74197	1	1	699	184	106734	Cluster-8728.99821
GO:0016886	ligase activity, forming phosphoric ester bonds	molecular_function	0.74263	1	1	699	169	106734	Cluster-8728.133572
GO:0070838	divalent metal ion transport	biological_process	0.74316	1	5	699	891	106734	Cluster-8728.106895,Cluster-8728.110144,Cluster-8728.81680,Cluster-8728.76734,Cluster-8728.97609
GO:0005506	iron ion binding	molecular_function	0.7435	1	7	699	1313	106734	Cluster-8728.21162,Cluster-8728.78998,Cluster-8728.20525,Cluster-8728.164015,Cluster-8728.94589,Cluster-8728.170435,Cluster-8728.159950
GO:0007606	sensory perception of chemical stimulus	biological_process	0.74371	1	1	699	183	106734	Cluster-8728.92699
GO:0034702	ion channel complex	cellular_component	0.74581	1	1	699	187	106734	Cluster-8728.102708
GO:0034703	cation channel complex	cellular_component	0.74581	1	1	699	187	106734	Cluster-8728.102708
GO:0009163	nucleoside biosynthetic process	biological_process	0.74738	1	5	699	938	106734	Cluster-8728.92699,Cluster-8728.106350,Cluster-8728.40062,Cluster-8728.108302,Cluster-8728.56119
GO:0042455	ribonucleoside biosynthetic process	biological_process	0.74738	1	5	699	938	106734	Cluster-8728.56119,Cluster-8728.108302,Cluster-8728.40062,Cluster-8728.92699,Cluster-8728.106350
GO:0001522	pseudouridine synthesis	biological_process	0.74859	1	1	699	189	106734	Cluster-16447.2
GO:0015985	energy coupled proton transport, down electrochemical gradient	biological_process	0.74927	1	3	699	578	106734	Cluster-8728.92699,Cluster-8728.106350,Cluster-8728.56119
GO:0015986	ATP synthesis coupled proton transport	biological_process	0.74927	1	3	699	578	106734	Cluster-8728.92699,Cluster-8728.106350,Cluster-8728.56119
GO:0003899	DNA-directed RNA polymerase activity	molecular_function	0.75082	1	6	699	1034	106734	Cluster-8728.102143,Cluster-8728.92178,Cluster-8728.7676,Cluster-8728.87842,Cluster-8728.94283,Cluster-34171.1
GO:0044764	multi-organism cellular process	biological_process	0.75151	1	18	699	2916	106734	Cluster-8728.72138,Cluster-8728.154912,Cluster-8728.92699,Cluster-8728.101469,Cluster-8728.112663,Cluster-8728.160053,Cluster-8728.135765,Cluster-8728.79558,Cluster-8728.78271,Cluster-8728.76734,Cluster-8728.161080,Cluster-8728.53418,Cluster-8728.39444,Cluster-8728.96803,Cluster-8728.112671,Cluster-8728.99969,Cluster-8728.59568,Cluster-8728.107362
GO:0016740	transferase activity	molecular_function	0.75307	1	139	699	21064	106734	Cluster-8728.134597,Cluster-8728.40062,Cluster-8728.19433,Cluster-8728.133572,Cluster-8728.40200,Cluster-8728.123009,Cluster-8728.116463,Cluster-8728.64694,Cluster-8728.97001,Cluster-8728.76727,Cluster-8728.102275,Cluster-8728.72272,Cluster-8728.81592,Cluster-8728.84602,Cluster-8728.137626,Cluster-8728.113490,Cluster-8728.95661,Cluster-8728.174812,Cluster-8728.107259,Cluster-8728.81855,Cluster-87…
GO:0015171	amino acid transmembrane transporter activity	molecular_function	0.75367	1	1	699	201	106734	Cluster-8728.113132
GO:0004659	prenyltransferase activity	molecular_function	0.75431	1	1	699	194	106734	Cluster-8728.81592
GO:0005126	cytokine receptor binding	molecular_function	0.75642	1	1	699	199	106734	Cluster-8728.167478
GO:0042773	ATP synthesis coupled electron transport	biological_process	0.75691	1	4	699	727	106734	Cluster-8728.27540,Cluster-8728.70300,Cluster-8728.41129,Cluster-8728.123100
GO:0051049	regulation of transport	biological_process	0.7575	1	1	699	204	106734	Cluster-8728.112663
GO:0006508	proteolysis	biological_process	0.75799	1	30	699	4818	106734	Cluster-8728.20406,Cluster-8728.160431,Cluster-8728.111740,Cluster-8728.131480,Cluster-8728.47844,Cluster-8728.82136,Cluster-8728.166703,Cluster-8728.99142,Cluster-8728.104848,Cluster-8728.163039,Cluster-8728.121749,Cluster-8728.72272,Cluster-8728.99962,Cluster-8728.71568,Cluster-8728.109634,Cluster-8728.23104,Cluster-8728.87799,Cluster-8728.104849,Cluster-8728.77338,Cluster-8728.75366,Cluster-87…
GO:0009395	phospholipid catabolic process	biological_process	0.75817	1	1	699	209	106734	Cluster-8728.66245
GO:0030695	GTPase regulator activity	molecular_function	0.75819	1	2	699	388	106734	Cluster-8728.99142,Cluster-8728.17620
GO:0005246	calcium channel regulator activity	molecular_function	0.75835	1	1	699	188	106734	Cluster-8728.120124
GO:0005794	Golgi apparatus	cellular_component	0.75859	1	3	699	582	106734	Cluster-8728.99535,Cluster-8728.79779,Cluster-8728.92510
GO:0008083	growth factor activity	molecular_function	0.75868	1	1	699	208	106734	Cluster-8728.99142
GO:0005746	mitochondrial respiratory chain	cellular_component	0.75878	1	1	699	204	106734	Cluster-8728.41129
GO:0016796	exonuclease activity, active with either ribo- or deoxyribonucleic acids and producing 5'-phosphomonoesters	molecular_function	0.75953	1	2	699	383	106734	Cluster-8728.92510,Cluster-8728.39444
GO:1901363	heterocyclic compound binding	molecular_function	0.75958	1	237	699	35629	106734	Cluster-8728.84451,Cluster-8728.87842,Cluster-8728.22743,Cluster-8728.60873,Cluster-8728.102143,Cluster-1650.2,Cluster-8728.71436,Cluster-8728.88390,Cluster-8728.127369,Cluster-8728.105186,Cluster-8728.20525,Cluster-8728.70964,Cluster-8728.82136,Cluster-8728.99969,Cluster-8728.99228,Cluster-8728.110535,Cluster-8728.99957,Cluster-8728.98048,Cluster-8728.131480,Cluster-8728.75498,Cluster-8728.56279…
GO:0097159	organic cyclic compound binding	molecular_function	0.76006	1	237	699	35631	106734	Cluster-8728.93194,Cluster-8728.13198,Cluster-8728.93399,Cluster-8728.99821,Cluster-8728.21162,Cluster-8728.99535,Cluster-8728.85856,Cluster-8728.124753,Cluster-8728.79261,Cluster-8728.81408,Cluster-8728.58608,Cluster-8728.138076,Cluster-8728.131184,Cluster-8728.138785,Cluster-32904.4,Cluster-8728.107362,Cluster-8728.129626,Cluster-8728.48798,Cluster-8728.102127,Cluster-8728.131885,Cluster-8728.9…
GO:0009522	photosystem I	cellular_component	0.76054	1	1	699	205	106734	Cluster-8728.114881
GO:0044700	single organism signaling	biological_process	0.76067	1	46	699	7325	106734	Cluster-8728.125520,Cluster-8728.102273,Cluster-8728.39783,Cluster-8728.110084,Cluster-8728.40440,Cluster-8728.97600,Cluster-8728.154912,Cluster-8728.97207,Cluster-8728.58246,Cluster-8728.156291,Cluster-8728.39619,Cluster-8728.112663,Cluster-8728.115112,Cluster-8728.100696,Cluster-8728.76734,Cluster-8728.85009,Cluster-8728.20485,Cluster-8728.84811,Cluster-8728.90390,Cluster-8728.23883,Cluster-872…
GO:0003676	nucleic acid binding	molecular_function	0.76187	1	130	699	19443	106734	Cluster-8728.97293,Cluster-8728.138784,Cluster-8728.63979,Cluster-8728.98917,Cluster-8728.161642,Cluster-8728.127265,Cluster-8728.56279,Cluster-8728.100853,Cluster-8728.101469,Cluster-8728.77127,Cluster-8728.99228,Cluster-8728.82136,Cluster-1650.2,Cluster-8728.102143,Cluster-8728.60873,Cluster-8728.22743,Cluster-8728.84451,Cluster-8728.87842,Cluster-8728.13198,Cluster-8728.124753,Cluster-8728.138…
GO:0043933	macromolecular complex subunit organization	biological_process	0.76286	1	17	699	2783	106734	Cluster-8728.101469,Cluster-8728.100853,Cluster-8728.124753,Cluster-8728.71459,Cluster-8728.46163,Cluster-8728.97600,Cluster-8728.161162,Cluster-8728.58324,Cluster-8728.21965,Cluster-8728.9665,Cluster-8728.161080,Cluster-8728.97609,Cluster-8728.145757,Cluster-8728.131555,Cluster-8728.79779,Cluster-8728.135813,Cluster-8728.106350
GO:0009733	response to auxin	biological_process	0.76309	1	1	699	222	106734	Cluster-8728.74996
GO:0012506	vesicle membrane	cellular_component	0.76313	1	2	699	379	106734	Cluster-8728.121749,Cluster-8728.99535
GO:0023052	signaling	biological_process	0.76321	1	46	699	7333	106734	Cluster-8728.41022,Cluster-8728.160053,Cluster-8728.167478,Cluster-8728.17620,Cluster-8728.147827,Cluster-8728.92699,Cluster-8728.10249,Cluster-8728.158349,Cluster-8728.92910,Cluster-8728.129525,Cluster-8728.85856,Cluster-8728.119849,Cluster-8728.110144,Cluster-8728.43923,Cluster-8728.74318,Cluster-8728.165913,Cluster-8728.66245,Cluster-8728.160431,Cluster-8728.81958,Cluster-8728.102275,Cluster-8…
GO:0005230	extracellular ligand-gated ion channel activity	molecular_function	0.76391	1	1	699	191	106734	Cluster-8728.92910
GO:0008643	carbohydrate transport	biological_process	0.7641	1	2	699	400	106734	Cluster-8728.117889,Cluster-8728.108465
GO:0051704	multi-organism process	biological_process	0.76485	1	37	699	5797	106734	Cluster-8728.107362,Cluster-8728.104848,Cluster-8728.112671,Cluster-8728.161080,Cluster-8728.39444,Cluster-8728.23037,Cluster-8728.71568,Cluster-8728.69646,Cluster-8728.9773,Cluster-8728.79558,Cluster-8728.120124,Cluster-8728.41129,Cluster-8728.104849,Cluster-8728.78271,Cluster-8728.19409,Cluster-8728.160053,Cluster-8728.135765,Cluster-8728.92699,Cluster-8728.72138,Cluster-8728.122609,Cluster-872…
GO:0016706	oxidoreductase activity, acting on paired donors, with incorporation or reduction of molecular oxygen, 2-oxoglutarate as one donor, and incorporation of one atom each of oxygen into both donors	molecular_function	0.76642	1	1	699	217	106734	Cluster-8728.75719
GO:0033644	host cell membrane	cellular_component	0.76658	1	1	699	211	106734	Cluster-8728.99969
GO:0031410	cytoplasmic vesicle	cellular_component	0.76664	1	3	699	560	106734	Cluster-8728.140626,Cluster-8728.99535,Cluster-8728.121749
GO:0000776	kinetochore	cellular_component	0.76854	1	3	699	566	106734	Cluster-8728.79779,Cluster-8728.21965,Cluster-8728.116463
GO:0006119	oxidative phosphorylation	biological_process	0.77009	1	6	699	1077	106734	Cluster-8728.123100,Cluster-8728.41129,Cluster-8728.108547,Cluster-8728.27540,Cluster-8728.141004,Cluster-8728.70300
GO:0051716	cellular response to stimulus	biological_process	0.77035	1	65	699	10063	106734	Cluster-8728.129525,Cluster-8728.85856,Cluster-8728.110144,Cluster-8728.79261,Cluster-8728.119849,Cluster-8728.158349,Cluster-8728.96705,Cluster-8728.70621,Cluster-8728.167478,Cluster-8728.17620,Cluster-8728.41022,Cluster-8728.160053,Cluster-8728.134787,Cluster-8728.52346,Cluster-8728.131885,Cluster-8728.66245,Cluster-8728.160431,Cluster-8728.107362,Cluster-8728.165913,Cluster-8728.81408,Cluster-…
GO:0007015	actin filament organization	biological_process	0.77053	1	1	699	199	106734	Cluster-8728.58324
GO:0016032	viral process	biological_process	0.77067	1	15	699	2516	106734	Cluster-8728.99969,Cluster-8728.135765,Cluster-8728.112663,Cluster-8728.160053,Cluster-8728.107362,Cluster-8728.76734,Cluster-8728.59568,Cluster-8728.79558,Cluster-8728.96803,Cluster-8728.72138,Cluster-8728.161080,Cluster-8728.154912,Cluster-8728.39444,Cluster-8728.101469,Cluster-8728.112671
GO:0043603	cellular amide metabolic process	biological_process	0.77245	1	32	699	5438	106734	Cluster-8728.78219,Cluster-8728.79779,Cluster-8728.38425,Cluster-8728.90197,Cluster-8728.90490,Cluster-8728.112671,Cluster-8728.9665,Cluster-8728.92562,Cluster-8728.91871,Cluster-8728.149539,Cluster-8728.86794,Cluster-8728.94379,Cluster-8728.110495,Cluster-8728.97287,Cluster-8728.21672,Cluster-8728.124753,Cluster-8728.108302,Cluster-8728.22171,Cluster-8728.82443,Cluster-8728.60873,Cluster-8728.23…
GO:0051258	protein polymerization	biological_process	0.77275	1	3	699	545	106734	Cluster-8728.135813,Cluster-8728.58324,Cluster-8728.46163
GO:0046486	glycerolipid metabolic process	biological_process	0.77564	1	8	699	1406	106734	Cluster-8728.167696,Cluster-8728.66245,Cluster-8728.38047,Cluster-8728.105740,Cluster-8728.81855,Cluster-8728.85210,Cluster-8728.88646,Cluster-8728.102132
GO:0051649	establishment of localization in cell	biological_process	0.77588	1	32	699	4947	106734	Cluster-8728.132450,Cluster-8728.131555,Cluster-8728.90850,Cluster-8728.82342,Cluster-8728.141540,Cluster-1650.2,Cluster-8728.98308,Cluster-8728.109145,Cluster-8728.161899,Cluster-8728.96880,Cluster-8728.38047,Cluster-8728.165270,Cluster-8728.99972,Cluster-8728.102273,Cluster-8728.98359,Cluster-8728.79779,Cluster-8728.40495,Cluster-8728.102275,Cluster-8728.28694,Cluster-8728.121749,Cluster-8728.9…
GO:0006915	apoptotic process	biological_process	0.77612	1	2	699	381	106734	Cluster-8728.92699,Cluster-8728.130733
GO:0016776	phosphotransferase activity, phosphate group as acceptor	molecular_function	0.77698	1	1	699	202	106734	Cluster-8728.81855
GO:0016651	oxidoreductase activity, acting on NAD(P)H	molecular_function	0.77777	1	4	699	738	106734	Cluster-8728.41129,Cluster-8728.93085,Cluster-8728.50180,Cluster-8728.70300
GO:0012501	programmed cell death	biological_process	0.77809	1	2	699	383	106734	Cluster-8728.130733,Cluster-8728.92699
GO:0051276	chromosome organization	biological_process	0.77939	1	11	699	1889	106734	Cluster-8728.79779,Cluster-8728.21965,Cluster-8728.97609,Cluster-8728.161127,Cluster-8728.131555,Cluster-8728.116393,Cluster-8728.52112,Cluster-8728.12792,Cluster-8728.161080,Cluster-8728.20090,Cluster-8728.79261
GO:0051537	2 iron, 2 sulfur cluster binding	molecular_function	0.78067	1	1	699	214	106734	Cluster-8728.138582
GO:0015074	DNA integration	biological_process	0.78128	1	6	699	1010	106734	Cluster-8728.21965,Cluster-8728.120033,Cluster-8728.33978,Cluster-8728.112865,Cluster-8728.6177,Cluster-8728.113805
GO:0006754	ATP biosynthetic process	biological_process	0.78176	1	3	699	612	106734	Cluster-8728.56119,Cluster-8728.92699,Cluster-8728.106350
GO:0098800	inner mitochondrial membrane protein complex	cellular_component	0.78228	1	3	699	608	106734	Cluster-8728.92699,Cluster-8728.41129,Cluster-8728.56119
GO:0044218	other organism cell membrane	cellular_component	0.78316	1	1	699	223	106734	Cluster-8728.99969
GO:0044279	other organism membrane	cellular_component	0.78316	1	1	699	223	106734	Cluster-8728.99969
GO:0006554	lysine catabolic process	biological_process	0.78479	1	2	699	423	106734	Cluster-8728.100644,Cluster-8728.121050
GO:0009068	aspartate family amino acid catabolic process	biological_process	0.78479	1	2	699	423	106734	Cluster-8728.121050,Cluster-8728.100644
GO:0016482	cytoplasmic transport	biological_process	0.7854	1	8	699	1376	106734	Cluster-8728.98308,Cluster-8728.102273,Cluster-8728.102275,Cluster-8728.121749,Cluster-8728.13090,Cluster-8728.58324,Cluster-8728.132450,Cluster-8728.99821
GO:0005886	plasma membrane	cellular_component	0.78603	1	12	699	2096	106734	Cluster-8728.74318,Cluster-8728.114222,Cluster-8728.43041,Cluster-8728.88273,Cluster-8728.75499,Cluster-8728.41129,Cluster-8728.56548,Cluster-8728.46163,Cluster-8728.62976,Cluster-8728.104937,Cluster-8728.86396,Cluster-8728.102708
GO:0009896	positive regulation of catabolic process	biological_process	0.78636	1	2	699	401	106734	Cluster-8728.18126,Cluster-8728.87269
GO:0010508	positive regulation of autophagy	biological_process	0.78636	1	2	699	401	106734	Cluster-8728.18126,Cluster-8728.87269
GO:0031331	positive regulation of cellular catabolic process	biological_process	0.78636	1	2	699	401	106734	Cluster-8728.18126,Cluster-8728.87269
GO:0015298	solute:cation antiporter activity	molecular_function	0.78774	1	1	699	220	106734	Cluster-8728.125978
GO:0015299	solute:proton antiporter activity	molecular_function	0.78774	1	1	699	220	106734	Cluster-8728.125978
GO:0006461	protein complex assembly	biological_process	0.78777	1	11	699	1883	106734	Cluster-8728.161080,Cluster-8728.97600,Cluster-8728.161162,Cluster-8728.46163,Cluster-8728.71459,Cluster-8728.100853,Cluster-8728.21965,Cluster-8728.135813,Cluster-8728.79779,Cluster-8728.58324,Cluster-8728.145757
GO:0016459	myosin complex	cellular_component	0.78889	1	1	699	230	106734	Cluster-8728.73566
GO:0007165	signal transduction	biological_process	0.78994	1	45	699	7276	106734	Cluster-8728.102275,Cluster-8728.81958,Cluster-8728.134787,Cluster-8728.43923,Cluster-8728.165913,Cluster-8728.74318,Cluster-8728.160431,Cluster-8728.66245,Cluster-8728.92699,Cluster-8728.10249,Cluster-8728.92910,Cluster-8728.158349,Cluster-8728.119849,Cluster-8728.110144,Cluster-8728.85856,Cluster-8728.129525,Cluster-8728.160053,Cluster-8728.41022,Cluster-8728.167478,Cluster-8728.17620,Cluster-8…
GO:0007600	sensory perception	biological_process	0.79062	1	1	699	213	106734	Cluster-8728.92699
GO:0050877	neurological system process	biological_process	0.79062	1	1	699	213	106734	Cluster-8728.92699
GO:0005198	structural molecule activity	molecular_function	0.79211	1	24	699	4357	106734	Cluster-8728.78219,Cluster-8728.22171,Cluster-8728.112671,Cluster-8728.96803,Cluster-8728.119561,Cluster-8728.23395,Cluster-8728.143946,Cluster-8728.92562,Cluster-8728.121050,Cluster-8728.18814,Cluster-8728.106778,Cluster-8728.92510,Cluster-8728.149539,Cluster-8728.116393,Cluster-8728.100644,Cluster-8728.86794,Cluster-8728.112663,Cluster-8728.122360,Cluster-8728.21672,Cluster-8728.82331,Cluster-8…
GO:0007166	cell surface receptor signaling pathway	biological_process	0.79248	1	3	699	586	106734	Cluster-8728.115112,Cluster-8728.102273,Cluster-8728.102275
GO:0008237	metallopeptidase activity	molecular_function	0.7929	1	4	699	749	106734	Cluster-8728.99142,Cluster-8728.167478,Cluster-8728.62751,Cluster-8728.131480
GO:0070271	protein complex biogenesis	biological_process	0.79306	1	11	699	1892	106734	Cluster-8728.161080,Cluster-8728.97600,Cluster-8728.161162,Cluster-8728.46163,Cluster-8728.100853,Cluster-8728.71459,Cluster-8728.135813,Cluster-8728.58324,Cluster-8728.79779,Cluster-8728.21965,Cluster-8728.145757
GO:0006839	mitochondrial transport	biological_process	0.79354	1	1	699	227	106734	Cluster-8728.99972
GO:0016765	transferase activity, transferring alkyl or aryl (other than methyl) groups	molecular_function	0.79436	1	2	699	427	106734	Cluster-8728.109768,Cluster-8728.81592
GO:0044451	nucleoplasm part	cellular_component	0.79608	1	6	699	1130	106734	Cluster-8728.109145,Cluster-8728.23744,Cluster-8728.70472,Cluster-34171.1,Cluster-8728.149539,Cluster-8728.30583
GO:0005654	nucleoplasm	cellular_component	0.79644	1	6	699	1131	106734	Cluster-8728.30583,Cluster-8728.149539,Cluster-34171.1,Cluster-8728.70472,Cluster-8728.23744,Cluster-8728.109145
GO:0031982	vesicle	cellular_component	0.79695	1	3	699	587	106734	Cluster-8728.140626,Cluster-8728.99535,Cluster-8728.121749
GO:0016071	mRNA metabolic process	biological_process	0.79714	1	6	699	1095	106734	Cluster-8728.98909,Cluster-8728.51090,Cluster-8728.56279,Cluster-8728.102132,Cluster-8728.7676,Cluster-8728.17620
GO:0000155	phosphorelay sensor kinase activity	molecular_function	0.79838	1	1	699	219	106734	Cluster-8728.110084
GO:0032991	macromolecular complex	cellular_component	0.79937	1	134	699	20768	106734	Cluster-8728.111875,Cluster-8728.23395,Cluster-8728.109145,Cluster-8728.53418,Cluster-8728.97776,Cluster-8728.103963,Cluster-8728.104967,Cluster-8728.157343,Cluster-8728.122360,Cluster-8728.131158,Cluster-8728.82331,Cluster-8728.102273,Cluster-8728.92312,Cluster-8728.99071,Cluster-8728.18814,Cluster-8728.160782,Cluster-8728.115112,Cluster-8728.26771,Cluster-8728.21965,Cluster-8728.94032,Cluster-8…
GO:0006522	alanine metabolic process	biological_process	0.79956	1	1	699	220	106734	Cluster-8728.87794
GO:0009078	pyruvate family amino acid metabolic process	biological_process	0.79956	1	1	699	220	106734	Cluster-8728.87794
GO:0006885	regulation of pH	biological_process	0.80138	1	1	699	228	106734	Cluster-8728.125978
GO:0055067	monovalent inorganic cation homeostasis	biological_process	0.80138	1	1	699	228	106734	Cluster-8728.125978
GO:0043549	regulation of kinase activity	biological_process	0.80163	1	1	699	236	106734	Cluster-8728.81029
GO:0045859	regulation of protein kinase activity	biological_process	0.80163	1	1	699	236	106734	Cluster-8728.81029
GO:0006783	heme biosynthetic process	biological_process	0.80213	1	1	699	236	106734	Cluster-8728.130733
GO:0072522	purine-containing compound biosynthetic process	biological_process	0.80222	1	5	699	1004	106734	Cluster-8728.56119,Cluster-8728.108302,Cluster-8728.106350,Cluster-8728.92699,Cluster-8728.87794
GO:0016759	cellulose synthase activity	molecular_function	0.80223	1	1	699	267	106734	Cluster-8728.84602
GO:0016760	cellulose synthase (UDP-forming) activity	molecular_function	0.80223	1	1	699	267	106734	Cluster-8728.84602
GO:0015979	photosynthesis	biological_process	0.80238	1	6	699	1152	106734	Cluster-8728.161162,Cluster-8728.114881,Cluster-8728.17620,Cluster-8728.140626,Cluster-8728.71529,Cluster-8728.96699
GO:0016043	cellular component organization	biological_process	0.80395	1	49	699	7736	106734	Cluster-1650.2,Cluster-8728.98308,Cluster-8728.82342,Cluster-8728.135813,Cluster-8728.116463,Cluster-8728.132450,Cluster-8728.131555,Cluster-8728.46163,Cluster-8728.97600,Cluster-8728.154912,Cluster-8728.161162,Cluster-8728.102273,Cluster-8728.78998,Cluster-8728.100853,Cluster-8728.101469,Cluster-8728.21965,Cluster-8728.27964,Cluster-8728.116393,Cluster-8728.160782,Cluster-8728.76734,Cluster-8728…
GO:0042651	thylakoid membrane	cellular_component	0.80527	1	1	699	244	106734	Cluster-8728.96699
GO:0070011	peptidase activity, acting on L-amino acid peptides	molecular_function	0.8055	1	28	699	4667	106734	Cluster-8728.131480,Cluster-8728.12887,Cluster-8728.160431,Cluster-8728.111740,Cluster-8728.97609,Cluster-8728.20406,Cluster-8728.99142,Cluster-8728.104848,Cluster-8728.82136,Cluster-8728.166703,Cluster-8728.47844,Cluster-8728.62751,Cluster-8728.109634,Cluster-8728.23386,Cluster-8728.99962,Cluster-8728.104849,Cluster-8728.77338,Cluster-8728.81680,Cluster-8728.160782,Cluster-8728.90285,Cluster-872…
GO:0015077	monovalent inorganic cation transmembrane transporter activity	molecular_function	0.80638	1	14	699	2478	106734	Cluster-8728.102708,Cluster-8728.56119,Cluster-8728.108768,Cluster-8728.104297,Cluster-8728.53418,Cluster-8728.52743,Cluster-8728.92699,Cluster-8728.105778,Cluster-8728.108547,Cluster-8728.125978,Cluster-8728.106350,Cluster-8728.27540,Cluster-8728.81687,Cluster-8728.7676
GO:0005743	mitochondrial inner membrane	cellular_component	0.80666	1	4	699	814	106734	Cluster-8728.41129,Cluster-8728.56119,Cluster-8728.99972,Cluster-8728.92699
GO:0008137	NADH dehydrogenase (ubiquinone) activity	molecular_function	0.80734	1	1	699	246	106734	Cluster-8728.70300
GO:0050136	NADH dehydrogenase (quinone) activity	molecular_function	0.80734	1	1	699	246	106734	Cluster-8728.70300
GO:0012507	ER to Golgi transport vesicle membrane	cellular_component	0.80761	1	1	699	223	106734	Cluster-8728.121749
GO:0030127	COPII vesicle coat	cellular_component	0.80761	1	1	699	223	106734	Cluster-8728.121749
GO:0030134	ER to Golgi transport vesicle	cellular_component	0.80761	1	1	699	223	106734	Cluster-8728.121749
GO:0004812	aminoacyl-tRNA ligase activity	molecular_function	0.80873	1	3	699	584	106734	Cluster-8728.60873,Cluster-8728.110495,Cluster-8728.157343
GO:0015629	actin cytoskeleton	cellular_component	0.80906	1	2	699	437	106734	Cluster-8728.73566,Cluster-8728.116463
GO:0043900	regulation of multi-organism process	biological_process	0.80934	1	1	699	241	106734	Cluster-8728.79558
GO:0051321	meiotic cell cycle	biological_process	0.80962	1	1	699	214	106734	Cluster-8728.116393
GO:0019079	viral genome replication	biological_process	0.81067	1	2	699	417	106734	Cluster-8728.101469,Cluster-8728.107362
GO:0043604	amide biosynthetic process	biological_process	0.81197	1	28	699	4928	106734	Cluster-8728.77127,Cluster-8728.110495,Cluster-8728.157343,Cluster-8728.97287,Cluster-8728.122360,Cluster-8728.124753,Cluster-8728.21672,Cluster-8728.99973,Cluster-8728.92312,Cluster-8728.82331,Cluster-8728.110994,Cluster-8728.18814,Cluster-8728.149539,Cluster-8728.86794,Cluster-8728.94379,Cluster-8728.112663,Cluster-8728.93603,Cluster-8728.38425,Cluster-8728.90197,Cluster-8728.108302,Cluster-872…
GO:0061695	transferase complex, transferring phosphorus-containing groups	cellular_component	0.81239	1	11	699	1908	106734	Cluster-8728.71568,Cluster-8728.110084,Cluster-8728.109145,Cluster-8728.90778,Cluster-34171.1,Cluster-8728.107602,Cluster-8728.157343,Cluster-8728.89322,Cluster-8728.117889,Cluster-8728.97609,Cluster-8728.149539
GO:0008219	cell death	biological_process	0.81394	1	2	699	417	106734	Cluster-8728.130733,Cluster-8728.92699
GO:0016265	death	biological_process	0.81394	1	2	699	417	106734	Cluster-8728.92699,Cluster-8728.130733
GO:0004519	endonuclease activity	molecular_function	0.81605	1	6	699	1139	106734	Cluster-8728.20845,Cluster-8728.110535,Cluster-8728.79558,Cluster-8728.131885,Cluster-8728.64203,Cluster-32904.4
GO:0019068	virion assembly	biological_process	0.81755	1	1	699	247	106734	Cluster-8728.39444
GO:0043934	sporulation	biological_process	0.8179	1	1	699	214	106734	Cluster-8728.160614
GO:0045893	positive regulation of transcription, DNA-templated	biological_process	0.81803	1	1	699	245	106734	Cluster-8728.33312
GO:0045935	positive regulation of nucleobase-containing compound metabolic process	biological_process	0.81803	1	1	699	245	106734	Cluster-8728.33312
GO:0051254	positive regulation of RNA metabolic process	biological_process	0.81803	1	1	699	245	106734	Cluster-8728.33312
GO:1902680	positive regulation of RNA biosynthetic process	biological_process	0.81803	1	1	699	245	106734	Cluster-8728.33312
GO:1903508	positive regulation of nucleic acid-templated transcription	biological_process	0.81803	1	1	699	245	106734	Cluster-8728.33312
GO:0015631	tubulin binding	molecular_function	0.81969	1	4	699	787	106734	Cluster-8728.116463,Cluster-8728.111875,Cluster-8728.161127,Cluster-8728.111871
GO:0072528	pyrimidine-containing compound biosynthetic process	biological_process	0.81989	1	2	699	434	106734	Cluster-8728.116463,Cluster-8728.122224
GO:0051607	defense response to virus	biological_process	0.82042	1	1	699	243	106734	Cluster-8728.79558
GO:0045298	tubulin complex	cellular_component	0.82169	1	4	699	790	106734	Cluster-8728.111871,Cluster-8728.161127,Cluster-8728.116463,Cluster-8728.111875
GO:0019866	organelle inner membrane	cellular_component	0.82339	1	4	699	841	106734	Cluster-8728.92699,Cluster-8728.99972,Cluster-8728.41129,Cluster-8728.56119
GO:0042254	ribosome biogenesis	biological_process	0.82364	1	17	699	3341	106734	Cluster-8728.18814,Cluster-8728.149539,Cluster-8728.86794,Cluster-8728.97293,Cluster-8728.112663,Cluster-8728.122360,Cluster-8728.21672,Cluster-8728.82331,Cluster-8728.99973,Cluster-8728.92312,Cluster-8728.110994,Cluster-8728.78219,Cluster-8728.106350,Cluster-8728.22171,Cluster-8728.112671,Cluster-8728.23395,Cluster-8728.92562
GO:0009066	aspartate family amino acid metabolic process	biological_process	0.82639	1	5	699	1028	106734	Cluster-8728.68580,Cluster-8728.99229,Cluster-8728.100644,Cluster-8728.99221,Cluster-8728.121050
GO:0030117	membrane coat	cellular_component	0.82897	1	4	699	765	106734	Cluster-8728.121749,Cluster-8728.161899,Cluster-8728.119561,Cluster-8728.99535
GO:0048475	coated membrane	cellular_component	0.82897	1	4	699	765	106734	Cluster-8728.121749,Cluster-8728.161899,Cluster-8728.99535,Cluster-8728.119561
GO:0042168	heme metabolic process	biological_process	0.83003	1	1	699	260	106734	Cluster-8728.130733
GO:0019058	viral life cycle	biological_process	0.83004	1	7	699	1341	106734	Cluster-8728.154912,Cluster-8728.161080,Cluster-8728.160053,Cluster-8728.39444,Cluster-8728.101469,Cluster-8728.107362,Cluster-8728.76734
GO:0005730	nucleolus	cellular_component	0.83035	1	6	699	1173	106734	Cluster-8728.102143,Cluster-8728.87842,Cluster-8728.7676,Cluster-8728.92178,Cluster-34171.1,Cluster-8728.94283
GO:0005261	cation channel activity	molecular_function	0.83058	1	3	699	640	106734	Cluster-8728.102708,Cluster-8728.97609,Cluster-8728.81680
GO:0051641	cellular localization	biological_process	0.8306	1	33	699	5258	106734	Cluster-8728.102273,Cluster-8728.96880,Cluster-8728.161899,Cluster-8728.38047,Cluster-8728.165270,Cluster-8728.99972,Cluster-8728.82342,Cluster-8728.141540,Cluster-1650.2,Cluster-8728.98308,Cluster-8728.109145,Cluster-8728.132450,Cluster-8728.131555,Cluster-8728.90850,Cluster-8728.71459,Cluster-8728.76491,Cluster-8728.20643,Cluster-8728.99535,Cluster-8728.85210,Cluster-8728.92510,Cluster-8728.998…
GO:0006913	nucleocytoplasmic transport	biological_process	0.83119	1	2	699	432	106734	Cluster-8728.99821,Cluster-8728.13090
GO:0030244	cellulose biosynthetic process	biological_process	0.83132	1	1	699	292	106734	Cluster-8728.84602
GO:0009145	purine nucleoside triphosphate biosynthetic process	biological_process	0.83161	1	3	699	674	106734	Cluster-8728.56119,Cluster-8728.106350,Cluster-8728.92699
GO:0009206	purine ribonucleoside triphosphate biosynthetic process	biological_process	0.83161	1	3	699	674	106734	Cluster-8728.56119,Cluster-8728.106350,Cluster-8728.92699
GO:0009142	nucleoside triphosphate biosynthetic process	biological_process	0.83205	1	3	699	675	106734	Cluster-8728.56119,Cluster-8728.92699,Cluster-8728.106350
GO:0009201	ribonucleoside triphosphate biosynthetic process	biological_process	0.83205	1	3	699	675	106734	Cluster-8728.106350,Cluster-8728.92699,Cluster-8728.56119
GO:0006418	tRNA aminoacylation for protein translation	biological_process	0.83316	1	3	699	613	106734	Cluster-8728.110495,Cluster-8728.157343,Cluster-8728.60873
GO:0016817	hydrolase activity, acting on acid anhydrides	molecular_function	0.8335	1	39	699	6253	106734	Cluster-8728.102275,Cluster-8728.129970,Cluster-8728.116707,Cluster-8728.138785,Cluster-8728.107362,Cluster-8728.161127,Cluster-8728.83478,Cluster-8728.81408,Cluster-8728.43923,Cluster-8728.79261,Cluster-8728.110144,Cluster-8728.10249,Cluster-8728.70620,Cluster-8728.141004,Cluster-8728.70621,Cluster-8728.106895,Cluster-8728.71930,Cluster-8728.90390,Cluster-8728.62976,Cluster-8728.60873,Cluster-87…
GO:0044421	extracellular region part	cellular_component	0.83548	1	5	699	998	106734	Cluster-8728.143946,Cluster-8728.99535,Cluster-8728.134787,Cluster-8728.156291,Cluster-8728.103425
GO:0007154	cell communication	biological_process	0.83567	1	47	699	7774	106734	Cluster-8728.85009,Cluster-8728.20485,Cluster-8728.84811,Cluster-8728.90390,Cluster-8728.23883,Cluster-8728.103425,Cluster-8728.99142,Cluster-8728.160620,Cluster-8728.90152,Cluster-8728.12887,Cluster-8728.102273,Cluster-8728.125520,Cluster-8728.110084,Cluster-8728.39783,Cluster-8728.97600,Cluster-8728.40440,Cluster-8728.154912,Cluster-8728.97207,Cluster-8728.58246,Cluster-8728.156291,Cluster-8728…
GO:1902582	single-organism intracellular transport	biological_process	0.83623	1	13	699	2301	106734	Cluster-8728.79779,Cluster-8728.58324,Cluster-8728.98359,Cluster-8728.99972,Cluster-8728.99821,Cluster-8728.132450,Cluster-8728.92510,Cluster-8728.98308,Cluster-8728.102273,Cluster-1650.2,Cluster-8728.121749,Cluster-8728.102275,Cluster-8728.82342
GO:0001932	regulation of protein phosphorylation	biological_process	0.83648	1	1	699	260	106734	Cluster-8728.81029
GO:0042451	purine nucleoside biosynthetic process	biological_process	0.83659	1	4	699	879	106734	Cluster-8728.106350,Cluster-8728.92699,Cluster-8728.56119,Cluster-8728.108302
GO:0046129	purine ribonucleoside biosynthetic process	biological_process	0.83659	1	4	699	879	106734	Cluster-8728.106350,Cluster-8728.92699,Cluster-8728.56119,Cluster-8728.108302
GO:0051169	nuclear transport	biological_process	0.83862	1	2	699	443	106734	Cluster-8728.99821,Cluster-8728.13090
GO:0006206	pyrimidine nucleobase metabolic process	biological_process	0.83893	1	7	699	1352	106734	Cluster-8728.101469,Cluster-34171.1,Cluster-8728.122224,Cluster-8728.7676,Cluster-8728.92178,Cluster-8728.87842,Cluster-8728.102143
GO:0034061	DNA polymerase activity	molecular_function	0.83896	1	3	699	621	106734	Cluster-8728.129626,Cluster-8728.97609,Cluster-8728.107602
GO:0008236	serine-type peptidase activity	molecular_function	0.839	1	8	699	1562	106734	Cluster-8728.104848,Cluster-8728.47844,Cluster-8728.166703,Cluster-8728.104849,Cluster-8728.20406,Cluster-8728.160782,Cluster-8728.99962,Cluster-8728.125842
GO:0017171	serine hydrolase activity	molecular_function	0.839	1	8	699	1562	106734	Cluster-8728.99962,Cluster-8728.125842,Cluster-8728.47844,Cluster-8728.166703,Cluster-8728.104848,Cluster-8728.104849,Cluster-8728.20406,Cluster-8728.160782
GO:0048193	Golgi vesicle transport	biological_process	0.83982	1	4	699	826	106734	Cluster-8728.121749,Cluster-8728.92510,Cluster-8728.58324,Cluster-8728.79779
GO:0098588	bounding membrane of organelle	cellular_component	0.84058	1	13	699	2376	106734	Cluster-8728.124131,Cluster-8728.79779,Cluster-8728.27964,Cluster-8728.101843,Cluster-8728.81680,Cluster-8728.89442,Cluster-8728.99535,Cluster-8728.81855,Cluster-8728.141540,Cluster-8728.77127,Cluster-8728.121749,Cluster-8728.78910,Cluster-8728.82342
GO:0009891	positive regulation of biosynthetic process	biological_process	0.84145	1	1	699	270	106734	Cluster-8728.33312
GO:0010557	positive regulation of macromolecule biosynthetic process	biological_process	0.84145	1	1	699	270	106734	Cluster-8728.33312
GO:0031328	positive regulation of cellular biosynthetic process	biological_process	0.84145	1	1	699	270	106734	Cluster-8728.33312
GO:0051173	positive regulation of nitrogen compound metabolic process	biological_process	0.84145	1	1	699	270	106734	Cluster-8728.33312
GO:0098803	respiratory chain complex	cellular_component	0.84257	1	2	699	468	106734	Cluster-8728.41129,Cluster-8728.27540
GO:0002252	immune effector process	biological_process	0.84443	1	1	699	262	106734	Cluster-8728.79558
GO:0008047	enzyme activator activity	molecular_function	0.84519	1	2	699	476	106734	Cluster-8728.99142,Cluster-8728.17620
GO:0090066	regulation of anatomical structure size	biological_process	0.84524	1	1	699	259	106734	Cluster-8728.58324
GO:0051301	cell division	biological_process	0.84534	1	5	699	1022	106734	Cluster-8728.160782,Cluster-8728.96880,Cluster-8728.116463,Cluster-8728.79779,Cluster-8728.21965
GO:0016645	oxidoreductase activity, acting on the CH-NH group of donors	molecular_function	0.84536	1	1	699	252	106734	Cluster-8728.102132
GO:0044242	cellular lipid catabolic process	biological_process	0.8454	1	1	699	270	106734	Cluster-8728.66245
GO:0009875	pollen-pistil interaction	biological_process	0.84596	1	1	699	270	106734	Cluster-8728.122609
GO:0048544	recognition of pollen	biological_process	0.84596	1	1	699	270	106734	Cluster-8728.122609
GO:0008233	peptidase activity	molecular_function	0.84597	1	30	699	5135	106734	Cluster-8728.109634,Cluster-8728.99962,Cluster-8728.23386,Cluster-8728.62751,Cluster-8728.99142,Cluster-8728.104848,Cluster-8728.47844,Cluster-8728.82136,Cluster-8728.166703,Cluster-8728.12887,Cluster-8728.131480,Cluster-8728.160431,Cluster-8728.20406,Cluster-8728.97609,Cluster-8728.111740,Cluster-8728.40440,Cluster-8728.160093,Cluster-8728.91207,Cluster-8728.125842,Cluster-8728.21860,Cluster-872…
GO:0031329	regulation of cellular catabolic process	biological_process	0.84661	1	3	699	653	106734	Cluster-8728.87269,Cluster-8728.18126,Cluster-8728.99535
GO:0022613	ribonucleoprotein complex biogenesis	biological_process	0.84701	1	17	699	3396	106734	Cluster-8728.92312,Cluster-8728.99973,Cluster-8728.82331,Cluster-8728.110994,Cluster-8728.122360,Cluster-8728.21672,Cluster-8728.86794,Cluster-8728.112663,Cluster-8728.97293,Cluster-8728.18814,Cluster-8728.149539,Cluster-8728.23395,Cluster-8728.92562,Cluster-8728.22171,Cluster-8728.112671,Cluster-8728.106350,Cluster-8728.78219
GO:0009856	pollination	biological_process	0.84708	1	1	699	272	106734	Cluster-8728.122609
GO:0042325	regulation of phosphorylation	biological_process	0.84769	1	1	699	271	106734	Cluster-8728.81029
GO:0010628	positive regulation of gene expression	biological_process	0.84808	1	1	699	276	106734	Cluster-8728.33312
GO:0022904	respiratory electron transport chain	biological_process	0.84913	1	4	699	838	106734	Cluster-8728.41129,Cluster-8728.123100,Cluster-8728.27540,Cluster-8728.70300
GO:0003954	NADH dehydrogenase activity	molecular_function	0.84978	1	1	699	287	106734	Cluster-8728.70300
GO:0006888	ER to Golgi vesicle-mediated transport	biological_process	0.85011	1	1	699	258	106734	Cluster-8728.121749
GO:0033176	proton-transporting V-type ATPase complex	cellular_component	0.85038	1	2	699	467	106734	Cluster-8728.53418,Cluster-8728.7676
GO:0043232	intracellular non-membrane-bounded organelle	cellular_component	0.85072	1	55	699	9182	106734	Cluster-8728.111875,Cluster-8728.22171,Cluster-8728.42622,Cluster-8728.102143,Cluster-8728.87842,Cluster-8728.23395,Cluster-8728.60873,Cluster-8728.116463,Cluster-8728.103963,Cluster-8728.132450,Cluster-8728.131480,Cluster-8728.135813,Cluster-8728.77127,Cluster-34171.1,Cluster-8728.101469,Cluster-8728.122360,Cluster-8728.46163,Cluster-8728.110994,Cluster-8728.99973,Cluster-8728.92312,Cluster-8728…
GO:0016301	kinase activity	molecular_function	0.85345	1	54	699	8840	106734	Cluster-8728.134597,Cluster-8728.105186,Cluster-8728.108302,Cluster-8728.19433,Cluster-8728.116463,Cluster-8728.118672,Cluster-8728.132450,Cluster-8728.114379,Cluster-8728.110535,Cluster-8728.97912,Cluster-8728.64694,Cluster-8728.75719,Cluster-8728.132698,Cluster-8728.101469,Cluster-8728.89322,Cluster-8728.99071,Cluster-8728.97001,Cluster-8728.64692,Cluster-8728.90778,Cluster-8728.118508,Cluster-…
GO:0071806	protein transmembrane transport	biological_process	0.85469	1	1	699	276	106734	Cluster-8728.94032
GO:0009127	purine nucleoside monophosphate biosynthetic process	biological_process	0.85513	1	3	699	696	106734	Cluster-8728.56119,Cluster-8728.106350,Cluster-8728.92699
GO:0009168	purine ribonucleoside monophosphate biosynthetic process	biological_process	0.85513	1	3	699	696	106734	Cluster-8728.56119,Cluster-8728.106350,Cluster-8728.92699
GO:0000785	chromatin	cellular_component	0.85764	1	2	699	488	106734	Cluster-8728.111740,Cluster-8728.161080
GO:0009894	regulation of catabolic process	biological_process	0.85781	1	3	699	669	106734	Cluster-8728.87269,Cluster-8728.18126,Cluster-8728.99535
GO:0003712	transcription cofactor activity	molecular_function	0.85864	1	3	699	686	106734	Cluster-8728.92450,Cluster-8728.30583,Cluster-8728.23744
GO:0031090	organelle membrane	cellular_component	0.8598	1	18	699	3261	106734	Cluster-8728.89442,Cluster-8728.41129,Cluster-8728.81680,Cluster-8728.99821,Cluster-8728.99972,Cluster-8728.27964,Cluster-8728.78910,Cluster-8728.56119,Cluster-8728.77127,Cluster-8728.81855,Cluster-8728.92699,Cluster-8728.99535,Cluster-8728.101843,Cluster-8728.124131,Cluster-8728.79779,Cluster-8728.82342,Cluster-8728.121749,Cluster-8728.141540
GO:0007059	chromosome segregation	biological_process	0.8607	1	3	699	669	106734	Cluster-8728.116463,Cluster-8728.116393,Cluster-8728.97609
GO:0005057	receptor signaling protein activity	molecular_function	0.86081	1	1	699	285	106734	Cluster-8728.110084
GO:0043650	dicarboxylic acid biosynthetic process	biological_process	0.86133	1	1	699	256	106734	Cluster-8728.58324
GO:0006099	tricarboxylic acid cycle	biological_process	0.86175	1	1	699	307	106734	Cluster-8728.103585
GO:0006101	citrate metabolic process	biological_process	0.86175	1	1	699	307	106734	Cluster-8728.103585
GO:0006338	chromatin remodeling	biological_process	0.86191	1	1	699	303	106734	Cluster-8728.131555
GO:0030243	cellulose metabolic process	biological_process	0.86199	1	1	699	322	106734	Cluster-8728.84602
GO:0030880	RNA polymerase complex	cellular_component	0.86395	1	4	699	845	106734	Cluster-34171.1,Cluster-8728.157343,Cluster-8728.149539,Cluster-8728.109145
GO:0008037	cell recognition	biological_process	0.86458	1	1	699	292	106734	Cluster-8728.122609
GO:0009152	purine ribonucleotide biosynthetic process	biological_process	0.86472	1	4	699	910	106734	Cluster-8728.108302,Cluster-8728.56119,Cluster-8728.92699,Cluster-8728.106350
GO:0006818	hydrogen transport	biological_process	0.86562	1	10	699	1938	106734	Cluster-8728.108547,Cluster-8728.125978,Cluster-8728.106350,Cluster-8728.27540,Cluster-8728.7676,Cluster-8728.56119,Cluster-8728.141004,Cluster-8728.70300,Cluster-8728.53418,Cluster-8728.92699
GO:0015992	proton transport	biological_process	0.86562	1	10	699	1938	106734	Cluster-8728.108547,Cluster-8728.106350,Cluster-8728.27540,Cluster-8728.125978,Cluster-8728.7676,Cluster-8728.56119,Cluster-8728.92699,Cluster-8728.53418,Cluster-8728.141004,Cluster-8728.70300
GO:0030658	transport vesicle membrane	cellular_component	0.86596	1	1	699	271	106734	Cluster-8728.121749
GO:0018193	peptidyl-amino acid modification	biological_process	0.86599	1	2	699	513	106734	Cluster-8728.63473,Cluster-8728.63464
GO:0016023	cytoplasmic membrane-bounded vesicle	cellular_component	0.86651	1	2	699	491	106734	Cluster-8728.121749,Cluster-8728.99535
GO:0016836	hydro-lyase activity	molecular_function	0.86661	1	2	699	509	106734	Cluster-8728.116463,Cluster-8728.93345
GO:0015078	hydrogen ion transmembrane transporter activity	molecular_function	0.86953	1	8	699	1621	106734	Cluster-8728.125978,Cluster-8728.27540,Cluster-8728.106350,Cluster-8728.7676,Cluster-8728.108547,Cluster-8728.53418,Cluster-8728.92699,Cluster-8728.56119
GO:0006486	protein glycosylation	biological_process	0.86974	1	2	699	505	106734	Cluster-8728.123009,Cluster-8728.97792
GO:0043413	macromolecule glycosylation	biological_process	0.86974	1	2	699	505	106734	Cluster-8728.97792,Cluster-8728.123009
GO:0000989	transcription factor activity, transcription factor binding	molecular_function	0.87046	1	3	699	701	106734	Cluster-8728.30583,Cluster-8728.92450,Cluster-8728.23744
GO:0016054	organic acid catabolic process	biological_process	0.87066	1	3	699	721	106734	Cluster-8728.121050,Cluster-8728.130733,Cluster-8728.100644
GO:0046395	carboxylic acid catabolic process	biological_process	0.87066	1	3	699	721	106734	Cluster-8728.100644,Cluster-8728.130733,Cluster-8728.121050
GO:0006164	purine nucleotide biosynthetic process	biological_process	0.87169	1	4	699	924	106734	Cluster-8728.92699,Cluster-8728.106350,Cluster-8728.108302,Cluster-8728.56119
GO:0016469	proton-transporting two-sector ATPase complex	cellular_component	0.87258	1	5	699	1089	106734	Cluster-8728.56119,Cluster-8728.7676,Cluster-8728.53418,Cluster-8728.92699,Cluster-8728.106350
GO:0044429	mitochondrial part	cellular_component	0.87274	1	7	699	1462	106734	Cluster-8728.56119,Cluster-8728.41129,Cluster-8728.141540,Cluster-8728.27964,Cluster-8728.82331,Cluster-8728.92699,Cluster-8728.99972
GO:0002682	regulation of immune system process	biological_process	0.87293	1	1	699	281	106734	Cluster-8728.79558
GO:0072527	pyrimidine-containing compound metabolic process	biological_process	0.87413	1	8	699	1586	106734	Cluster-8728.116463,Cluster-8728.122224,Cluster-8728.7676,Cluster-34171.1,Cluster-8728.101469,Cluster-8728.102143,Cluster-8728.87842,Cluster-8728.92178
GO:0007017	microtubule-based process	biological_process	0.87561	1	6	699	1255	106734	Cluster-8728.135813,Cluster-8728.42622,Cluster-8728.46163,Cluster-8728.113309,Cluster-8728.161127,Cluster-8728.116463
GO:0043228	non-membrane-bounded organelle	cellular_component	0.87632	1	55	699	9311	106734	Cluster-8728.9665,Cluster-8728.156808,Cluster-8728.161080,Cluster-8728.111871,Cluster-8728.92562,Cluster-8728.90197,Cluster-8728.102275,Cluster-8728.112671,Cluster-8728.7676,Cluster-8728.79779,Cluster-8728.19667,Cluster-8728.81408,Cluster-8728.111740,Cluster-8728.107362,Cluster-8728.161127,Cluster-8728.78219,Cluster-8728.92178,Cluster-8728.70620,Cluster-8728.97287,Cluster-8728.113309,Cluster-8728…
GO:0044403	symbiosis, encompassing mutualism through parasitism	biological_process	0.87652	1	16	699	2903	106734	Cluster-8728.79558,Cluster-8728.76734,Cluster-8728.112663,Cluster-8728.160053,Cluster-8728.135765,Cluster-8728.101469,Cluster-8728.72138,Cluster-8728.92699,Cluster-8728.154912,Cluster-8728.59568,Cluster-8728.107362,Cluster-8728.99969,Cluster-8728.112671,Cluster-8728.161080,Cluster-8728.39444,Cluster-8728.96803
GO:0008094	DNA-dependent ATPase activity	molecular_function	0.87686	1	1	699	290	106734	Cluster-8728.60873
GO:0008092	cytoskeletal protein binding	molecular_function	0.87748	1	8	699	1571	106734	Cluster-8728.100879,Cluster-8728.99535,Cluster-8728.111871,Cluster-8728.101963,Cluster-8728.111875,Cluster-8728.161127,Cluster-8728.96880,Cluster-8728.116463
GO:0003887	DNA-directed DNA polymerase activity	molecular_function	0.87786	1	2	699	496	106734	Cluster-8728.107602,Cluster-8728.97609
GO:0005741	mitochondrial outer membrane	cellular_component	0.87834	1	2	699	517	106734	Cluster-8728.27964,Cluster-8728.141540
[truncated: 207 more rows]
