# Supplementary material for: Elucidation of the molecular responses to waterlogging in Sesbania cannabina roots by transcriptome profiling
Source: Sci Rep. 2017 Aug 23;7:9256. doi: 10.1038/s41598-017-07740-5 (PMC5569044; doi:10.1038/s41598-017-07740-5)
Supplement: Supplementary file 5 — Table S4 [file 41598_2017_7740_MOESM5_ESM.xls]

GO_accession	Description	Term_type	Over_represented_pValue	Corrected_pValue	DEG_item	DEG_list	Bg_item	Bg_list	Gene_names
GO:0005618	cell wall	cellular_component	4.1825e-28	2.4204e-24	47	1301	497	106734	Cluster-8728.104629,Cluster-8728.51506,Cluster-8728.133159,Cluster-8728.104638,Cluster-8728.94308,Cluster-8728.104639,Cluster-8728.72654,Cluster-8728.97696,Cluster-8728.112012,Cluster-8728.77264,Cluster-8728.112250,Cluster-8728.96372,Cluster-8728.104979,Cluster-8728.121837,Cluster-8728.94497,Cluster-8728.123662,Cluster-8728.97697,Cluster-8728.97782,Cluster-8728.83380,Cluster-8728.97528,Cluster-87…
GO:0048046	apoplast	cellular_component	3.1177e-26	9.0212e-23	29	1301	153	106734	Cluster-8728.90306,Cluster-8728.83380,Cluster-8728.104638,Cluster-8728.97528,Cluster-8728.133159,Cluster-8728.104629,Cluster-8728.80853,Cluster-8728.96936,Cluster-8728.104639,Cluster-8728.94308,Cluster-8728.97696,Cluster-8728.122709,Cluster-8728.112012,Cluster-8728.97694,Cluster-8728.102054,Cluster-8728.137885,Cluster-8728.139609,Cluster-8728.99258,Cluster-8728.99257,Cluster-8728.81804,Cluster-87…
GO:0004553	hydrolase activity, hydrolyzing O-glycosyl compounds	molecular_function	2.3992e-25	4.6281e-22	101	1301	2478	106734	Cluster-8728.119680,Cluster-8728.141726,Cluster-8728.100676,Cluster-8728.111088,Cluster-8728.148540,Cluster-8728.34809,Cluster-8728.115882,Cluster-8728.87564,Cluster-8728.95550,Cluster-8728.55450,Cluster-8728.112492,Cluster-8728.85268,Cluster-8728.97529,Cluster-8728.80654,Cluster-8728.133112,Cluster-8728.12741,Cluster-8728.62513,Cluster-8728.102054,Cluster-8728.97784,Cluster-8728.124640,Cluster-8…
GO:0016798	hydrolase activity, acting on glycosyl bonds	molecular_function	7.8664e-25	1.1381e-21	105	1301	2690	106734	Cluster-8728.93006,Cluster-8728.88001,Cluster-8728.104629,Cluster-8728.84151,Cluster-8728.119277,Cluster-8728.85612,Cluster-8728.97696,Cluster-8728.101698,Cluster-8728.112012,Cluster-8728.102118,Cluster-8728.86136,Cluster-8728.90388,Cluster-8728.97783,Cluster-8728.99631,Cluster-8728.51577,Cluster-8728.86778,Cluster-8728.95079,Cluster-8728.75011,Cluster-8728.58773,Cluster-8728.123662,Cluster-8728.…
GO:0030312	external encapsulating structure	cellular_component	5.3208e-24	6.126e-21	50	1301	697	106734	Cluster-8728.61224,Cluster-8728.90306,Cluster-8728.97528,Cluster-8728.83380,Cluster-8728.96936,Cluster-8728.17970,Cluster-8728.103387,Cluster-8728.106745,Cluster-8728.97694,Cluster-8728.97024,Cluster-8728.137885,Cluster-8728.96176,Cluster-8728.102054,Cluster-8728.58189,Cluster-8728.114795,Cluster-8728.99257,Cluster-8728.108843,Cluster-8728.105514,Cluster-28946.0,Cluster-8728.98891,Cluster-8728.99…
GO:0006073	cellular glucan metabolic process	biological_process	7.41e-24	6.126e-21	72	1301	1420	106734	Cluster-8728.76011,Cluster-8728.112250,Cluster-8728.125972,Cluster-8728.78439,Cluster-8728.97601,Cluster-8728.79249,Cluster-8728.104979,Cluster-8728.125971,Cluster-8728.78440,Cluster-8728.92535,Cluster-8728.78449,Cluster-8728.91259,Cluster-8728.104639,Cluster-8728.94308,Cluster-8728.89624,Cluster-8728.133159,Cluster-8728.104638,Cluster-8728.125711,Cluster-8728.76005,Cluster-8728.108843,Cluster-87…
GO:0044042	glucan metabolic process	biological_process	7.41e-24	6.126e-21	72	1301	1420	106734	Cluster-8728.77264,Cluster-8728.96372,Cluster-8728.78438,Cluster-8728.58773,Cluster-8728.123662,Cluster-8728.97764,Cluster-8728.97697,Cluster-8728.88739,Cluster-8728.51506,Cluster-8728.104629,Cluster-8728.78448,Cluster-8728.94777,Cluster-8728.119277,Cluster-8728.72654,Cluster-8728.97863,Cluster-8728.97696,Cluster-8728.112012,Cluster-8728.76007,Cluster-8728.95921,Cluster-8728.58189,Cluster-8728.99…
GO:0016762	xyloglucan:xyloglucosyl transferase activity	molecular_function	1.5747e-23	1.1391e-20	25	1301	117	106734	Cluster-8728.137885,Cluster-8728.102054,Cluster-8728.112250,Cluster-8728.99257,Cluster-8728.96372,Cluster-8728.99258,Cluster-8728.103751,Cluster-8728.97529,Cluster-8728.80654,Cluster-8728.170277,Cluster-8728.98129,Cluster-8728.123662,Cluster-8728.97697,Cluster-8728.104629,Cluster-8728.83380,Cluster-8728.104638,Cluster-8728.133159,Cluster-8728.97528,Cluster-8728.90306,Cluster-8728.94308,Cluster-87…
GO:0044264	cellular polysaccharide metabolic process	biological_process	1.7752e-21	1.1415e-18	72	1301	1552	106734	Cluster-8728.99257,Cluster-28946.0,Cluster-8728.99258,Cluster-8728.58189,Cluster-8728.108846,Cluster-8728.170277,Cluster-8728.98129,Cluster-8728.96422,Cluster-8728.92230,Cluster-8728.61615,Cluster-8728.89046,Cluster-8728.84678,Cluster-8728.96936,Cluster-8728.61224,Cluster-8728.90306,Cluster-8728.97528,Cluster-8728.83380,Cluster-8728.97694,Cluster-8728.84242,Cluster-8728.101279,Cluster-8728.96372,…
GO:0005976	polysaccharide metabolic process	biological_process	7.1193e-21	4.1199e-18	73	1301	1628	106734	Cluster-8728.58773,Cluster-8728.78438,Cluster-8728.97697,Cluster-8728.97764,Cluster-8728.123662,Cluster-8728.96372,Cluster-8728.77264,Cluster-8728.97863,Cluster-8728.97696,Cluster-8728.95921,Cluster-8728.76007,Cluster-8728.112012,Cluster-8728.88739,Cluster-8728.51506,Cluster-8728.78448,Cluster-8728.104629,Cluster-8728.72654,Cluster-8728.119277,Cluster-8728.94777,Cluster-8728.92230,Cluster-8728.61…
GO:0016684	oxidoreductase activity, acting on peroxide as acceptor	molecular_function	1.9994e-17	1.0519e-14	41	1301	681	106734	Cluster-8728.95062,Cluster-8728.72908,Cluster-8728.70299,Cluster-8728.79740,Cluster-8728.137166,Cluster-8728.97758,Cluster-8728.92046,Cluster-8728.101086,Cluster-8728.66580,Cluster-8728.104461,Cluster-8728.100789,Cluster-8728.88256,Cluster-8728.124860,Cluster-8728.94188,Cluster-8728.79745,Cluster-8728.112644,Cluster-8728.120170,Cluster-8728.96945,Cluster-8728.111722,Cluster-8728.112647,Cluster-87…
GO:0004601	peroxidase activity	molecular_function	2.8608e-17	1.2735e-14	40	1301	655	106734	Cluster-8728.66580,Cluster-8728.101086,Cluster-8728.104461,Cluster-8728.100789,Cluster-8728.95062,Cluster-8728.70299,Cluster-8728.72908,Cluster-8728.137166,Cluster-8728.79740,Cluster-8728.92046,Cluster-8728.97758,Cluster-8728.120170,Cluster-8728.111722,Cluster-8728.112647,Cluster-8728.96808,Cluster-8728.96945,Cluster-8728.103658,Cluster-8728.79743,Cluster-8728.96205,Cluster-8728.124860,Cluster-87…
GO:0006804	obsolete peroxidase reaction	biological_process	2.8608e-17	1.2735e-14	40	1301	655	106734	Cluster-8728.100789,Cluster-8728.66580,Cluster-8728.101086,Cluster-8728.104461,Cluster-8728.79740,Cluster-8728.137166,Cluster-8728.92046,Cluster-8728.97758,Cluster-8728.95062,Cluster-8728.70299,Cluster-8728.72908,Cluster-8728.103658,Cluster-8728.79743,Cluster-8728.96205,Cluster-8728.120170,Cluster-8728.112647,Cluster-8728.111722,Cluster-8728.96808,Cluster-8728.96945,Cluster-8728.79745,Cluster-872…
GO:0044262	cellular carbohydrate metabolic process	biological_process	3.5604e-17	1.4717e-14	79	1301	2199	106734	Cluster-8728.125711,Cluster-8728.96393,Cluster-8728.76005,Cluster-8728.89624,Cluster-8728.104639,Cluster-8728.94308,Cluster-8728.91259,Cluster-8728.133159,Cluster-8728.104638,Cluster-8728.118853,Cluster-8728.97601,Cluster-8728.78439,Cluster-8728.78449,Cluster-8728.92535,Cluster-8728.125971,Cluster-8728.78440,Cluster-8728.104979,Cluster-8728.79249,Cluster-8728.112250,Cluster-8728.76011,Cluster-872…
GO:0046906	tetrapyrrole binding	molecular_function	3.141e-16	1.2118e-13	62	1301	1561	106734	Cluster-8728.104461,Cluster-8728.102277,Cluster-8728.66580,Cluster-8728.102760,Cluster-8728.89624,Cluster-8728.101086,Cluster-8728.100789,Cluster-8728.112221,Cluster-8728.70299,Cluster-8728.72908,Cluster-8728.92046,Cluster-8728.87927,Cluster-8728.98920,Cluster-8728.79740,Cluster-8728.137166,Cluster-8728.90107,Cluster-8728.77201,Cluster-8728.112647,Cluster-8728.48961,Cluster-8728.111722,Cluster-87…
GO:0006979	response to oxidative stress	biological_process	6.3183e-16	2.2853e-13	41	1301	748	106734	Cluster-8728.97758,Cluster-8728.92046,Cluster-8728.137166,Cluster-8728.79740,Cluster-8728.72908,Cluster-8728.70299,Cluster-8728.95062,Cluster-8728.100789,Cluster-8728.104461,Cluster-8728.101086,Cluster-8728.66580,Cluster-8728.112644,Cluster-8728.79745,Cluster-8728.94188,Cluster-8728.88256,Cluster-8728.124860,Cluster-8728.96205,Cluster-8728.79743,Cluster-8728.103658,Cluster-8728.96945,Cluster-8728…
GO:0020037	heme binding	molecular_function	6.9094e-16	2.352e-13	60	1301	1498	106734	Cluster-8728.135458,Cluster-8728.96081,Cluster-8728.101169,Cluster-8728.60292,Cluster-8728.120876,Cluster-8728.100181,Cluster-8728.123900,Cluster-8728.13351,Cluster-8728.66688,Cluster-8728.97671,Cluster-8728.115214,Cluster-8728.79741,Cluster-8728.115493,Cluster-8728.59711,Cluster-8728.91640,Cluster-8728.54671,Cluster-8728.77497,Cluster-8728.112245,Cluster-8728.100156,Cluster-8728.110059,Cluster-8…
GO:0016209	antioxidant activity	molecular_function	8.7889e-16	2.8256e-13	47	1301	958	106734	Cluster-8728.100789,Cluster-8728.101086,Cluster-8728.66580,Cluster-8728.104461,Cluster-8728.79740,Cluster-8728.137166,Cluster-8728.97758,Cluster-8728.92046,Cluster-8728.95062,Cluster-8728.72908,Cluster-8728.70299,Cluster-8728.79743,Cluster-8728.103658,Cluster-8728.96205,Cluster-8728.120170,Cluster-8728.96945,Cluster-8728.111722,Cluster-8728.96808,Cluster-8728.112647,Cluster-8728.79745,Cluster-872…
GO:0005507	copper ion binding	molecular_function	1.0127e-14	2.8567e-12	34	1301	551	106734	Cluster-8728.103265,Cluster-8728.44970,Cluster-8728.110012,Cluster-8728.115954,Cluster-8728.41089,Cluster-8728.87187,Cluster-8728.128909,Cluster-8728.113933,Cluster-8728.128911,Cluster-8728.65296,Cluster-8728.97121,Cluster-8728.65778,Cluster-8728.104217,Cluster-8728.151448,Cluster-8728.80280,Cluster-8728.34540,Cluster-8728.99567,Cluster-8728.96912,Cluster-8728.122709,Cluster-8728.71422,Cluster-87…
GO:0016759	cellulose synthase activity	molecular_function	1.0367e-14	2.8567e-12	24	1301	267	106734	Cluster-8728.76011,Cluster-8728.78439,Cluster-8728.96422,Cluster-8728.78453,Cluster-8728.97764,Cluster-8728.78449,Cluster-8728.78438,Cluster-8728.70393,Cluster-8728.92535,Cluster-8728.78440,Cluster-8728.79249,Cluster-8728.89046,Cluster-8728.78450,Cluster-8728.94777,Cluster-8728.84678,Cluster-8728.88739,Cluster-8728.78448,Cluster-8728.95921,Cluster-8728.76007,Cluster-8728.78437,Cluster-8728.101279…
GO:0016760	cellulose synthase (UDP-forming) activity	molecular_function	1.0367e-14	2.8567e-12	24	1301	267	106734	Cluster-8728.76011,Cluster-8728.78439,Cluster-8728.97764,Cluster-8728.78453,Cluster-8728.96422,Cluster-8728.92535,Cluster-8728.78438,Cluster-8728.70393,Cluster-8728.78449,Cluster-8728.79249,Cluster-8728.78440,Cluster-8728.78450,Cluster-8728.89046,Cluster-8728.84678,Cluster-8728.94777,Cluster-8728.78448,Cluster-8728.88739,Cluster-8728.95921,Cluster-8728.76007,Cluster-8728.78437,Cluster-8728.101279…
GO:0006011	UDP-glucose metabolic process	biological_process	1.232e-14	3.2406e-12	24	1301	270	106734	Cluster-8728.101279,Cluster-8728.97863,Cluster-8728.127703,Cluster-8728.76005,Cluster-8728.76007,Cluster-8728.95921,Cluster-8728.78437,Cluster-8728.88739,Cluster-8728.78448,Cluster-8728.78450,Cluster-8728.89046,Cluster-8728.84678,Cluster-8728.94777,Cluster-8728.70393,Cluster-8728.78438,Cluster-8728.92535,Cluster-8728.78449,Cluster-8728.79249,Cluster-8728.78440,Cluster-8728.78439,Cluster-8728.7845…
GO:0005975	carbohydrate metabolic process	biological_process	5.184e-14	1.3044e-11	151	1301	6488	106734	Cluster-8728.70393,Cluster-8728.133112,Cluster-8728.12741,Cluster-8728.124640,Cluster-8728.113026,Cluster-8728.108843,Cluster-8728.141726,Cluster-8728.100676,Cluster-8728.55450,Cluster-8728.148540,Cluster-8728.78450,Cluster-8728.78449,Cluster-8728.78440,Cluster-8728.124641,Cluster-8728.79249,Cluster-8728.104979,Cluster-8728.118853,Cluster-8728.97601,Cluster-8728.78439,Cluster-8728.125972,Cluster-…
GO:0030244	cellulose biosynthetic process	biological_process	7.6588e-14	1.8467e-11	24	1301	292	106734	Cluster-8728.76011,Cluster-8728.78440,Cluster-8728.79249,Cluster-8728.78449,Cluster-8728.78438,Cluster-8728.92535,Cluster-8728.70393,Cluster-8728.96422,Cluster-8728.97764,Cluster-8728.78453,Cluster-8728.78439,Cluster-8728.78448,Cluster-8728.88739,Cluster-8728.84678,Cluster-8728.94777,Cluster-8728.89046,Cluster-8728.78450,Cluster-8728.76005,Cluster-8728.127703,Cluster-8728.97863,Cluster-8728.10127…
GO:0030243	cellulose metabolic process	biological_process	8.3002e-13	1.9213e-10	24	1301	322	106734	Cluster-8728.76011,Cluster-8728.79249,Cluster-8728.78440,Cluster-8728.92535,Cluster-8728.78438,Cluster-8728.70393,Cluster-8728.78449,Cluster-8728.97764,Cluster-8728.78453,Cluster-8728.96422,Cluster-8728.78439,Cluster-8728.78448,Cluster-8728.88739,Cluster-8728.84678,Cluster-8728.94777,Cluster-8728.78450,Cluster-8728.89046,Cluster-8728.97863,Cluster-8728.127703,Cluster-8728.76005,Cluster-8728.10127…
GO:0009225	nucleotide-sugar metabolic process	biological_process	6.4662e-12	1.4392e-09	24	1301	352	106734	Cluster-8728.78448,Cluster-8728.88739,Cluster-8728.84678,Cluster-8728.94777,Cluster-8728.78450,Cluster-8728.89046,Cluster-8728.127703,Cluster-8728.97863,Cluster-8728.76005,Cluster-8728.101279,Cluster-8728.78437,Cluster-8728.76007,Cluster-8728.95921,Cluster-8728.76011,Cluster-8728.79249,Cluster-8728.78440,Cluster-8728.78438,Cluster-8728.70393,Cluster-8728.92535,Cluster-8728.78449,Cluster-8728.9776…
GO:0005985	sucrose metabolic process	biological_process	1.5944e-11	3.382e-09	47	1301	1247	106734	Cluster-8728.78438,Cluster-8728.92535,Cluster-8728.58773,Cluster-8728.78449,Cluster-8728.104979,Cluster-8728.79249,Cluster-8728.78440,Cluster-8728.125971,Cluster-8728.78439,Cluster-8728.97601,Cluster-8728.97764,Cluster-8728.125972,Cluster-8728.77264,Cluster-8728.76011,Cluster-8728.97863,Cluster-8728.76005,Cluster-8728.125711,Cluster-8728.76007,Cluster-8728.95921,Cluster-8728.88739,Cluster-8728.51…
GO:0005982	starch metabolic process	biological_process	1.6363e-11	3.382e-09	47	1301	1248	106734	Cluster-8728.125972,Cluster-8728.77264,Cluster-8728.76011,Cluster-8728.92535,Cluster-8728.78438,Cluster-8728.78449,Cluster-8728.58773,Cluster-8728.104979,Cluster-8728.79249,Cluster-8728.125971,Cluster-8728.78440,Cluster-8728.78439,Cluster-8728.97601,Cluster-8728.97764,Cluster-8728.51506,Cluster-8728.88739,Cluster-8728.78448,Cluster-8728.119277,Cluster-8728.72654,Cluster-8728.89624,Cluster-8728.91…
GO:0005984	disaccharide metabolic process	biological_process	4.6552e-11	9.2895e-09	50	1301	1436	106734	Cluster-8728.141726,Cluster-8728.101279,Cluster-8728.127703,Cluster-8728.78437,Cluster-8728.84242,Cluster-8728.113586,Cluster-8728.61224,Cluster-8728.78450,Cluster-8728.89046,Cluster-8728.84678,Cluster-8728.70393,Cluster-8728.61615,Cluster-8728.92230,Cluster-8728.108846,Cluster-8728.78453,Cluster-8728.133112,Cluster-8728.99171,Cluster-8728.96422,Cluster-8728.58189,Cluster-8728.108843,Cluster-8728…
GO:0051274	beta-glucan biosynthetic process	biological_process	1.9087e-10	3.6818e-08	24	1301	409	106734	Cluster-8728.78439,Cluster-8728.96422,Cluster-8728.78453,Cluster-8728.97764,Cluster-8728.78449,Cluster-8728.78438,Cluster-8728.92535,Cluster-8728.70393,Cluster-8728.78440,Cluster-8728.79249,Cluster-8728.76011,Cluster-8728.76007,Cluster-8728.95921,Cluster-8728.78437,Cluster-8728.101279,Cluster-8728.76005,Cluster-8728.97863,Cluster-8728.127703,Cluster-8728.89046,Cluster-8728.78450,Cluster-8728.8467…
GO:0071554	cell wall organization or biogenesis	biological_process	3.1036e-10	5.7937e-08	32	1301	723	106734	Cluster-8728.51506,Cluster-8728.72654,Cluster-8728.37404,Cluster-8728.109681,Cluster-8728.68531,Cluster-8728.51577,Cluster-8728.33469,Cluster-8728.77264,Cluster-8728.104983,Cluster-8728.104979,Cluster-8728.98418,Cluster-8728.97782,Cluster-8728.94497,Cluster-8728.93827,Cluster-8728.34809,Cluster-8728.103387,Cluster-8728.97024,Cluster-8728.106745,Cluster-8728.58189,Cluster-8728.108690,Cluster-8728.…
GO:0055114	oxidation-reduction process	biological_process	7.0216e-10	1.2698e-07	194	1301	10230	106734	Cluster-8728.101086,Cluster-8728.128911,Cluster-8728.66580,Cluster-8728.102277,Cluster-8728.77106,Cluster-8728.112221,Cluster-8728.120397,Cluster-8728.95062,Cluster-8728.70299,Cluster-8728.71422,Cluster-8728.122709,Cluster-8728.79740,Cluster-8728.91666,Cluster-8728.98920,Cluster-8728.135969,Cluster-8728.97758,Cluster-8728.48961,Cluster-8728.96808,Cluster-8728.97752,Cluster-8728.79743,Cluster-8728…
GO:0051273	beta-glucan metabolic process	biological_process	8.8079e-10	1.5446e-07	24	1301	439	106734	Cluster-8728.101279,Cluster-8728.76005,Cluster-8728.97863,Cluster-8728.127703,Cluster-8728.95921,Cluster-8728.76007,Cluster-8728.78437,Cluster-8728.88739,Cluster-8728.78448,Cluster-8728.89046,Cluster-8728.78450,Cluster-8728.94777,Cluster-8728.84678,Cluster-8728.78449,Cluster-8728.92535,Cluster-8728.78438,Cluster-8728.70393,Cluster-8728.78440,Cluster-8728.79249,Cluster-8728.78439,Cluster-8728.9642…
GO:0009250	glucan biosynthetic process	biological_process	1.0161e-09	1.7294e-07	24	1301	450	106734	Cluster-8728.95921,Cluster-8728.76007,Cluster-8728.78437,Cluster-8728.101279,Cluster-8728.97863,Cluster-8728.127703,Cluster-8728.76005,Cluster-8728.78450,Cluster-8728.89046,Cluster-8728.84678,Cluster-8728.94777,Cluster-8728.78448,Cluster-8728.88739,Cluster-8728.78439,Cluster-8728.97764,Cluster-8728.78453,Cluster-8728.96422,Cluster-8728.78438,Cluster-8728.92535,Cluster-8728.70393,Cluster-8728.7844…
GO:0009311	oligosaccharide metabolic process	biological_process	1.3784e-09	2.2791e-07	51	1301	1622	106734	Cluster-8728.78449,Cluster-8728.58773,Cluster-8728.78438,Cluster-8728.92535,Cluster-8728.78440,Cluster-8728.125971,Cluster-8728.79249,Cluster-8728.104979,Cluster-8728.97601,Cluster-8728.78439,Cluster-8728.97764,Cluster-8728.125972,Cluster-8728.77264,Cluster-8728.76011,Cluster-8728.76005,Cluster-8728.97863,Cluster-8728.76007,Cluster-8728.95921,Cluster-8728.125711,Cluster-8728.51506,Cluster-8728.88…
GO:0045735	nutrient reservoir activity	molecular_function	3.6793e-09	5.9146e-07	14	1301	146	106734	Cluster-8728.117578,Cluster-8728.107120,Cluster-8728.49913,Cluster-8728.107119,Cluster-8728.99900,Cluster-8728.137607,Cluster-8728.31827,Cluster-8728.80851,Cluster-8728.65950,Cluster-8728.139609,Cluster-8728.80853,Cluster-8728.29736,Cluster-8728.97560,Cluster-8728.81804
GO:0035251	UDP-glucosyltransferase activity	molecular_function	5.4671e-09	8.5508e-07	24	1301	478	106734	Cluster-8728.76007,Cluster-8728.95921,Cluster-8728.78437,Cluster-8728.101279,Cluster-8728.76005,Cluster-8728.97863,Cluster-8728.127703,Cluster-8728.89046,Cluster-8728.78450,Cluster-8728.84678,Cluster-8728.94777,Cluster-8728.88739,Cluster-8728.78448,Cluster-8728.78439,Cluster-8728.96422,Cluster-8728.97764,Cluster-8728.78453,Cluster-8728.78449,Cluster-8728.78438,Cluster-8728.70393,Cluster-8728.9253…
GO:0005199	structural constituent of cell wall	molecular_function	8.6094e-09	1.3111e-06	9	1301	71	106734	Cluster-8728.98891,Cluster-8728.105514,Cluster-8728.114795,Cluster-8728.106745,Cluster-8728.94497,Cluster-8728.97024,Cluster-8728.97782,Cluster-8728.97553,Cluster-8728.103387
GO:0016757	transferase activity, transferring glycosyl groups	molecular_function	9.3452e-09	1.3867e-06	77	1301	3038	106734	Cluster-8728.88739,Cluster-8728.78448,Cluster-8728.104629,Cluster-8728.105496,Cluster-8728.94777,Cluster-8728.97696,Cluster-8728.97863,Cluster-8728.158738,Cluster-8728.112012,Cluster-8728.76007,Cluster-8728.95921,Cluster-8728.156612,Cluster-8728.96372,Cluster-8728.78438,Cluster-8728.64713,Cluster-8728.97764,Cluster-8728.123662,Cluster-8728.97697,Cluster-8728.83380,Cluster-8728.97528,Cluster-8728.…
GO:0071555	cell wall organization	biological_process	1.468e-08	2.1238e-06	19	1301	328	106734	Cluster-8728.108846,Cluster-8728.94497,Cluster-8728.97553,Cluster-8728.92230,Cluster-8728.98418,Cluster-8728.61615,Cluster-8728.104979,Cluster-8728.66079,Cluster-8728.108843,Cluster-8728.77264,Cluster-28946.0,Cluster-8728.105514,Cluster-8728.113238,Cluster-8728.108690,Cluster-8728.58189,Cluster-8728.114795,Cluster-8728.106745,Cluster-8728.72654,Cluster-8728.51506
GO:0071944	cell periphery	cellular_component	2.3936e-08	3.3785e-06	76	1301	3134	106734	Cluster-8728.92230,Cluster-8728.61615,Cluster-8728.108846,Cluster-8728.98129,Cluster-8728.170277,Cluster-8728.58189,Cluster-8728.114795,Cluster-8728.82814,Cluster-28946.0,Cluster-8728.93057,Cluster-8728.99258,Cluster-8728.112190,Cluster-8728.99257,Cluster-8728.99611,Cluster-8728.17970,Cluster-8728.66029,Cluster-8728.100166,Cluster-8728.97694,Cluster-8728.106745,Cluster-8728.61224,Cluster-8728.903…
GO:0016491	oxidoreductase activity	molecular_function	3.7128e-08	5.1158e-06	184	1301	10126	106734	Cluster-8728.12741,Cluster-8728.120398,Cluster-8728.91790,Cluster-8728.117745,Cluster-8728.66678,Cluster-8728.95672,Cluster-8728.94381,Cluster-8728.54776,Cluster-8728.75803,Cluster-8728.87186,Cluster-8728.86509,Cluster-8728.140604,Cluster-8728.97824,Cluster-8728.156806,Cluster-8728.96081,Cluster-8728.60292,Cluster-8728.102521,Cluster-8728.102904,Cluster-8728.120876,Cluster-8728.13351,Cluster-8728…
GO:0016758	transferase activity, transferring hexosyl groups	molecular_function	1.3009e-07	1.7508e-05	59	1301	2261	106734	Cluster-8728.64713,Cluster-8728.78449,Cluster-8728.92535,Cluster-8728.78438,Cluster-8728.78440,Cluster-8728.79249,Cluster-8728.78439,Cluster-8728.97697,Cluster-8728.97764,Cluster-8728.123662,Cluster-8728.90465,Cluster-8728.96372,Cluster-8728.98966,Cluster-8728.112250,Cluster-8728.89581,Cluster-8728.76011,Cluster-8728.76005,Cluster-8728.109681,Cluster-8728.97696,Cluster-8728.97863,Cluster-8728.959…
GO:0046527	glucosyltransferase activity	molecular_function	2.1796e-07	2.8666e-05	24	1301	571	106734	Cluster-8728.101279,Cluster-8728.76005,Cluster-8728.127703,Cluster-8728.97863,Cluster-8728.76007,Cluster-8728.95921,Cluster-8728.78437,Cluster-8728.78448,Cluster-8728.88739,Cluster-8728.89046,Cluster-8728.78450,Cluster-8728.94777,Cluster-8728.84678,Cluster-8728.78449,Cluster-8728.92535,Cluster-8728.78438,Cluster-8728.70393,Cluster-8728.78440,Cluster-8728.79249,Cluster-8728.78439,Cluster-8728.9642…
GO:0045229	external encapsulating structure organization	biological_process	2.636e-07	3.3899e-05	19	1301	383	106734	Cluster-8728.77264,Cluster-8728.108843,Cluster-28946.0,Cluster-8728.105514,Cluster-8728.113238,Cluster-8728.108690,Cluster-8728.58189,Cluster-8728.114795,Cluster-8728.94497,Cluster-8728.108846,Cluster-8728.61615,Cluster-8728.92230,Cluster-8728.97553,Cluster-8728.98418,Cluster-8728.66079,Cluster-8728.104979,Cluster-8728.72654,Cluster-8728.51506,Cluster-8728.106745
GO:0033692	cellular polysaccharide biosynthetic process	biological_process	2.9495e-07	3.6884e-05	24	1301	582	106734	Cluster-8728.76011,Cluster-8728.78439,Cluster-8728.97764,Cluster-8728.78453,Cluster-8728.96422,Cluster-8728.78438,Cluster-8728.92535,Cluster-8728.70393,Cluster-8728.78449,Cluster-8728.79249,Cluster-8728.78440,Cluster-8728.78450,Cluster-8728.89046,Cluster-8728.84678,Cluster-8728.94777,Cluster-8728.78448,Cluster-8728.88739,Cluster-8728.95921,Cluster-8728.76007,Cluster-8728.78437,Cluster-8728.101279…
GO:0009664	plant-type cell wall organization	biological_process	2.9956e-07	3.6884e-05	9	1301	93	106734	Cluster-8728.108690,Cluster-8728.114795,Cluster-8728.113238,Cluster-8728.105514,Cluster-8728.66079,Cluster-8728.97553,Cluster-8728.98418,Cluster-8728.94497,Cluster-8728.106745
GO:0071669	plant-type cell wall organization or biogenesis	biological_process	3.4888e-07	4.2062e-05	9	1301	95	106734	Cluster-8728.105514,Cluster-8728.113238,Cluster-8728.108690,Cluster-8728.114795,Cluster-8728.106745,Cluster-8728.94497,Cluster-8728.97553,Cluster-8728.98418,Cluster-8728.66079
GO:0000271	polysaccharide biosynthetic process	biological_process	3.7362e-07	4.4125e-05	25	1301	630	106734	Cluster-8728.94777,Cluster-8728.84678,Cluster-8728.78450,Cluster-8728.89046,Cluster-8728.88739,Cluster-8728.78448,Cluster-8728.78437,Cluster-8728.106745,Cluster-8728.76007,Cluster-8728.95921,Cluster-8728.97863,Cluster-8728.127703,Cluster-8728.76005,Cluster-8728.101279,Cluster-8728.76011,Cluster-8728.97764,Cluster-8728.78453,Cluster-8728.96422,Cluster-8728.78439,Cluster-8728.79249,Cluster-8728.784…
GO:0005576	extracellular region	cellular_component	9.2204e-07	0.00010672	86	1301	4001	106734	Cluster-8728.96808,Cluster-8728.112250,Cluster-8728.36093,Cluster-8728.94624,Cluster-8728.139609,Cluster-8728.113909,Cluster-8728.98418,Cluster-8728.119473,Cluster-8728.104639,Cluster-8728.94308,Cluster-8728.104638,Cluster-8728.132092,Cluster-8728.133159,Cluster-14843.0,Cluster-8728.127801,Cluster-8728.94227,Cluster-8728.116089,Cluster-8728.76036,Cluster-8728.98807,Cluster-8728.125711,Cluster-872…
GO:0004568	chitinase activity	molecular_function	2.4391e-06	0.00027145	7	1301	55	106734	Cluster-8728.68531,Cluster-8728.34809,Cluster-8728.93827,Cluster-8728.33469,Cluster-8728.62513,Cluster-8728.51577,Cluster-8728.104983
GO:0005669	transcription factor TFIID complex	cellular_component	4.1645e-06	0.00045472	8	1301	80	106734	Cluster-8728.85059,Cluster-8728.85526,Cluster-8728.94571,Cluster-8728.105728,Cluster-8728.99237,Cluster-8728.94564,Cluster-8728.99649,Cluster-8728.94563
GO:0034637	cellular carbohydrate biosynthetic process	biological_process	5.5818e-06	0.00059819	27	1301	836	106734	Cluster-8728.88739,Cluster-8728.78448,Cluster-8728.113586,Cluster-8728.79647,Cluster-8728.89046,Cluster-8728.78450,Cluster-8728.84678,Cluster-8728.94777,Cluster-8728.101279,Cluster-8728.76005,Cluster-8728.97863,Cluster-8728.127703,Cluster-8728.95921,Cluster-8728.76007,Cluster-8728.78437,Cluster-8728.76011,Cluster-8728.78449,Cluster-8728.92535,Cluster-8728.78438,Cluster-8728.70393,Cluster-8728.784…
GO:0004252	serine-type endopeptidase activity	molecular_function	9.5501e-06	0.0010048	28	1301	868	106734	Cluster-8728.163137,Cluster-8728.88107,Cluster-8728.95873,Cluster-8728.80951,Cluster-8728.111017,Cluster-8728.50909,Cluster-8728.104599,Cluster-8728.137166,Cluster-8728.71255,Cluster-8728.99692,Cluster-8728.83304,Cluster-8728.116627,Cluster-8728.50915,Cluster-8728.74247,Cluster-8728.110763,Cluster-8728.100401,Cluster-8728.127315,Cluster-8728.95874,Cluster-8728.83983,Cluster-8728.101665,Cluster-87…
GO:0008092	cytoskeletal protein binding	molecular_function	1.3229e-05	0.0013357	42	1301	1571	106734	Cluster-8728.95604,Cluster-8728.158738,Cluster-8728.76696,Cluster-8728.106090,Cluster-8728.76762,Cluster-8728.114299,Cluster-8728.87002,Cluster-8728.94777,Cluster-8728.122295,Cluster-8728.52286,Cluster-8728.109953,Cluster-8728.57366,Cluster-8728.59281,Cluster-8728.91738,Cluster-8728.53896,Cluster-8728.97764,Cluster-8728.56388,Cluster-8728.55595,Cluster-8728.98124,Cluster-8728.98117,Cluster-8728.1…
GO:0008236	serine-type peptidase activity	molecular_function	1.3618e-05	0.0013357	41	1301	1562	106734	Cluster-8728.80951,Cluster-8728.46029,Cluster-8728.88107,Cluster-8728.95873,Cluster-8728.50909,Cluster-8728.71255,Cluster-8728.137166,Cluster-8728.50915,Cluster-8728.99692,Cluster-8728.100401,Cluster-8728.172171,Cluster-8728.110763,Cluster-8728.101665,Cluster-8728.95874,Cluster-8728.143838,Cluster-8728.89595,Cluster-8728.97041,Cluster-8728.85718,Cluster-8728.93493,Cluster-8728.117540,Cluster-8728…
GO:0017171	serine hydrolase activity	molecular_function	1.3618e-05	0.0013357	41	1301	1562	106734	Cluster-8728.50909,Cluster-8728.95873,Cluster-8728.88107,Cluster-8728.46029,Cluster-8728.80951,Cluster-8728.99692,Cluster-8728.50915,Cluster-8728.137166,Cluster-8728.71255,Cluster-8728.95874,Cluster-8728.101665,Cluster-8728.110763,Cluster-8728.172171,Cluster-8728.100401,Cluster-8728.121036,Cluster-8728.99099,Cluster-8728.118853,Cluster-8728.153189,Cluster-8728.117540,Cluster-8728.93493,Cluster-87…
GO:0006352	DNA-templated transcription, initiation	biological_process	1.8505e-05	0.0017848	24	1301	716	106734	Cluster-8728.94902,Cluster-8728.98192,Cluster-8728.105728,Cluster-8728.91241,Cluster-8728.111665,Cluster-8728.98402,Cluster-8728.89741,Cluster-8728.85526,Cluster-8728.85059,Cluster-8728.94563,Cluster-8728.95633,Cluster-8728.99649,Cluster-8728.94629,Cluster-8728.91245,Cluster-8728.100962,Cluster-8728.118145,Cluster-8728.94571,Cluster-8728.106058,Cluster-8728.155431,Cluster-8728.109146,Cluster-8728…
GO:0016998	cell wall macromolecule catabolic process	biological_process	2.652e-05	0.0025159	7	1301	82	106734	Cluster-8728.104983,Cluster-8728.62513,Cluster-8728.33469,Cluster-8728.51577,Cluster-8728.68531,Cluster-8728.34809,Cluster-8728.93827
GO:0006032	chitin catabolic process	biological_process	2.9804e-05	0.0026949	7	1301	76	106734	Cluster-8728.104983,Cluster-8728.62513,Cluster-8728.33469,Cluster-8728.51577,Cluster-8728.93827,Cluster-8728.34809,Cluster-8728.68531
GO:0046348	amino sugar catabolic process	biological_process	2.9804e-05	0.0026949	7	1301	76	106734	Cluster-8728.62513,Cluster-8728.33469,Cluster-8728.51577,Cluster-8728.104983,Cluster-8728.93827,Cluster-8728.34809,Cluster-8728.68531
GO:1901072	glucosamine-containing compound catabolic process	biological_process	2.9804e-05	0.0026949	7	1301	76	106734	Cluster-8728.68531,Cluster-8728.34809,Cluster-8728.93827,Cluster-8728.33469,Cluster-8728.62513,Cluster-8728.51577,Cluster-8728.104983
GO:0008171	O-methyltransferase activity	molecular_function	4.1083e-05	0.0036321	18	1301	480	106734	Cluster-8728.87105,Cluster-8728.78259,Cluster-8728.129180,Cluster-8728.70544,Cluster-8728.120751,Cluster-8728.70537,Cluster-8728.89569,Cluster-8728.158738,Cluster-8728.70549,Cluster-8728.82898,Cluster-8728.70539,Cluster-8728.89563,Cluster-8728.69217,Cluster-8728.70542,Cluster-8728.81436,Cluster-8728.53313,Cluster-8728.89567,Cluster-8728.41343
GO:0008152	metabolic process	biological_process	4.1423e-05	0.0036321	824	1301	60794	106734	Cluster-8728.59069,Cluster-8728.111704,Cluster-8728.97764,Cluster-8728.93392,Cluster-8728.89770,Cluster-8728.90470,Cluster-8728.94563,Cluster-8728.44970,Cluster-8728.137234,Cluster-8728.121515,Cluster-8728.84699,Cluster-8728.137423,Cluster-8728.112647,Cluster-8728.85411,Cluster-8728.48962,Cluster-8728.89741,Cluster-8728.149251,Cluster-8728.96205,Cluster-8728.110556,Cluster-8728.96004,Cluster-8728…
GO:0003824	catalytic activity	molecular_function	5.4054e-05	0.0046688	729	1301	52744	106734	Cluster-8728.76696,Cluster-8728.137166,Cluster-8728.131742,Cluster-8728.116133,Cluster-8728.76007,Cluster-8728.100572,Cluster-8728.91436,Cluster-8728.51178,Cluster-8728.121057,Cluster-8728.88722,Cluster-8728.93006,Cluster-8728.81852,Cluster-8728.100147,Cluster-8728.50075,Cluster-8728.95490,Cluster-8728.136002,Cluster-8728.85314,Cluster-8728.110763,Cluster-8728.50149,Cluster-8728.156612,Cluster-87…
GO:0043015	gamma-tubulin binding	molecular_function	6.8072e-05	0.0057931	5	1301	33	106734	Cluster-8728.106090,Cluster-8728.52286,Cluster-8728.99481,Cluster-8728.158738,Cluster-8728.86962
GO:0042545	cell wall modification	biological_process	0.00011019	0.0092413	10	1301	186	106734	Cluster-8728.58189,Cluster-8728.51506,Cluster-28946.0,Cluster-8728.72654,Cluster-8728.108843,Cluster-8728.77264,Cluster-8728.104979,Cluster-8728.92230,Cluster-8728.61615,Cluster-8728.108846
GO:0046982	protein heterodimerization activity	molecular_function	0.00013501	0.011162	6	1301	67	106734	Cluster-8728.91241,Cluster-8728.88251,Cluster-8728.63880,Cluster-8728.100962,Cluster-8728.94777,Cluster-8728.90372
GO:0030599	pectinesterase activity	molecular_function	0.00015627	0.012737	10	1301	195	106734	Cluster-8728.104979,Cluster-8728.61615,Cluster-8728.92230,Cluster-8728.108846,Cluster-8728.58189,Cluster-8728.51506,Cluster-28946.0,Cluster-8728.108843,Cluster-8728.77264,Cluster-8728.72654
GO:0006022	aminoglycan metabolic process	biological_process	0.0001686	0.013551	19	1301	574	106734	Cluster-8728.52803,Cluster-8728.68531,Cluster-8728.109681,Cluster-8728.119680,Cluster-8728.92098,Cluster-8728.93827,Cluster-8728.34809,Cluster-8728.123553,Cluster-8728.62513,Cluster-8728.87819,Cluster-8728.96123,Cluster-8728.36093,Cluster-8728.104983,Cluster-8728.33469,Cluster-8728.51577,Cluster-8728.99108,Cluster-8728.90465,Cluster-8728.112496,Cluster-8728.52612
GO:0003779	actin binding	molecular_function	0.0001871	0.014832	17	1301	494	106734	Cluster-8728.98124,Cluster-8728.98117,Cluster-8728.97584,Cluster-8728.120581,Cluster-8728.96827,Cluster-8728.101039,Cluster-8728.97764,Cluster-8728.61224,Cluster-8728.93827,Cluster-8728.94777,Cluster-8728.96828,Cluster-8728.109953,Cluster-8728.101279,Cluster-8728.76696,Cluster-8728.84242,Cluster-8728.114299,Cluster-8728.76249
GO:0008194	UDP-glycosyltransferase activity	molecular_function	0.00019339	0.015124	28	1301	1048	106734	Cluster-8728.89046,Cluster-8728.78450,Cluster-8728.94777,Cluster-8728.84678,Cluster-8728.88739,Cluster-8728.78448,Cluster-8728.95921,Cluster-8728.76007,Cluster-8728.78437,Cluster-8728.101279,Cluster-8728.76005,Cluster-8728.109681,Cluster-8728.97863,Cluster-8728.127703,Cluster-8728.76011,Cluster-8728.28150,Cluster-8728.90465,Cluster-8728.52612,Cluster-8728.78439,Cluster-8728.96422,Cluster-8728.977…
GO:0006480	N-terminal protein amino acid methylation	biological_process	0.00024572	0.018623	6	1301	74	106734	Cluster-8728.70544,Cluster-8728.129180,Cluster-8728.41343,Cluster-8728.82898,Cluster-8728.70542,Cluster-8728.70549
GO:0031365	N-terminal protein amino acid modification	biological_process	0.00024572	0.018623	6	1301	74	106734	Cluster-8728.129180,Cluster-8728.41343,Cluster-8728.70544,Cluster-8728.70542,Cluster-8728.70549,Cluster-8728.82898
GO:0042546	cell wall biogenesis	biological_process	0.00024779	0.018623	14	1301	382	106734	Cluster-8728.94497,Cluster-8728.106745,Cluster-8728.97782,Cluster-8728.97024,Cluster-8728.97553,Cluster-8728.103387,Cluster-8728.109681,Cluster-8728.66079,Cluster-8728.37404,Cluster-8728.113238,Cluster-8728.105514,Cluster-8728.98891,Cluster-8728.108690,Cluster-8728.114795
GO:0007018	microtubule-based movement	biological_process	0.00027274	0.020235	16	1301	440	106734	Cluster-8728.122295,Cluster-8728.52286,Cluster-8728.96240,Cluster-8728.51074,Cluster-8728.76762,Cluster-8728.158738,Cluster-8728.75338,Cluster-8728.102431,Cluster-8728.138354,Cluster-8728.120084,Cluster-8728.92031,Cluster-8728.56388,Cluster-8728.55595,Cluster-8728.121783,Cluster-8728.59281,Cluster-8728.53896
GO:0003777	microtubule motor activity	molecular_function	0.00029251	0.021427	15	1301	395	106734	Cluster-8728.76762,Cluster-8728.55595,Cluster-8728.56388,Cluster-8728.51074,Cluster-8728.92031,Cluster-8728.53896,Cluster-8728.158738,Cluster-8728.59281,Cluster-8728.121783,Cluster-8728.138354,Cluster-8728.102431,Cluster-8728.122295,Cluster-8728.75338,Cluster-8728.52286,Cluster-8728.120084
GO:0008829	dCTP deaminase activity	molecular_function	0.00030663	0.022181	3	1301	10	106734	Cluster-8728.76005,Cluster-8728.76007,Cluster-8728.76011
GO:0004315	3-oxoacyl-[acyl-carrier-protein] synthase activity	molecular_function	0.00031154	0.022258	5	1301	46	106734	Cluster-8728.91738,Cluster-8728.40011,Cluster-8728.139764,Cluster-8728.105225,Cluster-8728.84618
GO:0016787	hydrolase activity	molecular_function	0.0003229	0.022788	304	1301	20040	106734	Cluster-8728.87564,Cluster-8728.95550,Cluster-8728.86228,Cluster-8728.115834,Cluster-8728.125572,Cluster-8728.52832,Cluster-8728.104599,Cluster-8728.79830,Cluster-8728.111088,Cluster-8728.115183,Cluster-8728.79411,Cluster-8728.138388,Cluster-8728.97529,Cluster-8728.62809,Cluster-8728.80654,Cluster-8728.87867,Cluster-8728.85266,Cluster-8728.116089,Cluster-8728.91259,Cluster-8728.89240,Cluster-8728…
GO:0009055	electron carrier activity	molecular_function	0.00035296	0.02461	32	1301	1313	106734	Cluster-8728.94947,Cluster-8728.142462,Cluster-8728.57885,Cluster-8728.51561,Cluster-8728.71422,Cluster-8728.90107,Cluster-8728.91666,Cluster-8728.99567,Cluster-8728.34540,Cluster-8728.55356,Cluster-8728.89820,Cluster-8728.114451,Cluster-8728.79547,Cluster-8728.103968,Cluster-8728.103265,Cluster-8728.80701,Cluster-8728.89770,Cluster-8728.81217,Cluster-8728.81216,Cluster-8728.78733,Cluster-8728.10…
GO:1903510	mucopolysaccharide metabolic process	biological_process	0.00038367	0.026251	5	1301	47	106734	Cluster-8728.52612,Cluster-8728.92098,Cluster-8728.87819,Cluster-8728.90465,Cluster-8728.99108
GO:0006030	chitin metabolic process	biological_process	0.00039012	0.026251	8	1301	145	106734	Cluster-8728.93827,Cluster-8728.34809,Cluster-8728.36093,Cluster-8728.104983,Cluster-8728.51577,Cluster-8728.33469,Cluster-8728.68531,Cluster-8728.62513
GO:1901071	glucosamine-containing compound metabolic process	biological_process	0.00039012	0.026251	8	1301	145	106734	Cluster-8728.34809,Cluster-8728.93827,Cluster-8728.51577,Cluster-8728.33469,Cluster-8728.36093,Cluster-8728.104983,Cluster-8728.68531,Cluster-8728.62513
GO:0015631	tubulin binding	molecular_function	0.00042058	0.027976	23	1301	787	106734	Cluster-8728.158738,Cluster-8728.51074,Cluster-8728.106090,Cluster-8728.76762,Cluster-8728.86962,Cluster-8728.87002,Cluster-8728.130197,Cluster-8728.57366,Cluster-8728.122295,Cluster-8728.52286,Cluster-8728.99481,Cluster-8728.91738,Cluster-8728.53896,Cluster-8728.59281,Cluster-8728.121783,Cluster-8728.56388,Cluster-8728.55595,Cluster-8728.92031,Cluster-8728.97618,Cluster-8728.120084,Cluster-8728.…
GO:0045298	tubulin complex	cellular_component	0.00044156	0.028841	23	1301	790	106734	Cluster-8728.51074,Cluster-8728.76762,Cluster-8728.106090,Cluster-8728.158738,Cluster-8728.57366,Cluster-8728.122295,Cluster-8728.52286,Cluster-8728.86962,Cluster-8728.87002,Cluster-8728.130197,Cluster-8728.56388,Cluster-8728.55595,Cluster-8728.92031,Cluster-8728.99481,Cluster-8728.91738,Cluster-8728.53896,Cluster-8728.59281,Cluster-8728.121783,Cluster-8728.102431,Cluster-8728.138354,Cluster-8728…
GO:0006026	aminoglycan catabolic process	biological_process	0.00044356	0.028841	10	1301	217	106734	Cluster-8728.112496,Cluster-8728.34809,Cluster-8728.93827,Cluster-8728.104983,Cluster-8728.51577,Cluster-8728.33469,Cluster-8728.52803,Cluster-8728.119680,Cluster-8728.68531,Cluster-8728.62513
GO:0004427	inorganic diphosphatase activity	molecular_function	0.00047351	0.030447	7	1301	108	106734	Cluster-8728.86212,Cluster-8728.86228,Cluster-8728.86214,Cluster-8728.120328,Cluster-8728.86230,Cluster-8728.95494,Cluster-8728.95490
GO:0009086	methionine biosynthetic process	biological_process	0.00049052	0.031194	5	1301	56	106734	Cluster-8728.75982,Cluster-8728.46503,Cluster-8728.46231,Cluster-8728.92624,Cluster-8728.106163
GO:0009607	response to biotic stimulus	biological_process	0.00073199	0.046044	27	1301	1081	106734	Cluster-8728.50075,Cluster-8728.72220,Cluster-8728.98042,Cluster-8728.101745,Cluster-8728.975,Cluster-8728.86833,Cluster-8728.135777,Cluster-8728.87406,Cluster-8728.98933,Cluster-8728.95158,Cluster-8728.90643,Cluster-8728.106249,Cluster-8728.95604,Cluster-8728.92499,Cluster-8728.98966,Cluster-8728.106290,Cluster-8728.88927,Cluster-8728.75338,Cluster-8728.120572,Cluster-8728.148543,Cluster-8728.12…
GO:0008061	chitin binding	molecular_function	0.00083861	0.052183	7	1301	123	106734	Cluster-8728.34809,Cluster-8728.33469,Cluster-8728.120572,Cluster-8728.62513,Cluster-8728.51577,Cluster-8728.36093,Cluster-8728.104983
GO:0005544	calcium-dependent phospholipid binding	molecular_function	0.00092233	0.056782	6	1301	92	106734	Cluster-8728.55441,Cluster-8728.94339,Cluster-8728.58378,Cluster-8728.94336,Cluster-8728.83596,Cluster-8728.113792
GO:0000097	sulfur amino acid biosynthetic process	biological_process	0.00096763	0.058828	6	1301	95	106734	Cluster-8728.106163,Cluster-8728.92624,Cluster-8728.46503,Cluster-8728.46231,Cluster-8728.93057,Cluster-8728.75982
GO:0005835	fatty acid synthase complex	cellular_component	0.00097589	0.058828	5	1301	58	106734	Cluster-8728.105225,Cluster-8728.84618,Cluster-8728.139764,Cluster-8728.40011,Cluster-8728.91738
GO:0004312	fatty acid synthase activity	molecular_function	0.0010108	0.060302	5	1301	59	106734	Cluster-8728.139764,Cluster-8728.40011,Cluster-8728.91738,Cluster-8728.105225,Cluster-8728.84618
GO:0006040	amino sugar metabolic process	biological_process	0.0011044	0.065215	9	1301	208	106734	Cluster-8728.68531,Cluster-8728.96818,Cluster-8728.62513,Cluster-8728.93827,Cluster-8728.34809,Cluster-8728.33469,Cluster-8728.51577,Cluster-8728.104983,Cluster-8728.36093
GO:0006753	nucleoside phosphate metabolic process	biological_process	0.0012195	0.070659	69	1301	3761	106734	Cluster-8728.120108,Cluster-8728.84678,Cluster-8728.57721,Cluster-8728.89046,Cluster-8728.30329,Cluster-8728.106103,Cluster-8728.51039,Cluster-8728.101279,Cluster-8728.74268,Cluster-8728.93058,Cluster-8728.96422,Cluster-8728.123657,Cluster-8728.49385,Cluster-8728.59414,Cluster-8728.120109,Cluster-8728.94777,Cluster-8728.95490,Cluster-8728.121117,Cluster-8728.78448,Cluster-8728.88739,Cluster-8728.…
GO:0030414	peptidase inhibitor activity	molecular_function	0.0012332	0.070659	11	1301	315	106734	Cluster-8728.97024,Cluster-8728.97285,Cluster-8728.100193,Cluster-8728.87819,Cluster-8728.99108,Cluster-8728.105580,Cluster-8728.60292,Cluster-8728.98024,Cluster-8728.111274,Cluster-8728.92098,Cluster-8728.111273
GO:0061134	peptidase regulator activity	molecular_function	0.0012332	0.070659	11	1301	315	106734	Cluster-8728.97024,Cluster-8728.97285,Cluster-8728.87819,Cluster-8728.100193,Cluster-8728.105580,Cluster-8728.99108,Cluster-8728.60292,Cluster-8728.111274,Cluster-8728.92098,Cluster-8728.98024,Cluster-8728.111273
GO:0046983	protein dimerization activity	molecular_function	0.0012509	0.07097	44	1301	2114	106734	Cluster-8728.44704,Cluster-8728.95604,Cluster-8728.120639,Cluster-8728.94356,Cluster-8728.92941,Cluster-8728.94227,Cluster-8728.100962,Cluster-8728.94777,Cluster-8728.102984,Cluster-8728.136050,Cluster-8728.132546,Cluster-8728.89567,Cluster-8728.40512,Cluster-8728.81436,Cluster-8728.129671,Cluster-8728.84499,Cluster-8728.138048,Cluster-8728.120084,Cluster-8728.127376,Cluster-8728.69460,Cluster-87…
GO:0006950	response to stress	biological_process	0.0013241	0.074393	106	1301	6272	106734	Cluster-8728.120170,Cluster-8728.98966,Cluster-8728.96808,Cluster-8728.48961,Cluster-8728.103658,Cluster-8728.120084,Cluster-8728.79743,Cluster-8728.78734,Cluster-8728.55595,Cluster-8728.79745,Cluster-8728.96204,Cluster-8728.112644,Cluster-8728.133726,Cluster-8728.66580,Cluster-8728.136701,Cluster-8728.106060,Cluster-8728.101086,Cluster-8728.94227,Cluster-8728.100789,Cluster-8728.95062,Cluster-87…
GO:0006118	obsolete electron transport	biological_process	0.0013885	0.076698	36	1301	1667	106734	Cluster-8728.142462,Cluster-8728.94947,Cluster-8728.51561,Cluster-8728.57885,Cluster-8728.99567,Cluster-8728.91666,Cluster-8728.90107,Cluster-8728.71422,Cluster-8728.114451,Cluster-8728.89820,Cluster-8728.55356,Cluster-8728.34540,Cluster-8728.120397,Cluster-8728.79547,Cluster-8728.103265,Cluster-8728.103968,Cluster-8728.81216,Cluster-8728.81217,Cluster-8728.89770,Cluster-8728.80701,Cluster-8728.7…
GO:0050215	propanediol dehydratase activity	molecular_function	0.0013935	0.076698	2	1301	5	106734	Cluster-8728.89624,Cluster-8728.113026
GO:0004650	polygalacturonase activity	molecular_function	0.0014156	0.076698	9	1301	206	106734	Cluster-8728.125972,Cluster-8728.61224,Cluster-8728.119277,Cluster-8728.91259,Cluster-8728.58773,Cluster-8728.141726,Cluster-8728.125971,Cluster-8728.125711,Cluster-8728.84242
GO:0004866	endopeptidase inhibitor activity	molecular_function	0.0014314	0.076698	10	1301	280	106734	Cluster-8728.97285,Cluster-8728.87819,Cluster-8728.100193,Cluster-8728.105580,Cluster-8728.99108,Cluster-8728.60292,Cluster-8728.111274,Cluster-8728.92098,Cluster-8728.98024,Cluster-8728.111273
GO:0061135	endopeptidase regulator activity	molecular_function	0.0014314	0.076698	10	1301	280	106734	Cluster-8728.60292,Cluster-8728.99108,Cluster-8728.105580,Cluster-8728.111273,Cluster-8728.98024,Cluster-8728.111274,Cluster-8728.92098,Cluster-8728.97285,Cluster-8728.100193,Cluster-8728.87819
GO:0044798	nuclear transcription factor complex	cellular_component	0.0015882	0.083552	10	1301	253	106734	Cluster-8728.105728,Cluster-8728.111665,Cluster-8728.94571,Cluster-8728.85526,Cluster-8728.85059,Cluster-8728.94563,Cluster-8728.109146,Cluster-8728.99649,Cluster-8728.94564,Cluster-8728.99237
GO:0090575	RNA polymerase II transcription factor complex	cellular_component	0.0015882	0.083552	10	1301	253	106734	Cluster-8728.99237,Cluster-8728.94564,Cluster-8728.99649,Cluster-8728.109146,Cluster-8728.94563,Cluster-8728.85059,Cluster-8728.85526,Cluster-8728.94571,Cluster-8728.111665,Cluster-8728.105728
GO:0016591	DNA-directed RNA polymerase II, holoenzyme	cellular_component	0.0016891	0.08806	12	1301	354	106734	Cluster-8728.99649,Cluster-8728.109146,Cluster-8728.94563,Cluster-8728.99237,Cluster-8728.94564,Cluster-8728.104545,Cluster-8728.111665,Cluster-8728.105728,Cluster-8728.172171,Cluster-8728.85059,Cluster-8728.85526,Cluster-8728.94571
GO:0048646	anatomical structure formation involved in morphogenesis	biological_process	0.0017224	0.088995	8	1301	181	106734	Cluster-8728.113909,Cluster-8728.17970,Cluster-8728.102114,Cluster-8728.61224,Cluster-8728.94624,Cluster-8728.96176,Cluster-8728.92563,Cluster-8728.72498
GO:0044723	single-organism carbohydrate metabolic process	biological_process	0.0019269	0.098683	70	1301	3945	106734	Cluster-8728.69983,Cluster-8728.84678,Cluster-8728.89046,Cluster-8728.61224,Cluster-8728.113586,Cluster-8728.84242,Cluster-8728.102117,Cluster-8728.106745,Cluster-8728.101279,Cluster-8728.52803,Cluster-8728.74268,Cluster-28946.0,Cluster-8728.58189,Cluster-8728.112496,Cluster-8728.96422,Cluster-8728.99171,Cluster-8728.123657,Cluster-8728.49385,Cluster-8728.108846,Cluster-8728.92230,Cluster-8728.61…
GO:0007217	tachykinin receptor signaling pathway	biological_process	0.0019572	0.099354	5	1301	70	106734	Cluster-8728.93827,Cluster-8728.51588,Cluster-8728.91762,Cluster-8728.51589,Cluster-8728.28150
GO:0000428	DNA-directed RNA polymerase complex	cellular_component	0.0021298	0.10625	13	1301	414	106734	Cluster-8728.99237,Cluster-8728.94564,Cluster-8728.104545,Cluster-8728.109146,Cluster-8728.99649,Cluster-8728.94563,Cluster-8728.85059,Cluster-8728.127315,Cluster-8728.94571,Cluster-8728.85526,Cluster-8728.111665,Cluster-8728.105728,Cluster-8728.172171
GO:0055029	nuclear DNA-directed RNA polymerase complex	cellular_component	0.0021298	0.10625	13	1301	414	106734	Cluster-8728.127315,Cluster-8728.85059,Cluster-8728.85526,Cluster-8728.94571,Cluster-8728.111665,Cluster-8728.172171,Cluster-8728.105728,Cluster-8728.99237,Cluster-8728.104545,Cluster-8728.94564,Cluster-8728.99649,Cluster-8728.109146,Cluster-8728.94563
GO:0051015	actin filament binding	molecular_function	0.0022996	0.11374	5	1301	68	106734	Cluster-8728.96828,Cluster-8728.101039,Cluster-8728.96827,Cluster-8728.98117,Cluster-8728.98124
GO:0008017	microtubule binding	molecular_function	0.0024232	0.11884	19	1301	694	106734	Cluster-8728.121783,Cluster-8728.59281,Cluster-8728.53896,Cluster-8728.92031,Cluster-8728.56388,Cluster-8728.55595,Cluster-8728.120084,Cluster-8728.97618,Cluster-8728.75338,Cluster-8728.138354,Cluster-8728.102431,Cluster-8728.158738,Cluster-8728.51074,Cluster-8728.76762,Cluster-8728.130197,Cluster-8728.87002,Cluster-8728.52286,Cluster-8728.122295,Cluster-8728.57366
GO:0043934	sporulation	biological_process	0.0025024	0.12169	9	1301	214	106734	Cluster-8728.96176,Cluster-8728.105902,Cluster-8728.72498,Cluster-8728.101607,Cluster-8728.102114,Cluster-8728.90593,Cluster-8728.17970,Cluster-8728.158621,Cluster-8728.139086
GO:0004175	endopeptidase activity	molecular_function	0.0026412	0.12728	58	1301	3101	106734	Cluster-8728.71255,Cluster-8728.60308,Cluster-8728.137166,Cluster-8728.57788,Cluster-8728.92116,Cluster-8728.50915,Cluster-8728.54174,Cluster-8728.99692,Cluster-8728.80951,Cluster-8728.88718,Cluster-8728.88107,Cluster-8728.95873,Cluster-8728.50909,Cluster-8728.143838,Cluster-8728.114921,Cluster-8728.97041,Cluster-8728.89595,Cluster-8728.93493,Cluster-8728.117540,Cluster-8728.99099,Cluster-8728.10…
GO:0030212	hyaluronan metabolic process	biological_process	0.0026613	0.12728	3	1301	21	106734	Cluster-8728.99108,Cluster-8728.87819,Cluster-8728.92098
GO:0042802	identical protein binding	molecular_function	0.0030682	0.14554	19	1301	698	106734	Cluster-8728.45540,Cluster-8728.150165,Cluster-8728.106090,Cluster-8728.51074,Cluster-8728.95604,Cluster-8728.44704,Cluster-8728.158738,Cluster-8728.52286,Cluster-8728.122173,Cluster-8728.96895,Cluster-8728.94227,Cluster-8728.86962,Cluster-8728.132546,Cluster-8728.99481,Cluster-8728.127376,Cluster-8728.95874,Cluster-8728.84499,Cluster-8728.120084,Cluster-8728.148543
GO:0004857	enzyme inhibitor activity	molecular_function	0.0032338	0.15215	19	1301	767	106734	Cluster-8728.111273,Cluster-8728.98024,Cluster-8728.58189,Cluster-8728.111274,Cluster-8728.76065,Cluster-8728.108843,Cluster-28946.0,Cluster-8728.99108,Cluster-8728.105580,Cluster-8728.100193,Cluster-8728.87819,Cluster-8728.108846,Cluster-8728.51506,Cluster-8728.92098,Cluster-8728.72654,Cluster-8728.60292,Cluster-8728.98059,Cluster-8728.97285,Cluster-8728.97024
GO:0015097	mercury ion transmembrane transporter activity	molecular_function	0.0033409	0.15223	5	1301	78	106734	Cluster-8728.61224,Cluster-8728.95921,Cluster-8728.96736,Cluster-8728.78450,Cluster-8728.78453
GO:0015694	mercury ion transport	biological_process	0.0033409	0.15223	5	1301	78	106734	Cluster-8728.96736,Cluster-8728.95921,Cluster-8728.78450,Cluster-8728.78453,Cluster-8728.61224
GO:0046689	response to mercury ion	biological_process	0.0033409	0.15223	5	1301	78	106734	Cluster-8728.78450,Cluster-8728.96736,Cluster-8728.95921,Cluster-8728.78453,Cluster-8728.61224
GO:0050787	detoxification of mercury ion	biological_process	0.0033409	0.15223	5	1301	78	106734	Cluster-8728.96736,Cluster-8728.95921,Cluster-8728.78450,Cluster-8728.78453,Cluster-8728.61224
GO:0050840	extracellular matrix binding	molecular_function	0.0033675	0.15225	5	1301	80	106734	Cluster-8728.92873,Cluster-8728.95901,Cluster-8728.97425,Cluster-8728.127801,Cluster-8728.91404
GO:0004420	hydroxymethylglutaryl-CoA reductase (NADPH) activity	molecular_function	0.0035048	0.15681	3	1301	27	106734	Cluster-8728.106104,Cluster-8728.106103,Cluster-8728.76080
GO:0005667	transcription factor complex	cellular_component	0.0035227	0.15681	81	1301	4682	106734	Cluster-8728.94571,Cluster-8728.136701,Cluster-8728.113537,Cluster-8728.94227,Cluster-8728.55796,Cluster-8728.83388,Cluster-8728.33419,Cluster-8728.94564,Cluster-8728.79202,Cluster-8728.155431,Cluster-8728.95604,Cluster-8728.102264,Cluster-8728.85526,Cluster-8728.98425,Cluster-8728.85696,Cluster-8728.85059,Cluster-8728.117799,Cluster-8728.129328,Cluster-8728.111022,Cluster-8728.120084,Cluster-872…
GO:0016051	carbohydrate biosynthetic process	biological_process	0.0036842	0.16275	34	1301	1706	106734	Cluster-8728.88739,Cluster-8728.78448,Cluster-8728.79647,Cluster-8728.94777,Cluster-8728.76005,Cluster-8728.97863,Cluster-8728.76007,Cluster-8728.95921,Cluster-8728.91757,Cluster-8728.115356,Cluster-8728.76011,Cluster-8728.78449,Cluster-8728.92535,Cluster-8728.78438,Cluster-8728.78440,Cluster-8728.79249,Cluster-8728.118853,Cluster-8728.78439,Cluster-8728.97764,Cluster-8728.113586,Cluster-8728.890…
GO:0008422	beta-glucosidase activity	molecular_function	0.0038976	0.16959	2	1301	7	106734	Cluster-8728.89624,Cluster-8728.113026
GO:0042973	glucan endo-1,3-beta-D-glucosidase activity	molecular_function	0.0038976	0.16959	2	1301	7	106734	Cluster-8728.89624,Cluster-8728.113026
GO:0005506	iron ion binding	molecular_function	0.003955	0.1708	28	1301	1313	106734	Cluster-8728.115493,Cluster-8728.91640,Cluster-8728.59711,Cluster-8728.98920,Cluster-8728.87927,Cluster-8728.77497,Cluster-8728.102277,Cluster-8728.96081,Cluster-8728.102760,Cluster-8728.112221,Cluster-8728.120876,Cluster-8728.123900,Cluster-8728.97671,Cluster-8728.77001,Cluster-8728.77344,Cluster-8728.94843,Cluster-8728.97750,Cluster-8728.163910,Cluster-8728.105608,Cluster-8728.77201,Cluster-872…
GO:0009117	nucleotide metabolic process	biological_process	0.0044525	0.19086	65	1301	3705	106734	Cluster-8728.91790,Cluster-8728.95494,Cluster-8728.78453,Cluster-8728.120328,Cluster-8728.117093,Cluster-8728.70393,Cluster-8728.86230,Cluster-8728.94381,Cluster-8728.68939,Cluster-8728.78437,Cluster-8728.70301,Cluster-8728.76080,Cluster-8728.127703,Cluster-8728.159533,Cluster-8728.60292,Cluster-8728.78450,Cluster-8728.86212,Cluster-8728.86228,Cluster-8728.148540,Cluster-8728.106104,Cluster-8728.…
GO:0061687	detoxification of inorganic compound	biological_process	0.0047901	0.20234	5	1301	85	106734	Cluster-8728.78453,Cluster-8728.95921,Cluster-8728.96736,Cluster-8728.78450,Cluster-8728.61224
GO:0098754	detoxification	biological_process	0.0047901	0.20234	5	1301	85	106734	Cluster-8728.61224,Cluster-8728.78453,Cluster-8728.78450,Cluster-8728.95921,Cluster-8728.96736
GO:0005942	phosphatidylinositol 3-kinase complex	cellular_component	0.0050037	0.20244	3	1301	29	106734	Cluster-8728.101001,Cluster-8728.50149,Cluster-8728.101002
GO:0005944	phosphatidylinositol 3-kinase complex, class IB	cellular_component	0.0050037	0.20244	3	1301	29	106734	Cluster-8728.50149,Cluster-8728.101001,Cluster-8728.101002
GO:0035014	phosphatidylinositol 3-kinase regulator activity	molecular_function	0.0050037	0.20244	3	1301	29	106734	Cluster-8728.50149,Cluster-8728.101001,Cluster-8728.101002
GO:0046935	1-phosphatidylinositol-3-kinase regulator activity	molecular_function	0.0050037	0.20244	3	1301	29	106734	Cluster-8728.50149,Cluster-8728.101001,Cluster-8728.101002
GO:0097651	phosphatidylinositol 3-kinase complex, class I	cellular_component	0.0050037	0.20244	3	1301	29	106734	Cluster-8728.101002,Cluster-8728.101001,Cluster-8728.50149
GO:0004421	hydroxymethylglutaryl-CoA synthase activity	molecular_function	0.005067	0.20244	3	1301	32	106734	Cluster-8728.95921,Cluster-8728.104354,Cluster-8728.81217
GO:0008705	methionine synthase activity	molecular_function	0.0050724	0.20244	2	1301	8	106734	Cluster-8728.75982,Cluster-8728.46503
GO:0042084	5-methyltetrahydrofolate-dependent methyltransferase activity	molecular_function	0.0050724	0.20244	2	1301	8	106734	Cluster-8728.75982,Cluster-8728.46503
GO:0010215	cellulose microfibril organization	biological_process	0.00543	0.21175	3	1301	30	106734	Cluster-8728.66079,Cluster-8728.108690,Cluster-8728.113238
GO:0070726	cell wall assembly	biological_process	0.00543	0.21175	3	1301	30	106734	Cluster-8728.113238,Cluster-8728.66079,Cluster-8728.108690
GO:0071668	plant-type cell wall assembly	biological_process	0.00543	0.21175	3	1301	30	106734	Cluster-8728.108690,Cluster-8728.66079,Cluster-8728.113238
GO:1990267	response to transition metal nanoparticle	biological_process	0.0054519	0.21175	5	1301	88	106734	Cluster-8728.61224,Cluster-8728.96736,Cluster-8728.95921,Cluster-8728.78450,Cluster-8728.78453
GO:0004867	serine-type endopeptidase inhibitor activity	molecular_function	0.0055303	0.21336	6	1301	133	106734	Cluster-8728.99108,Cluster-8728.97285,Cluster-8728.98024,Cluster-8728.92098,Cluster-8728.100193,Cluster-8728.87819
GO:0030198	extracellular matrix organization	biological_process	0.0057565	0.21916	3	1301	31	106734	Cluster-8728.108690,Cluster-8728.66079,Cluster-8728.113238
GO:0043062	extracellular structure organization	biological_process	0.0057565	0.21916	3	1301	31	106734	Cluster-8728.113238,Cluster-8728.108690,Cluster-8728.66079
GO:0009832	plant-type cell wall biogenesis	biological_process	0.0061426	0.22933	3	1301	32	106734	Cluster-8728.113238,Cluster-8728.108690,Cluster-8728.66079
GO:0042618	poly-hydroxybutyrate metabolic process	biological_process	0.0062216	0.22933	2	1301	10	106734	Cluster-8728.88231,Cluster-8728.102546
GO:0042619	poly-hydroxybutyrate biosynthetic process	biological_process	0.0062216	0.22933	2	1301	10	106734	Cluster-8728.102546,Cluster-8728.88231
GO:1901440	poly(hydroxyalkanoate) metabolic process	biological_process	0.0062216	0.22933	2	1301	10	106734	Cluster-8728.88231,Cluster-8728.102546
GO:1901441	poly(hydroxyalkanoate) biosynthetic process	biological_process	0.0062216	0.22933	2	1301	10	106734	Cluster-8728.88231,Cluster-8728.102546
GO:0044877	macromolecular complex binding	molecular_function	0.0065551	0.24009	33	1301	1621	106734	Cluster-8728.121783,Cluster-8728.92583,Cluster-8728.92031,Cluster-8728.102642,Cluster-8728.97618,Cluster-8728.138354,Cluster-8728.101039,Cluster-8728.75338,Cluster-8728.123420,Cluster-8728.98059,Cluster-8728.51074,Cluster-8728.130197,Cluster-8728.96828,Cluster-8728.53896,Cluster-8728.59281,Cluster-8728.55595,Cluster-8728.59069,Cluster-8728.56388,Cluster-8728.120084,Cluster-8728.98117,Cluster-8728…
GO:0046950	cellular ketone body metabolic process	biological_process	0.0068534	0.24288	3	1301	35	106734	Cluster-8728.81217,Cluster-8728.104354,Cluster-8728.95921
GO:0045330	aspartyl esterase activity	molecular_function	0.0068697	0.24288	2	1301	11	106734	Cluster-8728.108846,Cluster-8728.92230
GO:0030545	receptor regulator activity	molecular_function	0.0068831	0.24288	3	1301	32	106734	Cluster-8728.132092,Cluster-8728.99611,Cluster-8728.98807
GO:0030547	receptor inhibitor activity	molecular_function	0.0068831	0.24288	3	1301	32	106734	Cluster-8728.98807,Cluster-8728.99611,Cluster-8728.132092
GO:0030548	acetylcholine receptor regulator activity	molecular_function	0.0068831	0.24288	3	1301	32	106734	Cluster-8728.98807,Cluster-8728.132092,Cluster-8728.99611
GO:0030550	acetylcholine receptor inhibitor activity	molecular_function	0.0068831	0.24288	3	1301	32	106734	Cluster-8728.132092,Cluster-8728.99611,Cluster-8728.98807
GO:0016620	oxidoreductase activity, acting on the aldehyde or oxo group of donors, NAD or NADP as acceptor	molecular_function	0.0070352	0.24674	9	1301	276	106734	Cluster-8728.68303,Cluster-8728.96393,Cluster-8728.99649,Cluster-8728.47130,Cluster-8728.97774,Cluster-8728.93057,Cluster-8728.94381,Cluster-8728.68979,Cluster-8728.85059
GO:0003774	motor activity	molecular_function	0.0072189	0.25166	18	1301	737	106734	Cluster-8728.52286,Cluster-8728.122295,Cluster-8728.158738,Cluster-8728.76762,Cluster-8728.79202,Cluster-8728.51074,Cluster-8728.118003,Cluster-8728.120084,Cluster-8728.148543,Cluster-8728.75338,Cluster-8728.102431,Cluster-8728.138354,Cluster-8728.121783,Cluster-8728.59281,Cluster-8728.53896,Cluster-8728.92031,Cluster-8728.55595,Cluster-8728.56388
GO:0005874	microtubule	cellular_component	0.0073894	0.25606	15	1301	557	106734	Cluster-8728.92031,Cluster-8728.51074,Cluster-8728.56388,Cluster-8728.76762,Cluster-8728.55595,Cluster-8728.59281,Cluster-8728.121783,Cluster-8728.158738,Cluster-8728.53896,Cluster-8728.122295,Cluster-8728.75338,Cluster-8728.52286,Cluster-8728.102431,Cluster-8728.138354,Cluster-8728.120084
GO:0046423	allene-oxide cyclase activity	molecular_function	0.0081058	0.27922	2	1301	10	106734	Cluster-8728.105013,Cluster-8728.110424
GO:0009186	deoxyribonucleoside diphosphate metabolic process	biological_process	0.0082605	0.28286	4	1301	58	106734	Cluster-8728.90470,Cluster-8728.71255,Cluster-8728.90443,Cluster-8728.90444
GO:0030234	enzyme regulator activity	molecular_function	0.0091796	0.31123	34	1301	1755	106734	Cluster-8728.51506,Cluster-8728.72654,Cluster-8728.118572,Cluster-8728.71251,Cluster-8728.95604,Cluster-8728.76762,Cluster-8728.56075,Cluster-8728.111273,Cluster-8728.50149,Cluster-8728.111274,Cluster-8728.98024,Cluster-8728.105580,Cluster-8728.87819,Cluster-8728.132546,Cluster-8728.132947,Cluster-8728.92098,Cluster-8728.101001,Cluster-8728.60292,Cluster-8728.101002,Cluster-8728.97110,Cluster-872…
GO:0044272	sulfur compound biosynthetic process	biological_process	0.0091964	0.31123	11	1301	396	106734	Cluster-8728.92624,Cluster-8728.95743,Cluster-8728.96123,Cluster-8728.106163,Cluster-8728.93986,Cluster-8728.52612,Cluster-8728.90465,Cluster-8728.75982,Cluster-8728.93057,Cluster-8728.46503,Cluster-8728.46231
GO:0080019	fatty-acyl-CoA reductase (alcohol-forming) activity	molecular_function	0.0098718	0.33214	2	1301	14	106734	Cluster-8728.68979,Cluster-8728.47130
GO:0030435	sporulation resulting in formation of a cellular spore	biological_process	0.01011	0.33819	4	1301	64	106734	Cluster-8728.102114,Cluster-8728.96176,Cluster-8728.72498,Cluster-8728.17970
GO:1901136	carbohydrate derivative catabolic process	biological_process	0.011813	0.39289	10	1301	338	106734	Cluster-8728.52803,Cluster-8728.119680,Cluster-8728.68531,Cluster-8728.62513,Cluster-8728.112496,Cluster-8728.34809,Cluster-8728.93827,Cluster-8728.104983,Cluster-8728.33469,Cluster-8728.51577
GO:0042470	melanosome	cellular_component	0.012195	0.40028	4	1301	71	106734	Cluster-8728.120107,Cluster-8728.34509,Cluster-8728.163963,Cluster-8728.114091
GO:0048770	pigment granule	cellular_component	0.012195	0.40028	4	1301	71	106734	Cluster-8728.120107,Cluster-8728.114091,Cluster-8728.163963,Cluster-8728.34509
GO:0032403	protein complex binding	molecular_function	0.012243	0.40028	25	1301	1186	106734	Cluster-8728.98124,Cluster-8728.98117,Cluster-8728.97618,Cluster-8728.120084,Cluster-8728.96827,Cluster-8728.101039,Cluster-8728.75338,Cluster-8728.102431,Cluster-8728.138354,Cluster-8728.92583,Cluster-8728.59281,Cluster-8728.121783,Cluster-8728.53896,Cluster-8728.92031,Cluster-8728.56388,Cluster-8728.55595,Cluster-8728.130197,Cluster-8728.87002,Cluster-8728.96828,Cluster-8728.122295,Cluster-8728…
GO:0016705	oxidoreductase activity, acting on paired donors, with incorporation or reduction of molecular oxygen	molecular_function	0.012602	0.40856	29	1301	1473	106734	Cluster-8728.115493,Cluster-8728.77497,Cluster-8728.98920,Cluster-8728.87927,Cluster-8728.59711,Cluster-8728.91640,Cluster-8728.102760,Cluster-8728.74803,Cluster-8728.96081,Cluster-8728.102277,Cluster-8728.77106,Cluster-8728.97671,Cluster-8728.123900,Cluster-8728.86233,Cluster-8728.120876,Cluster-8728.112221,Cluster-8728.94843,Cluster-8728.77344,Cluster-8728.12741,Cluster-8728.77001,Cluster-8728.…
GO:0008108	UDP-glucose:hexose-1-phosphate uridylyltransferase activity	molecular_function	0.012694	0.40856	3	1301	32	106734	Cluster-8728.136495,Cluster-8728.49385,Cluster-8728.74268
GO:0008827	cytochrome o ubiquinol oxidase activity	molecular_function	0.012778	0.40856	2	1301	16	106734	Cluster-8728.120397,Cluster-8728.120398
GO:0009319	cytochrome o ubiquinol oxidase complex	cellular_component	0.012778	0.40856	2	1301	16	106734	Cluster-8728.120397,Cluster-8728.120398
GO:0008083	growth factor activity	molecular_function	0.015095	0.47996	7	1301	208	106734	Cluster-8728.74138,Cluster-8728.76762,Cluster-8728.82814,Cluster-8728.96252,Cluster-8728.128379,Cluster-8728.81888,Cluster-8728.98024
GO:0001071	nucleic acid binding transcription factor activity	molecular_function	0.015272	0.48032	61	1301	3635	106734	Cluster-8728.44508,Cluster-8728.141272,Cluster-8728.113281,Cluster-8728.54966,Cluster-8728.30329,Cluster-8728.89949,Cluster-8728.101321,Cluster-8728.99901,Cluster-8728.74708,Cluster-8728.94144,Cluster-8728.121669,Cluster-8728.92586,Cluster-8728.58947,Cluster-8728.129180,Cluster-8728.98186,Cluster-8728.97518,Cluster-8728.93218,Cluster-8728.92583,Cluster-8728.49553,Cluster-8728.62809,Cluster-8728.9…
GO:0003700	transcription factor activity, sequence-specific DNA binding	molecular_function	0.015272	0.48032	61	1301	3635	106734	Cluster-8728.112190,Cluster-8728.101456,Cluster-8728.136702,Cluster-8728.97255,Cluster-8728.75338,Cluster-8728.148543,Cluster-8728.38250,Cluster-8728.63638,Cluster-8728.93218,Cluster-8728.98186,Cluster-8728.97518,Cluster-8728.92590,Cluster-8728.62809,Cluster-8728.49553,Cluster-8728.92583,Cluster-8728.58947,Cluster-8728.92586,Cluster-8728.121669,Cluster-8728.94144,Cluster-8728.99901,Cluster-8728.7…
GO:0006555	methionine metabolic process	biological_process	0.015489	0.4845	6	1301	177	106734	Cluster-8728.93986,Cluster-8728.46503,Cluster-8728.46231,Cluster-8728.75982,Cluster-8728.106163,Cluster-8728.92624
GO:0004185	serine-type carboxypeptidase activity	molecular_function	0.016235	0.50435	8	1301	269	106734	Cluster-8728.121036,Cluster-8728.152137,Cluster-8728.117540,Cluster-8728.85718,Cluster-8728.73702,Cluster-8728.46029,Cluster-8728.107005,Cluster-8728.124632
GO:0033617	mitochondrial respiratory chain complex IV assembly	biological_process	0.016298	0.50435	5	1301	108	106734	Cluster-8728.120639,Cluster-8728.92941,Cluster-8728.109150,Cluster-8728.137885,Cluster-8728.89822
GO:0008535	respiratory chain complex IV assembly	biological_process	0.016808	0.51737	5	1301	109	106734	Cluster-8728.89822,Cluster-8728.120639,Cluster-8728.109150,Cluster-8728.92941,Cluster-8728.137885
GO:0009975	cyclase activity	molecular_function	0.017771	0.54414	4	1301	77	106734	Cluster-8728.117093,Cluster-8728.110424,Cluster-8728.89770,Cluster-8728.105013
GO:0098772	molecular function regulator	molecular_function	0.018869	0.5747	40	1301	2255	106734	Cluster-8728.97024,Cluster-8728.102117,Cluster-8728.97285,Cluster-8728.118341,Cluster-8728.99611,Cluster-8728.98059,Cluster-8728.92285,Cluster-8728.97110,Cluster-8728.101002,Cluster-8728.60292,Cluster-8728.101001,Cluster-8728.92098,Cluster-8728.108846,Cluster-8728.91762,Cluster-8728.79033,Cluster-8728.100193,Cluster-28946.0,Cluster-8728.99108,Cluster-8728.76065,Cluster-8728.108843,Cluster-8728.98…
GO:0044451	nucleoplasm part	cellular_component	0.01904	0.57641	23	1301	1130	106734	Cluster-8728.94571,Cluster-8728.91767,Cluster-8728.46029,Cluster-8728.139204,Cluster-8728.99237,Cluster-8728.94564,Cluster-8728.29943,Cluster-8728.16551,Cluster-8728.109146,Cluster-8728.85059,Cluster-8728.115356,Cluster-8728.127315,Cluster-8728.85526,Cluster-8728.130227,Cluster-8728.111665,Cluster-8728.91344,Cluster-8728.172171,Cluster-8728.105728,Cluster-8728.129671,Cluster-8728.104545,Cluster-8…
GO:0005654	nucleoplasm	cellular_component	0.019124	0.57641	23	1301	1131	106734	Cluster-8728.109146,Cluster-8728.99237,Cluster-8728.139204,Cluster-8728.16551,Cluster-8728.94564,Cluster-8728.29943,Cluster-8728.46029,Cluster-8728.91767,Cluster-8728.94571,Cluster-8728.99649,Cluster-8728.94563,Cluster-8728.136050,Cluster-8728.129671,Cluster-8728.104545,Cluster-8728.130227,Cluster-8728.111665,Cluster-8728.105728,Cluster-8728.91344,Cluster-8728.172171,Cluster-8728.127315,Cluster-8…
GO:0016872	intramolecular lyase activity	molecular_function	0.019466	0.57735	4	1301	84	106734	Cluster-8728.67655,Cluster-8728.86729,Cluster-8728.129165,Cluster-8728.78541
GO:0033645	host cell endomembrane system	cellular_component	0.019754	0.57735	2	1301	16	106734	Cluster-8728.88927,Cluster-8728.86833
GO:0044165	host cell endoplasmic reticulum	cellular_component	0.019754	0.57735	2	1301	16	106734	Cluster-8728.88927,Cluster-8728.86833
GO:0044167	host cell endoplasmic reticulum membrane	cellular_component	0.019754	0.57735	2	1301	16	106734	Cluster-8728.86833,Cluster-8728.88927
GO:0044385	integral to membrane of host cell	cellular_component	0.019754	0.57735	2	1301	16	106734	Cluster-8728.88927,Cluster-8728.86833
GO:0044386	integral to host endoplasmic reticulum membrane	cellular_component	0.019754	0.57735	2	1301	16	106734	Cluster-8728.86833,Cluster-8728.88927
GO:0033108	mitochondrial respiratory chain complex assembly	biological_process	0.019874	0.57795	5	1301	114	106734	Cluster-8728.89822,Cluster-8728.120639,Cluster-8728.92941,Cluster-8728.137885,Cluster-8728.109150
GO:0005509	calcium ion binding	molecular_function	0.021156	0.61216	27	1301	1425	106734	Cluster-8728.96176,Cluster-8728.58378,Cluster-8728.123541,Cluster-8728.85233,Cluster-8728.126755,Cluster-8728.110050,Cluster-8728.119385,Cluster-8728.96808,Cluster-8728.98554,Cluster-8728.113792,Cluster-8728.94188,Cluster-8728.116089,Cluster-8728.94339,Cluster-8728.86898,Cluster-8728.138234,Cluster-8728.45931,Cluster-8728.94336,Cluster-8728.85118,Cluster-8728.55441,Cluster-8728.96609,Cluster-8728…
GO:0097034	mitochondrial respiratory chain complex IV biogenesis	biological_process	0.021457	0.61778	5	1301	116	106734	Cluster-8728.89822,Cluster-8728.92941,Cluster-8728.109150,Cluster-8728.137885,Cluster-8728.120639
GO:0044815	DNA packaging complex	cellular_component	0.021738	0.62208	6	1301	180	106734	Cluster-8728.100962,Cluster-8728.111958,Cluster-8728.63880,Cluster-8728.91241,Cluster-8728.88251,Cluster-8728.90372
GO:0008233	peptidase activity	molecular_function	0.021844	0.62208	82	1301	5135	106734	Cluster-8728.84699,Cluster-8728.101607,Cluster-8728.134065,Cluster-8728.95874,Cluster-8728.50149,Cluster-8728.100401,Cluster-8728.110763,Cluster-8728.93493,Cluster-8728.143838,Cluster-8728.89595,Cluster-8728.114921,Cluster-8728.117540,Cluster-8728.18547,Cluster-8728.50909,Cluster-8728.107770,Cluster-8728.80951,Cluster-8728.83226,Cluster-8728.88718,Cluster-8728.50915,Cluster-8728.57788,Cluster-872…
GO:0007096	regulation of exit from mitosis	biological_process	0.02206	0.62208	2	1301	18	106734	Cluster-8728.144417,Cluster-8728.16551
GO:0010458	exit from mitosis	biological_process	0.02206	0.62208	2	1301	18	106734	Cluster-8728.144417,Cluster-8728.16551
GO:0031225	anchored component of membrane	cellular_component	0.022144	0.62208	3	1301	49	106734	Cluster-8728.108690,Cluster-8728.66079,Cluster-8728.113238
GO:0033655	host cell cytoplasm part	cellular_component	0.023731	0.66164	2	1301	18	106734	Cluster-8728.86833,Cluster-8728.88927
GO:0000786	nucleosome	cellular_component	0.024093	0.66164	5	1301	136	106734	Cluster-8728.90372,Cluster-8728.63880,Cluster-8728.100962,Cluster-8728.91241,Cluster-8728.88251
GO:0009875	pollen-pistil interaction	biological_process	0.024306	0.66164	8	1301	270	106734	Cluster-8728.96574,Cluster-8728.102246,Cluster-8728.57650,Cluster-8728.116311,Cluster-8728.73397,Cluster-8728.114921,Cluster-8728.49239,Cluster-8728.96578
GO:0048544	recognition of pollen	biological_process	0.024306	0.66164	8	1301	270	106734	Cluster-8728.116311,Cluster-8728.73397,Cluster-8728.114921,Cluster-8728.102246,Cluster-8728.57650,Cluster-8728.96574,Cluster-8728.96578,Cluster-8728.49239
GO:0030203	glycosaminoglycan metabolic process	biological_process	0.024445	0.66164	11	1301	429	106734	Cluster-8728.99108,Cluster-8728.92098,Cluster-8728.123553,Cluster-8728.52612,Cluster-8728.90465,Cluster-8728.112496,Cluster-8728.109681,Cluster-8728.119680,Cluster-8728.96123,Cluster-8728.87819,Cluster-8728.52803
GO:0043487	regulation of RNA stability	biological_process	0.024582	0.66164	2	1301	18	106734	Cluster-8728.98323,Cluster-8728.94338
GO:0043488	regulation of mRNA stability	biological_process	0.024582	0.66164	2	1301	18	106734	Cluster-8728.98323,Cluster-8728.94338
GO:0043489	RNA stabilization	biological_process	0.024582	0.66164	2	1301	18	106734	Cluster-8728.98323,Cluster-8728.94338
GO:0048255	mRNA stabilization	biological_process	0.024582	0.66164	2	1301	18	106734	Cluster-8728.98323,Cluster-8728.94338
GO:0009856	pollination	biological_process	0.024742	0.66289	8	1301	272	106734	Cluster-8728.102246,Cluster-8728.57650,Cluster-8728.116311,Cluster-8728.114921,Cluster-8728.73397,Cluster-8728.96574,Cluster-8728.49239,Cluster-8728.96578
GO:0046872	metal ion binding	molecular_function	0.024942	0.66516	212	1301	14720	106734	Cluster-8728.117745,Cluster-8728.120398,Cluster-8728.154597,Cluster-8728.74339,Cluster-8728.127315,Cluster-8728.86230,Cluster-8728.96543,Cluster-8728.123541,Cluster-8728.96176,Cluster-8728.75803,Cluster-8728.54776,Cluster-8728.86509,Cluster-8728.31827,Cluster-8728.87186,Cluster-8728.94336,Cluster-8728.95437,Cluster-8728.96081,Cluster-8728.97671,Cluster-8728.120876,Cluster-8728.102904,Cluster-8728…
GO:0070011	peptidase activity, acting on L-amino acid peptides	molecular_function	0.025908	0.67675	75	1301	4667	106734	Cluster-8728.95874,Cluster-8728.134065,Cluster-8728.101607,Cluster-8728.100401,Cluster-8728.50149,Cluster-8728.110763,Cluster-8728.114921,Cluster-8728.143838,Cluster-8728.89595,Cluster-8728.93493,Cluster-8728.117540,Cluster-8728.50909,Cluster-8728.80951,Cluster-8728.88718,Cluster-8728.57788,Cluster-8728.50915,Cluster-8728.99692,Cluster-8728.54174,Cluster-8728.100572,Cluster-8728.60308,Cluster-872…
GO:0030436	asexual sporulation	biological_process	0.026203	0.67675	5	1301	125	106734	Cluster-8728.105902,Cluster-8728.90593,Cluster-8728.139086,Cluster-8728.158621,Cluster-8728.101607
GO:0006452	translational frameshifting	biological_process	0.026262	0.67675	2	1301	24	106734	Cluster-8728.102642,Cluster-8728.98059
GO:0043243	positive regulation of protein complex disassembly	biological_process	0.026262	0.67675	2	1301	24	106734	Cluster-8728.98059,Cluster-8728.102642
GO:0045901	positive regulation of translational elongation	biological_process	0.026262	0.67675	2	1301	24	106734	Cluster-8728.102642,Cluster-8728.98059
GO:0045905	positive regulation of translational termination	biological_process	0.026262	0.67675	2	1301	24	106734	Cluster-8728.102642,Cluster-8728.98059
GO:0006658	phosphatidylserine metabolic process	biological_process	0.026312	0.67675	2	1301	20	106734	Cluster-8728.93844,Cluster-8728.93850
GO:0006659	phosphatidylserine biosynthetic process	biological_process	0.026312	0.67675	2	1301	20	106734	Cluster-8728.93844,Cluster-8728.93850
GO:0050664	oxidoreductase activity, acting on NAD(P)H, oxygen as acceptor	molecular_function	0.028727	0.73559	4	1301	88	106734	Cluster-8728.94188,Cluster-8728.96808,Cluster-8728.95062,Cluster-8728.97758
GO:0019208	phosphatase regulator activity	molecular_function	0.029144	0.73774	5	1301	134	106734	Cluster-8728.79033,Cluster-8728.97110,Cluster-8728.91762,Cluster-8728.132947,Cluster-8728.56075
GO:0034250	positive regulation of cellular amide metabolic process	biological_process	0.029193	0.73774	2	1301	25	106734	Cluster-8728.98059,Cluster-8728.102642
GO:0045727	positive regulation of translation	biological_process	0.029193	0.73774	2	1301	25	106734	Cluster-8728.102642,Cluster-8728.98059
GO:0009067	aspartate family amino acid biosynthetic process	biological_process	0.029381	0.73924	7	1301	238	106734	Cluster-8728.75982,Cluster-8728.46231,Cluster-8728.46503,Cluster-8728.92624,Cluster-8728.96393,Cluster-8728.106163,Cluster-8728.68303
GO:0030430	host cell cytoplasm	cellular_component	0.030157	0.75549	3	1301	54	106734	Cluster-8728.53337,Cluster-8728.88927,Cluster-8728.86833
GO:0006084	acetyl-CoA metabolic process	biological_process	0.030463	0.75987	3	1301	62	106734	Cluster-8728.95921,Cluster-8728.81217,Cluster-8728.104354
GO:0004180	carboxypeptidase activity	molecular_function	0.031206	0.77506	8	1301	303	106734	Cluster-8728.117540,Cluster-8728.85718,Cluster-8728.121036,Cluster-8728.152137,Cluster-8728.46029,Cluster-8728.107005,Cluster-8728.124632,Cluster-8728.73702
GO:0043169	cation binding	molecular_function	0.031569	0.78074	214	1301	14980	106734	Cluster-8728.102277,Cluster-8728.14828,Cluster-8728.128911,Cluster-8728.112221,Cluster-8728.96111,Cluster-8728.116089,Cluster-8728.76036,Cluster-8728.33584,Cluster-8728.94735,Cluster-8728.96736,Cluster-8728.120397,Cluster-8728.132636,Cluster-8728.95062,Cluster-8728.98920,Cluster-8728.97758,Cluster-8728.135969,Cluster-8728.122709,Cluster-8728.71422,Cluster-8728.106163,Cluster-17499.0,Cluster-8728.…
GO:0006869	lipid transport	biological_process	0.033492	0.80659	9	1301	351	106734	Cluster-8728.96954,Cluster-8728.107680,Cluster-8728.86132,Cluster-8728.97885,Cluster-8728.61875,Cluster-8728.158738,Cluster-8728.128102,Cluster-8728.94777,Cluster-8728.96947
GO:0009615	response to virus	biological_process	0.033806	0.80659	9	1301	345	106734	Cluster-8728.148543,Cluster-8728.120084,Cluster-8728.88927,Cluster-8728.98966,Cluster-8728.86833,Cluster-8728.75338,Cluster-8728.95604,Cluster-8728.87406,Cluster-8728.55595
GO:0051051	negative regulation of transport	biological_process	0.034107	0.80659	3	1301	53	106734	Cluster-8728.107838,Cluster-8728.128124,Cluster-8728.45374
GO:0045430	chalcone isomerase activity	molecular_function	0.034262	0.80659	1	1301	4	106734	Cluster-8728.86729
GO:0044706	multi-multicellular organism process	biological_process	0.034431	0.80659	8	1301	290	106734	Cluster-8728.96578,Cluster-8728.49239,Cluster-8728.73397,Cluster-8728.114921,Cluster-8728.116311,Cluster-8728.57650,Cluster-8728.102246,Cluster-8728.96574
GO:0006793	phosphorus metabolic process	biological_process	0.03456	0.80659	184	1301	12923	106734	Cluster-8728.95718,Cluster-8728.77106,Cluster-8728.88845,Cluster-8728.109681,Cluster-8728.102264,Cluster-8728.102246,Cluster-8728.42914,Cluster-8728.100661,Cluster-8728.89161,Cluster-8728.132636,Cluster-8728.97914,Cluster-8728.109718,Cluster-8728.33741,Cluster-8728.81888,Cluster-8728.81217,Cluster-8728.57650,Cluster-8728.92535,Cluster-8728.69014,Cluster-8728.91024,Cluster-8728.86228,Cluster-8728.…
GO:0004672	protein kinase activity	molecular_function	0.034736	0.80659	104	1301	6982	106734	Cluster-8728.33741,Cluster-8728.123077,Cluster-8728.65985,Cluster-8728.120581,Cluster-8728.97914,Cluster-8728.109718,Cluster-8728.97532,Cluster-8728.81888,Cluster-8728.15580,Cluster-8728.57650,Cluster-8728.77106,Cluster-8728.88763,Cluster-8728.88845,Cluster-8728.84437,Cluster-8728.88312,Cluster-8728.100661,Cluster-8728.132636,Cluster-8728.89161,Cluster-8728.42914,Cluster-8728.109681,Cluster-8728.…
GO:0002064	epithelial cell development	biological_process	0.034984	0.80659	3	1301	64	106734	Cluster-8728.94624,Cluster-8728.61224,Cluster-8728.113909
GO:0002065	columnar/cuboidal epithelial cell differentiation	biological_process	0.034984	0.80659	3	1301	64	106734	Cluster-8728.113909,Cluster-8728.94624,Cluster-8728.61224
GO:0002066	columnar/cuboidal epithelial cell development	biological_process	0.034984	0.80659	3	1301	64	106734	Cluster-8728.61224,Cluster-8728.94624,Cluster-8728.113909
GO:0005213	structural constituent of chorion	molecular_function	0.034984	0.80659	3	1301	64	106734	Cluster-8728.94624,Cluster-8728.61224,Cluster-8728.113909
GO:0007292	female gamete generation	biological_process	0.034984	0.80659	3	1301	64	106734	Cluster-8728.113909,Cluster-8728.94624,Cluster-8728.61224
GO:0007304	chorion-containing eggshell formation	biological_process	0.034984	0.80659	3	1301	64	106734	Cluster-8728.94624,Cluster-8728.61224,Cluster-8728.113909
GO:0030703	eggshell formation	biological_process	0.034984	0.80659	3	1301	64	106734	Cluster-8728.94624,Cluster-8728.61224,Cluster-8728.113909
GO:0030707	ovarian follicle cell development	biological_process	0.034984	0.80659	3	1301	64	106734	Cluster-8728.113909,Cluster-8728.61224,Cluster-8728.94624
GO:0030855	epithelial cell differentiation	biological_process	0.034984	0.80659	3	1301	64	106734	Cluster-8728.113909,Cluster-8728.61224,Cluster-8728.94624
GO:0048477	oogenesis	biological_process	0.034984	0.80659	3	1301	64	106734	Cluster-8728.113909,Cluster-8728.61224,Cluster-8728.94624
GO:0008037	cell recognition	biological_process	0.035229	0.80753	8	1301	292	106734	Cluster-8728.49239,Cluster-8728.96578,Cluster-8728.57650,Cluster-8728.102246,Cluster-8728.114921,Cluster-8728.73397,Cluster-8728.116311,Cluster-8728.96574
GO:0009678	hydrogen-translocating pyrophosphatase activity	molecular_function	0.035304	0.80753	3	1301	54	106734	Cluster-8728.120328,Cluster-8728.95490,Cluster-8728.95494
GO:0042162	telomeric DNA binding	molecular_function	0.035489	0.80857	2	1301	24	106734	Cluster-8728.51074,Cluster-8728.71120
GO:0006796	phosphate-containing compound metabolic process	biological_process	0.036817	0.83554	182	1301	12794	106734	Cluster-8728.78449,Cluster-8728.106647,Cluster-8728.78440,Cluster-8728.79249,Cluster-8728.118853,Cluster-8728.78439,Cluster-8728.97532,Cluster-8728.120581,Cluster-8728.65985,Cluster-8728.76011,Cluster-8728.123077,Cluster-8728.96393,Cluster-8728.128102,Cluster-8728.139503,Cluster-8728.71255,Cluster-8728.76005,Cluster-8728.90444,Cluster-8728.88312,Cluster-8728.84437,Cluster-8728.118572,Cluster-8728…
GO:0007267	cell-cell signaling	biological_process	0.037054	0.83763	8	1301	285	106734	Cluster-8728.143805,Cluster-8728.99611,Cluster-22089.0,Cluster-8728.98807,Cluster-8728.97697,Cluster-8728.132092,Cluster-8728.28150,Cluster-8728.101086
GO:0010827	regulation of glucose transport	biological_process	0.038275	0.84542	2	1301	24	106734	Cluster-8728.128124,Cluster-8728.107838
GO:0010829	negative regulation of glucose transport	biological_process	0.038275	0.84542	2	1301	24	106734	Cluster-8728.107838,Cluster-8728.128124
GO:0015758	glucose transport	biological_process	0.038275	0.84542	2	1301	24	106734	Cluster-8728.107838,Cluster-8728.128124
GO:0046323	glucose import	biological_process	0.038275	0.84542	2	1301	24	106734	Cluster-8728.107838,Cluster-8728.128124
GO:0046324	regulation of glucose import	biological_process	0.038275	0.84542	2	1301	24	106734	Cluster-8728.107838,Cluster-8728.128124
GO:0046325	negative regulation of glucose import	biological_process	0.038275	0.84542	2	1301	24	106734	Cluster-8728.128124,Cluster-8728.107838
GO:0051607	defense response to virus	biological_process	0.038571	0.8487	7	1301	243	106734	Cluster-8728.88927,Cluster-8728.55595,Cluster-8728.86833,Cluster-8728.75338,Cluster-8728.148543,Cluster-8728.120084,Cluster-8728.95604
GO:0006952	defense response	biological_process	0.038997	0.85484	31	1301	1773	106734	Cluster-8728.72220,Cluster-8728.136701,Cluster-8728.50075,Cluster-8728.18547,Cluster-8728.975,Cluster-8728.86833,Cluster-8728.98042,Cluster-8728.101745,Cluster-8728.98933,Cluster-8728.106745,Cluster-8728.100572,Cluster-8728.95158,Cluster-8728.90643,Cluster-8728.106249,Cluster-8728.95604,Cluster-8728.55441,Cluster-8728.88927,Cluster-8728.120572,Cluster-8728.75338,Cluster-8728.105514,Cluster-8728.1…
GO:0040007	growth	biological_process	0.04081	0.88513	10	1301	424	106734	Cluster-8728.76762,Cluster-8728.74138,Cluster-8728.66079,Cluster-8728.81888,Cluster-8728.128379,Cluster-8728.96252,Cluster-8728.113238,Cluster-8728.108690,Cluster-8728.98024,Cluster-8728.82814
GO:0006334	nucleosome assembly	biological_process	0.041401	0.88513	5	1301	157	106734	Cluster-8728.91241,Cluster-8728.88251,Cluster-8728.100962,Cluster-8728.63880,Cluster-8728.90372
GO:0031497	chromatin assembly	biological_process	0.041401	0.88513	5	1301	157	106734	Cluster-8728.90372,Cluster-8728.63880,Cluster-8728.100962,Cluster-8728.88251,Cluster-8728.91241
GO:0034728	nucleosome organization	biological_process	0.041401	0.88513	5	1301	157	106734	Cluster-8728.100962,Cluster-8728.63880,Cluster-8728.88251,Cluster-8728.91241,Cluster-8728.90372
GO:0031160	spore wall	cellular_component	0.041413	0.88513	2	1301	25	106734	Cluster-8728.96176,Cluster-8728.17970
GO:0000096	sulfur amino acid metabolic process	biological_process	0.041422	0.88513	7	1301	267	106734	Cluster-8728.75982,Cluster-8728.93057,Cluster-8728.46503,Cluster-8728.93986,Cluster-8728.46231,Cluster-8728.92624,Cluster-8728.106163
GO:0032993	protein-DNA complex	cellular_component	0.04145	0.88513	5	1301	154	106734	Cluster-8728.90372,Cluster-8728.91241,Cluster-8728.88251,Cluster-8728.100962,Cluster-8728.63880
GO:0044036	cell wall macromolecule metabolic process	biological_process	0.042278	0.89569	8	1301	318	106734	Cluster-8728.104983,Cluster-8728.33469,Cluster-8728.51577,Cluster-8728.34809,Cluster-8728.93827,Cluster-8728.62513,Cluster-8728.109681,Cluster-8728.68531
GO:0015018	galactosylgalactosylxylosylprotein 3-beta-glucuronosyltransferase activity	molecular_function	0.042409	0.89569	2	1301	25	106734	Cluster-8728.90465,Cluster-8728.52612
GO:0015020	glucuronosyltransferase activity	molecular_function	0.042409	0.89569	2	1301	25	106734	Cluster-8728.52612,Cluster-8728.90465
GO:0031012	extracellular matrix	cellular_component	0.043306	0.91132	10	1301	423	106734	Cluster-8728.119385,Cluster-8728.138234,Cluster-8728.125572,Cluster-8728.96176,Cluster-8728.116089,Cluster-8728.85233,Cluster-8728.86132,Cluster-8728.76036,Cluster-8728.20779,Cluster-8728.96609
GO:0010035	response to inorganic substance	biological_process	0.044556	0.92625	7	1301	267	106734	Cluster-8728.95921,Cluster-8728.96736,Cluster-8728.78450,Cluster-8728.64175,Cluster-8728.78453,Cluster-8728.61224,Cluster-8728.88835
GO:0030204	chondroitin sulfate metabolic process	biological_process	0.044816	0.92625	2	1301	26	106734	Cluster-8728.90465,Cluster-8728.52612
GO:0030206	chondroitin sulfate biosynthetic process	biological_process	0.044816	0.92625	2	1301	26	106734	Cluster-8728.90465,Cluster-8728.52612
GO:0050650	chondroitin sulfate proteoglycan biosynthetic process	biological_process	0.044816	0.92625	2	1301	26	106734	Cluster-8728.90465,Cluster-8728.52612
GO:0050654	chondroitin sulfate proteoglycan metabolic process	biological_process	0.044816	0.92625	2	1301	26	106734	Cluster-8728.52612,Cluster-8728.90465
GO:0042601	endospore-forming forespore	cellular_component	0.046929	0.96305	2	1301	26	106734	Cluster-8728.158621,Cluster-8728.139086
GO:0042763	intracellular immature spore	cellular_component	0.046929	0.96305	2	1301	26	106734	Cluster-8728.158621,Cluster-8728.139086
GO:0006029	proteoglycan metabolic process	biological_process	0.048471	0.98768	3	1301	61	106734	Cluster-8728.96123,Cluster-8728.52612,Cluster-8728.90465
GO:0030166	proteoglycan biosynthetic process	biological_process	0.048471	0.98768	3	1301	61	106734	Cluster-8728.96123,Cluster-8728.52612,Cluster-8728.90465
GO:0010876	lipid localization	biological_process	0.049473	1	9	1301	380	106734	Cluster-8728.128102,Cluster-8728.158738,Cluster-8728.61875,Cluster-8728.86132,Cluster-8728.97885,Cluster-8728.107680,Cluster-8728.96954,Cluster-8728.96947,Cluster-8728.94777
GO:0006333	chromatin assembly or disassembly	biological_process	0.049674	1	5	1301	164	106734	Cluster-8728.100962,Cluster-8728.63880,Cluster-8728.88251,Cluster-8728.91241,Cluster-8728.90372
GO:0005227	calcium activated cation channel activity	molecular_function	0.051979	1	4	1301	104	106734	Cluster-8728.100572,Cluster-8728.104668,Cluster-8728.89259,Cluster-8728.104669
GO:0015269	calcium-activated potassium channel activity	molecular_function	0.051979	1	4	1301	104	106734	Cluster-8728.104668,Cluster-8728.100572,Cluster-8728.104669,Cluster-8728.89259
GO:0022839	ion gated channel activity	molecular_function	0.051979	1	4	1301	104	106734	Cluster-8728.104668,Cluster-8728.100572,Cluster-8728.89259,Cluster-8728.104669
GO:0004668	protein-arginine deiminase activity	molecular_function	0.052264	1	2	1301	27	106734	Cluster-8728.27925,Cluster-8728.116875
GO:0016049	cell growth	biological_process	0.053474	1	3	1301	72	106734	Cluster-8728.113238,Cluster-8728.66079,Cluster-8728.108690
GO:0002252	immune effector process	biological_process	0.053755	1	7	1301	262	106734	Cluster-8728.86833,Cluster-8728.75338,Cluster-8728.88927,Cluster-8728.55595,Cluster-8728.95604,Cluster-8728.148543,Cluster-8728.120084
GO:0007205	protein kinase C-activating G-protein coupled receptor signaling pathway	biological_process	0.054291	1	3	1301	68	106734	Cluster-8728.82814,Cluster-8728.66972,Cluster-8728.66966
GO:0016903	oxidoreductase activity, acting on the aldehyde or oxo group of donors	molecular_function	0.05441	1	9	1301	393	106734	Cluster-8728.47130,Cluster-8728.68303,Cluster-8728.96393,Cluster-8728.99649,Cluster-8728.94381,Cluster-8728.68979,Cluster-8728.85059,Cluster-8728.93057,Cluster-8728.97774
GO:0030674	protein binding, bridging	molecular_function	0.057105	1	9	1301	368	106734	Cluster-8728.101039,Cluster-8728.96828,Cluster-8728.96827,Cluster-8728.98124,Cluster-8728.94227,Cluster-8728.98117,Cluster-8728.150165,Cluster-8728.56388,Cluster-8728.128102
GO:0060090	binding, bridging	molecular_function	0.057105	1	9	1301	368	106734	Cluster-8728.98124,Cluster-8728.98117,Cluster-8728.94227,Cluster-8728.96827,Cluster-8728.101039,Cluster-8728.96828,Cluster-8728.128102,Cluster-8728.150165,Cluster-8728.56388
GO:0016813	hydrolase activity, acting on carbon-nitrogen (but not peptide) bonds, in linear amidines	molecular_function	0.059188	1	2	1301	29	106734	Cluster-8728.116875,Cluster-8728.27925
GO:0006351	transcription, DNA-templated	biological_process	0.059222	1	149	1301	10377	106734	Cluster-8728.79202,Cluster-8728.87406,Cluster-8728.83388,Cluster-8728.94564,Cluster-8728.33419,Cluster-8728.95604,Cluster-8728.97560,Cluster-8728.101265,Cluster-8728.106058,Cluster-8728.136701,Cluster-8728.25064,Cluster-8728.100962,Cluster-8728.118145,Cluster-8728.55796,Cluster-8728.104545,Cluster-8728.95427,Cluster-8728.99649,Cluster-8728.85696,Cluster-8728.98425,Cluster-8728.115356,Cluster-8728…
GO:0097659	nucleic acid-templated transcription	biological_process	0.059222	1	149	1301	10377	106734	Cluster-8728.115356,Cluster-8728.85059,Cluster-8728.129328,Cluster-8728.85696,Cluster-8728.98425,Cluster-8728.85526,Cluster-8728.104896,Cluster-8728.120581,Cluster-8728.114839,Cluster-8728.91344,Cluster-8728.104545,Cluster-8728.95427,Cluster-8728.99649,Cluster-8728.106058,Cluster-8728.136701,Cluster-8728.101265,Cluster-8728.97560,Cluster-8728.25064,Cluster-8728.55796,Cluster-8728.118145,Cluster-8…
GO:0050896	response to stimulus	biological_process	0.06275	1	203	1301	14684	106734	Cluster-8728.138234,Cluster-8728.104461,Cluster-8728.52286,Cluster-8728.102760,Cluster-8728.117611,Cluster-8728.50075,Cluster-8728.141789,Cluster-8728.89718,Cluster-8728.88722,Cluster-8728.82710,Cluster-8728.90643,Cluster-8728.100572,Cluster-8728.151890,Cluster-8728.132558,Cluster-8728.95921,Cluster-8728.76007,Cluster-8728.126221,Cluster-8728.76762,Cluster-8728.55441,Cluster-8728.96609,Cluster-87…
GO:0019211	phosphatase activator activity	molecular_function	0.062939	1	2	1301	29	106734	Cluster-8728.132947,Cluster-8728.91762
GO:0019637	organophosphate metabolic process	biological_process	0.063674	1	81	1301	5394	106734	Cluster-8728.128102,Cluster-8728.96393,Cluster-8728.109681,Cluster-8728.71255,Cluster-8728.76005,Cluster-8728.90444,Cluster-8728.95718,Cluster-8728.57885,Cluster-8728.106647,Cluster-8728.92535,Cluster-8728.78449,Cluster-8728.79249,Cluster-8728.78440,Cluster-8728.78439,Cluster-8728.69014,Cluster-8728.118853,Cluster-8728.76011,Cluster-8728.90593,Cluster-8728.127703,Cluster-8728.76080,Cluster-8728.7…
GO:0008887	glycerate kinase activity	molecular_function	0.064489	1	1	1301	5	106734	Cluster-8728.61875
GO:0031388	organic acid phosphorylation	biological_process	0.064489	1	1	1301	5	106734	Cluster-8728.61875
GO:0000159	protein phosphatase type 2A complex	cellular_component	0.064835	1	3	1301	74	106734	Cluster-8728.97110,Cluster-8728.56075,Cluster-8728.79033
GO:0008601	protein phosphatase type 2A regulator activity	molecular_function	0.064835	1	3	1301	74	106734	Cluster-8728.97110,Cluster-8728.56075,Cluster-8728.79033
GO:1901135	carbohydrate derivative metabolic process	biological_process	0.065167	1	87	1301	5861	106734	Cluster-8728.97764,Cluster-8728.78438,Cluster-8728.87819,Cluster-8728.146848,Cluster-8728.51577,Cluster-8728.96759,Cluster-8728.91757,Cluster-8728.76007,Cluster-8728.95921,Cluster-8728.110297,Cluster-8728.86214,Cluster-8728.97863,Cluster-8728.95743,Cluster-8728.116311,Cluster-8728.121117,Cluster-8728.94777,Cluster-8728.95490,Cluster-8728.88739,Cluster-8728.78448,Cluster-8728.96422,Cluster-8728.93…
GO:0009081	branched-chain amino acid metabolic process	biological_process	0.065847	1	9	1301	416	106734	Cluster-8728.98425,Cluster-8728.118391,Cluster-8728.121117,Cluster-8728.95921,Cluster-8728.120320,Cluster-8728.104354,Cluster-8728.81217,Cluster-8728.96393,Cluster-8728.120314
GO:0008645	hexose transport	biological_process	0.066133	1	2	1301	33	106734	Cluster-8728.107838,Cluster-8728.128124
GO:0003871	5-methyltetrahydropteroyltriglutamate-homocysteine S-methyltransferase activity	molecular_function	0.066576	1	2	1301	37	106734	Cluster-8728.92624,Cluster-8728.106163
GO:0042085	5-methyltetrahydropteroyltri-L-glutamate-dependent methyltransferase activity	molecular_function	0.066576	1	2	1301	37	106734	Cluster-8728.92624,Cluster-8728.106163
GO:0009394	2'-deoxyribonucleotide metabolic process	biological_process	0.066784	1	4	1301	120	106734	Cluster-8728.76011,Cluster-8728.76007,Cluster-8728.146848,Cluster-8728.76005
GO:0019692	deoxyribose phosphate metabolic process	biological_process	0.066784	1	4	1301	120	106734	Cluster-8728.76005,Cluster-8728.76011,Cluster-8728.76007,Cluster-8728.146848
GO:0043170	macromolecule metabolic process	biological_process	0.068007	1	521	1301	39440	106734	Cluster-8728.92230,Cluster-8728.95710,Cluster-8728.112194,Cluster-8728.112190,Cluster-8728.109306,Cluster-8728.64288,Cluster-8728.40470,Cluster-8728.74268,Cluster-8728.30329,Cluster-8728.147781,Cluster-8728.102117,Cluster-8728.75529,Cluster-8728.16551,Cluster-8728.107005,Cluster-8728.159983,Cluster-8728.91224,Cluster-8728.113581,Cluster-8728.99901,Cluster-8728.118541,Cluster-8728.111387,Cluster-8…
GO:0007281	germ cell development	biological_process	0.069761	1	3	1301	82	106734	Cluster-8728.113909,Cluster-8728.61224,Cluster-8728.94624
GO:0044461	bacterial-type flagellum part	cellular_component	0.069809	1	3	1301	78	106734	Cluster-8728.44704,Cluster-8728.99118,Cluster-8728.118003
GO:0034464	BBSome	cellular_component	0.070152	1	1	1301	7	106734	Cluster-8728.92563
GO:0008172	S-methyltransferase activity	molecular_function	0.070156	1	5	1301	169	106734	Cluster-8728.131742,Cluster-8728.106163,Cluster-8728.92624,Cluster-8728.46503,Cluster-8728.75982
GO:0006928	movement of cell or subcellular component	biological_process	0.0709	1	21	1301	1138	106734	Cluster-8728.52286,Cluster-8728.122295,Cluster-8728.96240,Cluster-8728.51074,Cluster-8728.76762,Cluster-8728.158738,Cluster-8728.75338,Cluster-8728.102431,Cluster-8728.138354,Cluster-8728.84499,Cluster-8728.118003,Cluster-8728.120084,Cluster-8728.148543,Cluster-8728.92031,Cluster-8728.56388,Cluster-8728.55595,Cluster-8728.99118,Cluster-8728.121783,Cluster-8728.59281,Cluster-8728.53896,Cluster-872…
GO:0010038	response to metal ion	biological_process	0.072723	1	5	1301	185	106734	Cluster-8728.78450,Cluster-8728.96736,Cluster-8728.95921,Cluster-8728.78453,Cluster-8728.61224
GO:0015749	monosaccharide transport	biological_process	0.073027	1	2	1301	35	106734	Cluster-8728.107838,Cluster-8728.128124
GO:0009262	deoxyribonucleotide metabolic process	biological_process	0.073031	1	4	1301	124	106734	Cluster-8728.76005,Cluster-8728.76011,Cluster-8728.146848,Cluster-8728.76007
GO:0032774	RNA biosynthetic process	biological_process	0.073238	1	149	1301	10464	106734	Cluster-8728.99237,Cluster-8728.113788,Cluster-8728.131742,Cluster-8728.27525,Cluster-8728.89718,Cluster-8728.102760,Cluster-8728.97366,Cluster-8728.106672,Cluster-8728.81852,Cluster-8728.99170,Cluster-8728.145964,Cluster-8728.129671,Cluster-8728.86763,Cluster-8728.94629,Cluster-8728.94563,Cluster-8728.99654,Cluster-8728.79789,Cluster-8728.137423,Cluster-8728.89741,Cluster-8728.64020,Cluster-8728…
GO:0044782	cilium organization	biological_process	0.073287	1	2	1301	36	106734	Cluster-8728.92563,Cluster-8728.96240
GO:0005516	calmodulin binding	molecular_function	0.075432	1	8	1301	343	106734	Cluster-8728.67655,Cluster-8728.129406,Cluster-8728.121515,Cluster-8728.99663,Cluster-8728.101506,Cluster-8728.101511,Cluster-8728.91024,Cluster-8728.115419
GO:0019239	deaminase activity	molecular_function	0.076347	1	3	1301	80	106734	Cluster-8728.76007,Cluster-8728.76011,Cluster-8728.76005
GO:0008899	homoserine O-succinyltransferase activity	molecular_function	0.076411	1	1	1301	7	106734	Cluster-8728.46231
GO:0009092	homoserine metabolic process	biological_process	0.076411	1	1	1301	7	106734	Cluster-8728.46231
GO:0016750	O-succinyltransferase activity	molecular_function	0.076411	1	1	1301	7	106734	Cluster-8728.46231
GO:0019279	L-methionine biosynthetic process from L-homoserine via cystathionine	biological_process	0.076411	1	1	1301	7	106734	Cluster-8728.46231
GO:0019281	L-methionine biosynthetic process from homoserine via O-succinyl-L-homoserine and cystathionine	biological_process	0.076411	1	1	1301	7	106734	Cluster-8728.46231
GO:0071265	L-methionine biosynthetic process	biological_process	0.076411	1	1	1301	7	106734	Cluster-8728.46231
GO:0071266	'de novo' L-methionine biosynthetic process	biological_process	0.076411	1	1	1301	7	106734	Cluster-8728.46231
GO:0060429	epithelium development	biological_process	0.077409	1	3	1301	87	106734	Cluster-8728.113909,Cluster-8728.94624,Cluster-8728.61224
GO:0004190	aspartic-type endopeptidase activity	molecular_function	0.078298	1	19	1301	1044	106734	Cluster-8728.105902,Cluster-8728.91965,Cluster-8728.91201,Cluster-8728.101607,Cluster-8728.134065,Cluster-8728.114879,Cluster-8728.127315,Cluster-8728.82582,Cluster-8728.114343,Cluster-8728.87867,Cluster-8728.111824,Cluster-8728.88718,Cluster-8728.90593,Cluster-8728.101374,Cluster-8728.60308,Cluster-8728.54174,Cluster-8728.67019,Cluster-8728.129268,Cluster-8728.57788
GO:0070001	aspartic-type peptidase activity	molecular_function	0.078298	1	19	1301	1044	106734	Cluster-8728.114343,Cluster-8728.87867,Cluster-8728.111824,Cluster-8728.105902,Cluster-8728.127315,Cluster-8728.91965,Cluster-8728.114879,Cluster-8728.91201,Cluster-8728.134065,Cluster-8728.101607,Cluster-8728.82582,Cluster-8728.101374,Cluster-8728.90593,Cluster-8728.60308,Cluster-8728.54174,Cluster-8728.57788,Cluster-8728.129268,Cluster-8728.67019,Cluster-8728.88718
GO:0000280	nuclear division	biological_process	0.079176	1	13	1301	635	106734	Cluster-8728.144417,Cluster-8728.111958,Cluster-8728.114839,Cluster-8728.136702,Cluster-8728.58947,Cluster-8728.95207,Cluster-8728.95743,Cluster-8728.73302,Cluster-8728.31323,Cluster-8728.49553,Cluster-8728.103741,Cluster-8728.16551,Cluster-8728.112552
GO:0009812	flavonoid metabolic process	biological_process	0.079251	1	1	1301	8	106734	Cluster-8728.86729
GO:0009813	flavonoid biosynthetic process	biological_process	0.079251	1	1	1301	8	106734	Cluster-8728.86729
GO:0017004	cytochrome complex assembly	biological_process	0.080899	1	7	1301	285	106734	Cluster-8728.92941,Cluster-8728.109150,Cluster-8728.137885,Cluster-8728.120639,Cluster-8728.95950,Cluster-8728.100166,Cluster-8728.89822
GO:0007128	meiotic prophase I	biological_process	0.081276	1	2	1301	34	106734	Cluster-8728.49553,Cluster-8728.136702
GO:0051324	prophase	biological_process	0.081276	1	2	1301	34	106734	Cluster-8728.136702,Cluster-8728.49553
GO:0098762	meiotic cell cycle phase	biological_process	0.081276	1	2	1301	34	106734	Cluster-8728.136702,Cluster-8728.49553
GO:0098764	meiosis I cell cycle phase	biological_process	0.081276	1	2	1301	34	106734	Cluster-8728.49553,Cluster-8728.136702
GO:0009636	response to toxic substance	biological_process	0.081794	1	5	1301	184	106734	Cluster-8728.96736,Cluster-8728.95921,Cluster-8728.78450,Cluster-8728.78453,Cluster-8728.61224
GO:0019207	kinase regulator activity	molecular_function	0.081813	1	5	1301	181	106734	Cluster-8728.76065,Cluster-8728.118572,Cluster-8728.101002,Cluster-8728.101001,Cluster-8728.50149
GO:0031419	cobalamin binding	molecular_function	0.082164	1	2	1301	45	106734	Cluster-8728.113026,Cluster-8728.89624
GO:0006468	protein phosphorylation	biological_process	0.083251	1	94	1301	6541	106734	Cluster-8728.87822,Cluster-8728.107770,Cluster-8728.111886,Cluster-8728.121057,Cluster-8728.94079,Cluster-8728.49239,Cluster-8728.47707,Cluster-8728.124758,Cluster-8728.50075,Cluster-8728.65517,Cluster-8728.116311,Cluster-8728.77044,Cluster-8728.128379,Cluster-8728.91436,Cluster-8728.137236,Cluster-8728.98024,Cluster-8728.96759,Cluster-8728.84699,Cluster-8728.137234,Cluster-8728.72474,Cluster-872…
GO:0008725	DNA-3-methyladenine glycosylase activity	molecular_function	0.083822	1	2	1301	40	106734	Cluster-24011.0,Cluster-8728.36443
GO:0043733	DNA-3-methylbase glycosylase activity	molecular_function	0.083822	1	2	1301	40	106734	Cluster-8728.36443,Cluster-24011.0
GO:0015179	L-amino acid transmembrane transporter activity	molecular_function	0.08392	1	2	1301	38	106734	Cluster-8728.134042,Cluster-8728.117027
GO:0005094	Rho GDP-dissociation inhibitor activity	molecular_function	0.084215	1	2	1301	40	106734	Cluster-8728.92285,Cluster-8728.71251
GO:0007268	synaptic transmission	biological_process	0.084342	1	7	1301	283	106734	Cluster-8728.98807,Cluster-8728.97697,Cluster-8728.28150,Cluster-22089.0,Cluster-8728.143805,Cluster-8728.132092,Cluster-8728.99611
GO:0009538	photosystem I reaction center	cellular_component	0.085288	1	3	1301	87	106734	Cluster-8728.100156,Cluster-8728.114879,Cluster-8728.100193
GO:0046271	phenylpropanoid catabolic process	biological_process	0.085631	1	1	1301	7	106734	Cluster-8728.122709
GO:0046274	lignin catabolic process	biological_process	0.085631	1	1	1301	7	106734	Cluster-8728.122709
GO:0052716	hydroquinone:oxygen oxidoreductase activity	molecular_function	0.085631	1	1	1301	7	106734	Cluster-8728.122709
GO:0009425	bacterial-type flagellum basal body	cellular_component	0.085813	1	2	1301	42	106734	Cluster-8728.118003,Cluster-8728.99118
GO:0007067	mitotic nuclear division	biological_process	0.086039	1	10	1301	466	106734	Cluster-8728.58947,Cluster-8728.111958,Cluster-8728.144417,Cluster-8728.16551,Cluster-8728.112552,Cluster-8728.73302,Cluster-8728.95743,Cluster-8728.95207,Cluster-8728.103741,Cluster-8728.31323
GO:0000145	exocyst	cellular_component	0.086595	1	6	1301	228	106734	Cluster-8728.93057,Cluster-8728.75456,Cluster-8728.99611,Cluster-8728.100401,Cluster-8728.151800,Cluster-8728.106163
GO:0000795	synaptonemal complex	cellular_component	0.087429	1	2	1301	36	106734	Cluster-8728.49553,Cluster-8728.136702
GO:0000785	chromatin	cellular_component	0.088253	1	10	1301	488	106734	Cluster-8728.123420,Cluster-8728.59069,Cluster-8728.100962,Cluster-8728.63880,Cluster-8728.88251,Cluster-8728.139531,Cluster-8728.91241,Cluster-8728.124370,Cluster-8728.90372,Cluster-8728.77996
GO:0009372	quorum sensing	biological_process	0.090389	1	3	1301	80	106734	Cluster-8728.104553,Cluster-8728.18547,Cluster-8728.91726
GO:0048872	homeostasis of number of cells	biological_process	0.090389	1	3	1301	80	106734	Cluster-8728.18547,Cluster-8728.91726,Cluster-8728.104553
GO:0048874	homeostasis of number of cells in a free-living population	biological_process	0.090389	1	3	1301	80	106734	Cluster-8728.104553,Cluster-8728.18547,Cluster-8728.91726
GO:0043207	response to external biotic stimulus	biological_process	0.092621	1	16	1301	865	106734	Cluster-8728.88927,Cluster-8728.98966,Cluster-8728.120572,Cluster-8728.75338,Cluster-8728.120084,Cluster-8728.148543,Cluster-8728.105506,Cluster-8728.78734,Cluster-8728.55595,Cluster-8728.133726,Cluster-8728.136086,Cluster-8728.975,Cluster-8728.86833,Cluster-8728.87406,Cluster-8728.135777,Cluster-8728.95604
GO:0051707	response to other organism	biological_process	0.092621	1	16	1301	865	106734	Cluster-8728.95604,Cluster-8728.87406,Cluster-8728.135777,Cluster-8728.86833,Cluster-8728.975,Cluster-8728.136086,Cluster-8728.133726,Cluster-8728.55595,Cluster-8728.78734,Cluster-8728.105506,Cluster-8728.120084,Cluster-8728.148543,Cluster-8728.120572,Cluster-8728.75338,Cluster-8728.98966,Cluster-8728.88927
GO:0005543	phospholipid binding	molecular_function	0.093014	1	7	1301	301	106734	Cluster-8728.94336,Cluster-8728.58378,Cluster-8728.94339,Cluster-8728.55441,Cluster-8728.113792,Cluster-8728.83596,Cluster-8728.86763
GO:0000255	allantoin metabolic process	biological_process	0.093124	1	1	1301	7	106734	Cluster-8728.91024
GO:0000256	allantoin catabolic process	biological_process	0.093124	1	1	1301	7	106734	Cluster-8728.91024
GO:0050385	ureidoglycolate lyase activity	molecular_function	0.093124	1	1	1301	7	106734	Cluster-8728.91024
GO:0005747	mitochondrial respiratory chain complex I	cellular_component	0.093151	1	3	1301	91	106734	Cluster-8728.130197,Cluster-8728.77044,Cluster-8728.92908
GO:0030964	NADH dehydrogenase complex	cellular_component	0.093151	1	3	1301	91	106734	Cluster-8728.92908,Cluster-8728.130197,Cluster-8728.77044
GO:0045271	respiratory chain complex I	cellular_component	0.093151	1	3	1301	91	106734	Cluster-8728.77044,Cluster-8728.130197,Cluster-8728.92908
GO:0008283	cell proliferation	biological_process	0.093219	1	7	1301	307	106734	Cluster-8728.96252,Cluster-8728.82814,Cluster-8728.128379,Cluster-8728.98024,Cluster-8728.81888,Cluster-8728.74138,Cluster-8728.76762
GO:0019566	arabinose metabolic process	biological_process	0.09446	1	2	1301	38	106734	Cluster-8728.69014,Cluster-8728.148540
GO:0046373	L-arabinose metabolic process	biological_process	0.09446	1	2	1301	38	106734	Cluster-8728.69014,Cluster-8728.148540
GO:0070008	serine-type exopeptidase activity	molecular_function	0.095726	1	9	1301	440	106734	Cluster-8728.121036,Cluster-8728.152137,Cluster-8728.117540,Cluster-8728.143838,Cluster-8728.85718,Cluster-8728.73702,Cluster-8728.46029,Cluster-8728.124632,Cluster-8728.107005
GO:0031555	transcriptional attenuation	biological_process	0.096123	1	2	1301	42	106734	Cluster-8728.92590,Cluster-8728.92583
GO:0031556	transcriptional attenuation by ribosome	biological_process	0.096123	1	2	1301	42	106734	Cluster-8728.92590,Cluster-8728.92583
GO:0006625	protein targeting to peroxisome	biological_process	0.096923	1	2	1301	41	106734	Cluster-8728.92583,Cluster-8728.25015
GO:0043574	peroxisomal transport	biological_process	0.096923	1	2	1301	41	106734	Cluster-8728.92583,Cluster-8728.25015
GO:0072662	protein localization to peroxisome	biological_process	0.096923	1	2	1301	41	106734	Cluster-8728.92583,Cluster-8728.25015
GO:0072663	establishment of protein localization to peroxisome	biological_process	0.096923	1	2	1301	41	106734	Cluster-8728.92583,Cluster-8728.25015
GO:0044238	primary metabolic process	biological_process	0.10037	1	638	1301	49270	106734	Cluster-8728.120110,Cluster-8728.74247,Cluster-8728.89792,Cluster-8728.100125,Cluster-8728.31832,Cluster-8728.106103,Cluster-8728.118543,Cluster-8728.57721,Cluster-8728.74708,Cluster-8728.120108,Cluster-8728.151800,Cluster-8728.81752,Cluster-8728.108846,Cluster-8728.98186,Cluster-8728.99171,Cluster-8728.91245,Cluster-8728.96422,Cluster-8728.94759,Cluster-8728.91201,Cluster-8728.118391,Cluster-872…
GO:0046556	alpha-L-arabinofuranosidase activity	molecular_function	0.10156	1	2	1301	40	106734	Cluster-8728.148540,Cluster-8728.69014
GO:0008410	CoA-transferase activity	molecular_function	0.10191	1	1	1301	10	106734	Cluster-8728.156806
GO:0070206	protein trimerization	biological_process	0.10294	1	6	1301	236	106734	Cluster-8728.55796,Cluster-8728.94227,Cluster-8728.100852,Cluster-8728.95604,Cluster-8728.100854,Cluster-8728.79202
GO:0071704	organic substance metabolic process	biological_process	0.1031	1	663	1301	51353	106734	Cluster-8728.113238,Cluster-8728.76498,Cluster-8728.99339,Cluster-8728.76065,Cluster-8728.99257,Cluster-8728.99884,Cluster-8728.118391,Cluster-8728.91201,Cluster-8728.108690,Cluster-8728.112496,Cluster-8728.96422,Cluster-8728.98186,Cluster-8728.91245,Cluster-8728.99171,Cluster-8728.108846,Cluster-8728.94759,Cluster-8728.120108,Cluster-8728.74708,Cluster-8728.57721,Cluster-8728.118543,Cluster-8728…
GO:0046406	magnesium protoporphyrin IX methyltransferase activity	molecular_function	0.10345	1	1	1301	8	106734	Cluster-8728.158738
GO:0004143	diacylglycerol kinase activity	molecular_function	0.10376	1	3	1301	88	106734	Cluster-8728.82814,Cluster-8728.66966,Cluster-8728.66972
GO:0005549	odorant binding	molecular_function	0.10757	1	2	1301	42	106734	Cluster-8728.97110,Cluster-8728.79033
GO:0019321	pentose metabolic process	biological_process	0.1083	1	2	1301	41	106734	Cluster-8728.69014,Cluster-8728.148540
GO:0070851	growth factor receptor binding	molecular_function	0.10844	1	3	1301	90	106734	Cluster-8728.96252,Cluster-8728.82814,Cluster-8728.98024
GO:0004827	proline-tRNA ligase activity	molecular_function	0.10892	1	2	1301	37	106734	Cluster-8728.49385,Cluster-8728.74268
GO:0006433	prolyl-tRNA aminoacylation	biological_process	0.10892	1	2	1301	37	106734	Cluster-8728.49385,Cluster-8728.74268
GO:0052689	carboxylic ester hydrolase activity	molecular_function	0.11035	1	11	1301	572	106734	Cluster-8728.58189,Cluster-8728.51506,Cluster-28946.0,Cluster-8728.72654,Cluster-8728.108843,Cluster-8728.77264,Cluster-8728.104979,Cluster-8728.92230,Cluster-8728.61615,Cluster-8728.96736,Cluster-8728.108846
GO:0000014	single-stranded DNA endodeoxyribonuclease activity	molecular_function	0.11044	1	1	1301	8	106734	Cluster-8728.65865
GO:0046914	transition metal ion binding	molecular_function	0.11092	1	142	1301	10014	106734	Cluster-8728.117184,Cluster-8728.83983,Cluster-8728.112238,Cluster-8728.99257,Cluster-8728.138354,Cluster-8728.99884,Cluster-8728.76498,Cluster-8728.93058,Cluster-8728.77001,Cluster-8728.123657,Cluster-8728.105608,Cluster-8728.61509,Cluster-8728.45931,Cluster-8728.85700,Cluster-8728.93334,Cluster-8728.115493,Cluster-8728.102117,Cluster-8728.88882,Cluster-8728.40470,Cluster-8728.77497,Cluster-8728…
GO:0043047	single-stranded telomeric DNA binding	molecular_function	0.11145	1	1	1301	9	106734	Cluster-8728.71120
GO:0006550	isoleucine catabolic process	biological_process	0.11216	1	6	1301	271	106734	Cluster-8728.118391,Cluster-8728.95921,Cluster-8728.121117,Cluster-8728.81217,Cluster-8728.104354,Cluster-8728.96393
GO:0006552	leucine catabolic process	biological_process	0.11216	1	6	1301	271	106734	Cluster-8728.118391,Cluster-8728.95921,Cluster-8728.121117,Cluster-8728.96393,Cluster-8728.104354,Cluster-8728.81217
GO:0006574	valine catabolic process	biological_process	0.11216	1	6	1301	271	106734	Cluster-8728.118391,Cluster-8728.121117,Cluster-8728.95921,Cluster-8728.96393,Cluster-8728.104354,Cluster-8728.81217
GO:0009083	branched-chain amino acid catabolic process	biological_process	0.11216	1	6	1301	271	106734	Cluster-8728.118391,Cluster-8728.95921,Cluster-8728.121117,Cluster-8728.96393,Cluster-8728.81217,Cluster-8728.104354
GO:0005143	interleukin-12 receptor binding	molecular_function	0.11238	1	1	1301	9	106734	Cluster-8728.96252
GO:0042022	interleukin-12 receptor complex	cellular_component	0.11238	1	1	1301	9	106734	Cluster-8728.96252
GO:0051049	regulation of transport	biological_process	0.1131	1	5	1301	204	106734	Cluster-8728.107838,Cluster-8728.81387,Cluster-8728.100661,Cluster-8728.45374,Cluster-8728.128124
GO:0005092	GDP-dissociation inhibitor activity	molecular_function	0.11314	1	2	1301	47	106734	Cluster-8728.71251,Cluster-8728.92285
GO:0061695	transferase complex, transferring phosphorus-containing groups	cellular_component	0.11355	1	31	1301	1908	106734	Cluster-8728.101002,Cluster-8728.94571,Cluster-8728.84634,Cluster-8728.52832,Cluster-8728.88722,Cluster-8728.101001,Cluster-8728.139204,Cluster-8728.100661,Cluster-8728.99237,Cluster-8728.94564,Cluster-8728.89792,Cluster-8728.109146,Cluster-8728.126205,Cluster-8728.108843,Cluster-8728.96879,Cluster-8728.85059,Cluster-8728.127315,Cluster-8728.113745,Cluster-8728.33741,Cluster-8728.85526,Cluster-87…
GO:0048285	organelle fission	biological_process	0.11509	1	13	1301	684	106734	Cluster-8728.144417,Cluster-8728.111958,Cluster-8728.114839,Cluster-8728.58947,Cluster-8728.136702,Cluster-8728.49553,Cluster-8728.31323,Cluster-8728.103741,Cluster-8728.95743,Cluster-8728.95207,Cluster-8728.73302,Cluster-8728.112552,Cluster-8728.16551
GO:0017003	protein-heme linkage	biological_process	0.11529	1	1	1301	11	106734	Cluster-8728.100166
GO:0004673	protein histidine kinase activity	molecular_function	0.11568	1	7	1301	318	106734	Cluster-8728.136050,Cluster-8728.88722,Cluster-8728.33741,Cluster-8728.96879,Cluster-8728.139204,Cluster-8728.100661,Cluster-8728.129671
GO:0009365	protein histidine kinase complex	cellular_component	0.11568	1	7	1301	318	106734	Cluster-8728.139204,Cluster-8728.96879,Cluster-8728.100661,Cluster-8728.129671,Cluster-8728.33741,Cluster-8728.88722,Cluster-8728.136050
GO:0016775	phosphotransferase activity, nitrogenous group as acceptor	molecular_function	0.11568	1	7	1301	318	106734	Cluster-8728.33741,Cluster-8728.96879,Cluster-8728.139204,Cluster-8728.100661,Cluster-8728.129671,Cluster-8728.136050,Cluster-8728.88722
GO:0016679	oxidoreductase activity, acting on diphenols and related substances as donors	molecular_function	0.11577	1	6	1301	260	106734	Cluster-8728.120397,Cluster-8728.120398,Cluster-8728.120108,Cluster-8728.91790,Cluster-8728.122709,Cluster-8728.120109
GO:0008982	protein-N(PI)-phosphohistidine-sugar phosphotransferase activity	molecular_function	0.11834	1	3	1301	92	106734	Cluster-8728.126205,Cluster-8728.93246,Cluster-8728.84634
GO:0009357	protein-N(PI)-phosphohistidine-sugar phosphotransferase complex	cellular_component	0.11834	1	3	1301	92	106734	Cluster-8728.126205,Cluster-8728.93246,Cluster-8728.84634
GO:0006353	DNA-templated transcription, termination	biological_process	0.11834	1	3	1301	94	106734	Cluster-8728.92590,Cluster-8728.81852,Cluster-8728.92583
GO:0009395	phospholipid catabolic process	biological_process	0.11949	1	5	1301	209	106734	Cluster-8728.124558,Cluster-8728.82814,Cluster-8728.66972,Cluster-8728.66966,Cluster-8728.57885
GO:0043235	receptor complex	cellular_component	0.1198	1	3	1301	93	106734	Cluster-8728.82814,Cluster-8728.96252,Cluster-8728.98024
GO:0098802	plasma membrane receptor complex	cellular_component	0.1198	1	3	1301	93	106734	Cluster-8728.98024,Cluster-8728.82814,Cluster-8728.96252
GO:0009288	bacterial-type flagellum	cellular_component	0.12123	1	5	1301	205	106734	Cluster-8728.148543,Cluster-8728.99118,Cluster-8728.44704,Cluster-8728.118003,Cluster-8728.52286
GO:0042600	chorion	cellular_component	0.1221	1	3	1301	103	106734	Cluster-8728.61224,Cluster-8728.94624,Cluster-8728.113909
GO:0044743	intracellular protein transmembrane import	biological_process	0.1235	1	5	1301	205	106734	Cluster-8728.37807,Cluster-8728.99900,Cluster-8728.25015,Cluster-8728.92583,Cluster-8728.121088
GO:0065002	intracellular protein transmembrane transport	biological_process	0.1235	1	5	1301	205	106734	Cluster-8728.99900,Cluster-8728.37807,Cluster-8728.25015,Cluster-8728.92583,Cluster-8728.121088
GO:0009653	anatomical structure morphogenesis	biological_process	0.1241	1	13	1301	721	106734	Cluster-8728.72498,Cluster-8728.94227,Cluster-8728.92563,Cluster-8728.96176,Cluster-8728.61224,Cluster-8728.94624,Cluster-8728.102114,Cluster-8728.17970,Cluster-8728.117540,Cluster-8728.121856,Cluster-8728.113909,Cluster-8728.83766,Cluster-8728.83767
GO:0070569	uridylyltransferase activity	molecular_function	0.12435	1	3	1301	91	106734	Cluster-8728.74268,Cluster-8728.49385,Cluster-8728.136495
GO:0006323	DNA packaging	biological_process	0.12799	1	7	1301	338	106734	Cluster-8728.91241,Cluster-8728.88251,Cluster-8728.100962,Cluster-8728.63880,Cluster-8728.132546,Cluster-8728.111958,Cluster-8728.90372
GO:0030154	cell differentiation	biological_process	0.12885	1	12	1301	647	106734	Cluster-8728.113909,Cluster-8728.117540,Cluster-8728.17970,Cluster-8728.89802,Cluster-8728.118090,Cluster-8728.119473,Cluster-8728.107869,Cluster-8728.102114,Cluster-8728.72498,Cluster-8728.96176,Cluster-8728.61224,Cluster-8728.94624
GO:0034639	L-amino acid efflux transmembrane transporter activity	molecular_function	0.12897	1	1	1301	10	106734	Cluster-8728.134042
GO:0006355	regulation of transcription, DNA-templated	biological_process	0.13026	1	118	1301	8393	106734	Cluster-8728.103220,Cluster-8728.79202,Cluster-8728.96736,Cluster-8728.87406,Cluster-8728.83388,Cluster-8728.33419,Cluster-8728.102264,Cluster-8728.50000,Cluster-8728.95604,Cluster-8728.155431,Cluster-8728.49913,Cluster-8728.97560,Cluster-8728.101265,Cluster-8728.136701,Cluster-8728.25064,Cluster-8728.46029,Cluster-8728.93055,Cluster-8728.55796,Cluster-8728.113537,Cluster-8728.120107,Cluster-8728…
GO:1903506	regulation of nucleic acid-templated transcription	biological_process	0.13026	1	118	1301	8393	106734	Cluster-8728.67467,Cluster-8728.100854,Cluster-8728.54483,Cluster-8728.95427,Cluster-8728.98425,Cluster-8728.85696,Cluster-8728.98966,Cluster-8728.117799,Cluster-8728.129328,Cluster-8728.115356,Cluster-8728.114839,Cluster-8728.104896,Cluster-8728.120581,Cluster-8728.111022,Cluster-8728.91344,Cluster-8728.79202,Cluster-8728.103220,Cluster-8728.96736,Cluster-8728.87406,Cluster-8728.83388,Cluster-87…
GO:0001518	voltage-gated sodium channel complex	cellular_component	0.13088	1	1	1301	12	106734	Cluster-8728.66029
GO:0005248	voltage-gated sodium channel activity	molecular_function	0.13088	1	1	1301	12	106734	Cluster-8728.66029
GO:0034706	sodium channel complex	cellular_component	0.13088	1	1	1301	12	106734	Cluster-8728.66029
GO:0044463	cell projection part	cellular_component	0.13173	1	3	1301	102	106734	Cluster-8728.118003,Cluster-8728.44704,Cluster-8728.99118
GO:0015562	efflux transmembrane transporter activity	molecular_function	0.13235	1	1	1301	11	106734	Cluster-8728.134042
GO:0009734	auxin-activated signaling pathway	biological_process	0.13304	1	1	1301	12	106734	Cluster-8728.129695
GO:0071365	cellular response to auxin stimulus	biological_process	0.13304	1	1	1301	12	106734	Cluster-8728.129695
GO:0006782	protoporphyrinogen IX biosynthetic process	biological_process	0.13334	1	1	1301	11	106734	Cluster-8728.118726
GO:0046501	protoporphyrinogen IX metabolic process	biological_process	0.13334	1	1	1301	11	106734	Cluster-8728.118726
GO:0005137	interleukin-5 receptor binding	molecular_function	0.13406	1	1	1301	11	106734	Cluster-8728.82814
GO:0005895	interleukin-5 receptor complex	cellular_component	0.13406	1	1	1301	11	106734	Cluster-8728.82814
GO:0006573	valine metabolic process	biological_process	0.13478	1	7	1301	351	106734	Cluster-8728.98425,Cluster-8728.95921,Cluster-8728.118391,Cluster-8728.121117,Cluster-8728.81217,Cluster-8728.104354,Cluster-8728.96393
GO:0031554	regulation of DNA-templated transcription, termination	biological_process	0.1359	1	2	1301	51	106734	Cluster-8728.92590,Cluster-8728.92583
GO:0071822	protein complex subunit organization	biological_process	0.13633	1	34	1301	2148	106734	Cluster-8728.91241,Cluster-8728.82814,Cluster-8728.137885,Cluster-8728.63880,Cluster-8728.89822,Cluster-8728.75338,Cluster-8728.127315,Cluster-8728.92583,Cluster-8728.100852,Cluster-8728.92590,Cluster-8728.102642,Cluster-8728.50372,Cluster-8728.90553,Cluster-8728.88251,Cluster-8728.141037,Cluster-8728.119680,Cluster-8728.98059,Cluster-8728.109150,Cluster-8728.100166,Cluster-8728.90372,Cluster-872…
GO:0019048	modulation by virus of host morphology or physiology	biological_process	0.13714	1	8	1301	390	106734	Cluster-8728.90107,Cluster-8728.70542,Cluster-8728.92237,Cluster-8728.112505,Cluster-8728.70544,Cluster-8728.86833,Cluster-8728.88927,Cluster-8728.70549
GO:0047474	long-chain fatty acid luciferin component ligase activity	molecular_function	0.13717	1	1	1301	11	106734	Cluster-8728.102521
GO:2001141	regulation of RNA biosynthetic process	biological_process	0.13764	1	118	1301	8418	106734	Cluster-8728.44704,Cluster-8728.27525,Cluster-8728.131742,Cluster-8728.99197,Cluster-8728.45127,Cluster-8728.29943,Cluster-8728.106672,Cluster-8728.109766,Cluster-8728.117158,Cluster-8728.97366,Cluster-8728.89386,Cluster-8728.102760,Cluster-8728.118090,Cluster-8728.89718,Cluster-8728.136050,Cluster-8728.99654,Cluster-8728.86763,Cluster-8728.145964,Cluster-8728.129671,Cluster-8728.112231,Cluster-8…
GO:0098542	defense response to other organism	biological_process	0.13846	1	13	1301	720	106734	Cluster-8728.78734,Cluster-8728.120084,Cluster-8728.148543,Cluster-8728.105506,Cluster-8728.975,Cluster-8728.120572,Cluster-8728.75338,Cluster-8728.86833,Cluster-8728.88927,Cluster-8728.95604,Cluster-8728.136086,Cluster-8728.133726,Cluster-8728.55595
GO:0006557	S-adenosylmethioninamine biosynthetic process	biological_process	0.13854	1	1	1301	10	106734	Cluster-8728.95743
GO:0046499	S-adenosylmethioninamine metabolic process	biological_process	0.13854	1	1	1301	10	106734	Cluster-8728.95743
GO:0051087	chaperone binding	molecular_function	0.13884	1	5	1301	210	106734	Cluster-8728.88927,Cluster-8728.86833,Cluster-8728.132546,Cluster-8728.91344,Cluster-8728.95604
GO:0004332	fructose-bisphosphate aldolase activity	molecular_function	0.13886	1	2	1301	56	106734	Cluster-8728.123657,Cluster-8728.118853
GO:0006549	isoleucine metabolic process	biological_process	0.13931	1	7	1301	355	106734	Cluster-8728.121117,Cluster-8728.98425,Cluster-8728.118391,Cluster-8728.95921,Cluster-8728.96393,Cluster-8728.104354,Cluster-8728.81217
GO:0030054	cell junction	cellular_component	0.13932	1	3	1301	102	106734	Cluster-8728.101279,Cluster-8728.94777,Cluster-8728.97764
GO:0051302	regulation of cell division	biological_process	0.14002	1	6	1301	269	106734	Cluster-8728.95743,Cluster-8728.121837,Cluster-8728.79912,Cluster-8728.144417,Cluster-8728.16551,Cluster-8728.126221
GO:0019888	protein phosphatase regulator activity	molecular_function	0.14164	1	3	1301	105	106734	Cluster-8728.56075,Cluster-8728.97110,Cluster-8728.79033
GO:0016877	ligase activity, forming carbon-sulfur bonds	molecular_function	0.14253	1	4	1301	152	106734	Cluster-8728.96393,Cluster-8728.102521,Cluster-8728.120418,Cluster-8728.123657
GO:1901565	organonitrogen compound catabolic process	biological_process	0.14358	1	18	1301	1079	106734	Cluster-8728.93827,Cluster-8728.34809,Cluster-8728.91024,Cluster-8728.121117,Cluster-8728.119680,Cluster-8728.104354,Cluster-8728.68531,Cluster-8728.96393,Cluster-8728.52803,Cluster-8728.95921,Cluster-8728.38117,Cluster-8728.112496,Cluster-8728.51577,Cluster-8728.33469,Cluster-8728.104983,Cluster-8728.118391,Cluster-8728.81217,Cluster-8728.62513
GO:0016682	oxidoreductase activity, acting on diphenols and related substances as donors, oxygen as acceptor	molecular_function	0.14361	1	3	1301	100	106734	Cluster-8728.120398,Cluster-8728.120397,Cluster-8728.122709
GO:0010468	regulation of gene expression	biological_process	0.14417	1	133	1301	9553	106734	Cluster-8728.93219,Cluster-8728.105251,Cluster-8728.102431,Cluster-29961.0,Cluster-8728.124750,Cluster-8728.112231,Cluster-8728.136050,Cluster-8728.53896,Cluster-8728.89386,Cluster-8728.118090,Cluster-8728.109766,Cluster-8728.117158,Cluster-8728.45127,Cluster-8728.29943,Cluster-8728.44704,Cluster-8728.99197,Cluster-8728.75338,Cluster-8728.49759,Cluster-8728.101456,Cluster-8728.24479,Cluster-8728.…
GO:0032039	integrator complex	cellular_component	0.1443	1	1	1301	11	106734	Cluster-8728.172171
GO:0016310	phosphorylation	biological_process	0.14464	1	123	1301	9007	106734	Cluster-8728.97532,Cluster-8728.118853,Cluster-8728.81888,Cluster-8728.57650,Cluster-8728.123077,Cluster-8728.33741,Cluster-8728.65985,Cluster-8728.97914,Cluster-8728.109718,Cluster-8728.120581,Cluster-8728.88312,Cluster-8728.84437,Cluster-8728.42914,Cluster-8728.89161,Cluster-8728.100661,Cluster-8728.132636,Cluster-8728.109681,Cluster-8728.139503,Cluster-8728.102246,Cluster-8728.88763,Cluster-87…
GO:0016824	hydrolase activity, acting on acid halide bonds	molecular_function	0.14557	1	1	1301	11	106734	Cluster-8728.92098
GO:0019120	hydrolase activity, acting on acid halide bonds, in C-halide compounds	molecular_function	0.14557	1	1	1301	11	106734	Cluster-8728.92098
GO:0071806	protein transmembrane transport	biological_process	0.14612	1	6	1301	276	106734	Cluster-8728.25015,Cluster-8728.92583,Cluster-8728.37807,Cluster-8728.99900,Cluster-8728.121088,Cluster-8728.37404
GO:2000112	regulation of cellular macromolecule biosynthetic process	biological_process	0.1473	1	131	1301	9417	106734	Cluster-8728.31827,Cluster-8728.54966,Cluster-8728.89949,Cluster-8728.121669,Cluster-8728.58947,Cluster-8728.91767,Cluster-8728.174713,Cluster-8728.92031,Cluster-8728.93218,Cluster-8728.107186,Cluster-8728.102642,Cluster-8728.49553,Cluster-8728.92583,Cluster-8728.127315,Cluster-8728.97255,Cluster-8728.136702,Cluster-8728.63638,Cluster-8728.148543,Cluster-8728.129695,Cluster-8728.87406,Cluster-872…
GO:0046912	transferase activity, transferring acyl groups, acyl groups converted into alkyl on transfer	molecular_function	0.1477	1	3	1301	111	106734	Cluster-8728.95921,Cluster-8728.81217,Cluster-8728.104354
GO:0047396	glycosylphosphatidylinositol diacylglycerol-lyase activity	molecular_function	0.14906	1	1	1301	12	106734	Cluster-8728.89770
GO:0015926	glucosidase activity	molecular_function	0.1528	1	2	1301	58	106734	Cluster-8728.89624,Cluster-8728.113026
GO:0071103	DNA conformation change	biological_process	0.15313	1	11	1301	613	106734	Cluster-8728.100962,Cluster-8728.111958,Cluster-8728.82710,Cluster-8728.63880,Cluster-8728.88251,Cluster-8728.91241,Cluster-8728.90372,Cluster-8728.77202,Cluster-8728.100125,Cluster-8728.132546,Cluster-8728.143838
GO:0045454	cell redox homeostasis	biological_process	0.15322	1	11	1301	613	106734	Cluster-8728.68906,Cluster-8728.98823,Cluster-8728.100193,Cluster-8728.93986,Cluster-8728.104082,Cluster-8728.128857,Cluster-8728.111585,Cluster-8728.51561,Cluster-8728.103968,Cluster-8728.57885,Cluster-8728.109331
GO:0005740	mitochondrial envelope	cellular_component	0.15398	1	22	1301	1394	106734	Cluster-8728.93058,Cluster-8728.96759,Cluster-8728.14351,Cluster-8728.91790,Cluster-8728.115635,Cluster-8728.154597,Cluster-8728.59414,Cluster-8728.113933,Cluster-8728.57721,Cluster-8728.55796,Cluster-8728.95718,Cluster-8728.92908,Cluster-8728.130197,Cluster-8728.79202,Cluster-8728.105708,Cluster-8728.30329,Cluster-8728.110297,Cluster-8728.121088,Cluster-8728.99900,Cluster-8728.37807,Cluster-8728…
GO:0010556	regulation of macromolecule biosynthetic process	biological_process	0.15454	1	131	1301	9441	106734	Cluster-8728.99654,Cluster-8728.99170,Cluster-8728.145964,Cluster-8728.129671,Cluster-8728.86763,Cluster-8728.64020,Cluster-8728.7690,Cluster-8728.96004,Cluster-8728.79789,Cluster-8728.137423,Cluster-8728.131742,Cluster-8728.27525,Cluster-8728.97366,Cluster-8728.106672,Cluster-8728.89718,Cluster-8728.102760,Cluster-8728.59414,Cluster-8728.92237,Cluster-8728.108846,Cluster-8728.98186,Cluster-8728.…
GO:0034654	nucleobase-containing compound biosynthetic process	biological_process	0.15457	1	161	1301	11773	106734	Cluster-8728.101321,Cluster-8728.44508,Cluster-8728.141272,Cluster-8728.129180,Cluster-8728.92586,Cluster-8728.72097,Cluster-8728.94144,Cluster-8728.92590,Cluster-8728.91955,Cluster-8728.114091,Cluster-8728.24479,Cluster-8728.105728,Cluster-8728.101456,Cluster-8728.75338,Cluster-8728.99197,Cluster-8728.44704,Cluster-8728.95743,Cluster-8728.45127,Cluster-8728.29943,Cluster-8728.109766,Cluster-8728…
GO:0071973	bacterial-type flagellum-dependent cell motility	biological_process	0.15562	1	4	1301	161	106734	Cluster-8728.118003,Cluster-8728.99118,Cluster-8728.148543,Cluster-8728.52286
GO:0031326	regulation of cellular biosynthetic process	biological_process	0.1557	1	131	1301	9445	106734	Cluster-8728.95427,Cluster-8728.129328,Cluster-8728.115356,Cluster-8728.98425,Cluster-8728.85696,Cluster-8728.120581,Cluster-8728.104896,Cluster-8728.114839,Cluster-8728.91344,Cluster-8728.87406,Cluster-8728.79202,Cluster-8728.33419,Cluster-8728.85457,Cluster-8728.83388,Cluster-8728.95604,Cluster-8728.136701,Cluster-8728.97560,Cluster-8728.101265,Cluster-8728.25064,Cluster-8728.55796,Cluster-8728…
GO:0002115	store-operated calcium entry	biological_process	0.15601	1	2	1301	59	106734	Cluster-8728.100661,Cluster-8728.81387
GO:0051924	regulation of calcium ion transport	biological_process	0.15601	1	2	1301	59	106734	Cluster-8728.100661,Cluster-8728.81387
GO:2001256	regulation of store-operated calcium entry	biological_process	0.15601	1	2	1301	59	106734	Cluster-8728.100661,Cluster-8728.81387
GO:0034645	cellular macromolecule biosynthetic process	biological_process	0.15652	1	241	1301	18193	106734	Cluster-8728.115419,Cluster-8728.131742,Cluster-8728.113788,Cluster-8728.27525,Cluster-8728.116311,Cluster-8728.76007,Cluster-8728.95921,Cluster-8728.99237,Cluster-8728.97366,Cluster-8728.81852,Cluster-8728.106672,Cluster-8728.102760,Cluster-8728.89718,Cluster-8728.111387,Cluster-8728.78438,Cluster-8728.94563,Cluster-8728.99654,Cluster-8728.145964,Cluster-8728.129671,Cluster-8728.99170,Cluster-87…
GO:0043022	ribosome binding	molecular_function	0.15799	1	2	1301	61	106734	Cluster-8728.98059,Cluster-8728.102642
GO:0016740	transferase activity	molecular_function	0.15826	1	281	1301	21064	106734	Cluster-8728.78449,Cluster-8728.89567,Cluster-8728.104979,Cluster-8728.78439,Cluster-8728.84618,Cluster-8728.120581,Cluster-8728.46231,Cluster-8728.98890,Cluster-8728.174809,Cluster-8728.113745,Cluster-8728.82898,Cluster-8728.76011,Cluster-8728.123077,Cluster-8728.139503,Cluster-8728.76005,Cluster-8728.95604,Cluster-8728.84437,Cluster-8728.88620,Cluster-8728.37404,Cluster-8728.119473,Cluster-8728…
GO:0009889	regulation of biosynthetic process	biological_process	0.16049	1	131	1301	9462	106734	Cluster-8728.49759,Cluster-8728.101456,Cluster-8728.75338,Cluster-8728.24479,Cluster-8728.91955,Cluster-8728.114091,Cluster-8728.92590,Cluster-8728.92586,Cluster-8728.72097,Cluster-8728.94144,Cluster-8728.129180,Cluster-8728.85112,Cluster-8728.141272,Cluster-8728.44508,Cluster-8728.102710,Cluster-8728.101321,Cluster-8728.98059,Cluster-8728.102431,Cluster-8728.105251,Cluster-8728.93219,Cluster-299…
GO:0070176	DRM complex	cellular_component	0.16146	1	1	1301	12	106734	Cluster-8728.130227
GO:0090568	nuclear transcriptional repressor complex	cellular_component	0.16146	1	1	1301	12	106734	Cluster-8728.130227
GO:0090571	RNA polymerase II transcription repressor complex	cellular_component	0.16146	1	1	1301	12	106734	Cluster-8728.130227
GO:0006637	acyl-CoA metabolic process	biological_process	0.1618	1	3	1301	118	106734	Cluster-8728.104354,Cluster-8728.81217,Cluster-8728.95921
GO:0035383	thioester metabolic process	biological_process	0.1618	1	3	1301	118	106734	Cluster-8728.104354,Cluster-8728.81217,Cluster-8728.95921
GO:0010007	magnesium chelatase complex	cellular_component	0.16255	1	1	1301	12	106734	Cluster-8728.95131
GO:0016851	magnesium chelatase activity	molecular_function	0.16255	1	1	1301	12	106734	Cluster-8728.95131
GO:0051002	ligase activity, forming nitrogen-metal bonds	molecular_function	0.16255	1	1	1301	12	106734	Cluster-8728.95131
GO:0051003	ligase activity, forming nitrogen-metal bonds, forming coordination complexes	molecular_function	0.16255	1	1	1301	12	106734	Cluster-8728.95131
GO:0015919	peroxisomal membrane transport	biological_process	0.16268	1	1	1301	14	106734	Cluster-8728.92583
GO:0045046	protein import into peroxisome membrane	biological_process	0.16268	1	1	1301	14	106734	Cluster-8728.92583
GO:0009059	macromolecule biosynthetic process	biological_process	0.16501	1	243	1301	18378	106734	Cluster-8728.64020,Cluster-8728.7690,Cluster-8728.94902,Cluster-8728.96004,Cluster-8728.149251,Cluster-8728.89741,Cluster-8728.136495,Cluster-8728.137423,Cluster-8728.121515,Cluster-8728.146848,Cluster-8728.79789,Cluster-8728.99654,Cluster-8728.94563,Cluster-8728.78438,Cluster-8728.111387,Cluster-8728.86763,Cluster-8728.94629,Cluster-8728.97764,Cluster-8728.99170,Cluster-8728.59069,Cluster-8728.1…
GO:0007016	cytoskeletal anchoring at plasma membrane	biological_process	0.16519	1	2	1301	52	106734	Cluster-8728.105902,Cluster-8728.101607
GO:0016814	hydrolase activity, acting on carbon-nitrogen (but not peptide) bonds, in cyclic amidines	molecular_function	0.16649	1	3	1301	109	106734	Cluster-8728.76007,Cluster-8728.76011,Cluster-8728.76005
GO:0006551	leucine metabolic process	biological_process	0.17182	1	7	1301	377	106734	Cluster-8728.95921,Cluster-8728.98425,Cluster-8728.118391,Cluster-8728.121117,Cluster-8728.96393,Cluster-8728.104354,Cluster-8728.81217
GO:0003905	alkylbase DNA N-glycosylase activity	molecular_function	0.17521	1	2	1301	62	106734	Cluster-24011.0,Cluster-8728.36443
GO:0004057	arginyltransferase activity	molecular_function	0.17644	1	1	1301	16	106734	Cluster-8728.84151
GO:0016598	protein arginylation	biological_process	0.17644	1	1	1301	16	106734	Cluster-8728.84151
GO:0009808	lignin metabolic process	biological_process	0.17647	1	1	1301	16	106734	Cluster-8728.122709
GO:0050830	defense response to Gram-positive bacterium	biological_process	0.17894	1	2	1301	58	106734	Cluster-8728.136086,Cluster-8728.78734
GO:0044710	single-organism metabolic process	biological_process	0.17951	1	361	1301	27543	106734	Cluster-8728.110344,Cluster-8728.91757,Cluster-8728.79547,Cluster-8728.90443,Cluster-8728.77264,Cluster-8728.96945,Cluster-8728.77201,Cluster-8728.111722,Cluster-8728.58773,Cluster-8728.110555,Cluster-8728.143838,Cluster-8728.124860,Cluster-8728.77344,Cluster-8728.124750,Cluster-8728.51506,Cluster-8728.88739,Cluster-8728.78448,Cluster-8728.104082,Cluster-8728.97121,Cluster-8728.65296,Cluster-8728…
GO:0048869	cellular developmental process	biological_process	0.17983	1	14	1301	837	106734	Cluster-8728.113909,Cluster-8728.89802,Cluster-8728.117540,Cluster-8728.17970,Cluster-8728.102114,Cluster-8728.107869,Cluster-8728.119473,Cluster-8728.118090,Cluster-8728.94624,Cluster-8728.61224,Cluster-8728.96176,Cluster-8728.92563,Cluster-8728.72498,Cluster-8728.94227
GO:0006508	proteolysis	biological_process	0.18036	1	69	1301	4818	106734	Cluster-8728.110763,Cluster-8728.84699,Cluster-8728.95874,Cluster-8728.101607,Cluster-8728.134065,Cluster-8728.89595,Cluster-8728.143838,Cluster-8728.93493,Cluster-8728.117540,Cluster-8728.80951,Cluster-8728.107770,Cluster-8728.88718,Cluster-8728.83226,Cluster-8728.84151,Cluster-8728.60308,Cluster-8728.95743,Cluster-8728.137166,Cluster-8728.99692,Cluster-8728.82582,Cluster-8728.83983,Cluster-8728…
GO:0009698	phenylpropanoid metabolic process	biological_process	0.18161	1	1	1301	17	106734	Cluster-8728.122709
GO:0030682	evasion or tolerance of host defense response	biological_process	0.18281	1	3	1301	108	106734	Cluster-8728.88927,Cluster-8728.135777,Cluster-8728.86833
GO:0051807	evasion or tolerance of defense response of other organism involved in symbiotic interaction	biological_process	0.18281	1	3	1301	108	106734	Cluster-8728.88927,Cluster-8728.135777,Cluster-8728.86833
GO:0008081	phosphoric diester hydrolase activity	molecular_function	0.18376	1	6	1301	304	106734	Cluster-8728.124558,Cluster-8728.89166,Cluster-8728.92898,Cluster-8728.68939,Cluster-8728.106337,Cluster-8728.57885
GO:0008237	metallopeptidase activity	molecular_function	0.18419	1	13	1301	749	106734	Cluster-8728.50149,Cluster-8728.102054,Cluster-8728.125572,Cluster-8728.120572,Cluster-8728.112238,Cluster-8728.93493,Cluster-8728.114921,Cluster-8728.20779,Cluster-8728.117540,Cluster-8728.91423,Cluster-8728.92116,Cluster-8728.86132,Cluster-8728.100572
GO:0030176	integral component of endoplasmic reticulum membrane	cellular_component	0.18704	1	5	1301	247	106734	Cluster-8728.100661,Cluster-8728.112364,Cluster-8728.65372,Cluster-8728.81387,Cluster-8728.121057
GO:0031227	intrinsic component of endoplasmic reticulum membrane	cellular_component	0.18704	1	5	1301	247	106734	Cluster-8728.121057,Cluster-8728.81387,Cluster-8728.65372,Cluster-8728.100661,Cluster-8728.112364
GO:0001539	cilium or flagellum-dependent cell motility	biological_process	0.1883	1	4	1301	174	106734	Cluster-8728.52286,Cluster-8728.148543,Cluster-8728.99118,Cluster-8728.118003
GO:0097588	archaeal or bacterial-type flagellum-dependent cell motility	biological_process	0.1883	1	4	1301	174	106734	Cluster-8728.52286,Cluster-8728.148543,Cluster-8728.99118,Cluster-8728.118003
GO:0006303	double-strand break repair via nonhomologous end joining	biological_process	0.18867	1	2	1301	62	106734	Cluster-8728.48961,Cluster-8728.48962
GO:0010927	cellular component assembly involved in morphogenesis	biological_process	0.18904	1	1	1301	18	106734	Cluster-8728.92563
GO:0042384	cilium assembly	biological_process	0.18904	1	1	1301	18	106734	Cluster-8728.92563
GO:0060271	cilium morphogenesis	biological_process	0.18904	1	1	1301	18	106734	Cluster-8728.92563
GO:0019725	cellular homeostasis	biological_process	0.19207	1	14	1301	858	106734	Cluster-8728.51561,Cluster-8728.111585,Cluster-8728.76498,Cluster-8728.109331,Cluster-8728.127315,Cluster-8728.57885,Cluster-8728.103968,Cluster-8728.104082,Cluster-8728.128857,Cluster-8728.83388,Cluster-8728.93986,Cluster-8728.68906,Cluster-8728.100193,Cluster-8728.98823
GO:0015630	microtubule cytoskeleton	cellular_component	0.19386	1	25	1301	1601	106734	Cluster-8728.51074,Cluster-8728.76762,Cluster-8728.44704,Cluster-8728.95207,Cluster-8728.158738,Cluster-8728.122295,Cluster-8728.52286,Cluster-8728.94227,Cluster-8728.92031,Cluster-8728.56388,Cluster-8728.112552,Cluster-8728.55595,Cluster-8728.59281,Cluster-8728.121783,Cluster-8728.73302,Cluster-8728.103741,Cluster-8728.53896,Cluster-8728.31323,Cluster-8728.75338,Cluster-8728.127376,Cluster-8728.…
GO:0043021	ribonucleoprotein complex binding	molecular_function	0.19508	1	3	1301	128	106734	Cluster-8728.102642,Cluster-8728.98059,Cluster-8728.121856
GO:0006783	heme biosynthetic process	biological_process	0.19509	1	5	1301	236	106734	Cluster-8728.118726,Cluster-8728.114885,Cluster-8728.96393,Cluster-8728.86233,Cluster-8728.135969
GO:0005267	potassium channel activity	molecular_function	0.19785	1	6	1301	303	106734	Cluster-8728.89259,Cluster-8728.104669,Cluster-8728.77057,Cluster-8728.100572,Cluster-8728.104668,Cluster-8728.106136
GO:0008408	3'-5' exonuclease activity	molecular_function	0.19887	1	5	1301	236	106734	Cluster-8728.85411,Cluster-8728.128102,Cluster-8728.108843,Cluster-8728.52832,Cluster-8728.113745
GO:0006461	protein complex assembly	biological_process	0.19895	1	29	1301	1883	106734	Cluster-8728.94227,Cluster-8728.55796,Cluster-8728.100962,Cluster-8728.88251,Cluster-8728.90553,Cluster-8728.79202,Cluster-8728.100166,Cluster-8728.120639,Cluster-8728.128102,Cluster-8728.109150,Cluster-8728.92941,Cluster-8728.119680,Cluster-8728.95604,Cluster-8728.141037,Cluster-8728.127315,Cluster-8728.90372,Cluster-8728.102431,Cluster-8728.98890,Cluster-8728.89822,Cluster-8728.75338,Cluster-87…
GO:0008287	protein serine/threonine phosphatase complex	cellular_component	0.20007	1	3	1301	122	106734	Cluster-8728.97110,Cluster-8728.56075,Cluster-8728.79033
GO:1903293	phosphatase complex	cellular_component	0.20007	1	3	1301	122	106734	Cluster-8728.79033,Cluster-8728.97110,Cluster-8728.56075
GO:0016530	metallochaperone activity	molecular_function	0.20108	1	1	1301	18	106734	Cluster-8728.154597
GO:0016531	copper chaperone activity	molecular_function	0.20108	1	1	1301	18	106734	Cluster-8728.154597
GO:0005853	eukaryotic translation elongation factor 1 complex	cellular_component	0.20189	1	1	1301	21	106734	Cluster-8728.102874
GO:0009445	putrescine metabolic process	biological_process	0.20212	1	1	1301	16	106734	Cluster-8728.27925
GO:0009446	putrescine biosynthetic process	biological_process	0.20212	1	1	1301	16	106734	Cluster-8728.27925
GO:0009620	response to fungus	biological_process	0.20218	1	2	1301	74	106734	Cluster-8728.120572,Cluster-8728.133726
GO:0050832	defense response to fungus	biological_process	0.20218	1	2	1301	74	106734	Cluster-8728.120572,Cluster-8728.133726
GO:0007005	mitochondrion organization	biological_process	0.20303	1	10	1301	561	106734	Cluster-8728.79202,Cluster-8728.121088,Cluster-8728.99900,Cluster-8728.92941,Cluster-8728.109150,Cluster-8728.120639,Cluster-8728.37807,Cluster-8728.89822,Cluster-8728.137885,Cluster-8728.55796
GO:0008193	tRNA guanylyltransferase activity	molecular_function	0.20376	1	1	1301	18	106734	Cluster-8728.98890
GO:0008009	chemokine activity	molecular_function	0.20383	1	1	1301	19	106734	Cluster-8728.20779
GO:0042379	chemokine receptor binding	molecular_function	0.20383	1	1	1301	19	106734	Cluster-8728.20779
GO:0070271	protein complex biogenesis	biological_process	0.20562	1	29	1301	1892	106734	Cluster-8728.100854,Cluster-8728.50372,Cluster-8728.56388,Cluster-8728.95950,Cluster-8728.100852,Cluster-8728.89822,Cluster-8728.75338,Cluster-8728.102431,Cluster-8728.90372,Cluster-8728.127315,Cluster-8728.98890,Cluster-8728.91241,Cluster-8728.63880,Cluster-8728.82814,Cluster-8728.137885,Cluster-8728.100166,Cluster-8728.79202,Cluster-8728.119680,Cluster-8728.95604,Cluster-8728.141037,Cluster-872…
GO:0030880	RNA polymerase complex	cellular_component	0.2071	1	14	1301	845	106734	Cluster-8728.85526,Cluster-8728.94571,Cluster-8728.127315,Cluster-8728.85059,Cluster-8728.105728,Cluster-8728.172171,Cluster-8728.111665,Cluster-8728.104545,Cluster-8728.94564,Cluster-8728.99237,Cluster-8728.143838,Cluster-8728.94563,Cluster-8728.99649,Cluster-8728.109146
GO:0044413	avoidance of host defenses	biological_process	0.20796	1	3	1301	117	106734	Cluster-8728.86833,Cluster-8728.135777,Cluster-8728.88927
GO:0044415	evasion or tolerance of host defenses	biological_process	0.20796	1	3	1301	117	106734	Cluster-8728.86833,Cluster-8728.135777,Cluster-8728.88927
GO:0051832	avoidance of defenses of other organism involved in symbiotic interaction	biological_process	0.20796	1	3	1301	117	106734	Cluster-8728.86833,Cluster-8728.135777,Cluster-8728.88927
GO:0051834	evasion or tolerance of defenses of other organism involved in symbiotic interaction	biological_process	0.20796	1	3	1301	117	106734	Cluster-8728.88927,Cluster-8728.135777,Cluster-8728.86833
GO:0052173	response to defenses of other organism involved in symbiotic interaction	biological_process	0.20796	1	3	1301	117	106734	Cluster-8728.88927,Cluster-8728.135777,Cluster-8728.86833
GO:0052200	response to host defenses	biological_process	0.20796	1	3	1301	117	106734	Cluster-8728.86833,Cluster-8728.88927,Cluster-8728.135777
GO:0075136	response to host	biological_process	0.20796	1	3	1301	117	106734	Cluster-8728.135777,Cluster-8728.88927,Cluster-8728.86833
GO:0044445	cytosolic part	cellular_component	0.20842	1	6	1301	365	106734	Cluster-8728.84618,Cluster-8728.105225,Cluster-8728.158738,Cluster-8728.40011,Cluster-8728.91738,Cluster-8728.139764
GO:0006909	phagocytosis	biological_process	0.20949	1	1	1301	17	106734	Cluster-8728.45374
GO:0030100	regulation of endocytosis	biological_process	0.20949	1	1	1301	17	106734	Cluster-8728.45374
GO:0045806	negative regulation of endocytosis	biological_process	0.20949	1	1	1301	17	106734	Cluster-8728.45374
GO:0050764	regulation of phagocytosis	biological_process	0.20949	1	1	1301	17	106734	Cluster-8728.45374
GO:0050765	negative regulation of phagocytosis	biological_process	0.20949	1	1	1301	17	106734	Cluster-8728.45374
GO:0006119	oxidative phosphorylation	biological_process	0.20955	1	17	1301	1077	106734	Cluster-8728.91790,Cluster-8728.95494,Cluster-8728.120328,Cluster-8728.59414,Cluster-8728.120109,Cluster-8728.86230,Cluster-8728.93058,Cluster-8728.96759,Cluster-8728.110297,Cluster-8728.70301,Cluster-8728.51039,Cluster-8728.86214,Cluster-8728.95490,Cluster-8728.159533,Cluster-8728.120108,Cluster-8728.86212,Cluster-8728.86228
GO:0044429	mitochondrial part	cellular_component	0.21026	1	22	1301	1462	106734	Cluster-8728.96759,Cluster-8728.93058,Cluster-8728.14351,Cluster-8728.91790,Cluster-8728.115635,Cluster-8728.154597,Cluster-8728.59414,Cluster-8728.113933,Cluster-8728.57721,Cluster-8728.55796,Cluster-8728.130197,Cluster-8728.92908,Cluster-8728.95718,Cluster-8728.30329,Cluster-8728.110297,Cluster-8728.79202,Cluster-8728.105708,Cluster-8728.121088,Cluster-8728.37807,Cluster-8728.99900,Cluster-8728…
GO:0016773	phosphotransferase activity, alcohol group as acceptor	molecular_function	0.21034	1	112	1301	8324	106734	Cluster-8728.120109,Cluster-16399.2,Cluster-8728.71037,Cluster-8728.108527,Cluster-8728.126638,Cluster-8728.103133,Cluster-8728.74138,Cluster-8728.85233,Cluster-8728.131330,Cluster-8728.88871,Cluster-8728.82814,Cluster-8728.108156,Cluster-8728.71944,Cluster-8728.141550,Cluster-8728.96879,Cluster-8728.80179,Cluster-8728.76498,Cluster-8728.158539,Cluster-8728.119385,Cluster-8728.126205,Cluster-8728…
GO:0018342	protein prenylation	biological_process	0.21072	1	2	1301	69	106734	Cluster-8728.97584,Cluster-8728.76696
GO:0097354	prenylation	biological_process	0.21072	1	2	1301	69	106734	Cluster-8728.97584,Cluster-8728.76696
GO:0005743	mitochondrial inner membrane	cellular_component	0.21248	1	13	1301	814	106734	Cluster-8728.57721,Cluster-8728.130197,Cluster-8728.95718,Cluster-8728.14351,Cluster-8728.92908,Cluster-8728.96759,Cluster-8728.91790,Cluster-8728.30329,Cluster-8728.110297,Cluster-8728.105708,Cluster-8728.116311,Cluster-8728.77044,Cluster-8728.99900
GO:0005578	proteinaceous extracellular matrix	cellular_component	0.21257	1	7	1301	383	106734	Cluster-8728.76036,Cluster-8728.138234,Cluster-8728.119385,Cluster-8728.96609,Cluster-8728.85233,Cluster-8728.96176,Cluster-8728.116089
GO:0008318	protein prenyltransferase activity	molecular_function	0.21258	1	2	1301	70	106734	Cluster-8728.76696,Cluster-8728.97584
GO:0010181	FMN binding	molecular_function	0.21271	1	4	1301	184	106734	Cluster-8728.76696,Cluster-8728.97584,Cluster-8728.90920,Cluster-8728.129901
GO:0010970	microtubule-based transport	biological_process	0.21285	1	1	1301	18	106734	Cluster-8728.96240
GO:0030705	cytoskeleton-dependent intracellular transport	biological_process	0.21285	1	1	1301	18	106734	Cluster-8728.96240
GO:0042073	intraciliary transport	biological_process	0.21285	1	1	1301	18	106734	Cluster-8728.96240
GO:0043085	positive regulation of catalytic activity	biological_process	0.21364	1	3	1301	128	106734	Cluster-8728.102117,Cluster-8728.75982,Cluster-8728.46503
GO:0010167	response to nitrate	biological_process	0.21379	1	1	1301	19	106734	Cluster-8728.64175
GO:0015706	nitrate transport	biological_process	0.21379	1	1	1301	19	106734	Cluster-8728.64175
GO:0044003	modification by symbiont of host morphology or physiology	biological_process	0.21443	1	8	1301	440	106734	Cluster-8728.92237,Cluster-8728.70542,Cluster-8728.112505,Cluster-8728.90107,Cluster-8728.70549,Cluster-8728.88927,Cluster-8728.86833,Cluster-8728.70544
GO:0006284	base-excision repair	biological_process	0.21472	1	4	1301	185	106734	Cluster-8728.36443,Cluster-8728.94381,Cluster-29496.0,Cluster-24011.0
GO:0010393	galacturonan metabolic process	biological_process	0.21485	1	1	1301	18	106734	Cluster-8728.108846
GO:0045488	pectin metabolic process	biological_process	0.21485	1	1	1301	18	106734	Cluster-8728.108846
GO:0045490	pectin catabolic process	biological_process	0.21485	1	1	1301	18	106734	Cluster-8728.108846
GO:0008198	ferrous iron binding	molecular_function	0.21534	1	1	1301	26	106734	Cluster-8728.107270
GO:0051817	modification of morphology or physiology of other organism involved in symbiotic interaction	biological_process	0.21638	1	8	1301	441	106734	Cluster-8728.90107,Cluster-8728.70542,Cluster-8728.92237,Cluster-8728.112505,Cluster-8728.70544,Cluster-8728.86833,Cluster-8728.70549,Cluster-8728.88927
GO:0000726	non-recombinational repair	biological_process	0.21664	1	2	1301	69	106734	Cluster-8728.48962,Cluster-8728.48961
GO:0042803	protein homodimerization activity	molecular_function	0.21843	1	9	1301	499	106734	Cluster-8728.51074,Cluster-8728.132546,Cluster-8728.95604,Cluster-8728.44704,Cluster-8728.127376,Cluster-8728.148543,Cluster-8728.120084,Cluster-8728.94227,Cluster-8728.84499
GO:1902911	protein kinase complex	cellular_component	0.2212	1	7	1301	382	106734	Cluster-8728.136050,Cluster-8728.88722,Cluster-8728.33741,Cluster-8728.129671,Cluster-8728.100661,Cluster-8728.96879,Cluster-8728.139204
GO:0004348	glucosylceramidase activity	molecular_function	0.22165	1	1	1301	18	106734	Cluster-8728.108168
GO:0003854	3-beta-hydroxy-delta5-steroid dehydrogenase activity	molecular_function	0.22173	1	7	1301	397	106734	Cluster-8728.118391,Cluster-8728.156806,Cluster-8728.84835,Cluster-8728.15580,Cluster-8728.120566,Cluster-8728.81852,Cluster-8728.97774
GO:0008207	C21-steroid hormone metabolic process	biological_process	0.22173	1	7	1301	397	106734	Cluster-8728.156806,Cluster-8728.118391,Cluster-8728.81852,Cluster-8728.120566,Cluster-8728.97774,Cluster-8728.15580,Cluster-8728.84835
GO:0008209	androgen metabolic process	biological_process	0.22173	1	7	1301	397	106734	Cluster-8728.156806,Cluster-8728.118391,Cluster-8728.120566,Cluster-8728.81852,Cluster-8728.97774,Cluster-8728.84835,Cluster-8728.15580
GO:0008210	estrogen metabolic process	biological_process	0.22173	1	7	1301	397	106734	Cluster-8728.81852,Cluster-8728.120566,Cluster-8728.97774,Cluster-8728.84835,Cluster-8728.15580,Cluster-8728.156806,Cluster-8728.118391
GO:0016229	steroid dehydrogenase activity	molecular_function	0.22173	1	7	1301	397	106734	Cluster-8728.156806,Cluster-8728.118391,Cluster-8728.120566,Cluster-8728.81852,Cluster-8728.97774,Cluster-8728.84835,Cluster-8728.15580
GO:0033764	steroid dehydrogenase activity, acting on the CH-OH group of donors, NAD or NADP as acceptor	molecular_function	0.22173	1	7	1301	397	106734	Cluster-8728.15580,Cluster-8728.84835,Cluster-8728.120566,Cluster-8728.81852,Cluster-8728.97774,Cluster-8728.118391,Cluster-8728.156806
GO:0016849	phosphorus-oxygen lyase activity	molecular_function	0.22644	1	2	1301	68	106734	Cluster-8728.117093,Cluster-8728.89770
GO:0008641	small protein activating enzyme activity	molecular_function	0.2315	1	3	1301	125	106734	Cluster-8728.120418,Cluster-8728.123657,Cluster-8728.96393
GO:0010959	regulation of metal ion transport	biological_process	0.23258	1	2	1301	76	106734	Cluster-8728.81387,Cluster-8728.100661
GO:0005829	cytosol	cellular_component	0.23295	1	6	1301	382	106734	Cluster-8728.158738,Cluster-8728.40011,Cluster-8728.91738,Cluster-8728.139764,Cluster-8728.84618,Cluster-8728.105225
GO:0016748	succinyltransferase activity	molecular_function	0.23467	1	1	1301	22	106734	Cluster-8728.46231
GO:0035821	modification of morphology or physiology of other organism	biological_process	0.23495	1	8	1301	454	106734	Cluster-8728.70549,Cluster-8728.88927,Cluster-8728.86833,Cluster-8728.70544,Cluster-8728.70542,Cluster-8728.92237,Cluster-8728.112505,Cluster-8728.90107
GO:0006694	steroid biosynthetic process	biological_process	0.23628	1	12	1301	746	106734	Cluster-8728.81852,Cluster-8728.97774,Cluster-8728.106104,Cluster-8728.156806,Cluster-8728.118391,Cluster-8728.76080,Cluster-8728.106103,Cluster-8728.120566,Cluster-8728.25663,Cluster-8728.15580,Cluster-8728.84835,Cluster-8728.12741
GO:0004565	beta-galactosidase activity	molecular_function	0.23681	1	3	1301	129	106734	Cluster-8728.52803,Cluster-8728.112496,Cluster-8728.119680
GO:0009341	beta-galactosidase complex	cellular_component	0.23681	1	3	1301	129	106734	Cluster-8728.119680,Cluster-8728.52803,Cluster-8728.112496
GO:0051259	protein oligomerization	biological_process	0.23738	1	7	1301	372	106734	Cluster-8728.94227,Cluster-8728.55796,Cluster-8728.100852,Cluster-8728.90553,Cluster-8728.95604,Cluster-8728.100854,Cluster-8728.79202
GO:0019104	DNA N-glycosylase activity	molecular_function	0.23884	1	2	1301	76	106734	Cluster-8728.36443,Cluster-24011.0
GO:0031423	hexon binding	molecular_function	0.24056	1	1	1301	21	106734	Cluster-8728.115673
GO:0043234	protein complex	cellular_component	0.24175	1	230	1301	17256	106734	Cluster-8728.119680,Cluster-8728.139204,Cluster-8728.92563,Cluster-8728.91024,Cluster-8728.52832,Cluster-8728.84634,Cluster-8728.103741,Cluster-8728.62809,Cluster-8728.98554,Cluster-8728.102874,Cluster-8728.95131,Cluster-8728.97518,Cluster-8728.130227,Cluster-8728.111665,Cluster-8728.40011,Cluster-8728.38250,Cluster-8728.115183,Cluster-8728.93246,Cluster-8728.106136,Cluster-8728.99108,Cluster-872…
GO:0006302	double-strand break repair	biological_process	0.24252	1	4	1301	195	106734	Cluster-8728.81940,Cluster-8728.48961,Cluster-8728.48962,Cluster-8728.89126
GO:0015936	coenzyme A metabolic process	biological_process	0.24255	1	3	1301	140	106734	Cluster-8728.106104,Cluster-8728.106103,Cluster-8728.76080
GO:0071107	response to parathyroid hormone	biological_process	0.24299	1	1	1301	22	106734	Cluster-8728.84684
GO:0046537	2,3-bisphosphoglycerate-independent phosphoglycerate mutase activity	molecular_function	0.24339	1	1	1301	22	106734	Cluster-8728.69983
GO:0044242	cellular lipid catabolic process	biological_process	0.24483	1	5	1301	270	106734	Cluster-8728.66972,Cluster-8728.57885,Cluster-8728.66966,Cluster-8728.124558,Cluster-8728.82814
GO:0019866	organelle inner membrane	cellular_component	0.24543	1	13	1301	841	106734	Cluster-8728.105708,Cluster-8728.30329,Cluster-8728.110297,Cluster-8728.91790,Cluster-8728.99900,Cluster-8728.116311,Cluster-8728.77044,Cluster-8728.57721,Cluster-8728.96759,Cluster-8728.95718,Cluster-8728.92908,Cluster-8728.14351,Cluster-8728.130197
GO:0008121	ubiquinol-cytochrome-c reductase activity	molecular_function	0.24687	1	3	1301	137	106734	Cluster-8728.120109,Cluster-8728.120108,Cluster-8728.91790
GO:0016681	oxidoreductase activity, acting on diphenols and related substances as donors, cytochrome as acceptor	molecular_function	0.24687	1	3	1301	137	106734	Cluster-8728.120109,Cluster-8728.120108,Cluster-8728.91790
GO:0007129	synapsis	biological_process	0.2469	1	2	1301	68	106734	Cluster-8728.136702,Cluster-8728.49553
GO:0007130	synaptonemal complex assembly	biological_process	0.2469	1	2	1301	68	106734	Cluster-8728.49553,Cluster-8728.136702
GO:0045143	homologous chromosome segregation	biological_process	0.2469	1	2	1301	68	106734	Cluster-8728.49553,Cluster-8728.136702
GO:0070192	chromosome organization involved in meiosis	biological_process	0.2469	1	2	1301	68	106734	Cluster-8728.136702,Cluster-8728.49553
GO:0070193	synaptonemal complex organization	biological_process	0.2469	1	2	1301	68	106734	Cluster-8728.49553,Cluster-8728.136702
GO:0009082	branched-chain amino acid biosynthetic process	biological_process	0.24711	1	3	1301	145	106734	Cluster-8728.120314,Cluster-8728.98425,Cluster-8728.120320
GO:0044703	multi-organism reproductive process	biological_process	0.24898	1	11	1301	687	106734	Cluster-8728.113909,Cluster-8728.96574,Cluster-8728.57650,Cluster-8728.102246,Cluster-8728.73397,Cluster-8728.114921,Cluster-8728.116311,Cluster-8728.49239,Cluster-8728.96578,Cluster-8728.61224,Cluster-8728.94624
GO:0006012	galactose metabolic process	biological_process	0.24921	1	6	1301	332	106734	Cluster-8728.74268,Cluster-8728.112496,Cluster-8728.52803,Cluster-8728.119680,Cluster-8728.49385,Cluster-8728.136495
GO:0009522	photosystem I	cellular_component	0.24978	1	4	1301	205	106734	Cluster-8728.91024,Cluster-8728.100193,Cluster-8728.100156,Cluster-8728.114879
GO:0005126	cytokine receptor binding	molecular_function	0.2502	1	4	1301	199	106734	Cluster-8728.96252,Cluster-8728.82814,Cluster-8728.20779,Cluster-8728.98024
GO:0070402	NADPH binding	molecular_function	0.25021	1	1	1301	23	106734	Cluster-8728.68303
GO:0016832	aldehyde-lyase activity	molecular_function	0.25237	1	2	1301	84	106734	Cluster-8728.118853,Cluster-8728.123657
GO:0008202	steroid metabolic process	biological_process	0.25241	1	12	1301	757	106734	Cluster-8728.156806,Cluster-8728.118391,Cluster-8728.81852,Cluster-8728.97774,Cluster-8728.106104,Cluster-8728.12741,Cluster-8728.76080,Cluster-8728.25663,Cluster-8728.120566,Cluster-8728.106103,Cluster-8728.84835,Cluster-8728.15580
GO:0042168	heme metabolic process	biological_process	0.25266	1	5	1301	260	106734	Cluster-8728.96393,Cluster-8728.86233,Cluster-8728.135969,Cluster-8728.118726,Cluster-8728.114885
GO:0005758	mitochondrial intermembrane space	cellular_component	0.25555	1	1	1301	24	106734	Cluster-8728.154597
GO:0031970	organelle envelope lumen	cellular_component	0.25555	1	1	1301	24	106734	Cluster-8728.154597
GO:0016161	beta-amylase activity	molecular_function	0.25588	1	2	1301	78	106734	Cluster-8728.97601,Cluster-8728.133112
GO:0006633	fatty acid biosynthetic process	biological_process	0.25674	1	9	1301	564	106734	Cluster-8728.118391,Cluster-8728.121117,Cluster-8728.40011,Cluster-8728.84618,Cluster-8728.105225,Cluster-8728.139764,Cluster-8728.93493,Cluster-8728.96393,Cluster-8728.91738
GO:0072686	mitotic spindle	cellular_component	0.25696	1	5	1301	265	106734	Cluster-8728.73302,Cluster-8728.95207,Cluster-8728.103741,Cluster-8728.31323,Cluster-8728.112552
GO:0043248	proteasome assembly	biological_process	0.25853	1	2	1301	71	106734	Cluster-8728.141037,Cluster-8728.50372
GO:0005134	interleukin-2 receptor binding	molecular_function	0.25865	1	1	1301	22	106734	Cluster-8728.98024
GO:0005893	interleukin-2 receptor complex	cellular_component	0.25865	1	1	1301	22	106734	Cluster-8728.98024
GO:0004222	metalloendopeptidase activity	molecular_function	0.25877	1	10	1301	601	106734	Cluster-8728.92116,Cluster-8728.86132,Cluster-8728.114921,Cluster-8728.93493,Cluster-8728.117540,Cluster-8728.20779,Cluster-8728.120572,Cluster-8728.125572,Cluster-8728.112238,Cluster-8728.50149
GO:0009426	bacterial-type flagellum basal body, distal rod	cellular_component	0.25917	1	1	1301	29	106734	Cluster-8728.118003
GO:0009427	bacterial-type flagellum basal body, distal rod, L ring	cellular_component	0.25917	1	1	1301	29	106734	Cluster-8728.118003
GO:0030694	bacterial-type flagellum basal body, rod	cellular_component	0.25917	1	1	1301	29	106734	Cluster-8728.118003
GO:0051252	regulation of RNA metabolic process	biological_process	0.26015	1	122	1301	9066	106734	Cluster-8728.100852,Cluster-8728.49553,Cluster-8728.62809,Cluster-8728.92583,Cluster-8728.107186,Cluster-8728.93218,Cluster-8728.97518,Cluster-8728.148543,Cluster-8728.38250,Cluster-8728.63638,Cluster-8728.129695,Cluster-8728.127315,Cluster-8728.97255,Cluster-8728.136702,Cluster-8728.109150,Cluster-8728.89949,Cluster-8728.139204,Cluster-8728.54966,Cluster-8728.31827,Cluster-8728.91767,Cluster-872…
GO:0071203	WASH complex	cellular_component	0.26107	1	2	1301	76	106734	Cluster-8728.99567,Cluster-8728.91404
GO:0007127	meiosis I	biological_process	0.26197	1	3	1301	131	106734	Cluster-8728.136702,Cluster-8728.114839,Cluster-8728.49553
GO:0000272	polysaccharide catabolic process	biological_process	0.26609	1	3	1301	141	106734	Cluster-8728.133112,Cluster-8728.108846,Cluster-8728.97601
GO:0002376	immune system process	biological_process	0.26689	1	15	1301	967	106734	Cluster-8728.98059,Cluster-8728.95604,Cluster-8728.20779,Cluster-8728.100125,Cluster-8728.96252,Cluster-8728.55595,Cluster-8728.43678,Cluster-8728.98024,Cluster-8728.82710,Cluster-8728.148543,Cluster-8728.120084,Cluster-8728.82814,Cluster-8728.75338,Cluster-8728.86833,Cluster-8728.88927
GO:0000288	nuclear-transcribed mRNA catabolic process, deadenylation-dependent decay	biological_process	0.26743	1	1	1301	26	106734	Cluster-8728.102117
GO:0000290	deadenylation-dependent decapping of nuclear-transcribed mRNA	biological_process	0.26743	1	1	1301	26	106734	Cluster-8728.102117
GO:0004832	valine-tRNA ligase activity	molecular_function	0.2677	1	1	1301	24	106734	Cluster-8728.98425
GO:0006438	valyl-tRNA aminoacylation	biological_process	0.2677	1	1	1301	24	106734	Cluster-8728.98425
GO:0006024	glycosaminoglycan biosynthetic process	biological_process	0.26927	1	5	1301	270	106734	Cluster-8728.109681,Cluster-8728.123553,Cluster-8728.52612,Cluster-8728.96123,Cluster-8728.90465
GO:0004435	phosphatidylinositol phospholipase C activity	molecular_function	0.26953	1	2	1301	83	106734	Cluster-8728.57885,Cluster-8728.124558
GO:0006638	neutral lipid metabolic process	biological_process	0.26953	1	2	1301	83	106734	Cluster-8728.124558,Cluster-8728.57885
GO:0006639	acylglycerol metabolic process	biological_process	0.26953	1	2	1301	83	106734	Cluster-8728.124558,Cluster-8728.57885
GO:0046339	diacylglycerol metabolic process	biological_process	0.26953	1	2	1301	83	106734	Cluster-8728.57885,Cluster-8728.124558
GO:0044093	positive regulation of molecular function	biological_process	0.26984	1	3	1301	145	106734	Cluster-8728.102117,Cluster-8728.75982,Cluster-8728.46503
GO:0004629	phospholipase C activity	molecular_function	0.27217	1	2	1301	84	106734	Cluster-8728.57885,Cluster-8728.124558
GO:0004800	thyroxine 5'-deiodinase activity	molecular_function	0.2736	1	1	1301	24	106734	Cluster-8728.93986
GO:0002683	negative regulation of immune system process	biological_process	0.27423	1	2	1301	76	106734	Cluster-8728.88927,Cluster-8728.86833
GO:0002698	negative regulation of immune effector process	biological_process	0.27423	1	2	1301	76	106734	Cluster-8728.88927,Cluster-8728.86833
GO:0002832	negative regulation of response to biotic stimulus	biological_process	0.27423	1	2	1301	76	106734	Cluster-8728.88927,Cluster-8728.86833
GO:0030683	evasion or tolerance by virus of host immune response	biological_process	0.27423	1	2	1301	76	106734	Cluster-8728.88927,Cluster-8728.86833
GO:0043901	negative regulation of multi-organism process	biological_process	0.27423	1	2	1301	76	106734	Cluster-8728.86833,Cluster-8728.88927
GO:0050687	negative regulation of defense response to virus	biological_process	0.27423	1	2	1301	76	106734	Cluster-8728.88927,Cluster-8728.86833
GO:0003743	translation initiation factor activity	molecular_function	0.27525	1	6	1301	354	106734	Cluster-8728.53896,Cluster-8728.85457,Cluster-8728.92031,Cluster-8728.102710,Cluster-8728.85112,Cluster-8728.49759
GO:0051920	peroxiredoxin activity	molecular_function	0.27535	1	1	1301	27	106734	Cluster-8728.93827
GO:0006027	glycosaminoglycan catabolic process	biological_process	0.27544	1	3	1301	141	106734	Cluster-8728.119680,Cluster-8728.52803,Cluster-8728.112496
GO:0030254	protein secretion by the type III secretion system	biological_process	0.27665	1	1	1301	25	106734	Cluster-8728.37404
GO:0030257	type III protein secretion system complex	cellular_component	0.27665	1	1	1301	25	106734	Cluster-8728.37404
GO:0044430	cytoskeletal part	cellular_component	0.27706	1	35	1301	2432	106734	Cluster-8728.102431,Cluster-8728.127376,Cluster-8728.120084,Cluster-8728.84499,Cluster-8728.56388,Cluster-8728.55595,Cluster-8728.112552,Cluster-8728.53896,Cluster-8728.91738,Cluster-8728.59281,Cluster-8728.57366,Cluster-8728.122295,Cluster-8728.52286,Cluster-8728.87002,Cluster-8728.94227,Cluster-8728.79202,Cluster-8728.106090,Cluster-8728.76762,Cluster-8728.158738,Cluster-8728.44704,Cluster-8728…
GO:0043565	sequence-specific DNA binding	molecular_function	0.27734	1	31	1301	2183	106734	Cluster-8728.95604,Cluster-8728.51074,Cluster-8728.79202,Cluster-8728.30329,Cluster-8728.54966,Cluster-8728.129180,Cluster-8728.159983,Cluster-8728.92586,Cluster-8728.58947,Cluster-8728.89718,Cluster-8728.136701,Cluster-8728.94144,Cluster-8728.89386,Cluster-8728.92590,Cluster-8728.49553,Cluster-8728.62809,Cluster-8728.92583,Cluster-8728.99654,Cluster-8728.99170,Cluster-8728.71120,Cluster-8728.867…
GO:0019370	leukotriene biosynthetic process	biological_process	0.27825	1	1	1301	25	106734	Cluster-8728.93493
GO:0046456	icosanoid biosynthetic process	biological_process	0.27825	1	1	1301	25	106734	Cluster-8728.93493
GO:1901570	fatty acid derivative biosynthetic process	biological_process	0.27825	1	1	1301	25	106734	Cluster-8728.93493
GO:0019748	secondary metabolic process	biological_process	0.27837	1	5	1301	271	106734	Cluster-8728.88312,Cluster-8728.37850,Cluster-8728.82710,Cluster-8728.100125,Cluster-8728.122709
GO:0008289	lipid binding	molecular_function	0.27841	1	14	1301	913	106734	Cluster-8728.83596,Cluster-8728.86763,Cluster-8728.86132,Cluster-8728.113792,Cluster-8728.83681,Cluster-8728.55441,Cluster-8728.61875,Cluster-8728.128102,Cluster-8728.158738,Cluster-8728.94336,Cluster-8728.21090,Cluster-8728.94339,Cluster-8728.98893,Cluster-8728.58378
GO:0031348	negative regulation of defense response	biological_process	0.27867	1	2	1301	77	106734	Cluster-8728.88927,Cluster-8728.86833
GO:0000012	single strand break repair	biological_process	0.27934	1	1	1301	21	106734	Cluster-8728.60292
GO:0006687	glycosphingolipid metabolic process	biological_process	0.28013	1	5	1301	270	106734	Cluster-8728.112496,Cluster-8728.108168,Cluster-8728.52803,Cluster-8728.119680,Cluster-8728.37404
GO:0030145	manganese ion binding	molecular_function	0.28357	1	3	1301	144	106734	Cluster-8728.81804,Cluster-8728.80853,Cluster-8728.139609
GO:0033644	host cell membrane	cellular_component	0.28439	1	4	1301	211	106734	Cluster-8728.78193,Cluster-8728.117540,Cluster-8728.86833,Cluster-8728.88927
GO:0001076	transcription factor activity, RNA polymerase II transcription factor binding	molecular_function	0.28472	1	8	1301	484	106734	Cluster-8728.139204,Cluster-8728.129671,Cluster-8728.16551,Cluster-8728.136050,Cluster-8728.115356,Cluster-8728.91767,Cluster-8728.46029,Cluster-8728.91344
GO:0001104	RNA polymerase II transcription cofactor activity	molecular_function	0.28472	1	8	1301	484	106734	Cluster-8728.91344,Cluster-8728.46029,Cluster-8728.91767,Cluster-8728.115356,Cluster-8728.136050,Cluster-8728.16551,Cluster-8728.129671,Cluster-8728.139204
GO:0034754	cellular hormone metabolic process	biological_process	0.2855	1	7	1301	430	106734	Cluster-8728.156806,Cluster-8728.118391,Cluster-8728.97774,Cluster-8728.81852,Cluster-8728.120566,Cluster-8728.15580,Cluster-8728.84835
GO:0042445	hormone metabolic process	biological_process	0.2855	1	7	1301	430	106734	Cluster-8728.97774,Cluster-8728.81852,Cluster-8728.120566,Cluster-8728.15580,Cluster-8728.84835,Cluster-8728.156806,Cluster-8728.118391
GO:0009274	peptidoglycan-based cell wall	cellular_component	0.28627	1	1	1301	25	106734	Cluster-8728.121837
GO:0009276	Gram-negative-bacterium-type cell wall	cellular_component	0.28627	1	1	1301	25	106734	Cluster-8728.121837
GO:0006636	unsaturated fatty acid biosynthetic process	biological_process	0.2869	1	1	1301	26	106734	Cluster-8728.93493
GO:0019219	regulation of nucleobase-containing compound metabolic process	biological_process	0.28732	1	123	1301	9205	106734	Cluster-8728.129695,Cluster-8728.148543,Cluster-8728.63638,Cluster-8728.38250,Cluster-8728.97255,Cluster-8728.136702,Cluster-8728.127315,Cluster-8728.92583,Cluster-8728.100852,Cluster-8728.62809,Cluster-8728.49553,Cluster-8728.93218,Cluster-8728.107186,Cluster-8728.97518,Cluster-8728.91767,Cluster-8728.108496,Cluster-8728.105298,Cluster-8728.58947,Cluster-8728.121669,Cluster-8728.89949,Cluster-87…
GO:0042720	mitochondrial inner membrane peptidase complex	cellular_component	0.28868	1	1	1301	25	106734	Cluster-8728.14351
GO:0010817	regulation of hormone levels	biological_process	0.28873	1	7	1301	432	106734	Cluster-8728.97774,Cluster-8728.81852,Cluster-8728.120566,Cluster-8728.84835,Cluster-8728.15580,Cluster-8728.156806,Cluster-8728.118391
GO:0003746	translation elongation factor activity	molecular_function	0.28987	1	3	1301	165	106734	Cluster-8728.102874,Cluster-8728.102642,Cluster-8728.98059
GO:0006779	porphyrin-containing compound biosynthetic process	biological_process	0.29054	1	6	1301	349	106734	Cluster-8728.158738,Cluster-8728.96393,Cluster-8728.135969,Cluster-8728.86233,Cluster-8728.118726,Cluster-8728.114885
GO:0009001	serine O-acetyltransferase activity	molecular_function	0.2925	1	1	1301	27	106734	Cluster-8728.93057
GO:0016412	serine O-acyltransferase activity	molecular_function	0.2925	1	1	1301	27	106734	Cluster-8728.93057
GO:0065004	protein-DNA complex assembly	biological_process	0.29275	1	6	1301	362	106734	Cluster-8728.90372,Cluster-8728.88251,Cluster-8728.91241,Cluster-8728.94227,Cluster-8728.63880,Cluster-8728.100962
GO:0071824	protein-DNA complex subunit organization	biological_process	0.29275	1	6	1301	362	106734	Cluster-8728.100962,Cluster-8728.63880,Cluster-8728.94227,Cluster-8728.88251,Cluster-8728.91241,Cluster-8728.90372
GO:0005313	L-glutamate transmembrane transporter activity	molecular_function	0.29359	1	1	1301	28	106734	Cluster-8728.117027
GO:0015172	acidic amino acid transmembrane transporter activity	molecular_function	0.29359	1	1	1301	28	106734	Cluster-8728.117027
GO:0015501	glutamate:sodium symporter activity	molecular_function	0.29359	1	1	1301	28	106734	Cluster-8728.117027
GO:0015800	acidic amino acid transport	biological_process	0.29359	1	1	1301	28	106734	Cluster-8728.117027
GO:0015807	L-amino acid transport	biological_process	0.29359	1	1	1301	28	106734	Cluster-8728.117027
GO:0015813	L-glutamate transport	biological_process	0.29359	1	1	1301	28	106734	Cluster-8728.117027
GO:0007249	I-kappaB kinase/NF-kappaB signaling	biological_process	0.29371	1	1	1301	27	106734	Cluster-8728.101698
GO:0043122	regulation of I-kappaB kinase/NF-kappaB signaling	biological_process	0.29371	1	1	1301	27	106734	Cluster-8728.101698
GO:0043123	positive regulation of I-kappaB kinase/NF-kappaB signaling	biological_process	0.29371	1	1	1301	27	106734	Cluster-8728.101698
GO:0016878	acid-thiol ligase activity	molecular_function	0.29401	1	1	1301	27	106734	Cluster-8728.102521
GO:0019354	siroheme biosynthetic process	biological_process	0.29404	1	3	1301	145	106734	Cluster-8728.135969,Cluster-8728.86233,Cluster-8728.96393
GO:0043115	precorrin-2 dehydrogenase activity	molecular_function	0.29404	1	3	1301	145	106734	Cluster-8728.96393,Cluster-8728.135969,Cluster-8728.86233
GO:0046156	siroheme metabolic process	biological_process	0.29404	1	3	1301	145	106734	Cluster-8728.86233,Cluster-8728.135969,Cluster-8728.96393
GO:0017038	protein import	biological_process	0.29461	1	10	1301	615	106734	Cluster-8728.37807,Cluster-8728.99900,Cluster-8728.158738,Cluster-8728.25015,Cluster-8728.95604,Cluster-8728.92583,Cluster-8728.79202,Cluster-8728.121088,Cluster-8728.94227,Cluster-8728.120084
GO:0008455	alpha-1,6-mannosylglycoprotein 2-beta-N-acetylglucosaminyltransferase activity	molecular_function	0.29479	1	1	1301	26	106734	Cluster-8728.28150
GO:0051726	regulation of cell cycle	biological_process	0.2948	1	8	1301	490	106734	Cluster-8728.92356,Cluster-8728.95743,Cluster-8728.91245,Cluster-8728.94629,Cluster-8728.16551,Cluster-8728.144417,Cluster-8728.106060,Cluster-8728.76065
GO:0016558	protein import into peroxisome matrix	biological_process	0.29603	1	1	1301	27	106734	Cluster-8728.25015
GO:0016560	protein import into peroxisome matrix, docking	biological_process	0.29603	1	1	1301	27	106734	Cluster-8728.25015
GO:0022615	protein to membrane docking	biological_process	0.29603	1	1	1301	27	106734	Cluster-8728.25015
GO:0005261	cation channel activity	molecular_function	0.29747	1	10	1301	640	106734	Cluster-8728.89259,Cluster-8728.104669,Cluster-8728.77057,Cluster-8728.127315,Cluster-8728.106136,Cluster-8728.117540,Cluster-8728.83388,Cluster-8728.66029,Cluster-8728.100572,Cluster-8728.104668
GO:0030150	protein import into mitochondrial matrix	biological_process	0.29783	1	2	1301	88	106734	Cluster-8728.121088,Cluster-8728.99900
GO:0016592	mediator complex	cellular_component	0.29808	1	8	1301	492	106734	Cluster-8728.136050,Cluster-8728.139204,Cluster-8728.129671,Cluster-8728.16551,Cluster-8728.91767,Cluster-8728.46029,Cluster-8728.91344,Cluster-8728.115356
GO:0009605	response to external stimulus	biological_process	0.29923	1	21	1301	1440	106734	Cluster-8728.55595,Cluster-8728.117540,Cluster-8728.121837,Cluster-8728.133726,Cluster-8728.136086,Cluster-8728.99118,Cluster-8728.88927,Cluster-8728.98966,Cluster-8728.75338,Cluster-8728.120572,Cluster-8728.148543,Cluster-8728.120084,Cluster-8728.105506,Cluster-8728.78734,Cluster-8728.135777,Cluster-8728.87406,Cluster-8728.20779,Cluster-8728.95604,Cluster-8728.86833,Cluster-8728.52286,Cluster-87…
GO:0044711	single-organism biosynthetic process	biological_process	0.29959	1	105	1301	7958	106734	Cluster-8728.84835,Cluster-8728.70393,Cluster-8728.99118,Cluster-8728.93844,Cluster-8728.120320,Cluster-8728.93986,Cluster-8728.12741,Cluster-8728.117093,Cluster-8728.78453,Cluster-8728.40011,Cluster-8728.52612,Cluster-8728.127315,Cluster-8728.94381,Cluster-8728.114885,Cluster-8728.75982,Cluster-8728.28150,Cluster-8728.120314,Cluster-8728.90593,Cluster-8728.70301,Cluster-8728.76080,Cluster-8728.1…
GO:0051171	regulation of nitrogen compound metabolic process	biological_process	0.29986	1	135	1301	10140	106734	Cluster-8728.91344,Cluster-8728.114839,Cluster-8728.120581,Cluster-8728.104896,Cluster-8728.85696,Cluster-8728.98425,Cluster-8728.129328,Cluster-8728.115356,Cluster-8728.95427,Cluster-8728.55796,Cluster-8728.25064,Cluster-8728.97560,Cluster-8728.101265,Cluster-8728.136701,Cluster-8728.95604,Cluster-8728.128102,Cluster-8728.83388,Cluster-8728.33419,Cluster-8728.85457,Cluster-8728.79202,Cluster-872…
GO:0022900	electron transport chain	biological_process	0.30139	1	15	1301	1005	106734	Cluster-8728.51039,Cluster-8728.94537,Cluster-8728.97758,Cluster-8728.70301,Cluster-8728.59414,Cluster-8728.120398,Cluster-8728.91790,Cluster-8728.110297,Cluster-8728.95062,Cluster-8728.120397,Cluster-8728.92908,Cluster-8728.96759,Cluster-8728.93058,Cluster-8728.96808,Cluster-8728.159533
GO:0043269	regulation of ion transport	biological_process	0.30347	1	2	1301	92	106734	Cluster-8728.81387,Cluster-8728.100661
GO:0006023	aminoglycan biosynthetic process	biological_process	0.30512	1	5	1301	285	106734	Cluster-8728.123553,Cluster-8728.52612,Cluster-8728.96123,Cluster-8728.109681,Cluster-8728.90465
GO:0006595	polyamine metabolic process	biological_process	0.30551	1	2	1301	83	106734	Cluster-8728.95743,Cluster-8728.27925
GO:0006596	polyamine biosynthetic process	biological_process	0.30551	1	2	1301	83	106734	Cluster-8728.27925,Cluster-8728.95743
GO:0016538	cyclin-dependent protein serine/threonine kinase regulator activity	molecular_function	0.30649	1	2	1301	85	106734	Cluster-8728.76065,Cluster-8728.118572
GO:0006446	regulation of translational initiation	biological_process	0.30669	1	6	1301	367	106734	Cluster-8728.102710,Cluster-8728.85457,Cluster-8728.92031,Cluster-8728.85112,Cluster-8728.49759,Cluster-8728.53896
GO:0005739	mitochondrion	cellular_component	0.30844	1	30	1301	2155	106734	Cluster-8728.95718,Cluster-8728.92908,Cluster-8728.130197,Cluster-8728.55796,Cluster-8728.57721,Cluster-8728.113933,Cluster-8728.70301,Cluster-8728.77044,Cluster-8728.116311,Cluster-8728.99900,Cluster-8728.92941,Cluster-8728.109150,Cluster-8728.120639,Cluster-8728.37807,Cluster-8728.121088,Cluster-8728.79202,Cluster-8728.105708,Cluster-8728.110297,Cluster-8728.30329,Cluster-8728.14351,Cluster-872…
GO:0022836	gated channel activity	molecular_function	0.30929	1	11	1301	698	106734	Cluster-8728.104669,Cluster-8728.89259,Cluster-8728.127315,Cluster-8728.106136,Cluster-8728.143805,Cluster-22089.0,Cluster-8728.83388,Cluster-8728.97697,Cluster-8728.66029,Cluster-8728.100572,Cluster-8728.104668
GO:0016043	cellular component organization	biological_process	0.31006	1	104	1301	7736	106734	Cluster-8728.121088,Cluster-8728.51178,Cluster-8728.95743,Cluster-8728.76696,Cluster-8728.129555,Cluster-8728.120639,Cluster-8728.92941,Cluster-8728.94777,Cluster-8728.72654,Cluster-8728.82710,Cluster-8728.51506,Cluster-8728.124750,Cluster-8728.97764,Cluster-8728.94497,Cluster-8728.112552,Cluster-8728.56388,Cluster-8728.143838,Cluster-8728.117540,Cluster-8728.127376,Cluster-8728.101607,Cluster-87…
GO:0019049	evasion or tolerance of host defenses by virus	biological_process	0.31076	1	2	1301	85	106734	Cluster-8728.86833,Cluster-8728.88927
GO:0008488	gamma-glutamyl carboxylase activity	molecular_function	0.312	1	1	1301	28	106734	Cluster-8728.75529
GO:0017187	peptidyl-glutamic acid carboxylation	biological_process	0.312	1	1	1301	28	106734	Cluster-8728.75529
GO:0018200	peptidyl-glutamic acid modification	biological_process	0.312	1	1	1301	28	106734	Cluster-8728.75529
GO:0018214	protein carboxylation	biological_process	0.312	1	1	1301	28	106734	Cluster-8728.75529
GO:0006120	mitochondrial electron transport, NADH to ubiquinone	biological_process	0.31234	1	5	1301	297	106734	Cluster-8728.110297,Cluster-8728.159533,Cluster-8728.96759,Cluster-8728.51039,Cluster-8728.70301
GO:0008238	exopeptidase activity	molecular_function	0.31342	1	11	1301	725	106734	Cluster-8728.143838,Cluster-8728.85718,Cluster-8728.79830,Cluster-8728.91423,Cluster-8728.117540,Cluster-8728.152137,Cluster-8728.121036,Cluster-8728.124632,Cluster-8728.107005,Cluster-8728.46029,Cluster-8728.73702
GO:0000794	condensed nuclear chromosome	cellular_component	0.31488	1	7	1301	425	106734	Cluster-8728.112552,Cluster-8728.136702,Cluster-8728.49553,Cluster-8728.31323,Cluster-8728.103741,Cluster-8728.95207,Cluster-8728.73302
GO:0006050	mannosamine metabolic process	biological_process	0.31533	1	1	1301	28	106734	Cluster-8728.96818
GO:0006051	N-acetylmannosamine metabolic process	biological_process	0.31533	1	1	1301	28	106734	Cluster-8728.96818
GO:0047465	N-acylglucosamine-6-phosphate 2-epimerase activity	molecular_function	0.31533	1	1	1301	28	106734	Cluster-8728.96818
GO:0019042	viral latency	biological_process	0.3168	1	1	1301	30	106734	Cluster-8728.78193
GO:0004016	adenylate cyclase activity	molecular_function	0.31698	1	1	1301	30	106734	Cluster-8728.117093
GO:0006171	cAMP biosynthetic process	biological_process	0.31698	1	1	1301	30	106734	Cluster-8728.117093
GO:0006801	superoxide metabolic process	biological_process	0.3173	1	2	1301	97	106734	Cluster-8728.96543,Cluster-8728.73850
GO:0010207	photosystem II assembly	biological_process	0.31734	1	1	1301	30	106734	Cluster-8728.82814
GO:0044218	other organism cell membrane	cellular_component	0.31776	1	4	1301	223	106734	Cluster-8728.86833,Cluster-8728.88927,Cluster-8728.117540,Cluster-8728.78193
GO:0044279	other organism membrane	cellular_component	0.31776	1	4	1301	223	106734	Cluster-8728.88927,Cluster-8728.86833,Cluster-8728.78193,Cluster-8728.117540
GO:0006839	mitochondrial transport	biological_process	0.31822	1	4	1301	227	106734	Cluster-8728.121088,Cluster-8728.105708,Cluster-8728.37807,Cluster-8728.99900
GO:0007623	circadian rhythm	biological_process	0.31835	1	1	1301	31	106734	Cluster-8728.120581
GO:0010951	negative regulation of endopeptidase activity	biological_process	0.31899	1	1	1301	34	106734	Cluster-8728.60292
GO:0008135	translation factor activity, RNA binding	molecular_function	0.32067	1	10	1301	674	106734	Cluster-8728.49759,Cluster-8728.102874,Cluster-8728.85112,Cluster-8728.102642,Cluster-8728.124750,Cluster-8728.85457,Cluster-8728.102710,Cluster-8728.92031,Cluster-8728.53896,Cluster-8728.98059
GO:0065003	macromolecular complex assembly	biological_process	0.32203	1	29	1301	2026	106734	Cluster-8728.119680,Cluster-8728.95604,Cluster-8728.141037,Cluster-8728.120639,Cluster-8728.128102,Cluster-8728.109150,Cluster-8728.92941,Cluster-8728.79202,Cluster-8728.100166,Cluster-8728.88251,Cluster-8728.90553,Cluster-8728.94227,Cluster-8728.55796,Cluster-8728.100962,Cluster-8728.95950,Cluster-8728.100852,Cluster-8728.100854,Cluster-8728.56388,Cluster-8728.50372,Cluster-8728.91241,Cluster-87…
GO:0005856	cytoskeleton	cellular_component	0.32347	1	35	1301	2492	106734	Cluster-8728.86962,Cluster-8728.130197,Cluster-8728.119680,Cluster-8728.95207,Cluster-8728.51074,Cluster-8728.148543,Cluster-8728.97618,Cluster-8728.138354,Cluster-8728.75338,Cluster-8728.99481,Cluster-8728.31323,Cluster-8728.103741,Cluster-8728.121783,Cluster-8728.73302,Cluster-8728.92031,Cluster-8728.94227,Cluster-8728.87002,Cluster-8728.57366,Cluster-8728.52286,Cluster-8728.122295,Cluster-8728…
GO:0010466	negative regulation of peptidase activity	biological_process	0.32596	1	1	1301	35	106734	Cluster-8728.60292
GO:0031966	mitochondrial membrane	cellular_component	0.32603	1	19	1301	1348	106734	Cluster-8728.96759,Cluster-8728.14351,Cluster-8728.91790,Cluster-8728.115635,Cluster-8728.55796,Cluster-8728.130197,Cluster-8728.95718,Cluster-8728.92908,Cluster-8728.113933,Cluster-8728.57721,Cluster-8728.37807,Cluster-8728.99900,Cluster-8728.116311,Cluster-8728.77044,Cluster-8728.110297,Cluster-8728.30329,Cluster-8728.105708,Cluster-8728.79202,Cluster-8728.121088
GO:0004506	squalene monooxygenase activity	molecular_function	0.32665	1	2	1301	91	106734	Cluster-8728.12741,Cluster-8728.25663
GO:0005744	mitochondrial inner membrane presequence translocase complex	cellular_component	0.32784	1	1	1301	30	106734	Cluster-8728.99900
GO:0030029	actin filament-based process	biological_process	0.33072	1	5	1301	287	106734	Cluster-8728.109953,Cluster-8728.97764,Cluster-8728.94777,Cluster-8728.101279,Cluster-8728.119680
GO:0030036	actin cytoskeleton organization	biological_process	0.33072	1	5	1301	287	106734	Cluster-8728.119680,Cluster-8728.101279,Cluster-8728.97764,Cluster-8728.94777,Cluster-8728.109953
GO:0045934	negative regulation of nucleobase-containing compound metabolic process	biological_process	0.33105	1	5	1301	291	106734	Cluster-8728.108846,Cluster-8728.93416,Cluster-8728.93057,Cluster-8728.117158,Cluster-8728.44704
GO:0072593	reactive oxygen species metabolic process	biological_process	0.33137	1	2	1301	101	106734	Cluster-8728.73850,Cluster-8728.96543
GO:0022412	cellular process involved in reproduction in multicellular organism	biological_process	0.33239	1	3	1301	167	106734	Cluster-8728.113909,Cluster-8728.94624,Cluster-8728.61224
GO:0015276	ligand-gated ion channel activity	molecular_function	0.33333	1	6	1301	369	106734	Cluster-8728.106136,Cluster-8728.127315,Cluster-8728.97697,Cluster-8728.83388,Cluster-22089.0,Cluster-8728.143805
GO:0022834	ligand-gated channel activity	molecular_function	0.33333	1	6	1301	369	106734	Cluster-22089.0,Cluster-8728.143805,Cluster-8728.106136,Cluster-8728.127315,Cluster-8728.97697,Cluster-8728.83388
GO:0045444	fat cell differentiation	biological_process	0.33398	1	3	1301	160	106734	Cluster-8728.89802,Cluster-8728.118090,Cluster-8728.119473
GO:0008053	mitochondrial fusion	biological_process	0.33409	1	2	1301	92	106734	Cluster-8728.55796,Cluster-8728.79202
GO:0032102	negative regulation of response to external stimulus	biological_process	0.33652	1	2	1301	89	106734	Cluster-8728.88927,Cluster-8728.86833
GO:0098800	inner mitochondrial membrane protein complex	cellular_component	0.33762	1	9	1301	608	106734	Cluster-8728.57721,Cluster-8728.130197,Cluster-8728.95718,Cluster-8728.14351,Cluster-8728.92908,Cluster-8728.30329,Cluster-8728.77044,Cluster-8728.116311,Cluster-8728.99900
GO:0046148	pigment biosynthetic process	biological_process	0.33892	1	8	1301	503	106734	Cluster-8728.25663,Cluster-8728.135969,Cluster-8728.96393,Cluster-8728.158738,Cluster-8728.86233,Cluster-8728.114885,Cluster-8728.118726,Cluster-8728.74803
GO:0055086	nucleobase-containing small molecule metabolic process	biological_process	0.33994	1	78	1301	5908	106734	Cluster-8728.97764,Cluster-8728.90470,Cluster-8728.143838,Cluster-8728.78438,Cluster-8728.136495,Cluster-8728.90443,Cluster-8728.146848,Cluster-8728.91757,Cluster-8728.96759,Cluster-8728.76007,Cluster-8728.95921,Cluster-8728.110297,Cluster-8728.97863,Cluster-8728.116311,Cluster-8728.95743,Cluster-8728.86214,Cluster-8728.94777,Cluster-8728.95490,Cluster-8728.121117,Cluster-8728.78448,Cluster-8728.…
GO:0030177	positive regulation of Wnt signaling pathway	biological_process	0.34035	1	1	1301	31	106734	Cluster-8728.102264
GO:0060070	canonical Wnt signaling pathway	biological_process	0.34035	1	1	1301	31	106734	Cluster-8728.102264
GO:0060828	regulation of canonical Wnt signaling pathway	biological_process	0.34035	1	1	1301	31	106734	Cluster-8728.102264
GO:0090263	positive regulation of canonical Wnt signaling pathway	biological_process	0.34035	1	1	1301	31	106734	Cluster-8728.102264
GO:0001101	response to acid chemical	biological_process	0.34057	1	2	1301	100	106734	Cluster-8728.88835,Cluster-8728.64175
GO:0048478	replication fork protection	biological_process	0.34115	1	1	1301	32	106734	Cluster-8728.108846
GO:0005665	DNA-directed RNA polymerase II, core complex	cellular_component	0.34122	1	1	1301	35	106734	Cluster-8728.104545
GO:0032797	SMN complex	cellular_component	0.34168	1	1	1301	31	106734	Cluster-8728.140516
GO:0006448	regulation of translational elongation	biological_process	0.34258	1	3	1301	179	106734	Cluster-8728.98059,Cluster-8728.102874,Cluster-8728.102642
GO:0007017	microtubule-based process	biological_process	0.34333	1	18	1301	1255	106734	Cluster-8728.122295,Cluster-8728.52286,Cluster-8728.130197,Cluster-8728.96240,Cluster-8728.76762,Cluster-8728.51074,Cluster-8728.158738,Cluster-8728.75338,Cluster-8728.138354,Cluster-8728.102431,Cluster-8728.120084,Cluster-8728.97618,Cluster-8728.92031,Cluster-8728.55595,Cluster-8728.56388,Cluster-8728.121783,Cluster-8728.59281,Cluster-8728.53896
GO:0004174	electron-transferring-flavoprotein dehydrogenase activity	molecular_function	0.34377	1	1	1301	32	106734	Cluster-8728.112505
GO:0016649	oxidoreductase activity, acting on the CH-NH group of donors, quinone or similar compound as acceptor	molecular_function	0.34377	1	1	1301	32	106734	Cluster-8728.112505
GO:0043190	ATP-binding cassette (ABC) transporter complex	cellular_component	0.34383	1	1	1301	32	106734	Cluster-8728.110937
GO:0006848	pyruvate transport	biological_process	0.34596	1	1	1301	38	106734	Cluster-8728.105708
GO:0006850	mitochondrial pyruvate transport	biological_process	0.34596	1	1	1301	38	106734	Cluster-8728.105708
GO:0016160	amylase activity	molecular_function	0.34713	1	2	1301	100	106734	Cluster-8728.133112,Cluster-8728.97601
GO:0043605	cellular amide catabolic process	biological_process	0.34737	1	1	1301	36	106734	Cluster-8728.91024
GO:0015718	monocarboxylic acid transport	biological_process	0.34743	1	2	1301	102	106734	Cluster-8728.94777,Cluster-8728.105708
GO:0015925	galactosidase activity	molecular_function	0.34778	1	3	1301	161	106734	Cluster-8728.52803,Cluster-8728.112496,Cluster-8728.119680
GO:0005852	eukaryotic translation initiation factor 3 complex	cellular_component	0.34849	1	2	1301	91	106734	Cluster-8728.85457,Cluster-8728.85112
GO:0008137	NADH dehydrogenase (ubiquinone) activity	molecular_function	0.34954	1	4	1301	246	106734	Cluster-8728.110297,Cluster-8728.70301,Cluster-8728.51039,Cluster-8728.96759
GO:0050136	NADH dehydrogenase (quinone) activity	molecular_function	0.34954	1	4	1301	246	106734	Cluster-8728.110297,Cluster-8728.96759,Cluster-8728.51039,Cluster-8728.70301
GO:0009847	spore germination	biological_process	0.34989	1	2	1301	98	106734	Cluster-8728.91561,Cluster-8728.68490
GO:0005198	structural molecule activity	molecular_function	0.35032	1	54	1301	4357	106734	Cluster-8728.121515,Cluster-8728.127376,Cluster-8728.102431,Cluster-8728.70549,Cluster-8728.94624,Cluster-8728.103658,Cluster-8728.149251,Cluster-8728.100894,Cluster-8728.97782,Cluster-8728.56388,Cluster-8728.94497,Cluster-8728.113909,Cluster-8728.59069,Cluster-27195.0,Cluster-8728.88168,Cluster-8728.97472,Cluster-8728.81299,Cluster-8728.61058,Cluster-8728.124568,Cluster-8728.94227,Cluster-8728.9…
GO:0009404	toxin metabolic process	biological_process	0.35281	1	3	1301	162	106734	Cluster-8728.100125,Cluster-8728.82710,Cluster-8728.37850
GO:0005623	cell	cellular_component	0.35417	1	408	1301	32127	106734	Cluster-8728.48962,Cluster-8728.89741,Cluster-8728.149251,Cluster-8728.96004,Cluster-8728.14351,Cluster-8728.107842,Cluster-8728.64020,Cluster-8728.121515,Cluster-8728.127376,Cluster-8728.84699,Cluster-8728.137423,Cluster-8728.87819,Cluster-8728.89770,Cluster-8728.94563,Cluster-8728.65372,Cluster-8728.56388,Cluster-8728.59069,Cluster-8728.99170,Cluster-8728.123662,Cluster-8728.86763,Cluster-8728.…
GO:0044464	cell part	cellular_component	0.35417	1	408	1301	32127	106734	Cluster-8728.113933,Cluster-8728.118090,Cluster-8728.107770,Cluster-8728.117158,Cluster-8728.90276,Cluster-8728.61058,Cluster-8728.96407,Cluster-8728.97696,Cluster-8728.77044,Cluster-8728.44704,Cluster-8728.129555,Cluster-8728.86214,Cluster-8728.162403,Cluster-8728.63758,Cluster-8728.93219,Cluster-8728.101607,Cluster-8728.96372,Cluster-8728.100401,Cluster-8728.98024,Cluster-8728.96759,Cluster-872…
GO:1990542	mitochondrial transmembrane transport	biological_process	0.35453	1	3	1301	166	106734	Cluster-8728.99900,Cluster-8728.37807,Cluster-8728.121088
GO:0005786	signal recognition particle, endoplasmic reticulum targeting	cellular_component	0.3546	1	2	1301	98	106734	Cluster-8728.129555,Cluster-8728.121856
GO:0016857	racemase and epimerase activity, acting on carbohydrates and derivatives	molecular_function	0.35509	1	2	1301	93	106734	Cluster-8728.96818,Cluster-8728.123553
GO:0004853	uroporphyrinogen decarboxylase activity	molecular_function	0.35544	1	1	1301	33	106734	Cluster-8728.118726
GO:0006813	potassium ion transport	biological_process	0.35586	1	12	1301	818	106734	Cluster-8728.81186,Cluster-8728.104668,Cluster-8728.100572,Cluster-8728.96393,Cluster-8728.106136,Cluster-8728.118391,Cluster-8728.77057,Cluster-8728.86233,Cluster-8728.104669,Cluster-8728.97774,Cluster-8728.89259,Cluster-8728.86474
GO:0015721	bile acid and bile salt transport	biological_process	0.35606	1	1	1301	33	106734	Cluster-8728.94777
GO:0015232	heme transporter activity	molecular_function	0.35614	1	1	1301	36	106734	Cluster-8728.79830
GO:0042742	defense response to bacterium	biological_process	0.35756	1	6	1301	380	106734	Cluster-8728.105506,Cluster-8728.133726,Cluster-8728.136086,Cluster-8728.78734,Cluster-8728.975,Cluster-8728.120572
GO:0008839	4-hydroxy-tetrahydrodipicolinate reductase	molecular_function	0.35858	1	2	1301	101	106734	Cluster-8728.96393,Cluster-8728.68303
GO:0004838	L-tyrosine:2-oxoglutarate aminotransferase activity	molecular_function	0.35859	1	1	1301	33	106734	Cluster-8728.38117
GO:0070547	L-tyrosine aminotransferase activity	molecular_function	0.35859	1	1	1301	33	106734	Cluster-8728.38117
GO:0006200	obsolete ATP catabolic process	biological_process	0.35947	1	1	1301	41	106734	Cluster-8728.123969
GO:0060255	regulation of macromolecule metabolic process	biological_process	0.35961	1	142	1301	10821	106734	Cluster-8728.49759,Cluster-8728.101456,Cluster-8728.42117,Cluster-8728.75338,Cluster-8728.24479,Cluster-8728.114091,Cluster-8728.91955,Cluster-8728.92590,Cluster-8728.103133,Cluster-8728.72097,Cluster-8728.92586,Cluster-8728.94144,Cluster-8728.129180,Cluster-8728.85112,Cluster-8728.102710,Cluster-8728.141272,Cluster-8728.44508,Cluster-8728.94338,Cluster-8728.101321,Cluster-8728.98059,Cluster-8728…
GO:0000213	tRNA-intron endonuclease activity	molecular_function	0.35982	1	1	1301	34	106734	Cluster-8728.96736
GO:0000214	tRNA-intron endonuclease complex	cellular_component	0.35982	1	1	1301	34	106734	Cluster-8728.96736
GO:0032879	regulation of localization	biological_process	0.36175	1	5	1301	316	106734	Cluster-8728.81387,Cluster-8728.107838,Cluster-8728.128124,Cluster-8728.45374,Cluster-8728.100661
GO:0009617	response to bacterium	biological_process	0.36227	1	6	1301	382	106734	Cluster-8728.136086,Cluster-8728.78734,Cluster-8728.133726,Cluster-8728.105506,Cluster-8728.975,Cluster-8728.120572
GO:0020012	evasion or tolerance of host immune response	biological_process	0.3628	1	2	1301	93	106734	Cluster-8728.88927,Cluster-8728.86833
GO:0051805	evasion or tolerance of immune response of other organism involved in symbiotic interaction	biological_process	0.3628	1	2	1301	93	106734	Cluster-8728.88927,Cluster-8728.86833
GO:0052564	response to immune response of other organism involved in symbiotic interaction	biological_process	0.3628	1	2	1301	93	106734	Cluster-8728.88927,Cluster-8728.86833
GO:0052572	response to host immune response	biological_process	0.3628	1	2	1301	93	106734	Cluster-8728.88927,Cluster-8728.86833
GO:0003918	DNA topoisomerase type II (ATP-hydrolyzing) activity	molecular_function	0.36326	1	2	1301	100	106734	Cluster-8728.100125,Cluster-8728.82710
GO:0061505	DNA topoisomerase II activity	molecular_function	0.36326	1	2	1301	100	106734	Cluster-8728.100125,Cluster-8728.82710
GO:0017006	protein-tetrapyrrole linkage	biological_process	0.3643	1	1	1301	39	106734	Cluster-8728.100166
GO:0002697	regulation of immune effector process	biological_process	0.36549	1	2	1301	96	106734	Cluster-8728.88927,Cluster-8728.86833
GO:0050688	regulation of defense response to virus	biological_process	0.36549	1	2	1301	96	106734	Cluster-8728.86833,Cluster-8728.88927
GO:0050690	regulation of defense response to virus by virus	biological_process	0.36549	1	2	1301	96	106734	Cluster-8728.86833,Cluster-8728.88927
GO:0004478	methionine adenosyltransferase activity	molecular_function	0.36585	1	1	1301	50	106734	Cluster-8728.93986
GO:0006556	S-adenosylmethionine biosynthetic process	biological_process	0.36585	1	1	1301	50	106734	Cluster-8728.93986
GO:0008168	methyltransferase activity	molecular_function	0.36677	1	34	1301	2489	106734	Cluster-8728.87105,Cluster-8728.77106,Cluster-8728.131742,Cluster-8728.158738,Cluster-8728.106163,Cluster-8728.92624,Cluster-8728.70549,Cluster-8728.111355,Cluster-8728.82898,Cluster-8728.106503,Cluster-8728.89567,Cluster-8728.53313,Cluster-8728.81436,Cluster-8728.129180,Cluster-8728.115791,Cluster-8728.70544,Cluster-8728.46503,Cluster-8728.138227,Cluster-8728.78259,Cluster-8728.70537,Cluster-872…
GO:0015035	protein disulfide oxidoreductase activity	molecular_function	0.36812	1	5	1301	318	106734	Cluster-8728.100193,Cluster-8728.128857,Cluster-8728.57885,Cluster-8728.103968,Cluster-8728.51561
GO:0015036	disulfide oxidoreductase activity	molecular_function	0.36812	1	5	1301	318	106734	Cluster-8728.100193,Cluster-8728.128857,Cluster-8728.103968,Cluster-8728.57885,Cluster-8728.51561
GO:0009424	bacterial-type flagellum hook	cellular_component	0.37033	1	1	1301	36	106734	Cluster-8728.44704
GO:0032502	developmental process	biological_process	0.37132	1	27	1301	1988	106734	Cluster-8728.118090,Cluster-8728.119473,Cluster-8728.102114,Cluster-8728.94227,Cluster-8728.91561,Cluster-8728.92563,Cluster-8728.61224,Cluster-8728.83767,Cluster-8728.17970,Cluster-8728.90593,Cluster-8728.121856,Cluster-8728.89802,Cluster-8728.68490,Cluster-8728.101607,Cluster-8728.107869,Cluster-8728.72498,Cluster-8728.96176,Cluster-8728.105902,Cluster-8728.94624,Cluster-8728.113909,Cluster-872…
GO:0043933	macromolecular complex subunit organization	biological_process	0.37334	1	38	1301	2783	106734	Cluster-8728.90553,Cluster-8728.88251,Cluster-8728.100166,Cluster-8728.141037,Cluster-8728.98059,Cluster-8728.119680,Cluster-8728.109150,Cluster-8728.89822,Cluster-8728.75338,Cluster-8728.127315,Cluster-8728.91241,Cluster-8728.137885,Cluster-8728.82814,Cluster-8728.63880,Cluster-8728.102642,Cluster-8728.50372,Cluster-8728.92583,Cluster-8728.100852,Cluster-8728.92590,Cluster-8728.88231,Cluster-872…
GO:0080090	regulation of primary metabolic process	biological_process	0.37363	1	140	1301	10697	106734	Cluster-8728.102874,Cluster-8728.97518,Cluster-8728.62809,Cluster-8728.100852,Cluster-8728.38250,Cluster-8728.139204,Cluster-8728.109150,Cluster-8728.105298,Cluster-8728.108496,Cluster-8728.100854,Cluster-8728.67467,Cluster-8728.107173,Cluster-8728.54483,Cluster-8728.117799,Cluster-8728.98966,Cluster-8728.111022,Cluster-8728.100661,Cluster-8728.103220,Cluster-8728.96736,Cluster-8728.50000,Cluster…
GO:0000178	exosome (RNase complex)	cellular_component	0.37432	1	1	1301	35	106734	Cluster-8728.56388
GO:0006414	translational elongation	biological_process	0.37473	1	3	1301	196	106734	Cluster-8728.98059,Cluster-8728.102642,Cluster-8728.102874
GO:0003682	chromatin binding	molecular_function	0.37498	1	5	1301	319	106734	Cluster-8728.59069,Cluster-8728.124370,Cluster-8728.77996,Cluster-8728.123420,Cluster-8728.139531
GO:0009271	phage shock	biological_process	0.37562	1	2	1301	105	106734	Cluster-8728.87406,Cluster-8728.98966
GO:0098586	cellular response to virus	biological_process	0.37562	1	2	1301	105	106734	Cluster-8728.87406,Cluster-8728.98966
GO:0009821	alkaloid biosynthetic process	biological_process	0.37566	1	1	1301	36	106734	Cluster-8728.38117
GO:0042967	acyl-carrier-protein biosynthetic process	biological_process	0.37639	1	11	1301	750	106734	Cluster-8728.29943,Cluster-8728.84618,Cluster-8728.105225,Cluster-8728.139764,Cluster-8728.91738,Cluster-8728.138227,Cluster-8728.140285,Cluster-8728.93057,Cluster-8728.46231,Cluster-8728.82905,Cluster-8728.40011
GO:0008360	regulation of cell shape	biological_process	0.37727	1	1	1301	34	106734	Cluster-8728.94227
GO:0034593	phosphatidylinositol bisphosphate phosphatase activity	molecular_function	0.37921	1	1	1301	35	106734	Cluster-8728.112496
GO:0034596	phosphatidylinositol phosphate 4-phosphatase activity	molecular_function	0.37921	1	1	1301	35	106734	Cluster-8728.112496
GO:0034597	phosphatidylinositol-4,5-bisphosphate 4-phosphatase activity	molecular_function	0.37921	1	1	1301	35	106734	Cluster-8728.112496
GO:0046839	phospholipid dephosphorylation	biological_process	0.37921	1	1	1301	35	106734	Cluster-8728.112496
GO:0046856	phosphatidylinositol dephosphorylation	biological_process	0.37921	1	1	1301	35	106734	Cluster-8728.112496
GO:0052866	phosphatidylinositol phosphate phosphatase activity	molecular_function	0.37921	1	1	1301	35	106734	Cluster-8728.112496
GO:0006413	translational initiation	biological_process	0.3794	1	6	1301	402	106734	Cluster-8728.53896,Cluster-8728.85457,Cluster-8728.92031,Cluster-8728.102710,Cluster-8728.49759,Cluster-8728.85112
GO:0006535	cysteine biosynthetic process from serine	biological_process	0.37965	1	1	1301	39	106734	Cluster-8728.93057
GO:0019344	cysteine biosynthetic process	biological_process	0.37965	1	1	1301	39	106734	Cluster-8728.93057
GO:0016842	amidine-lyase activity	molecular_function	0.38039	1	1	1301	34	106734	Cluster-8728.91024
GO:0033743	peptide-methionine (R)-S-oxide reductase activity	molecular_function	0.38115	1	1	1301	39	106734	Cluster-8728.79411
GO:0004325	ferrochelatase activity	molecular_function	0.3813	1	1	1301	35	106734	Cluster-8728.114885
GO:0015012	heparan sulfate proteoglycan biosynthetic process	biological_process	0.38147	1	1	1301	35	106734	Cluster-8728.96123
GO:0030201	heparan sulfate proteoglycan metabolic process	biological_process	0.38147	1	1	1301	35	106734	Cluster-8728.96123
GO:0098798	mitochondrial protein complex	cellular_component	0.38228	1	12	1301	855	106734	Cluster-8728.130197,Cluster-8728.92908,Cluster-8728.95718,Cluster-8728.14351,Cluster-8728.57721,Cluster-8728.113933,Cluster-8728.37807,Cluster-8728.99900,Cluster-8728.116311,Cluster-8728.77044,Cluster-8728.30329,Cluster-8728.121088
GO:0003006	developmental process involved in reproduction	biological_process	0.38269	1	3	1301	185	106734	Cluster-8728.113909,Cluster-8728.94624,Cluster-8728.61224
GO:0031967	organelle envelope	cellular_component	0.38295	1	22	1301	1629	106734	Cluster-8728.121088,Cluster-8728.79202,Cluster-8728.105708,Cluster-8728.30329,Cluster-8728.110297,Cluster-8728.116311,Cluster-8728.77044,Cluster-8728.99900,Cluster-8728.37807,Cluster-8728.57721,Cluster-8728.113933,Cluster-8728.92908,Cluster-8728.95718,Cluster-8728.130197,Cluster-8728.55796,Cluster-8728.115635,Cluster-8728.91790,Cluster-8728.59414,Cluster-8728.154597,Cluster-8728.14351,Cluster-872…
GO:0016301	kinase activity	molecular_function	0.383	1	114	1301	8840	106734	Cluster-8728.118543,Cluster-8728.66966,Cluster-8728.118541,Cluster-8728.120108,Cluster-8728.113581,Cluster-8728.97110,Cluster-8728.66972,Cluster-8728.91224,Cluster-8728.94430,Cluster-8728.14433,Cluster-8728.147781,Cluster-8728.120110,Cluster-8728.102241,Cluster-8728.70330,Cluster-8728.127471,Cluster-8728.88764,Cluster-8728.80179,Cluster-8728.96879,Cluster-8728.158539,Cluster-8728.119385,Cluster-8…
GO:0046434	organophosphate catabolic process	biological_process	0.38471	1	5	1301	321	106734	Cluster-8728.66966,Cluster-8728.57885,Cluster-8728.66972,Cluster-8728.82814,Cluster-8728.124558
GO:0003725	double-stranded RNA binding	molecular_function	0.38495	1	1	1301	39	106734	Cluster-8728.128568
GO:0030153	bacteriocin immunity	biological_process	0.38515	1	2	1301	102	106734	Cluster-8728.82710,Cluster-8728.100125
GO:0005992	trehalose biosynthetic process	biological_process	0.38671	1	3	1301	191	106734	Cluster-8728.99171,Cluster-8728.79647,Cluster-8728.113586
GO:0000778	condensed nuclear chromosome kinetochore	cellular_component	0.38847	1	5	1301	320	106734	Cluster-8728.112552,Cluster-8728.31323,Cluster-8728.103741,Cluster-8728.95207,Cluster-8728.73302
GO:0000780	condensed nuclear chromosome, centromeric region	cellular_component	0.38847	1	5	1301	320	106734	Cluster-8728.112552,Cluster-8728.73302,Cluster-8728.95207,Cluster-8728.31323,Cluster-8728.103741
GO:0000942	condensed nuclear chromosome outer kinetochore	cellular_component	0.38847	1	5	1301	320	106734	Cluster-8728.31323,Cluster-8728.103741,Cluster-8728.95207,Cluster-8728.73302,Cluster-8728.112552
GO:0042729	DASH complex	cellular_component	0.38847	1	5	1301	320	106734	Cluster-8728.112552,Cluster-8728.95207,Cluster-8728.73302,Cluster-8728.31323,Cluster-8728.103741
GO:0016010	dystrophin-associated glycoprotein complex	cellular_component	0.38987	1	2	1301	102	106734	Cluster-8728.101607,Cluster-8728.105902
GO:0004970	ionotropic glutamate receptor activity	molecular_function	0.39122	1	3	1301	168	106734	Cluster-22089.0,Cluster-8728.143805,Cluster-8728.97697
GO:0008066	glutamate receptor activity	molecular_function	0.39122	1	3	1301	168	106734	Cluster-8728.143805,Cluster-22089.0,Cluster-8728.97697
GO:0006091	generation of precursor metabolites and energy	biological_process	0.39257	1	34	1301	2601	106734	Cluster-8728.118710,Cluster-8728.120108,Cluster-8728.159533,Cluster-8728.92908,Cluster-8728.86212,Cluster-8728.86228,Cluster-8728.83621,Cluster-8728.51039,Cluster-8728.70301,Cluster-8728.86230,Cluster-8728.93058,Cluster-8728.82814,Cluster-8728.123657,Cluster-8728.120328,Cluster-8728.120398,Cluster-8728.95494,Cluster-8728.91790,Cluster-8728.99118,Cluster-8728.59414,Cluster-8728.120109,Cluster-8728…
GO:0006665	sphingolipid metabolic process	biological_process	0.39388	1	5	1301	315	106734	Cluster-8728.119680,Cluster-8728.52803,Cluster-8728.112496,Cluster-8728.108168,Cluster-8728.37404
GO:0009878	nodule morphogenesis	biological_process	0.39477	1	3	1301	175	106734	Cluster-8728.83766,Cluster-8728.83767,Cluster-8728.121856
GO:0009886	post-embryonic morphogenesis	biological_process	0.39477	1	3	1301	175	106734	Cluster-8728.83767,Cluster-8728.83766,Cluster-8728.121856
GO:0044111	development involved in symbiotic interaction	biological_process	0.39477	1	3	1301	175	106734	Cluster-8728.121856,Cluster-8728.83767,Cluster-8728.83766
GO:0010558	negative regulation of macromolecule biosynthetic process	biological_process	0.39515	1	5	1301	317	106734	Cluster-8728.44704,Cluster-8728.117158,Cluster-8728.93416,Cluster-8728.93057,Cluster-8728.108846
GO:0031327	negative regulation of cellular biosynthetic process	biological_process	0.39515	1	5	1301	317	106734	Cluster-8728.93416,Cluster-8728.93057,Cluster-8728.108846,Cluster-8728.44704,Cluster-8728.117158
GO:0051172	negative regulation of nitrogen compound metabolic process	biological_process	0.39515	1	5	1301	317	106734	Cluster-8728.117158,Cluster-8728.44704,Cluster-8728.108846,Cluster-8728.93057,Cluster-8728.93416
GO:2000113	negative regulation of cellular macromolecule biosynthetic process	biological_process	0.39515	1	5	1301	317	106734	Cluster-8728.93057,Cluster-8728.93416,Cluster-8728.108846,Cluster-8728.44704,Cluster-8728.117158
GO:0008593	regulation of Notch signaling pathway	biological_process	0.3959	1	1	1301	36	106734	Cluster-8728.68939
GO:0045747	positive regulation of Notch signaling pathway	biological_process	0.3959	1	1	1301	36	106734	Cluster-8728.68939
GO:0006325	chromatin organization	biological_process	0.39759	1	9	1301	643	106734	Cluster-8728.90372,Cluster-8728.88231,Cluster-8728.100962,Cluster-8728.63880,Cluster-8728.88251,Cluster-8728.91241,Cluster-8728.51178,Cluster-8728.89240,Cluster-8728.102546
GO:0052646	alditol phosphate metabolic process	biological_process	0.39803	1	2	1301	106	106734	Cluster-8728.93850,Cluster-8728.93844
GO:0019988	charged-tRNA amino acid modification	biological_process	0.39861	1	1	1301	37	106734	Cluster-8728.102264
GO:0043399	tRNA A64-2'-O-ribosylphosphate transferase activity	molecular_function	0.39861	1	1	1301	37	106734	Cluster-8728.102264
GO:0004810	tRNA adenylyltransferase activity	molecular_function	0.39913	1	1	1301	41	106734	Cluster-8728.162661
GO:0005887	integral component of plasma membrane	cellular_component	0.39929	1	9	1301	632	106734	Cluster-8728.106136,Cluster-8728.98024,Cluster-8728.56975,Cluster-8728.82814,Cluster-8728.66029,Cluster-8728.83681,Cluster-8728.42914,Cluster-8728.95950,Cluster-8728.96252
GO:0044767	single-organism developmental process	biological_process	0.3999	1	25	1301	1860	106734	Cluster-8728.92563,Cluster-8728.94227,Cluster-8728.61224,Cluster-8728.118090,Cluster-8728.102114,Cluster-8728.119473,Cluster-8728.121856,Cluster-8728.90593,Cluster-8728.17970,Cluster-8728.89802,Cluster-8728.83767,Cluster-8728.96176,Cluster-8728.105902,Cluster-8728.72498,Cluster-8728.94624,Cluster-8728.101607,Cluster-8728.107869,Cluster-8728.67875,Cluster-8728.117540,Cluster-8728.83766,Cluster-872…
GO:0022414	reproductive process	biological_process	0.40035	1	11	1301	787	106734	Cluster-8728.94624,Cluster-8728.61224,Cluster-8728.49239,Cluster-8728.96578,Cluster-8728.102246,Cluster-8728.57650,Cluster-8728.116311,Cluster-8728.114921,Cluster-8728.73397,Cluster-8728.113909,Cluster-8728.96574
GO:0043241	protein complex disassembly	biological_process	0.40087	1	5	1301	316	106734	Cluster-8728.92590,Cluster-8728.92583,Cluster-8728.98059,Cluster-8728.102642,Cluster-8728.124750
GO:0043244	regulation of protein complex disassembly	biological_process	0.40087	1	5	1301	316	106734	Cluster-8728.92590,Cluster-8728.92583,Cluster-8728.98059,Cluster-8728.102642,Cluster-8728.124750
GO:1901698	response to nitrogen compound	biological_process	0.40181	1	1	1301	44	106734	Cluster-8728.64175
GO:0045502	dynein binding	molecular_function	0.40182	1	6	1301	382	106734	Cluster-8728.127376,Cluster-8728.84499,Cluster-8728.44704,Cluster-8728.94227,Cluster-8728.148543,Cluster-8728.120084
GO:0004146	dihydrofolate reductase activity	molecular_function	0.40375	1	1	1301	41	106734	Cluster-8728.76007
GO:0006761	dihydrofolate biosynthetic process	biological_process	0.40375	1	1	1301	41	106734	Cluster-8728.76007
GO:0046452	dihydrofolate metabolic process	biological_process	0.40375	1	1	1301	41	106734	Cluster-8728.76007
GO:0007126	meiotic nuclear division	biological_process	0.40422	1	3	1301	171	106734	Cluster-8728.136702,Cluster-8728.114839,Cluster-8728.49553
GO:1903046	meiotic cell cycle process	biological_process	0.40422	1	3	1301	171	106734	Cluster-8728.136702,Cluster-8728.49553,Cluster-8728.114839
GO:0034599	cellular response to oxidative stress	biological_process	0.4046	1	1	1301	40	106734	Cluster-8728.91561
GO:0006415	translational termination	biological_process	0.40503	1	3	1301	179	106734	Cluster-8728.98059,Cluster-8728.102642,Cluster-8728.124750
GO:0006449	regulation of translational termination	biological_process	0.40503	1	3	1301	179	106734	Cluster-8728.102642,Cluster-8728.124750,Cluster-8728.98059
GO:0005785	signal recognition particle receptor complex	cellular_component	0.40578	1	1	1301	43	106734	Cluster-8728.121856
GO:0006996	organelle organization	biological_process	0.406	1	59	1301	4450	106734	Cluster-8728.132546,Cluster-8728.143838,Cluster-8728.102546,Cluster-8728.112552,Cluster-8728.97764,Cluster-8728.114839,Cluster-8728.105902,Cluster-8728.144417,Cluster-8728.120581,Cluster-8728.102431,Cluster-8728.90372,Cluster-8728.101607,Cluster-8728.99900,Cluster-8728.92941,Cluster-8728.120639,Cluster-8728.76696,Cluster-8728.89240,Cluster-8728.95743,Cluster-8728.79202,Cluster-8728.51178,Cluster-…
GO:0044421	extracellular region part	cellular_component	0.40611	1	14	1301	998	106734	Cluster-8728.96609,Cluster-8728.62809,Cluster-8728.128102,Cluster-8728.76036,Cluster-8728.56388,Cluster-8728.30329,Cluster-8728.84499,Cluster-8728.116089,Cluster-8728.96176,Cluster-8728.148543,Cluster-8728.85233,Cluster-8728.94227,Cluster-8728.119385,Cluster-8728.138234
GO:0009967	positive regulation of signal transduction	biological_process	0.40646	1	3	1301	176	106734	Cluster-8728.102264,Cluster-8728.101698,Cluster-8728.68939
GO:0010647	positive regulation of cell communication	biological_process	0.40646	1	3	1301	176	106734	Cluster-8728.68939,Cluster-8728.101698,Cluster-8728.102264
GO:0023056	positive regulation of signaling	biological_process	0.40646	1	3	1301	176	106734	Cluster-8728.102264,Cluster-8728.101698,Cluster-8728.68939
GO:0000346	transcription export complex	cellular_component	0.40765	1	2	1301	107	106734	Cluster-8728.162403,Cluster-8728.132546
GO:0000445	THO complex part of transcription export complex	cellular_component	0.40765	1	2	1301	107	106734	Cluster-8728.162403,Cluster-8728.132546
GO:0004527	exonuclease activity	molecular_function	0.4088	1	9	1301	610	106734	Cluster-8728.44704,Cluster-8728.98554,Cluster-8728.128102,Cluster-8728.113745,Cluster-8728.52832,Cluster-8728.108843,Cluster-8728.148543,Cluster-8728.120084,Cluster-8728.85411
GO:0000796	condensin complex	cellular_component	0.41134	1	1	1301	44	106734	Cluster-8728.111958
GO:0007076	mitotic chromosome condensation	biological_process	0.41134	1	1	1301	44	106734	Cluster-8728.111958
GO:0008156	negative regulation of DNA replication	biological_process	0.41302	1	1	1301	41	106734	Cluster-8728.108846
GO:0051053	negative regulation of DNA metabolic process	biological_process	0.41302	1	1	1301	41	106734	Cluster-8728.108846
GO:0090329	regulation of DNA-dependent DNA replication	biological_process	0.41302	1	1	1301	41	106734	Cluster-8728.108846
GO:2000104	negative regulation of DNA-dependent DNA replication	biological_process	0.41302	1	1	1301	41	106734	Cluster-8728.108846
GO:0000062	fatty-acyl-CoA binding	molecular_function	0.41309	1	1	1301	40	106734	Cluster-8728.89268
GO:0007031	peroxisome organization	biological_process	0.41381	1	2	1301	110	106734	Cluster-8728.25015,Cluster-8728.92583
GO:0033865	nucleoside bisphosphate metabolic process	biological_process	0.41437	1	3	1301	184	106734	Cluster-8728.76080,Cluster-8728.106103,Cluster-8728.106104
GO:0033875	ribonucleoside bisphosphate metabolic process	biological_process	0.41437	1	3	1301	184	106734	Cluster-8728.76080,Cluster-8728.106103,Cluster-8728.106104
GO:0034032	purine nucleoside bisphosphate metabolic process	biological_process	0.41437	1	3	1301	184	106734	Cluster-8728.106104,Cluster-8728.106103,Cluster-8728.76080
GO:0008610	lipid biosynthetic process	biological_process	0.41816	1	33	1301	2470	106734	Cluster-8728.93850,Cluster-8728.12741,Cluster-8728.105225,Cluster-8728.120566,Cluster-8728.93844,Cluster-8728.84835,Cluster-8728.118391,Cluster-8728.40011,Cluster-8728.106103,Cluster-8728.76080,Cluster-8728.104354,Cluster-8728.90593,Cluster-8728.156806,Cluster-8728.89046,Cluster-8728.74803,Cluster-8728.97774,Cluster-8728.106104,Cluster-8728.84618,Cluster-8728.25663,Cluster-8728.81217,Cluster-8728…
GO:0004619	phosphoglycerate mutase activity	molecular_function	0.41823	1	1	1301	43	106734	Cluster-8728.69983
GO:0006007	glucose catabolic process	biological_process	0.41823	1	1	1301	43	106734	Cluster-8728.69983
GO:0019320	hexose catabolic process	biological_process	0.41823	1	1	1301	43	106734	Cluster-8728.69983
GO:0009190	cyclic nucleotide biosynthetic process	biological_process	0.41843	1	1	1301	42	106734	Cluster-8728.117093
GO:0052652	cyclic purine nucleotide metabolic process	biological_process	0.41843	1	1	1301	42	106734	Cluster-8728.117093
GO:0031226	intrinsic component of plasma membrane	cellular_component	0.4187	1	9	1301	642	106734	Cluster-8728.95950,Cluster-8728.96252,Cluster-8728.66029,Cluster-8728.42914,Cluster-8728.83681,Cluster-8728.56975,Cluster-8728.98024,Cluster-8728.82814,Cluster-8728.106136
GO:0072594	establishment of protein localization to organelle	biological_process	0.41936	1	14	1301	979	106734	Cluster-8728.56592,Cluster-8728.94227,Cluster-8728.120084,Cluster-8728.121088,Cluster-8728.75441,Cluster-8728.79202,Cluster-8728.95604,Cluster-8728.92583,Cluster-8728.25015,Cluster-8728.129555,Cluster-8728.37807,Cluster-8728.99900,Cluster-8728.102264,Cluster-8728.158738
GO:0045892	negative regulation of transcription, DNA-templated	biological_process	0.41941	1	4	1301	252	106734	Cluster-8728.93057,Cluster-8728.93416,Cluster-8728.117158,Cluster-8728.44704
GO:0051253	negative regulation of RNA metabolic process	biological_process	0.41941	1	4	1301	252	106734	Cluster-8728.117158,Cluster-8728.44704,Cluster-8728.93416,Cluster-8728.93057
GO:1902679	negative regulation of RNA biosynthetic process	biological_process	0.41941	1	4	1301	252	106734	Cluster-8728.44704,Cluster-8728.117158,Cluster-8728.93057,Cluster-8728.93416
GO:1903507	negative regulation of nucleic acid-templated transcription	biological_process	0.41941	1	4	1301	252	106734	Cluster-8728.44704,Cluster-8728.117158,Cluster-8728.93416,Cluster-8728.93057
GO:0010309	acireductone dioxygenase [iron(II)-requiring] activity	molecular_function	0.41997	1	1	1301	43	106734	Cluster-8728.29736
GO:0006626	protein targeting to mitochondrion	biological_process	0.42152	1	3	1301	184	106734	Cluster-8728.121088,Cluster-8728.99900,Cluster-8728.37807
GO:0044448	cell cortex part	cellular_component	0.42276	1	6	1301	393	106734	Cluster-8728.75456,Cluster-8728.93057,Cluster-8728.99611,Cluster-8728.100401,Cluster-8728.106163,Cluster-8728.151800
GO:0031515	tRNA (m1A) methyltransferase complex	cellular_component	0.42292	1	1	1301	45	106734	Cluster-8728.31832
GO:0034708	methyltransferase complex	cellular_component	0.42292	1	1	1301	45	106734	Cluster-8728.31832
GO:0043527	tRNA methyltransferase complex	cellular_component	0.42292	1	1	1301	45	106734	Cluster-8728.31832
GO:0004611	phosphoenolpyruvate carboxykinase activity	molecular_function	0.42482	1	2	1301	128	106734	Cluster-8728.99118,Cluster-8728.115356
GO:0007224	smoothened signaling pathway	biological_process	0.42555	1	2	1301	111	106734	Cluster-8728.113909,Cluster-8728.94624
GO:0009089	lysine biosynthetic process via diaminopimelate	biological_process	0.42707	1	2	1301	118	106734	Cluster-8728.96393,Cluster-8728.68303
GO:0046451	diaminopimelate metabolic process	biological_process	0.42707	1	2	1301	118	106734	Cluster-8728.96393,Cluster-8728.68303
GO:0070585	protein localization to mitochondrion	biological_process	0.42758	1	3	1301	186	106734	Cluster-8728.121088,Cluster-8728.37807,Cluster-8728.99900
GO:0072655	establishment of protein localization to mitochondrion	biological_process	0.42758	1	3	1301	186	106734	Cluster-8728.37807,Cluster-8728.99900,Cluster-8728.121088
GO:0045005	DNA-dependent DNA replication maintenance of fidelity	biological_process	0.42787	1	1	1301	42	106734	Cluster-8728.108846
GO:0005283	sodium:amino acid symporter activity	molecular_function	0.42883	1	1	1301	44	106734	Cluster-8728.117027
GO:0005416	cation:amino acid symporter activity	molecular_function	0.42883	1	1	1301	44	106734	Cluster-8728.117027
GO:0006109	regulation of carbohydrate metabolic process	biological_process	0.42922	1	1	1301	45	106734	Cluster-8728.100661
GO:0001664	G-protein coupled receptor binding	molecular_function	0.43069	1	1	1301	48	106734	Cluster-8728.20779
GO:0045202	synapse	cellular_component	0.43145	1	1	1301	46	106734	Cluster-8728.91757
GO:0030001	metal ion transport	biological_process	0.43421	1	43	1301	3278	106734	Cluster-8728.90470,Cluster-8728.96759,Cluster-8728.81387,Cluster-8728.90443,Cluster-8728.71255,Cluster-8728.96393,Cluster-8728.83388,Cluster-8728.100661,Cluster-8728.110297,Cluster-8728.79202,Cluster-8728.100572,Cluster-8728.96736,Cluster-8728.90444,Cluster-8728.95921,Cluster-8728.86233,Cluster-8728.89259,Cluster-8728.117027,Cluster-8728.18547,Cluster-8728.99118,Cluster-8728.154597,Cluster-8728.7…
GO:0048284	organelle fusion	biological_process	0.4346	1	2	1301	113	106734	Cluster-8728.55796,Cluster-8728.79202
GO:0009890	negative regulation of biosynthetic process	biological_process	0.4349	1	5	1301	334	106734	Cluster-8728.93416,Cluster-8728.93057,Cluster-8728.108846,Cluster-8728.44704,Cluster-8728.117158
GO:0031975	envelope	cellular_component	0.4357	1	23	1301	1752	106734	Cluster-8728.130197,Cluster-8728.95718,Cluster-8728.92908,Cluster-8728.55796,Cluster-8728.57721,Cluster-8728.113933,Cluster-8728.116311,Cluster-8728.77044,Cluster-8728.37807,Cluster-8728.99900,Cluster-8728.121088,Cluster-8728.110297,Cluster-8728.30329,Cluster-8728.79202,Cluster-8728.105708,Cluster-8728.14351,Cluster-8728.96759,Cluster-8728.93058,Cluster-8728.121837,Cluster-8728.59414,Cluster-8728…
GO:0007088	regulation of mitotic nuclear division	biological_process	0.43585	1	3	1301	184	106734	Cluster-8728.16551,Cluster-8728.95743,Cluster-8728.144417
GO:0045132	meiotic chromosome segregation	biological_process	0.43596	1	2	1301	108	106734	Cluster-8728.136702,Cluster-8728.49553
GO:0006597	spermine biosynthetic process	biological_process	0.43703	1	1	1301	43	106734	Cluster-8728.95743
GO:0008215	spermine metabolic process	biological_process	0.43703	1	1	1301	43	106734	Cluster-8728.95743
GO:0005125	cytokine activity	molecular_function	0.43741	1	2	1301	116	106734	Cluster-8728.43678,Cluster-8728.20779
GO:0019438	aromatic compound biosynthetic process	biological_process	0.43771	1	170	1301	13252	106734	Cluster-8728.83388,Cluster-8728.94564,Cluster-8728.33419,Cluster-8728.79202,Cluster-8728.87406,Cluster-8728.95604,Cluster-8728.96393,Cluster-8728.128102,Cluster-8728.25064,Cluster-8728.101265,Cluster-8728.97560,Cluster-8728.106058,Cluster-8728.136701,Cluster-8728.86233,Cluster-8728.100962,Cluster-8728.118145,Cluster-8728.55796,Cluster-8728.104545,Cluster-8728.95427,Cluster-8728.99649,Cluster-8728…
GO:0030261	chromosome condensation	biological_process	0.4378	1	1	1301	51	106734	Cluster-8728.111958
GO:0015850	organic hydroxy compound transport	biological_process	0.4383	1	1	1301	43	106734	Cluster-8728.94777
GO:0030111	regulation of Wnt signaling pathway	biological_process	0.43883	1	1	1301	44	106734	Cluster-8728.102264
GO:0000041	transition metal ion transport	biological_process	0.43937	1	9	1301	624	106734	Cluster-8728.154597,Cluster-8728.116627,Cluster-8728.78453,Cluster-8728.96736,Cluster-8728.95921,Cluster-8728.61224,Cluster-8728.76733,Cluster-8728.123604,Cluster-8728.78450
GO:0015995	chlorophyll biosynthetic process	biological_process	0.43963	1	1	1301	49	106734	Cluster-8728.158738
GO:0004620	phospholipase activity	molecular_function	0.44123	1	2	1301	124	106734	Cluster-8728.57885,Cluster-8728.124558
GO:0015923	mannosidase activity	molecular_function	0.4424	1	2	1301	110	106734	Cluster-8728.102118,Cluster-8728.102117
GO:0010333	terpene synthase activity	molecular_function	0.4433	1	2	1301	117	106734	Cluster-8728.127232,Cluster-17499.0
GO:0008855	exodeoxyribonuclease VII activity	molecular_function	0.4439	1	4	1301	260	106734	Cluster-8728.44704,Cluster-8728.98554,Cluster-8728.120084,Cluster-8728.148543
GO:0009318	exodeoxyribonuclease VII complex	cellular_component	0.4439	1	4	1301	260	106734	Cluster-8728.98554,Cluster-8728.148543,Cluster-8728.120084,Cluster-8728.44704
GO:0030286	dynein complex	cellular_component	0.44395	1	6	1301	403	106734	Cluster-8728.94227,Cluster-8728.120084,Cluster-8728.148543,Cluster-8728.44704,Cluster-8728.84499,Cluster-8728.127376
GO:0007276	gamete generation	biological_process	0.44416	1	3	1301	201	106734	Cluster-8728.61224,Cluster-8728.94624,Cluster-8728.113909
GO:0097164	ammonium ion metabolic process	biological_process	0.44417	1	2	1301	111	106734	Cluster-8728.27925,Cluster-8728.95743
GO:0044455	mitochondrial membrane part	cellular_component	0.44425	1	12	1301	895	106734	Cluster-8728.37807,Cluster-8728.99900,Cluster-8728.77044,Cluster-8728.116311,Cluster-8728.30329,Cluster-8728.121088,Cluster-8728.130197,Cluster-8728.14351,Cluster-8728.95718,Cluster-8728.92908,Cluster-8728.113933,Cluster-8728.57721
GO:0046474	glycerophospholipid biosynthetic process	biological_process	0.44522	1	5	1301	332	106734	Cluster-8728.90593,Cluster-8728.109681,Cluster-8728.93844,Cluster-8728.89046,Cluster-8728.93850
GO:0009085	lysine biosynthetic process	biological_process	0.44664	1	2	1301	124	106734	Cluster-8728.68303,Cluster-8728.96393
GO:0000347	THO complex	cellular_component	0.44913	1	2	1301	118	106734	Cluster-8728.162403,Cluster-8728.132546
GO:0005242	inward rectifier potassium channel activity	molecular_function	0.45131	1	1	1301	46	106734	Cluster-8728.106136
GO:0032984	macromolecular complex disassembly	biological_process	0.45302	1	5	1301	338	106734	Cluster-8728.98059,Cluster-8728.92583,Cluster-8728.92590,Cluster-8728.124750,Cluster-8728.102642
GO:0004797	thymidine kinase activity	molecular_function	0.45531	1	1	1301	47	106734	Cluster-8728.146848
GO:0006230	TMP biosynthetic process	biological_process	0.45531	1	1	1301	47	106734	Cluster-8728.146848
GO:0019136	deoxynucleoside kinase activity	molecular_function	0.45531	1	1	1301	47	106734	Cluster-8728.146848
GO:0046044	TMP metabolic process	biological_process	0.45531	1	1	1301	47	106734	Cluster-8728.146848
GO:0000279	M phase	biological_process	0.45561	1	2	1301	115	106734	Cluster-8728.49553,Cluster-8728.136702
GO:0022403	cell cycle phase	biological_process	0.45561	1	2	1301	115	106734	Cluster-8728.49553,Cluster-8728.136702
GO:0044848	biological phase	biological_process	0.45561	1	2	1301	115	106734	Cluster-8728.136702,Cluster-8728.49553
GO:0019684	photosynthesis, light reaction	biological_process	0.45589	1	4	1301	276	106734	Cluster-8728.116133,Cluster-8728.55356,Cluster-8728.118710,Cluster-8728.82814
GO:0006479	protein methylation	biological_process	0.45739	1	7	1301	491	106734	Cluster-8728.53313,Cluster-8728.82898,Cluster-8728.70542,Cluster-8728.70549,Cluster-8728.70544,Cluster-8728.129180,Cluster-8728.41343
GO:0008213	protein alkylation	biological_process	0.45739	1	7	1301	491	106734	Cluster-8728.70549,Cluster-8728.70542,Cluster-8728.53313,Cluster-8728.82898,Cluster-8728.129180,Cluster-8728.41343,Cluster-8728.70544
GO:0051701	interaction with host	biological_process	0.4574	1	12	1301	888	106734	Cluster-8728.86833,Cluster-8728.127376,Cluster-8728.88927,Cluster-8728.70549,Cluster-8728.127801,Cluster-8728.70544,Cluster-8728.76733,Cluster-8728.70542,Cluster-8728.92237,Cluster-8728.135777,Cluster-8728.112505,Cluster-8728.90107
GO:0005746	mitochondrial respiratory chain	cellular_component	0.45803	1	3	1301	204	106734	Cluster-8728.130197,Cluster-8728.77044,Cluster-8728.92908
GO:0048585	negative regulation of response to stimulus	biological_process	0.45899	1	2	1301	117	106734	Cluster-8728.86833,Cluster-8728.88927
GO:0003954	NADH dehydrogenase activity	molecular_function	0.45905	1	4	1301	287	106734	Cluster-8728.96759,Cluster-8728.70301,Cluster-8728.51039,Cluster-8728.110297
GO:0010608	posttranscriptional regulation of gene expression	biological_process	0.46016	1	14	1301	1024	106734	Cluster-8728.49759,Cluster-8728.174713,Cluster-29961.0,Cluster-8728.98323,Cluster-8728.102642,Cluster-8728.94338,Cluster-8728.85457,Cluster-8728.102710,Cluster-8728.124750,Cluster-8728.92031,Cluster-8728.85112,Cluster-8728.102874,Cluster-8728.98059,Cluster-8728.53896
GO:0016741	transferase activity, transferring one-carbon groups	molecular_function	0.46026	1	34	1301	2590	106734	Cluster-8728.81436,Cluster-8728.53313,Cluster-8728.89567,Cluster-8728.106503,Cluster-8728.111355,Cluster-8728.70549,Cluster-8728.82898,Cluster-8728.106163,Cluster-8728.158738,Cluster-8728.131742,Cluster-8728.92624,Cluster-8728.77106,Cluster-8728.87105,Cluster-8728.69217,Cluster-8728.70542,Cluster-8728.47468,Cluster-8728.72032,Cluster-8728.41343,Cluster-8728.84835,Cluster-8728.75982,Cluster-8728.8…
GO:0006357	regulation of transcription from RNA polymerase II promoter	biological_process	0.46036	1	8	1301	570	106734	Cluster-8728.91344,Cluster-8728.46029,Cluster-8728.91767,Cluster-8728.115356,Cluster-8728.136050,Cluster-8728.16551,Cluster-8728.129671,Cluster-8728.139204
GO:0044260	cellular macromolecule metabolic process	biological_process	0.46042	1	453	1301	35958	106734	Cluster-8728.62513,Cluster-8728.107186,Cluster-8728.91437,Cluster-8728.93218,Cluster-8728.99639,Cluster-8728.92583,Cluster-8728.79033,Cluster-8728.49553,Cluster-24011.0,Cluster-8728.127315,Cluster-8728.113026,Cluster-8728.78699,Cluster-8728.96176,Cluster-8728.148543,Cluster-8728.54966,Cluster-8728.97024,Cluster-8728.89949,Cluster-8728.109146,Cluster-8728.141726,Cluster-8728.58947,Cluster-8728.369…
GO:0051260	protein homooligomerization	biological_process	0.46082	1	1	1301	45	106734	Cluster-8728.90553
GO:0006103	2-oxoglutarate metabolic process	biological_process	0.46096	1	1	1301	46	106734	Cluster-8728.38117
GO:0032507	maintenance of protein location in cell	biological_process	0.4619	1	2	1301	116	106734	Cluster-8728.105902,Cluster-8728.101607
GO:0045185	maintenance of protein location	biological_process	0.4619	1	2	1301	116	106734	Cluster-8728.105902,Cluster-8728.101607
GO:0051651	maintenance of location in cell	biological_process	0.4619	1	2	1301	116	106734	Cluster-8728.105902,Cluster-8728.101607
GO:0009791	post-embryonic development	biological_process	0.46213	1	3	1301	200	106734	Cluster-8728.121856,Cluster-8728.83766,Cluster-8728.83767
GO:0005938	cell cortex	cellular_component	0.46279	1	6	1301	410	106734	Cluster-8728.75456,Cluster-8728.93057,Cluster-8728.99611,Cluster-8728.100401,Cluster-8728.151800,Cluster-8728.106163
GO:0015643	toxic substance binding	molecular_function	0.46305	1	2	1301	120	106734	Cluster-8728.100125,Cluster-8728.82710
GO:0005230	extracellular ligand-gated ion channel activity	molecular_function	0.46366	1	3	1301	191	106734	Cluster-8728.143805,Cluster-22089.0,Cluster-8728.97697
GO:0005991	trehalose metabolic process	biological_process	0.46501	1	3	1301	217	106734	Cluster-8728.99171,Cluster-8728.79647,Cluster-8728.113586
GO:0007049	cell cycle	biological_process	0.46518	1	35	1301	2645	106734	Cluster-8728.79202,Cluster-8728.131742,Cluster-8728.95743,Cluster-8728.44704,Cluster-8728.95604,Cluster-8728.106060,Cluster-8728.118572,Cluster-8728.94227,Cluster-8728.111958,Cluster-8728.112552,Cluster-8728.56388,Cluster-8728.94629,Cluster-8728.102431,Cluster-8728.144417,Cluster-8728.114839,Cluster-8728.30329,Cluster-8728.68939,Cluster-8728.16551,Cluster-8728.95207,Cluster-8728.58947,Cluster-872…
GO:0009405	pathogenesis	biological_process	0.4658	1	17	1301	1291	106734	Cluster-8728.138227,Cluster-8728.18547,Cluster-8728.37404,Cluster-8728.127801,Cluster-8728.94227,Cluster-8728.91726,Cluster-8728.98807,Cluster-8728.69501,Cluster-8728.100572,Cluster-8728.99611,Cluster-8728.97758,Cluster-8728.104553,Cluster-8728.137423,Cluster-8728.96808,Cluster-8728.97460,Cluster-8728.95427,Cluster-8728.117578
GO:0044770	cell cycle phase transition	biological_process	0.46664	1	3	1301	192	106734	Cluster-8728.95743,Cluster-8728.144417,Cluster-8728.16551
GO:0044772	mitotic cell cycle phase transition	biological_process	0.46664	1	3	1301	192	106734	Cluster-8728.16551,Cluster-8728.144417,Cluster-8728.95743
GO:1901987	regulation of cell cycle phase transition	biological_process	0.46664	1	3	1301	192	106734	Cluster-8728.16551,Cluster-8728.95743,Cluster-8728.144417
GO:1901990	regulation of mitotic cell cycle phase transition	biological_process	0.46664	1	3	1301	192	106734	Cluster-8728.144417,Cluster-8728.95743,Cluster-8728.16551
GO:0006265	DNA topological change	biological_process	0.46723	1	4	1301	274	106734	Cluster-8728.77202,Cluster-8728.143838,Cluster-8728.100125,Cluster-8728.82710
GO:0019206	nucleoside kinase activity	molecular_function	0.46741	1	1	1301	49	106734	Cluster-8728.146848
GO:0030246	carbohydrate binding	molecular_function	0.46769	1	12	1301	874	106734	Cluster-8728.126221,Cluster-8728.83115,Cluster-8728.139086,Cluster-8728.129330,Cluster-8728.79912,Cluster-8728.91404,Cluster-8728.145701,Cluster-8728.99567,Cluster-8728.43061,Cluster-8728.66079,Cluster-8728.113238,Cluster-8728.108690
GO:0048511	rhythmic process	biological_process	0.46822	1	1	1301	50	106734	Cluster-8728.120581
GO:0046351	disaccharide biosynthetic process	biological_process	0.46825	1	3	1301	214	106734	Cluster-8728.113586,Cluster-8728.79647,Cluster-8728.99171
GO:0022411	cellular component disassembly	biological_process	0.46918	1	5	1301	346	106734	Cluster-8728.124750,Cluster-8728.102642,Cluster-8728.98059,Cluster-8728.92583,Cluster-8728.92590
GO:0019222	regulation of metabolic process	biological_process	0.47055	1	149	1301	11620	106734	Cluster-8728.31827,Cluster-8728.66074,Cluster-8728.54966,Cluster-8728.89949,Cluster-8728.121669,Cluster-8728.60292,Cluster-8728.58947,Cluster-8728.91767,Cluster-8728.174713,Cluster-8728.92031,Cluster-8728.102642,Cluster-8728.107186,Cluster-8728.93218,Cluster-8728.92583,Cluster-8728.49553,Cluster-8728.97255,Cluster-8728.136702,Cluster-8728.127315,Cluster-8728.129695,Cluster-8728.63638,Cluster-8728…
GO:0046058	cAMP metabolic process	biological_process	0.47102	1	1	1301	48	106734	Cluster-8728.117093
GO:0051783	regulation of nuclear division	biological_process	0.4713	1	3	1301	195	106734	Cluster-8728.144417,Cluster-8728.95743,Cluster-8728.16551
GO:0005343	organic acid:sodium symporter activity	molecular_function	0.47198	1	1	1301	50	106734	Cluster-8728.117027
GO:0008299	isoprenoid biosynthetic process	biological_process	0.47267	1	9	1301	650	106734	Cluster-8728.86233,Cluster-8728.107424,Cluster-8728.74803,Cluster-8728.81217,Cluster-8728.104354,Cluster-8728.25663,Cluster-8728.106103,Cluster-8728.12741,Cluster-8728.95921
GO:0000793	condensed chromosome	cellular_component	0.47289	1	8	1301	577	106734	Cluster-8728.111958,Cluster-8728.136702,Cluster-8728.95207,Cluster-8728.73302,Cluster-8728.103741,Cluster-8728.49553,Cluster-8728.31323,Cluster-8728.112552
GO:0015886	heme transport	biological_process	0.47355	1	2	1301	126	106734	Cluster-8728.95950,Cluster-8728.79830
GO:1901678	iron coordination entity transport	biological_process	0.47355	1	2	1301	126	106734	Cluster-8728.95950,Cluster-8728.79830
GO:0009173	pyrimidine ribonucleoside monophosphate metabolic process	biological_process	0.47387	1	1	1301	51	106734	Cluster-8728.146848
GO:0009174	pyrimidine ribonucleoside monophosphate biosynthetic process	biological_process	0.47387	1	1	1301	51	106734	Cluster-8728.146848
GO:0006720	isoprenoid metabolic process	biological_process	0.47459	1	9	1301	652	106734	Cluster-8728.104354,Cluster-8728.81217,Cluster-8728.25663,Cluster-8728.106103,Cluster-8728.95921,Cluster-8728.12741,Cluster-8728.86233,Cluster-8728.74803,Cluster-8728.107424
GO:0000275	mitochondrial proton-transporting ATP synthase complex, catalytic core F(1)	cellular_component	0.47462	1	1	1301	50	106734	Cluster-8728.116311
GO:0009888	tissue development	biological_process	0.47497	1	3	1301	218	106734	Cluster-8728.113909,Cluster-8728.61224,Cluster-8728.94624
GO:0006935	chemotaxis	biological_process	0.47521	1	5	1301	348	106734	Cluster-8728.148543,Cluster-8728.20779,Cluster-8728.117540,Cluster-8728.99118,Cluster-8728.52286
GO:0032991	macromolecular complex	cellular_component	0.47562	1	261	1301	20768	106734	Cluster-8728.111022,Cluster-8728.105902,Cluster-8728.39493,Cluster-8728.33741,Cluster-8728.117799,Cluster-8728.132546,Cluster-8728.91738,Cluster-8728.54483,Cluster-8728.55595,Cluster-8728.67467,Cluster-8728.139531,Cluster-8728.113537,Cluster-8728.95718,Cluster-8728.94227,Cluster-8728.46029,Cluster-8728.94571,Cluster-8728.109953,Cluster-8728.97472,Cluster-8728.155431,Cluster-8728.100661,Cluster-87…
GO:0009403	toxin biosynthetic process	biological_process	0.47835	1	1	1301	50	106734	Cluster-8728.37850
GO:0016426	tRNA (adenine) methyltransferase activity	molecular_function	0.47881	1	1	1301	53	106734	Cluster-8728.31832
GO:0016429	tRNA (adenine-N1-)-methyltransferase activity	molecular_function	0.47881	1	1	1301	53	106734	Cluster-8728.31832
GO:0030076	light-harvesting complex	cellular_component	0.48004	1	2	1301	120	106734	Cluster-8728.87744,Cluster-8728.55356
GO:0017025	TBP-class protein binding	molecular_function	0.48055	1	1	1301	51	106734	Cluster-8728.157516
GO:0008964	phosphoenolpyruvate carboxylase activity	molecular_function	0.48107	1	1	1301	63	106734	Cluster-8728.99118
GO:0065008	regulation of biological quality	biological_process	0.48115	1	43	1301	3325	106734	Cluster-8728.112505,Cluster-8728.93986,Cluster-8728.70542,Cluster-8728.92237,Cluster-8728.100193,Cluster-8728.84835,Cluster-8728.98823,Cluster-8728.68906,Cluster-8728.120566,Cluster-8728.127315,Cluster-8728.109331,Cluster-8728.118391,Cluster-8728.76498,Cluster-8728.128857,Cluster-8728.98323,Cluster-8728.91726,Cluster-8728.94338,Cluster-8728.104553,Cluster-8728.111185,Cluster-8728.119680,Cluster-8…
GO:0046365	monosaccharide catabolic process	biological_process	0.4845	1	1	1301	54	106734	Cluster-8728.69983
GO:0015296	anion:cation symporter activity	molecular_function	0.48485	1	1	1301	52	106734	Cluster-8728.117027
GO:1902495	transmembrane transporter complex	cellular_component	0.485	1	6	1301	437	106734	Cluster-8728.110937,Cluster-8728.84634,Cluster-8728.106136,Cluster-8728.66029,Cluster-8728.93246,Cluster-8728.126205
GO:0072511	divalent inorganic cation transport	biological_process	0.48571	1	13	1301	973	106734	Cluster-8728.78450,Cluster-8728.127315,Cluster-8728.18547,Cluster-8728.61224,Cluster-8728.76733,Cluster-8728.81387,Cluster-8728.78453,Cluster-8728.116627,Cluster-8728.83388,Cluster-8728.100661,Cluster-8728.95921,Cluster-8728.96736,Cluster-8728.98059
GO:0032940	secretion by cell	biological_process	0.48656	1	10	1301	726	106734	Cluster-8728.37404,Cluster-8728.105086,Cluster-8728.93057,Cluster-8728.151800,Cluster-8728.100401,Cluster-8728.73620,Cluster-8728.97654,Cluster-8728.75456,Cluster-8728.106163,Cluster-8728.99611
GO:0046903	secretion	biological_process	0.48863	1	10	1301	729	106734	Cluster-8728.73620,Cluster-8728.97654,Cluster-8728.75456,Cluster-8728.106163,Cluster-8728.99611,Cluster-8728.105086,Cluster-8728.37404,Cluster-8728.93057,Cluster-8728.151800,Cluster-8728.100401
GO:0046034	ATP metabolic process	biological_process	0.48919	1	28	1301	2215	106734	Cluster-8728.118853,Cluster-8728.123657,Cluster-8728.120328,Cluster-8728.95494,Cluster-8728.91790,Cluster-8728.106647,Cluster-8728.120109,Cluster-8728.59414,Cluster-8728.94381,Cluster-8728.86230,Cluster-8728.96759,Cluster-8728.93058,Cluster-8728.91757,Cluster-8728.110297,Cluster-8728.30329,Cluster-8728.128102,Cluster-8728.86214,Cluster-8728.116311,Cluster-8728.51039,Cluster-8728.70301,Cluster-872…
GO:0002831	regulation of response to biotic stimulus	biological_process	0.48966	1	2	1301	126	106734	Cluster-8728.88927,Cluster-8728.86833
GO:1901362	organic cyclic compound biosynthetic process	biological_process	0.48978	1	181	1301	14259	106734	Cluster-8728.109766,Cluster-8728.117158,Cluster-8728.89386,Cluster-8728.118090,Cluster-8728.44704,Cluster-8728.95743,Cluster-8728.158738,Cluster-8728.99197,Cluster-8728.45127,Cluster-8728.29943,Cluster-8728.93219,Cluster-8728.63758,Cluster-8728.105251,Cluster-8728.102431,Cluster-8728.136050,Cluster-8728.95633,Cluster-8728.112231,Cluster-8728.129180,Cluster-8728.94144,Cluster-8728.72097,Cluster-87…
GO:0015846	polyamine transport	biological_process	0.4898	1	1	1301	53	106734	Cluster-8728.117027
GO:0016730	oxidoreductase activity, acting on iron-sulfur proteins as donors	molecular_function	0.49064	1	1	1301	50	106734	Cluster-8728.68875
GO:0031323	regulation of cellular metabolic process	biological_process	0.49084	1	141	1301	11020	106734	Cluster-8728.93219,Cluster-8728.102431,Cluster-8728.105251,Cluster-8728.84499,Cluster-29961.0,Cluster-8728.124750,Cluster-8728.112231,Cluster-8728.136050,Cluster-8728.53896,Cluster-8728.89386,Cluster-8728.118090,Cluster-8728.117158,Cluster-8728.109766,Cluster-8728.29943,Cluster-8728.45127,Cluster-8728.95743,Cluster-8728.44704,Cluster-8728.99197,Cluster-8728.75338,Cluster-8728.101456,Cluster-8728.…
GO:0030089	phycobilisome	cellular_component	0.49276	1	1	1301	49	106734	Cluster-8728.87744
GO:1990351	transporter complex	cellular_component	0.49342	1	6	1301	441	106734	Cluster-8728.66029,Cluster-8728.106136,Cluster-8728.84634,Cluster-8728.110937,Cluster-8728.126205,Cluster-8728.93246
GO:0030474	spindle pole body duplication	biological_process	0.49387	1	2	1301	128	106734	Cluster-8728.102431,Cluster-8728.75338
GO:0051300	spindle pole body organization	biological_process	0.49387	1	2	1301	128	106734	Cluster-8728.102431,Cluster-8728.75338
GO:0005272	sodium channel activity	molecular_function	0.49391	1	1	1301	54	106734	Cluster-8728.66029
GO:0060627	regulation of vesicle-mediated transport	biological_process	0.49651	1	1	1301	56	106734	Cluster-8728.45374
GO:0006754	ATP biosynthetic process	biological_process	0.49749	1	8	1301	612	106734	Cluster-8728.57721,Cluster-8728.94381,Cluster-8728.60292,Cluster-8728.95718,Cluster-8728.30329,Cluster-8728.116311,Cluster-8728.128102,Cluster-8728.106647
GO:0006606	protein import into nucleus	biological_process	0.50148	1	5	1301	348	106734	Cluster-8728.95604,Cluster-8728.158738,Cluster-8728.120084,Cluster-8728.94227,Cluster-8728.79202
GO:0034504	protein localization to nucleus	biological_process	0.50148	1	5	1301	348	106734	Cluster-8728.95604,Cluster-8728.94227,Cluster-8728.120084,Cluster-8728.158738,Cluster-8728.79202
GO:0044744	protein targeting to nucleus	biological_process	0.50148	1	5	1301	348	106734	Cluster-8728.79202,Cluster-8728.95604,Cluster-8728.158738,Cluster-8728.120084,Cluster-8728.94227
GO:0051170	nuclear import	biological_process	0.50148	1	5	1301	348	106734	Cluster-8728.95604,Cluster-8728.94227,Cluster-8728.120084,Cluster-8728.158738,Cluster-8728.79202
GO:1902593	single-organism nuclear import	biological_process	0.50148	1	5	1301	348	106734	Cluster-8728.79202,Cluster-8728.95604,Cluster-8728.94227,Cluster-8728.120084,Cluster-8728.158738
GO:0022904	respiratory electron transport chain	biological_process	0.50171	1	11	1301	838	106734	Cluster-8728.96759,Cluster-8728.93058,Cluster-8728.96808,Cluster-8728.159533,Cluster-8728.94537,Cluster-8728.51039,Cluster-8728.97758,Cluster-8728.70301,Cluster-8728.59414,Cluster-8728.95062,Cluster-8728.110297
GO:0004861	cyclin-dependent protein serine/threonine kinase inhibitor activity	molecular_function	0.5022	1	1	1301	53	106734	Cluster-8728.76065
GO:0071840	cellular component organization or biogenesis	biological_process	0.50332	1	138	1301	11140	106734	Cluster-8728.122544,Cluster-8728.45374,Cluster-8728.100125,Cluster-8728.95207,Cluster-8728.16551,Cluster-8728.96240,Cluster-8728.97618,Cluster-8728.108690,Cluster-8728.113238,Cluster-8728.61615,Cluster-8728.92230,Cluster-8728.70542,Cluster-8728.108846,Cluster-8728.75441,Cluster-8728.82710,Cluster-8728.72654,Cluster-8728.76696,Cluster-8728.92941,Cluster-8728.115419,Cluster-8728.116311,Cluster-8728…
GO:0006338	chromatin remodeling	biological_process	0.5034	1	4	1301	303	106734	Cluster-8728.102546,Cluster-8728.89240,Cluster-8728.88231,Cluster-8728.51178
GO:0048609	multicellular organismal reproductive process	biological_process	0.50374	1	3	1301	219	106734	Cluster-8728.113909,Cluster-8728.61224,Cluster-8728.94624
GO:0006887	exocytosis	biological_process	0.5043	1	6	1301	430	106734	Cluster-8728.93057,Cluster-8728.75456,Cluster-8728.100401,Cluster-8728.99611,Cluster-8728.106163,Cluster-8728.151800
GO:0006816	calcium ion transport	biological_process	0.50463	1	5	1301	377	106734	Cluster-8728.98059,Cluster-8728.81387,Cluster-8728.83388,Cluster-8728.127315,Cluster-8728.100661
GO:0004045	aminoacyl-tRNA hydrolase activity	molecular_function	0.50485	1	1	1301	58	106734	Cluster-8728.96736
GO:0005685	U1 snRNP	cellular_component	0.50574	1	1	1301	52	106734	Cluster-8728.94227
GO:0006376	mRNA splice site selection	biological_process	0.50574	1	1	1301	52	106734	Cluster-8728.94227
GO:0030532	small nuclear ribonucleoprotein complex	cellular_component	0.50574	1	1	1301	52	106734	Cluster-8728.94227
GO:0097525	spliceosomal snRNP complex	cellular_component	0.50574	1	1	1301	52	106734	Cluster-8728.94227
GO:0051184	cofactor transporter activity	molecular_function	0.50596	1	1	1301	55	106734	Cluster-8728.79830
GO:0019954	asexual reproduction	biological_process	0.50692	1	8	1301	596	106734	Cluster-8728.101607,Cluster-8728.105902,Cluster-8728.94227,Cluster-8728.95131,Cluster-8728.158621,Cluster-8728.139086,Cluster-8728.90593,Cluster-8728.95604
GO:0019064	fusion of virus membrane with host plasma membrane	biological_process	0.50783	1	2	1301	136	106734	Cluster-8728.127376,Cluster-8728.76733
GO:0039663	membrane fusion involved in viral entry into host cell	biological_process	0.50783	1	2	1301	136	106734	Cluster-8728.76733,Cluster-8728.127376
GO:0044800	multi-organism membrane fusion	biological_process	0.50783	1	2	1301	136	106734	Cluster-8728.127376,Cluster-8728.76733
GO:0044803	multi-organism membrane organization	biological_process	0.50783	1	2	1301	136	106734	Cluster-8728.127376,Cluster-8728.76733
GO:0051090	regulation of sequence-specific DNA binding transcription factor activity	biological_process	0.51062	1	1	1301	53	106734	Cluster-8728.72097
GO:0042330	taxis	biological_process	0.51101	1	5	1301	363	106734	Cluster-8728.99118,Cluster-8728.20779,Cluster-8728.117540,Cluster-8728.148543,Cluster-8728.52286
GO:0005217	intracellular ligand-gated ion channel activity	molecular_function	0.51117	1	2	1301	140	106734	Cluster-8728.83388,Cluster-8728.127315
GO:0005218	intracellular ligand-gated calcium channel activity	molecular_function	0.51117	1	2	1301	140	106734	Cluster-8728.127315,Cluster-8728.83388
GO:0005219	ryanodine-sensitive calcium-release channel activity	molecular_function	0.51117	1	2	1301	140	106734	Cluster-8728.127315,Cluster-8728.83388
GO:0015278	calcium-release channel activity	molecular_function	0.51117	1	2	1301	140	106734	Cluster-8728.127315,Cluster-8728.83388
GO:0016799	hydrolase activity, hydrolyzing N-glycosyl compounds	molecular_function	0.51151	1	2	1301	136	106734	Cluster-24011.0,Cluster-8728.36443
GO:0015144	carbohydrate transmembrane transporter activity	molecular_function	0.51197	1	3	1301	213	106734	Cluster-8728.126205,Cluster-8728.93246,Cluster-8728.84634
GO:1901476	carbohydrate transporter activity	molecular_function	0.51197	1	3	1301	213	106734	Cluster-8728.93246,Cluster-8728.126205,Cluster-8728.84634
GO:0051346	negative regulation of hydrolase activity	biological_process	0.51216	1	1	1301	61	106734	Cluster-8728.60292
GO:0050909	sensory perception of taste	biological_process	0.51405	1	1	1301	55	106734	Cluster-8728.102642
GO:0003712	transcription cofactor activity	molecular_function	0.51497	1	9	1301	686	106734	Cluster-8728.139204,Cluster-8728.129671,Cluster-8728.29943,Cluster-8728.16551,Cluster-8728.136050,Cluster-8728.115356,Cluster-8728.91767,Cluster-8728.46029,Cluster-8728.91344
GO:0034622	cellular macromolecular complex assembly	biological_process	0.51935	1	20	1301	1536	106734	Cluster-8728.100166,Cluster-8728.119680,Cluster-8728.141037,Cluster-8728.128102,Cluster-8728.120639,Cluster-8728.109150,Cluster-8728.92941,Cluster-8728.88251,Cluster-8728.94227,Cluster-8728.100962,Cluster-8728.50372,Cluster-8728.56388,Cluster-8728.95950,Cluster-8728.89822,Cluster-8728.98890,Cluster-8728.90372,Cluster-8728.91241,Cluster-8728.63880,Cluster-8728.82814,Cluster-8728.137885
GO:0016854	racemase and epimerase activity	molecular_function	0.52	1	2	1301	129	106734	Cluster-8728.123553,Cluster-8728.96818
GO:0030942	endoplasmic reticulum signal peptide binding	molecular_function	0.52	1	1	1301	55	106734	Cluster-8728.129555
GO:0005996	monosaccharide metabolic process	biological_process	0.52073	1	16	1301	1296	106734	Cluster-8728.102118,Cluster-8728.91757,Cluster-8728.112496,Cluster-8728.136495,Cluster-8728.115356,Cluster-8728.99118,Cluster-8728.123657,Cluster-8728.49385,Cluster-8728.118853,Cluster-8728.69014,Cluster-8728.148540,Cluster-8728.69983,Cluster-8728.119680,Cluster-8728.52803,Cluster-8728.74268,Cluster-8728.102117
GO:0009259	ribonucleotide metabolic process	biological_process	0.52088	1	33	1301	2641	106734	Cluster-8728.95718,Cluster-8728.95490,Cluster-8728.86214,Cluster-8728.128102,Cluster-8728.116311,Cluster-8728.110297,Cluster-8728.96759,Cluster-8728.91757,Cluster-8728.146848,Cluster-8728.106647,Cluster-8728.118853,Cluster-8728.106104,Cluster-8728.86228,Cluster-8728.86212,Cluster-8728.60292,Cluster-8728.159533,Cluster-8728.120108,Cluster-8728.57721,Cluster-8728.70301,Cluster-8728.106103,Cluster-8…
GO:0051130	positive regulation of cellular component organization	biological_process	0.52174	1	3	1301	218	106734	Cluster-8728.98059,Cluster-8728.119680,Cluster-8728.102642
GO:0045017	glycerolipid biosynthetic process	biological_process	0.52181	1	5	1301	363	106734	Cluster-8728.93844,Cluster-8728.109681,Cluster-8728.90593,Cluster-8728.93850,Cluster-8728.89046
GO:0006690	icosanoid metabolic process	biological_process	0.5227	1	1	1301	54	106734	Cluster-8728.93493
GO:0006691	leukotriene metabolic process	biological_process	0.5227	1	1	1301	54	106734	Cluster-8728.93493
GO:1901568	fatty acid derivative metabolic process	biological_process	0.5227	1	1	1301	54	106734	Cluster-8728.93493
GO:0000245	spliceosomal complex assembly	biological_process	0.52347	1	1	1301	55	106734	Cluster-8728.94227
GO:0005816	spindle pole body	cellular_component	0.5246	1	1	1301	58	106734	Cluster-8728.102431
GO:0005823	central plaque of spindle pole body	cellular_component	0.5246	1	1	1301	58	106734	Cluster-8728.102431
GO:0044450	microtubule organizing center part	cellular_component	0.5246	1	1	1301	58	106734	Cluster-8728.102431
GO:0005779	integral component of peroxisomal membrane	cellular_component	0.52542	1	1	1301	60	106734	Cluster-8728.92583
GO:0031231	intrinsic component of peroxisomal membrane	cellular_component	0.52542	1	1	1301	60	106734	Cluster-8728.92583
GO:0019843	rRNA binding	molecular_function	0.52603	1	2	1301	153	106734	Cluster-8728.115419,Cluster-8728.129901
GO:0032270	positive regulation of cellular protein metabolic process	biological_process	0.52676	1	2	1301	141	106734	Cluster-8728.102642,Cluster-8728.98059
GO:0051247	positive regulation of protein metabolic process	biological_process	0.52676	1	2	1301	141	106734	Cluster-8728.98059,Cluster-8728.102642
GO:0009399	nitrogen fixation	biological_process	0.52702	1	1	1301	53	106734	Cluster-8728.120314
GO:0006874	cellular calcium ion homeostasis	biological_process	0.52759	1	2	1301	145	106734	Cluster-8728.127315,Cluster-8728.83388
GO:0055074	calcium ion homeostasis	biological_process	0.52759	1	2	1301	145	106734	Cluster-8728.83388,Cluster-8728.127315
GO:0033559	unsaturated fatty acid metabolic process	biological_process	0.52842	1	1	1301	55	106734	Cluster-8728.93493
GO:0005310	dicarboxylic acid transmembrane transporter activity	molecular_function	0.52932	1	1	1301	59	106734	Cluster-8728.117027
GO:0072503	cellular divalent inorganic cation homeostasis	biological_process	0.52966	1	2	1301	146	106734	Cluster-8728.127315,Cluster-8728.83388
GO:0072507	divalent inorganic cation homeostasis	biological_process	0.52966	1	2	1301	146	106734	Cluster-8728.127315,Cluster-8728.83388
GO:1901700	response to oxygen-containing compound	biological_process	0.5309	1	2	1301	148	106734	Cluster-8728.64175,Cluster-8728.88835
GO:0005787	signal peptidase complex	cellular_component	0.53119	1	2	1301	144	106734	Cluster-8728.84699,Cluster-8728.107770
GO:0008218	bioluminescence	biological_process	0.53156	1	1	1301	59	106734	Cluster-8728.102521
GO:0046649	lymphocyte activation	biological_process	0.53215	1	1	1301	58	106734	Cluster-8728.98059
GO:0030488	tRNA methylation	biological_process	0.53284	1	1	1301	60	106734	Cluster-8728.31832
GO:0048468	cell development	biological_process	0.53298	1	4	1301	304	106734	Cluster-8728.113909,Cluster-8728.117540,Cluster-8728.94624,Cluster-8728.61224
GO:0022604	regulation of cell morphogenesis	biological_process	0.53319	1	1	1301	58	106734	Cluster-8728.94227
GO:0008094	DNA-dependent ATPase activity	molecular_function	0.5338	1	4	1301	290	106734	Cluster-8728.82710,Cluster-8728.100125,Cluster-8728.48962,Cluster-8728.48961
GO:0031347	regulation of defense response	biological_process	0.53473	1	2	1301	136	106734	Cluster-8728.86833,Cluster-8728.88927
GO:0042278	purine nucleoside metabolic process	biological_process	0.5355	1	34	1301	2746	106734	Cluster-8728.128102,Cluster-8728.86214,Cluster-8728.116311,Cluster-8728.95743,Cluster-8728.110297,Cluster-8728.95718,Cluster-8728.95490,Cluster-8728.106647,Cluster-8728.118853,Cluster-8728.53313,Cluster-8728.96759,Cluster-8728.91757,Cluster-8728.51039,Cluster-8728.76080,Cluster-8728.106103,Cluster-8728.70301,Cluster-8728.30329,Cluster-8728.106104,Cluster-8728.86228,Cluster-8728.86212,Cluster-8728…
GO:0046128	purine ribonucleoside metabolic process	biological_process	0.5355	1	34	1301	2746	106734	Cluster-8728.95718,Cluster-8728.95490,Cluster-8728.116311,Cluster-8728.95743,Cluster-8728.128102,Cluster-8728.86214,Cluster-8728.110297,Cluster-8728.91757,Cluster-8728.96759,Cluster-8728.106647,Cluster-8728.53313,Cluster-8728.118853,Cluster-8728.86212,Cluster-8728.86228,Cluster-8728.106104,Cluster-8728.120108,Cluster-8728.159533,Cluster-8728.57721,Cluster-8728.60292,Cluster-8728.70301,Cluster-872…
GO:0016810	hydrolase activity, acting on carbon-nitrogen (but not peptide) bonds	molecular_function	0.53723	1	5	1301	380	106734	Cluster-8728.76007,Cluster-8728.116875,Cluster-8728.76011,Cluster-8728.27925,Cluster-8728.76005
GO:0046486	glycerolipid metabolic process	biological_process	0.53796	1	18	1301	1406	106734	Cluster-8728.109681,Cluster-8728.119680,Cluster-8728.61875,Cluster-8728.90593,Cluster-8728.52803,Cluster-8728.66972,Cluster-8728.97186,Cluster-8728.66966,Cluster-8728.57885,Cluster-8728.89624,Cluster-8728.89046,Cluster-8728.93844,Cluster-8728.89770,Cluster-8728.93850,Cluster-8728.124558,Cluster-8728.82814,Cluster-8728.112496,Cluster-8728.113026
GO:0005666	DNA-directed RNA polymerase III complex	cellular_component	0.53811	1	1	1301	63	106734	Cluster-8728.127315
GO:1990204	oxidoreductase complex	cellular_component	0.53828	1	5	1301	398	106734	Cluster-8728.120398,Cluster-8728.120397,Cluster-8728.130197,Cluster-8728.77044,Cluster-8728.92908
GO:0006743	ubiquinone metabolic process	biological_process	0.53881	1	4	1301	313	106734	Cluster-8728.51039,Cluster-8728.70301,Cluster-8728.96759,Cluster-8728.110297
GO:0006744	ubiquinone biosynthetic process	biological_process	0.53881	1	4	1301	313	106734	Cluster-8728.110297,Cluster-8728.70301,Cluster-8728.51039,Cluster-8728.96759
GO:0009415	response to water	biological_process	0.53884	1	1	1301	63	106734	Cluster-8728.88835
GO:0009161	ribonucleoside monophosphate metabolic process	biological_process	0.53958	1	29	1301	2342	106734	Cluster-8728.95490,Cluster-8728.120108,Cluster-8728.159533,Cluster-8728.57721,Cluster-8728.60292,Cluster-8728.95718,Cluster-8728.86228,Cluster-8728.86212,Cluster-8728.110297,Cluster-8728.30329,Cluster-8728.70301,Cluster-8728.51039,Cluster-8728.116311,Cluster-8728.86214,Cluster-8728.128102,Cluster-8728.86230,Cluster-8728.94381,Cluster-8728.146848,Cluster-8728.91757,Cluster-8728.93058,Cluster-8728.…
GO:0016838	carbon-oxygen lyase activity, acting on phosphates	molecular_function	0.53962	1	2	1301	142	106734	Cluster-17499.0,Cluster-8728.127232
GO:0006873	cellular ion homeostasis	biological_process	0.54007	1	3	1301	230	106734	Cluster-8728.83388,Cluster-8728.76498,Cluster-8728.127315
GO:0006875	cellular metal ion homeostasis	biological_process	0.54007	1	3	1301	230	106734	Cluster-8728.127315,Cluster-8728.76498,Cluster-8728.83388
GO:0030003	cellular cation homeostasis	biological_process	0.54007	1	3	1301	230	106734	Cluster-8728.76498,Cluster-8728.83388,Cluster-8728.127315
GO:0005885	Arp2/3 protein complex	cellular_component	0.54066	1	1	1301	58	106734	Cluster-8728.119680
GO:0000278	mitotic cell cycle	biological_process	0.54127	1	13	1301	1006	106734	Cluster-8728.58947,Cluster-8728.111958,Cluster-8728.144417,Cluster-8728.94227,Cluster-8728.112552,Cluster-8728.95131,Cluster-8728.16551,Cluster-8728.103741,Cluster-8728.31323,Cluster-8728.95604,Cluster-8728.95743,Cluster-8728.73302,Cluster-8728.95207
GO:1903047	mitotic cell cycle process	biological_process	0.54127	1	13	1301	1006	106734	Cluster-8728.111958,Cluster-8728.94227,Cluster-8728.144417,Cluster-8728.58947,Cluster-8728.95743,Cluster-8728.95207,Cluster-8728.73302,Cluster-8728.95604,Cluster-8728.31323,Cluster-8728.103741,Cluster-8728.95131,Cluster-8728.16551,Cluster-8728.112552
GO:0009306	protein secretion	biological_process	0.54199	1	4	1301	296	106734	Cluster-8728.97654,Cluster-8728.105086,Cluster-8728.73620,Cluster-8728.37404
GO:0000989	transcription factor activity, transcription factor binding	molecular_function	0.54332	1	9	1301	701	106734	Cluster-8728.129671,Cluster-8728.139204,Cluster-8728.16551,Cluster-8728.29943,Cluster-8728.136050,Cluster-8728.115356,Cluster-8728.46029,Cluster-8728.91767,Cluster-8728.91344
GO:0003857	3-hydroxyacyl-CoA dehydrogenase activity	molecular_function	0.54372	1	3	1301	233	106734	Cluster-8728.118391,Cluster-8728.121117,Cluster-8728.96393
GO:0006465	signal peptide processing	biological_process	0.54378	1	2	1301	147	106734	Cluster-8728.107770,Cluster-8728.84699
GO:0016746	transferase activity, transferring acyl groups	molecular_function	0.54501	1	22	1301	1764	106734	Cluster-8728.140285,Cluster-8728.138227,Cluster-8728.84151,Cluster-8728.89046,Cluster-8728.29943,Cluster-8728.107019,Cluster-8728.95921,Cluster-8728.83584,Cluster-8728.109681,Cluster-8728.104354,Cluster-8728.90593,Cluster-8728.93057,Cluster-8728.46231,Cluster-8728.62531,Cluster-8728.82905,Cluster-8728.40011,Cluster-8728.4375,Cluster-8728.84618,Cluster-8728.105225,Cluster-8728.139764,Cluster-8728.…
GO:0016892	endoribonuclease activity, producing 3'-phosphomonoesters	molecular_function	0.54505	1	1	1301	58	106734	Cluster-8728.96736
GO:0042592	homeostatic process	biological_process	0.54647	1	19	1301	1520	106734	Cluster-8728.128857,Cluster-8728.76498,Cluster-8728.103968,Cluster-8728.127315,Cluster-8728.109331,Cluster-8728.68906,Cluster-27195.0,Cluster-8728.100193,Cluster-8728.98823,Cluster-8728.93986,Cluster-8728.104082,Cluster-8728.51561,Cluster-8728.111585,Cluster-8728.57885,Cluster-8728.18547,Cluster-8728.111185,Cluster-8728.104553,Cluster-8728.91726,Cluster-8728.83388
GO:0000155	phosphorelay sensor kinase activity	molecular_function	0.54651	1	3	1301	219	106734	Cluster-8728.33741,Cluster-8728.100661,Cluster-8728.88722
GO:0005672	transcription factor TFIIA complex	cellular_component	0.54661	1	2	1301	141	106734	Cluster-8728.111665,Cluster-8728.109146
GO:0006020	inositol metabolic process	biological_process	0.54689	1	2	1301	156	106734	Cluster-8728.118853,Cluster-8728.123657
GO:0009150	purine ribonucleotide metabolic process	biological_process	0.54753	1	32	1301	2591	106734	Cluster-8728.30329,Cluster-8728.70301,Cluster-8728.106103,Cluster-8728.76080,Cluster-8728.51039,Cluster-8728.120108,Cluster-8728.159533,Cluster-8728.57721,Cluster-8728.60292,Cluster-8728.86212,Cluster-8728.86228,Cluster-8728.106104,Cluster-8728.95494,Cluster-8728.91790,Cluster-8728.123657,Cluster-8728.117093,Cluster-8728.120328,Cluster-8728.59414,Cluster-8728.120109,Cluster-8728.86230,Cluster-872…
GO:0042132	fructose 1,6-bisphosphate 1-phosphatase activity	molecular_function	0.54847	1	1	1301	62	106734	Cluster-8728.91757
GO:0005742	mitochondrial outer membrane translocase complex	cellular_component	0.54856	1	3	1301	224	106734	Cluster-8728.37807,Cluster-8728.121088,Cluster-8728.113933
GO:0015370	solute:sodium symporter activity	molecular_function	0.54935	1	1	1301	64	106734	Cluster-8728.117027
GO:0009187	cyclic nucleotide metabolic process	biological_process	0.54961	1	1	1301	60	106734	Cluster-8728.117093
GO:0048500	signal recognition particle	cellular_component	0.55172	1	2	1301	143	106734	Cluster-8728.129555,Cluster-8728.121856
GO:0008107	galactoside 2-alpha-L-fucosyltransferase activity	molecular_function	0.55183	1	1	1301	58	106734	Cluster-8728.37404
GO:0031127	alpha-(1,2)-fucosyltransferase activity	molecular_function	0.55183	1	1	1301	58	106734	Cluster-8728.37404
GO:0051321	meiotic cell cycle	biological_process	0.55235	1	3	1301	214	106734	Cluster-8728.114839,Cluster-8728.49553,Cluster-8728.136702
GO:0019814	immunoglobulin complex	cellular_component	0.55295	1	2	1301	141	106734	Cluster-8728.82710,Cluster-8728.100125
GO:0000774	adenyl-nucleotide exchange factor activity	molecular_function	0.5533	1	2	1301	143	106734	Cluster-8728.132546,Cluster-8728.95604
GO:0016628	oxidoreductase activity, acting on the CH-CH group of donors, NAD or NADP as acceptor	molecular_function	0.55337	1	4	1301	307	106734	Cluster-8728.68303,Cluster-8728.96393,Cluster-8728.135969,Cluster-8728.86233
GO:0006631	fatty acid metabolic process	biological_process	0.55354	1	9	1301	729	106734	Cluster-8728.118391,Cluster-8728.121117,Cluster-8728.40011,Cluster-8728.105225,Cluster-8728.84618,Cluster-8728.96393,Cluster-8728.91738,Cluster-8728.93493,Cluster-8728.139764
GO:0030291	protein serine/threonine kinase inhibitor activity	molecular_function	0.55446	1	1	1301	62	106734	Cluster-8728.76065
GO:0051181	cofactor transport	biological_process	0.55483	1	2	1301	145	106734	Cluster-8728.79830,Cluster-8728.95950
GO:0055065	metal ion homeostasis	biological_process	0.55614	1	3	1301	236	106734	Cluster-8728.127315,Cluster-8728.83388,Cluster-8728.76498
GO:0009755	hormone-mediated signaling pathway	biological_process	0.55627	1	1	1301	70	106734	Cluster-8728.129695
GO:0032870	cellular response to hormone stimulus	biological_process	0.55627	1	1	1301	70	106734	Cluster-8728.129695
GO:0009144	purine nucleoside triphosphate metabolic process	biological_process	0.55681	1	28	1301	2289	106734	Cluster-8728.51039,Cluster-8728.116311,Cluster-8728.70301,Cluster-8728.86214,Cluster-8728.128102,Cluster-8728.110297,Cluster-8728.30329,Cluster-8728.86228,Cluster-8728.95718,Cluster-8728.86212,Cluster-8728.57721,Cluster-8728.120108,Cluster-8728.159533,Cluster-8728.95490,Cluster-8728.60292,Cluster-8728.59414,Cluster-8728.106647,Cluster-8728.120109,Cluster-8728.120328,Cluster-8728.123657,Cluster-87…
GO:0009199	ribonucleoside triphosphate metabolic process	biological_process	0.55681	1	28	1301	2289	106734	Cluster-8728.123657,Cluster-8728.120328,Cluster-8728.91790,Cluster-8728.95494,Cluster-8728.118853,Cluster-8728.59414,Cluster-8728.106647,Cluster-8728.120109,Cluster-8728.86230,Cluster-8728.94381,Cluster-8728.91757,Cluster-8728.96759,Cluster-8728.93058,Cluster-8728.30329,Cluster-8728.110297,Cluster-8728.116311,Cluster-8728.51039,Cluster-8728.70301,Cluster-8728.128102,Cluster-8728.86214,Cluster-872…
GO:0009205	purine ribonucleoside triphosphate metabolic process	biological_process	0.55681	1	28	1301	2289	106734	Cluster-8728.95490,Cluster-8728.120108,Cluster-8728.159533,Cluster-8728.57721,Cluster-8728.60292,Cluster-8728.86228,Cluster-8728.95718,Cluster-8728.86212,Cluster-8728.30329,Cluster-8728.110297,Cluster-8728.70301,Cluster-8728.51039,Cluster-8728.116311,Cluster-8728.128102,Cluster-8728.86214,Cluster-8728.86230,Cluster-8728.94381,Cluster-8728.91757,Cluster-8728.93058,Cluster-8728.96759,Cluster-8728.9…
GO:0033365	protein localization to organelle	biological_process	0.55683	1	15	1301	1153	106734	Cluster-8728.37807,Cluster-8728.129555,Cluster-8728.158738,Cluster-8728.99900,Cluster-8728.102264,Cluster-8728.92583,Cluster-8728.95604,Cluster-8728.25015,Cluster-8728.79202,Cluster-8728.121088,Cluster-8728.75441,Cluster-8728.94227,Cluster-8728.120084,Cluster-8728.75338,Cluster-8728.56592
GO:0005047	signal recognition particle binding	molecular_function	0.55776	1	1	1301	67	106734	Cluster-8728.121856
GO:0006835	dicarboxylic acid transport	biological_process	0.55804	1	3	1301	232	106734	Cluster-8728.148851,Cluster-8728.90443,Cluster-8728.117027
GO:0016646	oxidoreductase activity, acting on the CH-NH group of donors, NAD or NADP as acceptor	molecular_function	0.55862	1	2	1301	142	106734	Cluster-8728.76007,Cluster-8728.94759
GO:0048856	anatomical structure development	biological_process	0.559	1	13	1301	1065	106734	Cluster-8728.94624,Cluster-8728.61224,Cluster-8728.94227,Cluster-8728.72498,Cluster-8728.92563,Cluster-8728.96176,Cluster-8728.102114,Cluster-8728.117540,Cluster-8728.17970,Cluster-8728.121856,Cluster-8728.83766,Cluster-8728.113909,Cluster-8728.83767
GO:0016894	endonuclease activity, active with either ribo- or deoxyribonucleic acids and producing 3'-phosphomonoesters	molecular_function	0.55984	1	1	1301	61	106734	Cluster-8728.96736
GO:0006163	purine nucleotide metabolic process	biological_process	0.5615	1	32	1301	2607	106734	Cluster-8728.51039,Cluster-8728.76080,Cluster-8728.70301,Cluster-8728.106103,Cluster-8728.30329,Cluster-8728.106104,Cluster-8728.86228,Cluster-8728.86212,Cluster-8728.60292,Cluster-8728.57721,Cluster-8728.120108,Cluster-8728.159533,Cluster-8728.120109,Cluster-8728.59414,Cluster-8728.123657,Cluster-8728.120328,Cluster-8728.117093,Cluster-8728.95494,Cluster-8728.91790,Cluster-8728.93058,Cluster-872…
GO:0043086	negative regulation of catalytic activity	biological_process	0.56158	1	3	1301	239	106734	Cluster-8728.60292,Cluster-8728.108846,Cluster-8728.95874
GO:0017089	glycolipid transporter activity	molecular_function	0.56177	1	1	1301	68	106734	Cluster-8728.61875
GO:0046836	glycolipid transport	biological_process	0.56177	1	1	1301	68	106734	Cluster-8728.61875
GO:0044092	negative regulation of molecular function	biological_process	0.5632	1	3	1301	240	106734	Cluster-8728.95874,Cluster-8728.60292,Cluster-8728.108846
GO:0031300	intrinsic component of organelle membrane	cellular_component	0.5661	1	6	1301	490	106734	Cluster-8728.81387,Cluster-8728.121057,Cluster-8728.92583,Cluster-8728.65372,Cluster-8728.112364,Cluster-8728.100661
GO:0031301	integral component of organelle membrane	cellular_component	0.5661	1	6	1301	490	106734	Cluster-8728.81387,Cluster-8728.121057,Cluster-8728.92583,Cluster-8728.65372,Cluster-8728.112364,Cluster-8728.100661
GO:0051235	maintenance of location	biological_process	0.56632	1	2	1301	145	106734	Cluster-8728.105902,Cluster-8728.101607
GO:0009126	purine nucleoside monophosphate metabolic process	biological_process	0.56805	1	28	1301	2292	106734	Cluster-8728.86214,Cluster-8728.128102,Cluster-8728.70301,Cluster-8728.116311,Cluster-8728.51039,Cluster-8728.30329,Cluster-8728.110297,Cluster-8728.95718,Cluster-8728.86228,Cluster-8728.86212,Cluster-8728.60292,Cluster-8728.120108,Cluster-8728.159533,Cluster-8728.95490,Cluster-8728.57721,Cluster-8728.120109,Cluster-8728.106647,Cluster-8728.59414,Cluster-8728.118853,Cluster-8728.91790,Cluster-872…
GO:0009167	purine ribonucleoside monophosphate metabolic process	biological_process	0.56805	1	28	1301	2292	106734	Cluster-8728.91790,Cluster-8728.95494,Cluster-8728.120328,Cluster-8728.123657,Cluster-8728.118853,Cluster-8728.59414,Cluster-8728.120109,Cluster-8728.106647,Cluster-8728.86230,Cluster-8728.94381,Cluster-8728.91757,Cluster-8728.93058,Cluster-8728.96759,Cluster-8728.110297,Cluster-8728.30329,Cluster-8728.70301,Cluster-8728.51039,Cluster-8728.116311,Cluster-8728.128102,Cluster-8728.86214,Cluster-872…
GO:0007346	regulation of mitotic cell cycle	biological_process	0.56807	1	3	1301	223	106734	Cluster-8728.95743,Cluster-8728.144417,Cluster-8728.16551
GO:0004725	protein tyrosine phosphatase activity	molecular_function	0.56818	1	2	1301	141	106734	Cluster-8728.94777,Cluster-8728.102264
GO:0016796	exonuclease activity, active with either ribo- or deoxyribonucleic acids and producing 5'-phosphomonoesters	molecular_function	0.56844	1	5	1301	383	106734	Cluster-8728.44704,Cluster-8728.128102,Cluster-8728.98554,Cluster-8728.148543,Cluster-8728.120084
GO:0009123	nucleoside monophosphate metabolic process	biological_process	0.56954	1	29	1301	2374	106734	Cluster-8728.120109,Cluster-8728.106647,Cluster-8728.59414,Cluster-8728.118853,Cluster-8728.91790,Cluster-8728.95494,Cluster-8728.120328,Cluster-8728.123657,Cluster-8728.93058,Cluster-8728.96759,Cluster-8728.91757,Cluster-8728.94381,Cluster-8728.146848,Cluster-8728.86230,Cluster-8728.128102,Cluster-8728.86214,Cluster-8728.70301,Cluster-8728.116311,Cluster-8728.51039,Cluster-8728.110297,Cluster-87…
GO:0005795	Golgi stack	cellular_component	0.56961	1	1	1301	64	106734	Cluster-8728.28150
GO:0000940	condensed chromosome outer kinetochore	cellular_component	0.57031	1	5	1301	393	106734	Cluster-8728.112552,Cluster-8728.103741,Cluster-8728.31323,Cluster-8728.73302,Cluster-8728.95207
GO:1902589	single-organism organelle organization	biological_process	0.57075	1	31	1301	2450	106734	Cluster-8728.111958,Cluster-8728.55796,Cluster-8728.92563,Cluster-8728.130197,Cluster-8728.109953,Cluster-8728.58947,Cluster-8728.94777,Cluster-8728.37807,Cluster-8728.101279,Cluster-8728.119680,Cluster-8728.95743,Cluster-8728.95207,Cluster-8728.79202,Cluster-8728.16551,Cluster-8728.96240,Cluster-8728.144417,Cluster-8728.105902,Cluster-8728.97618,Cluster-8728.114839,Cluster-8728.101607,Cluster-87…
GO:0004014	adenosylmethionine decarboxylase activity	molecular_function	0.57089	1	1	1301	63	106734	Cluster-8728.95743
GO:0008216	spermidine metabolic process	biological_process	0.57089	1	1	1301	63	106734	Cluster-8728.95743
GO:0008295	spermidine biosynthetic process	biological_process	0.57089	1	1	1301	63	106734	Cluster-8728.95743
GO:0008013	beta-catenin binding	molecular_function	0.5711	1	1	1301	62	106734	Cluster-8728.90276
GO:0016342	catenin complex	cellular_component	0.5711	1	1	1301	62	106734	Cluster-8728.90276
GO:0004529	exodeoxyribonuclease activity	molecular_function	0.57206	1	4	1301	305	106734	Cluster-8728.44704,Cluster-8728.98554,Cluster-8728.148543,Cluster-8728.120084
GO:0016895	exodeoxyribonuclease activity, producing 5'-phosphomonoesters	molecular_function	0.57206	1	4	1301	305	106734	Cluster-8728.44704,Cluster-8728.98554,Cluster-8728.148543,Cluster-8728.120084
GO:0008192	RNA guanylyltransferase activity	molecular_function	0.57251	1	1	1301	69	106734	Cluster-8728.98890
GO:0070568	guanylyltransferase activity	molecular_function	0.57251	1	1	1301	69	106734	Cluster-8728.98890
GO:0030260	entry into host cell	biological_process	0.57285	1	2	1301	154	106734	Cluster-8728.76733,Cluster-8728.127376
GO:0044409	entry into host	biological_process	0.57285	1	2	1301	154	106734	Cluster-8728.127376,Cluster-8728.76733
GO:0046718	viral entry into host cell	biological_process	0.57285	1	2	1301	154	106734	Cluster-8728.127376,Cluster-8728.76733
GO:0051806	entry into cell of other organism involved in symbiotic interaction	biological_process	0.57285	1	2	1301	154	106734	Cluster-8728.76733,Cluster-8728.127376
GO:0051828	entry into other organism involved in symbiotic interaction	biological_process	0.57285	1	2	1301	154	106734	Cluster-8728.76733,Cluster-8728.127376
GO:0071495	cellular response to endogenous stimulus	biological_process	0.57359	1	1	1301	75	106734	Cluster-8728.129695
GO:0048519	negative regulation of biological process	biological_process	0.57472	1	14	1301	1119	106734	Cluster-8728.117158,Cluster-8728.107838,Cluster-8728.88927,Cluster-8728.60292,Cluster-8728.76065,Cluster-8728.95874,Cluster-8728.128124,Cluster-8728.45374,Cluster-8728.86833,Cluster-8728.93057,Cluster-8728.121837,Cluster-8728.44704,Cluster-8728.108846,Cluster-8728.93416
GO:0048584	positive regulation of response to stimulus	biological_process	0.57491	1	3	1301	228	106734	Cluster-8728.102264,Cluster-8728.68939,Cluster-8728.101698
GO:0005801	cis-Golgi network	cellular_component	0.57528	1	2	1301	146	106734	Cluster-8728.158738,Cluster-8728.52286
GO:0000160	phosphorelay signal transduction system	biological_process	0.57868	1	6	1301	492	106734	Cluster-8728.126221,Cluster-8728.100661,Cluster-8728.107173,Cluster-8728.33741,Cluster-8728.88722,Cluster-8728.79912
GO:0031082	BLOC complex	cellular_component	0.57902	1	1	1301	71	106734	Cluster-8728.158738
GO:0031083	BLOC-1 complex	cellular_component	0.57902	1	1	1301	71	106734	Cluster-8728.158738
GO:0055082	cellular chemical homeostasis	biological_process	0.57922	1	3	1301	243	106734	Cluster-8728.83388,Cluster-8728.76498,Cluster-8728.127315
GO:0004784	superoxide dismutase activity	molecular_function	0.57942	1	1	1301	71	106734	Cluster-8728.73850
GO:0016721	oxidoreductase activity, acting on superoxide radicals as acceptor	molecular_function	0.57942	1	1	1301	71	106734	Cluster-8728.73850
GO:0004497	monooxygenase activity	molecular_function	0.58038	1	5	1301	407	106734	Cluster-8728.59711,Cluster-8728.79547,Cluster-8728.25663,Cluster-8728.77001,Cluster-8728.12741
GO:0018130	heterocycle biosynthetic process	biological_process	0.58132	1	170	1301	13602	106734	Cluster-8728.109766,Cluster-8728.117158,Cluster-8728.118090,Cluster-8728.89386,Cluster-8728.158738,Cluster-8728.99197,Cluster-8728.44704,Cluster-8728.95743,Cluster-8728.45127,Cluster-8728.29943,Cluster-8728.105251,Cluster-8728.102431,Cluster-8728.93219,Cluster-8728.63758,Cluster-8728.95633,Cluster-8728.136050,Cluster-8728.112231,Cluster-8728.129180,Cluster-8728.92586,Cluster-8728.72097,Cluster-87…
GO:0019887	protein kinase regulator activity	molecular_function	0.58148	1	2	1301	152	106734	Cluster-8728.76065,Cluster-8728.118572
GO:0006790	sulfur compound metabolic process	biological_process	0.58164	1	15	1301	1240	106734	Cluster-8728.95921,Cluster-8728.93986,Cluster-8728.53313,Cluster-8728.106163,Cluster-8728.96123,Cluster-8728.81217,Cluster-8728.95743,Cluster-8728.92624,Cluster-8728.104354,Cluster-8728.46503,Cluster-8728.46231,Cluster-8728.93057,Cluster-8728.75982,Cluster-8728.90465,Cluster-8728.52612
GO:0009141	nucleoside triphosphate metabolic process	biological_process	0.58371	1	28	1301	2320	106734	Cluster-8728.30329,Cluster-8728.110297,Cluster-8728.51039,Cluster-8728.116311,Cluster-8728.70301,Cluster-8728.86214,Cluster-8728.128102,Cluster-8728.57721,Cluster-8728.95490,Cluster-8728.120108,Cluster-8728.159533,Cluster-8728.60292,Cluster-8728.86212,Cluster-8728.95718,Cluster-8728.86228,Cluster-8728.120328,Cluster-8728.123657,Cluster-8728.95494,Cluster-8728.91790,Cluster-8728.118853,Cluster-872…
GO:0016929	SUMO-specific protease activity	molecular_function	0.5843	1	1	1301	63	106734	Cluster-8728.128102
GO:0032183	SUMO binding	molecular_function	0.5843	1	1	1301	63	106734	Cluster-8728.128102
GO:0070122	isopeptidase activity	molecular_function	0.5843	1	1	1301	63	106734	Cluster-8728.128102
GO:0070138	ubiquitin-like protein-specific isopeptidase activity	molecular_function	0.5843	1	1	1301	63	106734	Cluster-8728.128102
GO:0070140	SUMO-specific isopeptidase activity	molecular_function	0.5843	1	1	1301	63	106734	Cluster-8728.128102
GO:0031410	cytoplasmic vesicle	cellular_component	0.58475	1	7	1301	560	106734	Cluster-8728.158738,Cluster-8728.112437,Cluster-8728.120107,Cluster-8728.34509,Cluster-8728.55356,Cluster-8728.163963,Cluster-8728.114091
GO:0070469	respiratory chain	cellular_component	0.58479	1	6	1301	493	106734	Cluster-8728.130197,Cluster-8728.77044,Cluster-8728.92908,Cluster-8728.59414,Cluster-8728.93058,Cluster-8728.91790
GO:0070070	proton-transporting V-type ATPase complex assembly	biological_process	0.58513	1	1	1301	69	106734	Cluster-8728.98890
GO:0070072	vacuolar proton-transporting V-type ATPase complex assembly	biological_process	0.58513	1	1	1301	69	106734	Cluster-8728.98890
GO:0072509	divalent inorganic cation transmembrane transporter activity	molecular_function	0.58628	1	10	1301	797	106734	Cluster-8728.61224,Cluster-8728.76733,Cluster-8728.78450,Cluster-8728.127315,Cluster-8728.18547,Cluster-8728.78453,Cluster-8728.116627,Cluster-8728.83388,Cluster-8728.95921,Cluster-8728.96736
GO:0015985	energy coupled proton transport, down electrochemical gradient	biological_process	0.58793	1	7	1301	578	106734	Cluster-8728.128102,Cluster-8728.106647,Cluster-8728.95718,Cluster-8728.30329,Cluster-8728.60292,Cluster-8728.94381,Cluster-8728.57721
GO:0015986	ATP synthesis coupled proton transport	biological_process	0.58793	1	7	1301	578	106734	Cluster-8728.60292,Cluster-8728.94381,Cluster-8728.30329,Cluster-8728.57721,Cluster-8728.128102,Cluster-8728.106647,Cluster-8728.95718
GO:0032801	receptor catabolic process	biological_process	0.58836	1	1	1301	72	106734	Cluster-8728.117540
GO:0008643	carbohydrate transport	biological_process	0.58928	1	5	1301	400	106734	Cluster-8728.93246,Cluster-8728.126205,Cluster-8728.107838,Cluster-8728.128124,Cluster-8728.84634
GO:0032101	regulation of response to external stimulus	biological_process	0.59006	1	2	1301	153	106734	Cluster-8728.88927,Cluster-8728.86833
GO:0050789	regulation of biological process	biological_process	0.59027	1	243	1301	19526	106734	Cluster-8728.109150,Cluster-8728.119680,Cluster-8728.139204,Cluster-8728.98323,Cluster-8728.68939,Cluster-8728.108496,Cluster-8728.46503,Cluster-8728.105298,Cluster-8728.128124,Cluster-8728.100852,Cluster-8728.62809,Cluster-8728.68906,Cluster-8728.102874,Cluster-8728.93986,Cluster-8728.43678,Cluster-8728.95131,Cluster-8728.97518,Cluster-8728.128857,Cluster-8728.38250,Cluster-8728.79411,Cluster-87…
GO:0052548	regulation of endopeptidase activity	biological_process	0.59116	1	1	1301	73	106734	Cluster-8728.60292
GO:0042995	cell projection	cellular_component	0.59192	1	7	1301	563	106734	Cluster-8728.44704,Cluster-8728.99118,Cluster-8728.84499,Cluster-8728.118003,Cluster-8728.158738,Cluster-8728.148543,Cluster-8728.52286
GO:0016272	prefoldin complex	cellular_component	0.59219	1	2	1301	157	106734	Cluster-8728.79202,Cluster-8728.94227
GO:0044699	single-organism process	biological_process	0.59273	1	583	1301	46930	106734	Cluster-8728.101002,Cluster-8728.112437,Cluster-8728.14433,Cluster-8728.101279,Cluster-8728.119385,Cluster-8728.58711,Cluster-8728.81186,Cluster-8728.105225,Cluster-8728.62986,Cluster-8728.96123,Cluster-8728.163910,Cluster-8728.66079,Cluster-8728.126638,Cluster-8728.31323,Cluster-8728.118090,Cluster-8728.50909,Cluster-8728.98933,Cluster-8728.87893,Cluster-8728.97863,Cluster-8728.129555,Cluster-87…
GO:0006605	protein targeting	biological_process	0.59303	1	14	1301	1116	106734	Cluster-8728.120084,Cluster-8728.94227,Cluster-8728.56592,Cluster-8728.92583,Cluster-8728.95604,Cluster-8728.25015,Cluster-8728.99900,Cluster-8728.102264,Cluster-8728.158738,Cluster-8728.129555,Cluster-8728.37807,Cluster-8728.75441,Cluster-8728.121088,Cluster-8728.79202
GO:0009119	ribonucleoside metabolic process	biological_process	0.59433	1	34	1301	2816	106734	Cluster-8728.30329,Cluster-8728.76080,Cluster-8728.51039,Cluster-8728.106103,Cluster-8728.70301,Cluster-8728.60292,Cluster-8728.57721,Cluster-8728.120108,Cluster-8728.159533,Cluster-8728.106104,Cluster-8728.86228,Cluster-8728.86212,Cluster-8728.93986,Cluster-8728.123657,Cluster-8728.120328,Cluster-8728.91790,Cluster-8728.95494,Cluster-8728.120109,Cluster-8728.59414,Cluster-8728.94381,Cluster-8728…
GO:0004930	G-protein coupled receptor activity	molecular_function	0.59446	1	4	1301	325	106734	Cluster-8728.102642,Cluster-8728.100894,Cluster-8728.102943,Cluster-8728.79755
GO:0052547	regulation of peptidase activity	biological_process	0.59535	1	1	1301	74	106734	Cluster-8728.60292
GO:0009132	nucleoside diphosphate metabolic process	biological_process	0.5955	1	7	1301	615	106734	Cluster-8728.71255,Cluster-8728.90470,Cluster-8728.91757,Cluster-8728.118853,Cluster-8728.90444,Cluster-8728.90443,Cluster-8728.123657
GO:0009070	serine family amino acid biosynthetic process	biological_process	0.59646	1	1	1301	73	106734	Cluster-8728.93057
GO:0018874	benzoate metabolic process	biological_process	0.59691	1	3	1301	252	106734	Cluster-8728.96393,Cluster-8728.118391,Cluster-8728.121117
GO:0009156	ribonucleoside monophosphate biosynthetic process	biological_process	0.59893	1	9	1301	747	106734	Cluster-8728.30329,Cluster-8728.116311,Cluster-8728.106647,Cluster-8728.128102,Cluster-8728.57721,Cluster-8728.146848,Cluster-8728.60292,Cluster-8728.94381,Cluster-8728.95718
GO:0009145	purine nucleoside triphosphate biosynthetic process	biological_process	0.59918	1	8	1301	674	106734	Cluster-8728.95718,Cluster-8728.57721,Cluster-8728.94381,Cluster-8728.60292,Cluster-8728.116311,Cluster-8728.106647,Cluster-8728.128102,Cluster-8728.30329
GO:0009206	purine ribonucleoside triphosphate biosynthetic process	biological_process	0.59918	1	8	1301	674	106734	Cluster-8728.57721,Cluster-8728.60292,Cluster-8728.94381,Cluster-8728.95718,Cluster-8728.30329,Cluster-8728.116311,Cluster-8728.128102,Cluster-8728.106647
GO:0045321	leukocyte activation	biological_process	0.59976	1	1	1301	70	106734	Cluster-8728.98059
GO:0009142	nucleoside triphosphate biosynthetic process	biological_process	0.60017	1	8	1301	675	106734	Cluster-8728.30329,Cluster-8728.116311,Cluster-8728.128102,Cluster-8728.106647,Cluster-8728.57721,Cluster-8728.60292,Cluster-8728.94381,Cluster-8728.95718
GO:0009201	ribonucleoside triphosphate biosynthetic process	biological_process	0.60017	1	8	1301	675	106734	Cluster-8728.94381,Cluster-8728.60292,Cluster-8728.57721,Cluster-8728.95718,Cluster-8728.30329,Cluster-8728.106647,Cluster-8728.128102,Cluster-8728.116311
GO:0030077	plasma membrane light-harvesting complex	cellular_component	0.60087	1	1	1301	69	106734	Cluster-8728.55356
GO:0042716	plasma membrane-derived chromatophore	cellular_component	0.60087	1	1	1301	69	106734	Cluster-8728.55356
GO:0015002	heme-copper terminal oxidase activity	molecular_function	0.60196	1	4	1301	330	106734	Cluster-8728.120397,Cluster-8728.120398,Cluster-8728.93058,Cluster-8728.59414
GO:0004842	ubiquitin-protein transferase activity	molecular_function	0.60226	1	16	1301	1255	106734	Cluster-8728.109681,Cluster-8728.40470,Cluster-8728.88882,Cluster-8728.94735,Cluster-8728.38117,Cluster-8728.101782,Cluster-8728.132636,Cluster-8728.74669,Cluster-8728.55796,Cluster-8728.109953,Cluster-8728.94731,Cluster-8728.54157,Cluster-8728.151866,Cluster-8728.33741,Cluster-8728.156492,Cluster-8728.99884
GO:0019787	ubiquitin-like protein transferase activity	molecular_function	0.60226	1	16	1301	1255	106734	Cluster-8728.94731,Cluster-8728.54157,Cluster-8728.151866,Cluster-8728.156492,Cluster-8728.99884,Cluster-8728.33741,Cluster-8728.40470,Cluster-8728.109681,Cluster-8728.38117,Cluster-8728.94735,Cluster-8728.132636,Cluster-8728.101782,Cluster-8728.88882,Cluster-8728.55796,Cluster-8728.74669,Cluster-8728.109953
GO:0065007	biological regulation	biological_process	0.60249	1	263	1301	21160	106734	Cluster-8728.99197,Cluster-8728.95743,Cluster-8728.102943,Cluster-8728.29943,Cluster-8728.45127,Cluster-8728.104082,Cluster-8728.18547,Cluster-8728.51561,Cluster-8728.89386,Cluster-8728.53896,Cluster-8728.112231,Cluster-8728.124750,Cluster-8728.97697,Cluster-8728.144417,Cluster-8728.84499,Cluster-8728.88927,Cluster-8728.102431,Cluster-8728.95874,Cluster-8728.105251,Cluster-22089.0,Cluster-8728.20…
GO:1901576	organic substance biosynthetic process	biological_process	0.60269	1	304	1301	24710	106734	Cluster-8728.98966,Cluster-8728.70549,Cluster-8728.107424,Cluster-8728.98402,Cluster-8728.97832,Cluster-8728.25663,Cluster-8728.86729,Cluster-8728.93108,Cluster-8728.102264,Cluster-8728.106163,Cluster-8728.83584,Cluster-8728.75982,Cluster-8728.111665,Cluster-8728.40011,Cluster-8728.52612,Cluster-8728.82905,Cluster-8728.102874,Cluster-8728.84835,Cluster-8728.100852,Cluster-8728.62809,Cluster-8728.…
GO:0017119	Golgi transport complex	cellular_component	0.60358	1	2	1301	151	106734	Cluster-8728.94227,Cluster-8728.47707
GO:0016651	oxidoreductase activity, acting on NAD(P)H	molecular_function	0.60415	1	9	1301	738	106734	Cluster-8728.110297,Cluster-8728.95062,Cluster-8728.140604,Cluster-8728.94188,Cluster-8728.70301,Cluster-8728.51039,Cluster-8728.97758,Cluster-8728.96808,Cluster-8728.96759
GO:0016023	cytoplasmic membrane-bounded vesicle	cellular_component	0.60482	1	6	1301	491	106734	Cluster-8728.120107,Cluster-8728.112437,Cluster-8728.158738,Cluster-8728.34509,Cluster-8728.114091,Cluster-8728.163963
GO:0019229	regulation of vasoconstriction	biological_process	0.60489	1	1	1301	78	106734	Cluster-8728.119473
GO:0042310	vasoconstriction	biological_process	0.60489	1	1	1301	78	106734	Cluster-8728.119473
GO:0042440	pigment metabolic process	biological_process	0.60564	1	8	1301	644	106734	Cluster-8728.86233,Cluster-8728.118726,Cluster-8728.74803,Cluster-8728.114885,Cluster-8728.96393,Cluster-8728.158738,Cluster-8728.135969,Cluster-8728.25663
GO:0009982	pseudouridine synthase activity	molecular_function	0.6065	1	2	1301	152	106734	Cluster-8728.164743,Cluster-8728.120084
GO:0017053	transcriptional repressor complex	cellular_component	0.60664	1	1	1301	66	106734	Cluster-8728.130227
GO:0098799	outer mitochondrial membrane protein complex	cellular_component	0.60714	1	3	1301	243	106734	Cluster-8728.37807,Cluster-8728.121088,Cluster-8728.113933
GO:0016226	iron-sulfur cluster assembly	biological_process	0.60732	1	1	1301	75	106734	Cluster-8728.56592
GO:0031163	metallo-sulfur cluster assembly	biological_process	0.60732	1	1	1301	75	106734	Cluster-8728.56592
GO:0006366	transcription from RNA polymerase II promoter	biological_process	0.60742	1	11	1301	907	106734	Cluster-8728.91767,Cluster-8728.111665,Cluster-8728.46029,Cluster-8728.91344,Cluster-8728.115356,Cluster-8728.109146,Cluster-8728.136050,Cluster-8728.139204,Cluster-8728.129671,Cluster-8728.104545,Cluster-8728.16551
GO:1901661	quinone metabolic process	biological_process	0.60953	1	4	1301	343	106734	Cluster-8728.110297,Cluster-8728.96759,Cluster-8728.70301,Cluster-8728.51039
GO:1901663	quinone biosynthetic process	biological_process	0.60953	1	4	1301	343	106734	Cluster-8728.51039,Cluster-8728.70301,Cluster-8728.96759,Cluster-8728.110297
GO:0031324	negative regulation of cellular metabolic process	biological_process	0.60966	1	6	1301	497	106734	Cluster-8728.44704,Cluster-8728.117158,Cluster-8728.93416,Cluster-8728.93057,Cluster-8728.108846,Cluster-8728.60292
GO:0009539	photosystem II reaction center	cellular_component	0.61048	1	4	1301	335	106734	Cluster-8728.90920,Cluster-8728.99108,Cluster-8728.77996,Cluster-8728.87819
GO:0016108	tetraterpenoid metabolic process	biological_process	0.61147	1	3	1301	234	106734	Cluster-8728.74803,Cluster-8728.25663,Cluster-8728.86233
GO:0016109	tetraterpenoid biosynthetic process	biological_process	0.61147	1	3	1301	234	106734	Cluster-8728.86233,Cluster-8728.25663,Cluster-8728.74803
GO:0016116	carotenoid metabolic process	biological_process	0.61147	1	3	1301	234	106734	Cluster-8728.74803,Cluster-8728.25663,Cluster-8728.86233
GO:0016117	carotenoid biosynthetic process	biological_process	0.61147	1	3	1301	234	106734	Cluster-8728.74803,Cluster-8728.86233,Cluster-8728.25663
GO:0016616	oxidoreductase activity, acting on the CH-OH group of donors, NAD or NADP as acceptor	molecular_function	0.61209	1	16	1301	1362	106734	Cluster-8728.118391,Cluster-8728.84835,Cluster-8728.15580,Cluster-8728.120566,Cluster-8728.81186,Cluster-8728.124750,Cluster-8728.106104,Cluster-8728.86474,Cluster-8728.97774,Cluster-8728.81852,Cluster-8728.121117,Cluster-8728.156806,Cluster-8728.96393,Cluster-8728.106103,Cluster-8728.76080,Cluster-8728.83621
GO:0000777	condensed chromosome kinetochore	cellular_component	0.61292	1	5	1301	412	106734	Cluster-8728.95207,Cluster-8728.73302,Cluster-8728.103741,Cluster-8728.31323,Cluster-8728.112552
GO:0000779	condensed chromosome, centromeric region	cellular_component	0.61292	1	5	1301	412	106734	Cluster-8728.112552,Cluster-8728.95207,Cluster-8728.73302,Cluster-8728.31323,Cluster-8728.103741
GO:0009074	aromatic amino acid family catabolic process	biological_process	0.61341	1	1	1301	73	106734	Cluster-8728.38117
GO:0032040	small-subunit processome	cellular_component	0.61347	1	4	1301	328	106734	Cluster-8728.100193,Cluster-8728.101001,Cluster-8728.60292,Cluster-8728.101002
GO:0008235	metalloexopeptidase activity	molecular_function	0.61352	1	1	1301	72	106734	Cluster-8728.91423
GO:0005200	structural constituent of cytoskeleton	molecular_function	0.61374	1	1	1301	75	106734	Cluster-8728.102431
GO:0000287	magnesium ion binding	molecular_function	0.61421	1	7	1301	606	106734	Cluster-8728.86228,Cluster-8728.86212,Cluster-8728.86214,Cluster-17499.0,Cluster-8728.127232,Cluster-8728.86230,Cluster-8728.98890
GO:0046915	transition metal ion transmembrane transporter activity	molecular_function	0.61489	1	7	1301	563	106734	Cluster-8728.95921,Cluster-8728.96736,Cluster-8728.78450,Cluster-8728.78453,Cluster-8728.116627,Cluster-8728.76733,Cluster-8728.61224
GO:0019062	virion attachment to host cell	biological_process	0.61605	1	1	1301	76	106734	Cluster-8728.93993
GO:0044650	adhesion of symbiont to host cell	biological_process	0.61605	1	1	1301	76	106734	Cluster-8728.93993
GO:0006812	cation transport	biological_process	0.61641	1	67	1301	5448	106734	Cluster-8728.95709,Cluster-8728.95718,Cluster-8728.86233,Cluster-8728.83388,Cluster-8728.90444,Cluster-8728.79202,Cluster-8728.96736,Cluster-8728.100661,Cluster-8728.71255,Cluster-8728.96393,Cluster-8728.128102,Cluster-8728.81387,Cluster-8728.106647,Cluster-8728.132546,Cluster-8728.60292,Cluster-8728.78450,Cluster-8728.86474,Cluster-8728.93490,Cluster-8728.104668,Cluster-8728.70301,Cluster-8728.1…
GO:0005753	mitochondrial proton-transporting ATP synthase complex	cellular_component	0.61771	1	4	1301	351	106734	Cluster-8728.30329,Cluster-8728.57721,Cluster-8728.116311,Cluster-8728.95718
GO:0007050	cell cycle arrest	biological_process	0.61877	1	1	1301	74	106734	Cluster-8728.76065
GO:0008883	glutamyl-tRNA reductase activity	molecular_function	0.61884	1	1	1301	71	106734	Cluster-8728.96393
GO:0009099	valine biosynthetic process	biological_process	0.62031	1	1	1301	80	106734	Cluster-8728.98425
GO:0016413	O-acetyltransferase activity	molecular_function	0.62128	1	1	1301	73	106734	Cluster-8728.93057
GO:0031023	microtubule organizing center organization	biological_process	0.62131	1	2	1301	167	106734	Cluster-8728.102431,Cluster-8728.75338
GO:0031514	motile cilium	cellular_component	0.62201	1	4	1301	328	106734	Cluster-8728.84499,Cluster-8728.148543,Cluster-8728.158738,Cluster-8728.52286
GO:0005216	ion channel activity	molecular_function	0.62286	1	14	1301	1142	106734	Cluster-8728.106136,Cluster-8728.127315,Cluster-8728.77057,Cluster-8728.104669,Cluster-8728.89259,Cluster-8728.104668,Cluster-8728.66029,Cluster-8728.100572,Cluster-8728.83388,Cluster-8728.97697,Cluster-8728.117540,Cluster-22089.0,Cluster-8728.49684,Cluster-8728.143805
GO:0022838	substrate-specific channel activity	molecular_function	0.62286	1	14	1301	1142	106734	Cluster-8728.104668,Cluster-8728.100572,Cluster-8728.66029,Cluster-8728.97697,Cluster-8728.83388,Cluster-8728.117540,Cluster-22089.0,Cluster-8728.49684,Cluster-8728.143805,Cluster-8728.106136,Cluster-8728.127315,Cluster-8728.77057,Cluster-8728.89259,Cluster-8728.104669
GO:0016747	transferase activity, transferring acyl groups other than amino-acyl groups	molecular_function	0.623	1	14	1301	1193	106734	Cluster-8728.40011,Cluster-8728.62531,Cluster-8728.82905,Cluster-8728.46231,Cluster-8728.93057,Cluster-8728.138227,Cluster-8728.140285,Cluster-8728.91738,Cluster-8728.83584,Cluster-8728.139764,Cluster-8728.105225,Cluster-8728.107019,Cluster-8728.84618,Cluster-8728.29943
GO:0005234	extracellular-glutamate-gated ion channel activity	molecular_function	0.62322	1	1	1301	68	106734	Cluster-8728.143805
GO:0006013	mannose metabolic process	biological_process	0.62365	1	5	1301	438	106734	Cluster-8728.123657,Cluster-8728.102117,Cluster-8728.118853,Cluster-8728.102118,Cluster-8728.91757
GO:0043112	receptor metabolic process	biological_process	0.62396	1	1	1301	81	106734	Cluster-8728.117540
GO:0006825	copper ion transport	biological_process	0.62469	1	1	1301	77	106734	Cluster-8728.154597
GO:0006457	protein folding	biological_process	0.62518	1	10	1301	855	106734	Cluster-8728.79202,Cluster-8728.96736,Cluster-8728.121036,Cluster-8728.95604,Cluster-8728.132546,Cluster-8728.64824,Cluster-8728.98554,Cluster-8728.89445,Cluster-8728.94227,Cluster-8728.130227
GO:0007008	outer mitochondrial membrane organization	biological_process	0.62521	1	1	1301	74	106734	Cluster-8728.37807
GO:0045040	protein import into mitochondrial outer membrane	biological_process	0.62521	1	1	1301	74	106734	Cluster-8728.37807
GO:0005778	peroxisomal membrane	cellular_component	0.62643	1	1	1301	77	106734	Cluster-8728.92583
GO:0031903	microbody membrane	cellular_component	0.62643	1	1	1301	77	106734	Cluster-8728.92583
GO:0044438	microbody part	cellular_component	0.62643	1	1	1301	77	106734	Cluster-8728.92583
GO:0044439	peroxisomal part	cellular_component	0.62643	1	1	1301	77	106734	Cluster-8728.92583
GO:0016671	oxidoreductase activity, acting on a sulfur group of donors, disulfide as acceptor	molecular_function	0.62658	1	1	1301	75	106734	Cluster-8728.79411
GO:0044406	adhesion of symbiont to host	biological_process	0.62673	1	1	1301	78	106734	Cluster-8728.93993
GO:0016485	protein processing	biological_process	0.62759	1	4	1301	341	106734	Cluster-8728.46503,Cluster-8728.84699,Cluster-8728.75982,Cluster-8728.107770
GO:0051604	protein maturation	biological_process	0.62759	1	4	1301	341	106734	Cluster-8728.46503,Cluster-8728.84699,Cluster-8728.75982,Cluster-8728.107770
GO:0042181	ketone biosynthetic process	biological_process	0.62792	1	4	1301	351	106734	Cluster-8728.110297,Cluster-8728.96759,Cluster-8728.70301,Cluster-8728.51039
GO:0015079	potassium ion transmembrane transporter activity	molecular_function	0.62803	1	6	1301	515	106734	Cluster-8728.77057,Cluster-8728.89259,Cluster-8728.104669,Cluster-8728.106136,Cluster-8728.104668,Cluster-8728.100572
GO:0010564	regulation of cell cycle process	biological_process	0.62951	1	3	1301	249	106734	Cluster-8728.16551,Cluster-8728.95743,Cluster-8728.144417
GO:0006534	cysteine metabolic process	biological_process	0.62954	1	1	1301	76	106734	Cluster-8728.93057
GO:0019693	ribose phosphate metabolic process	biological_process	0.63212	1	35	1301	2933	106734	Cluster-8728.60292,Cluster-8728.57721,Cluster-8728.159533,Cluster-8728.120108,Cluster-8728.106104,Cluster-8728.86212,Cluster-8728.86228,Cluster-8728.30329,Cluster-8728.51039,Cluster-8728.76080,Cluster-8728.70301,Cluster-8728.106103,Cluster-8728.94381,Cluster-8728.86230,Cluster-8728.93058,Cluster-8728.117093,Cluster-8728.123657,Cluster-8728.120328,Cluster-8728.95494,Cluster-8728.91790,Cluster-8728…
GO:0008219	cell death	biological_process	0.63293	1	5	1301	417	106734	Cluster-8728.79741,Cluster-8728.110829,Cluster-8728.79745,Cluster-8728.79743,Cluster-8728.110059
GO:0016265	death	biological_process	0.63293	1	5	1301	417	106734	Cluster-8728.110829,Cluster-8728.110059,Cluster-8728.79743,Cluster-8728.79745,Cluster-8728.79741
GO:0019076	viral release from host cell	biological_process	0.63295	1	1	1301	83	106734	Cluster-8728.117540
GO:0000175	3'-5'-exoribonuclease activity	molecular_function	0.63305	1	1	1301	76	106734	Cluster-8728.128102
GO:0005681	spliceosomal complex	cellular_component	0.63307	1	2	1301	178	106734	Cluster-8728.111585,Cluster-8728.109331
GO:0015934	large ribosomal subunit	cellular_component	0.63319	1	1	1301	106	106734	Cluster-8728.102710
GO:0015267	channel activity	molecular_function	0.6339	1	14	1301	1151	106734	Cluster-8728.104669,Cluster-8728.89259,Cluster-8728.77057,Cluster-8728.127315,Cluster-8728.106136,Cluster-8728.49684,Cluster-8728.117540,Cluster-22089.0,Cluster-8728.143805,Cluster-8728.100572,Cluster-8728.66029,Cluster-8728.104668,Cluster-8728.97697,Cluster-8728.83388
GO:0022803	passive transmembrane transporter activity	molecular_function	0.6339	1	14	1301	1151	106734	Cluster-8728.77057,Cluster-8728.89259,Cluster-8728.104669,Cluster-8728.106136,Cluster-8728.127315,Cluster-8728.143805,Cluster-22089.0,Cluster-8728.117540,Cluster-8728.49684,Cluster-8728.83388,Cluster-8728.97697,Cluster-8728.104668,Cluster-8728.66029,Cluster-8728.100572
GO:0031982	vesicle	cellular_component	0.63457	1	7	1301	587	106734	Cluster-8728.55356,Cluster-8728.34509,Cluster-8728.114091,Cluster-8728.163963,Cluster-8728.120107,Cluster-8728.112437,Cluster-8728.158738
GO:0019855	calcium channel inhibitor activity	molecular_function	0.63465	1	1	1301	75	106734	Cluster-8728.100572
GO:0009097	isoleucine biosynthetic process	biological_process	0.6348	1	1	1301	84	106734	Cluster-8728.98425
GO:0007166	cell surface receptor signaling pathway	biological_process	0.63482	1	7	1301	586	106734	Cluster-8728.102264,Cluster-8728.94624,Cluster-8728.93844,Cluster-8728.113909,Cluster-8728.93850,Cluster-8728.127376,Cluster-8728.68939
GO:0032990	cell part morphogenesis	biological_process	0.63498	1	2	1301	165	106734	Cluster-8728.117540,Cluster-8728.92563
GO:0048858	cell projection morphogenesis	biological_process	0.63498	1	2	1301	165	106734	Cluster-8728.117540,Cluster-8728.92563
GO:0022607	cellular component assembly	biological_process	0.63516	1	37	1301	3001	106734	Cluster-8728.98890,Cluster-8728.90372,Cluster-8728.102431,Cluster-8728.100854,Cluster-8728.56388,Cluster-8728.95950,Cluster-8728.55796,Cluster-8728.94227,Cluster-8728.100962,Cluster-8728.79202,Cluster-8728.128102,Cluster-8728.120639,Cluster-8728.92941,Cluster-8728.95604,Cluster-8728.127315,Cluster-8728.89822,Cluster-8728.75338,Cluster-8728.113238,Cluster-8728.136702,Cluster-8728.56592,Cluster-872…
GO:0009157	deoxyribonucleoside monophosphate biosynthetic process	biological_process	0.63671	1	1	1301	78	106734	Cluster-8728.146848
GO:0009176	pyrimidine deoxyribonucleoside monophosphate metabolic process	biological_process	0.63671	1	1	1301	78	106734	Cluster-8728.146848
GO:0009177	pyrimidine deoxyribonucleoside monophosphate biosynthetic process	biological_process	0.63671	1	1	1301	78	106734	Cluster-8728.146848
GO:0009221	pyrimidine deoxyribonucleotide biosynthetic process	biological_process	0.63671	1	1	1301	78	106734	Cluster-8728.146848
GO:0009263	deoxyribonucleotide biosynthetic process	biological_process	0.63671	1	1	1301	78	106734	Cluster-8728.146848
GO:0009265	2'-deoxyribonucleotide biosynthetic process	biological_process	0.63671	1	1	1301	78	106734	Cluster-8728.146848
GO:0046385	deoxyribose phosphate biosynthetic process	biological_process	0.63671	1	1	1301	78	106734	Cluster-8728.146848
GO:0009162	deoxyribonucleoside monophosphate metabolic process	biological_process	0.63776	1	1	1301	79	106734	Cluster-8728.146848
GO:0015743	malate transport	biological_process	0.63812	1	2	1301	173	106734	Cluster-8728.148851,Cluster-8728.90443
GO:0042451	purine nucleoside biosynthetic process	biological_process	0.63827	1	10	1301	879	106734	Cluster-8728.95718,Cluster-8728.57721,Cluster-8728.94381,Cluster-8728.60292,Cluster-8728.116311,Cluster-8728.95743,Cluster-8728.106647,Cluster-8728.128102,Cluster-8728.93986,Cluster-8728.30329
GO:0046129	purine ribonucleoside biosynthetic process	biological_process	0.63827	1	10	1301	879	106734	Cluster-8728.95718,Cluster-8728.57721,Cluster-8728.94381,Cluster-8728.60292,Cluster-8728.116311,Cluster-8728.95743,Cluster-8728.106647,Cluster-8728.128102,Cluster-8728.93986,Cluster-8728.30329
GO:0044380	protein localization to cytoskeleton	biological_process	0.63869	1	1	1301	78	106734	Cluster-8728.75338
GO:0071988	protein localization to spindle pole body	biological_process	0.63869	1	1	1301	78	106734	Cluster-8728.75338
GO:0072698	protein localization to microtubule cytoskeleton	biological_process	0.63869	1	1	1301	78	106734	Cluster-8728.75338
GO:0008134	transcription factor binding	molecular_function	0.639	1	11	1301	889	106734	Cluster-8728.127376,Cluster-8728.157516,Cluster-8728.84499,Cluster-8728.120084,Cluster-8728.148543,Cluster-8728.94227,Cluster-8728.107186,Cluster-8728.95427,Cluster-8728.67467,Cluster-8728.44704,Cluster-8728.102264
GO:0000394	RNA splicing, via endonucleolytic cleavage and ligation	biological_process	0.63983	1	1	1301	79	106734	Cluster-8728.96736
GO:0006388	tRNA splicing, via endonucleolytic cleavage and ligation	biological_process	0.63983	1	1	1301	79	106734	Cluster-8728.96736
GO:0005741	mitochondrial outer membrane	cellular_component	0.64203	1	6	1301	517	106734	Cluster-8728.55796,Cluster-8728.37807,Cluster-8728.79202,Cluster-8728.121088,Cluster-8728.113933,Cluster-8728.115635
GO:0006359	regulation of transcription from RNA polymerase III promoter	biological_process	0.64218	1	1	1301	76	106734	Cluster-8728.127315
GO:0004532	exoribonuclease activity	molecular_function	0.64276	1	1	1301	78	106734	Cluster-8728.128102
GO:0016896	exoribonuclease activity, producing 5'-phosphomonoesters	molecular_function	0.64276	1	1	1301	78	106734	Cluster-8728.128102
GO:0090151	establishment of protein localization to mitochondrial membrane	biological_process	0.64334	1	1	1301	78	106734	Cluster-8728.37807
GO:0007010	cytoskeleton organization	biological_process	0.64468	1	17	1301	1412	106734	Cluster-8728.84242,Cluster-8728.76249,Cluster-8728.119680,Cluster-8728.101279,Cluster-8728.76696,Cluster-8728.94777,Cluster-8728.109953,Cluster-8728.61224,Cluster-8728.130197,Cluster-8728.97764,Cluster-8728.75338,Cluster-8728.102431,Cluster-8728.101607,Cluster-8728.97584,Cluster-8728.97618,Cluster-8728.105902,Cluster-8728.120581
GO:0043623	cellular protein complex assembly	biological_process	0.64518	1	15	1301	1235	106734	Cluster-8728.50372,Cluster-8728.100166,Cluster-8728.56388,Cluster-8728.141037,Cluster-8728.95950,Cluster-8728.119680,Cluster-8728.109150,Cluster-8728.92941,Cluster-8728.120639,Cluster-8728.128102,Cluster-8728.89822,Cluster-8728.98890,Cluster-8728.137885,Cluster-8728.82814,Cluster-8728.94227
GO:0022843	voltage-gated cation channel activity	molecular_function	0.64521	1	2	1301	172	106734	Cluster-8728.106136,Cluster-8728.66029
GO:0051861	glycolipid binding	molecular_function	0.64599	1	1	1301	85	106734	Cluster-8728.61875
GO:0016645	oxidoreductase activity, acting on the CH-NH group of donors	molecular_function	0.64646	1	3	1301	252	106734	Cluster-8728.94759,Cluster-8728.112505,Cluster-8728.76007
GO:0010506	regulation of autophagy	biological_process	0.64655	1	6	1301	503	106734	Cluster-8728.30329,Cluster-8728.84499,Cluster-8728.44704,Cluster-8728.148543,Cluster-8728.132546,Cluster-8728.62809
GO:0006276	plasmid maintenance	biological_process	0.64655	1	1	1301	79	106734	Cluster-29961.0
GO:0009124	nucleoside monophosphate biosynthetic process	biological_process	0.64793	1	9	1301	778	106734	Cluster-8728.146848,Cluster-8728.94381,Cluster-8728.60292,Cluster-8728.57721,Cluster-8728.95718,Cluster-8728.30329,Cluster-8728.106647,Cluster-8728.128102,Cluster-8728.116311
GO:0032259	methylation	biological_process	0.64866	1	11	1301	920	106734	Cluster-8728.31832,Cluster-8728.41343,Cluster-8728.89569,Cluster-8728.53313,Cluster-8728.81436,Cluster-8728.70542,Cluster-8728.70544,Cluster-8728.89563,Cluster-8728.129180,Cluster-8728.82898,Cluster-8728.70549
GO:1990234	transferase complex	cellular_component	0.64905	1	41	1301	3341	106734	Cluster-8728.93246,Cluster-8728.105728,Cluster-8728.111665,Cluster-8728.127315,Cluster-8728.96879,Cluster-8728.108843,Cluster-8728.31832,Cluster-8728.40470,Cluster-8728.126205,Cluster-8728.109146,Cluster-8728.88882,Cluster-8728.89792,Cluster-8728.38117,Cluster-8728.139204,Cluster-8728.101001,Cluster-8728.52832,Cluster-8728.84634,Cluster-8728.101002,Cluster-8728.143838,Cluster-8728.94563,Cluster-8…
GO:0009129	pyrimidine nucleoside monophosphate metabolic process	biological_process	0.64909	1	1	1301	82	106734	Cluster-8728.146848
GO:0009130	pyrimidine nucleoside monophosphate biosynthetic process	biological_process	0.64909	1	1	1301	82	106734	Cluster-8728.146848
GO:0005929	cilium	cellular_component	0.64945	1	4	1301	341	106734	Cluster-8728.52286,Cluster-8728.84499,Cluster-8728.148543,Cluster-8728.158738
GO:0008199	ferric iron binding	molecular_function	0.65031	1	1	1301	82	106734	Cluster-8728.76498
GO:0009127	purine nucleoside monophosphate biosynthetic process	biological_process	0.651	1	8	1301	696	106734	Cluster-8728.30329,Cluster-8728.106647,Cluster-8728.128102,Cluster-8728.116311,Cluster-8728.94381,Cluster-8728.60292,Cluster-8728.57721,Cluster-8728.95718
GO:0009168	purine ribonucleoside monophosphate biosynthetic process	biological_process	0.651	1	8	1301	696	106734	Cluster-8728.94381,Cluster-8728.60292,Cluster-8728.57721,Cluster-8728.95718,Cluster-8728.30329,Cluster-8728.128102,Cluster-8728.106647,Cluster-8728.116311
GO:0006818	hydrogen transport	biological_process	0.65102	1	23	1301	1938	106734	Cluster-8728.59414,Cluster-8728.106647,Cluster-8728.132546,Cluster-8728.120109,Cluster-8728.120328,Cluster-8728.95494,Cluster-8728.91790,Cluster-8728.96759,Cluster-8728.82814,Cluster-8728.93058,Cluster-8728.136702,Cluster-8728.102431,Cluster-8728.94381,Cluster-8728.51039,Cluster-8728.70301,Cluster-8728.128102,Cluster-8728.30329,Cluster-8728.110297,Cluster-8728.95718,Cluster-8728.57721,Cluster-872…
GO:0015992	proton transport	biological_process	0.65102	1	23	1301	1938	106734	Cluster-8728.30329,Cluster-8728.110297,Cluster-8728.51039,Cluster-8728.70301,Cluster-8728.128102,Cluster-8728.57721,Cluster-8728.95490,Cluster-8728.120108,Cluster-8728.60292,Cluster-8728.95718,Cluster-8728.120328,Cluster-8728.91790,Cluster-8728.95494,Cluster-8728.59414,Cluster-8728.132546,Cluster-8728.106647,Cluster-8728.120109,Cluster-8728.136702,Cluster-8728.102431,Cluster-8728.94381,Cluster-87…
GO:0051128	regulation of cellular component organization	biological_process	0.65151	1	11	1301	918	106734	Cluster-8728.45374,Cluster-8728.94227,Cluster-8728.144417,Cluster-8728.16551,Cluster-8728.102642,Cluster-8728.124750,Cluster-8728.92590,Cluster-8728.92583,Cluster-8728.98059,Cluster-8728.95743,Cluster-8728.119680
GO:0000003	reproduction	biological_process	0.65284	1	14	1301	1185	106734	Cluster-8728.94624,Cluster-8728.61224,Cluster-8728.94227,Cluster-8728.114839,Cluster-8728.105902,Cluster-8728.136702,Cluster-8728.101607,Cluster-8728.95604,Cluster-8728.90593,Cluster-8728.49553,Cluster-8728.139086,Cluster-8728.158621,Cluster-8728.95131,Cluster-8728.113909
GO:0009521	photosystem	cellular_component	0.65294	1	10	1301	881	106734	Cluster-8728.116133,Cluster-8728.90920,Cluster-8728.87819,Cluster-8728.100193,Cluster-8728.114879,Cluster-8728.118710,Cluster-8728.77996,Cluster-8728.99108,Cluster-8728.100156,Cluster-8728.91024
GO:0050794	regulation of cellular process	biological_process	0.65358	1	230	1301	18648	106734	Cluster-8728.55796,Cluster-8728.132092,Cluster-8728.97560,Cluster-8728.118572,Cluster-8728.96028,Cluster-8728.101265,Cluster-8728.106060,Cluster-8728.57885,Cluster-8728.136701,Cluster-8728.25064,Cluster-8728.79755,Cluster-8728.128102,Cluster-8728.132560,Cluster-8728.95604,Cluster-8728.79202,Cluster-8728.87406,Cluster-8728.83388,Cluster-8728.98807,Cluster-8728.85457,Cluster-8728.33419,Cluster-8728…
GO:0030838	positive regulation of actin filament polymerization	biological_process	0.65375	1	1	1301	81	106734	Cluster-8728.119680
GO:0034314	Arp2/3 complex-mediated actin nucleation	biological_process	0.65375	1	1	1301	81	106734	Cluster-8728.119680
GO:0045010	actin nucleation	biological_process	0.65375	1	1	1301	81	106734	Cluster-8728.119680
GO:0004003	ATP-dependent DNA helicase activity	molecular_function	0.65448	1	2	1301	166	106734	Cluster-8728.48962,Cluster-8728.48961
GO:0006417	regulation of translation	biological_process	0.65465	1	12	1301	1006	106734	Cluster-8728.85112,Cluster-8728.102874,Cluster-8728.92031,Cluster-8728.85457,Cluster-8728.102710,Cluster-8728.124750,Cluster-8728.102642,Cluster-8728.53896,Cluster-8728.98059,Cluster-8728.49759,Cluster-8728.174713,Cluster-29961.0
GO:0034248	regulation of cellular amide metabolic process	biological_process	0.65465	1	12	1301	1006	106734	Cluster-8728.102874,Cluster-8728.85112,Cluster-8728.85457,Cluster-8728.102710,Cluster-8728.124750,Cluster-8728.92031,Cluster-8728.102642,Cluster-8728.53896,Cluster-8728.98059,Cluster-8728.49759,Cluster-29961.0,Cluster-8728.174713
GO:0044454	nuclear chromosome part	cellular_component	0.65497	1	7	1301	603	106734	Cluster-8728.95207,Cluster-8728.73302,Cluster-8728.103741,Cluster-8728.31323,Cluster-8728.49553,Cluster-8728.136702,Cluster-8728.112552
GO:0019318	hexose metabolic process	biological_process	0.65527	1	14	1301	1243	106734	Cluster-8728.69983,Cluster-8728.136495,Cluster-8728.115356,Cluster-8728.91757,Cluster-8728.102118,Cluster-8728.112496,Cluster-8728.123657,Cluster-8728.49385,Cluster-8728.102117,Cluster-8728.118853,Cluster-8728.99118,Cluster-8728.119680,Cluster-8728.52803,Cluster-8728.74268
GO:0019643	reductive tricarboxylic acid cycle	biological_process	0.65544	1	1	1301	97	106734	Cluster-8728.99118
GO:0006879	cellular iron ion homeostasis	biological_process	0.65576	1	1	1301	82	106734	Cluster-8728.76498
GO:0055072	iron ion homeostasis	biological_process	0.65576	1	1	1301	82	106734	Cluster-8728.76498
GO:0009432	SOS response	biological_process	0.65597	1	1	1301	84	106734	Cluster-8728.121837
GO:0005840	ribosome	cellular_component	0.65658	1	35	1301	3288	106734	Cluster-8728.53896,Cluster-8728.88168,Cluster-8728.59069,Cluster-8728.124750,Cluster-8728.100894,Cluster-8728.149251,Cluster-8728.70549,Cluster-8728.121515,Cluster-8728.115419,Cluster-8728.116311,Cluster-8728.93108,Cluster-8728.85457,Cluster-8728.97056,Cluster-8728.96407,Cluster-8728.61058,Cluster-8728.87002,Cluster-8728.81299,Cluster-8728.97472,Cluster-8728.100193,Cluster-8728.101355,Cluster-872…
GO:0031988	membrane-bounded vesicle	cellular_component	0.65687	1	6	1301	518	106734	Cluster-8728.120107,Cluster-8728.158738,Cluster-8728.112437,Cluster-8728.34509,Cluster-8728.163963,Cluster-8728.114091
GO:0070071	proton-transporting two-sector ATPase complex assembly	biological_process	0.65721	1	1	1301	82	106734	Cluster-8728.98890
GO:0019031	viral envelope	cellular_component	0.65723	1	12	1301	1023	106734	Cluster-8728.96240,Cluster-8728.76762,Cluster-8728.70542,Cluster-8728.128102,Cluster-8728.127376,Cluster-8728.70549,Cluster-8728.109331,Cluster-8728.81940,Cluster-8728.88251,Cluster-8728.130197,Cluster-8728.70544,Cluster-8728.120581
GO:0036338	viral membrane	cellular_component	0.65723	1	12	1301	1023	106734	Cluster-8728.70544,Cluster-8728.88251,Cluster-8728.130197,Cluster-8728.120581,Cluster-8728.127376,Cluster-8728.81940,Cluster-8728.109331,Cluster-8728.70549,Cluster-8728.128102,Cluster-8728.96240,Cluster-8728.76762,Cluster-8728.70542
GO:0042147	retrograde transport, endosome to Golgi	biological_process	0.65742	1	1	1301	83	106734	Cluster-8728.97121
GO:0015979	photosynthesis	biological_process	0.65839	1	13	1301	1152	106734	Cluster-8728.87819,Cluster-8728.100193,Cluster-8728.116133,Cluster-8728.90920,Cluster-8728.55356,Cluster-8728.87744,Cluster-8728.82814,Cluster-8728.91024,Cluster-8728.114879,Cluster-8728.77996,Cluster-8728.118710,Cluster-8728.99108,Cluster-8728.100156
GO:0016782	transferase activity, transferring sulfur-containing groups	molecular_function	0.65952	1	1	1301	83	106734	Cluster-8728.156806
GO:0015672	monovalent inorganic cation transport	biological_process	0.65978	1	38	1301	3170	106734	Cluster-8728.106647,Cluster-8728.132546,Cluster-8728.96759,Cluster-8728.102431,Cluster-8728.128102,Cluster-8728.96393,Cluster-8728.110297,Cluster-8728.100572,Cluster-8728.86233,Cluster-8728.89259,Cluster-8728.95718,Cluster-8728.117027,Cluster-8728.95490,Cluster-8728.59414,Cluster-8728.120109,Cluster-8728.120328,Cluster-8728.81186,Cluster-8728.95494,Cluster-8728.91790,Cluster-8728.77057,Cluster-87…
GO:0046916	cellular transition metal ion homeostasis	biological_process	0.6599	1	1	1301	85	106734	Cluster-8728.76498
GO:0034357	photosynthetic membrane	cellular_component	0.66176	1	11	1301	972	106734	Cluster-8728.114879,Cluster-8728.118710,Cluster-8728.77996,Cluster-8728.100156,Cluster-8728.99108,Cluster-8728.87744,Cluster-8728.91024,Cluster-8728.116133,Cluster-8728.90920,Cluster-8728.87819,Cluster-8728.100193
GO:0006270	DNA replication initiation	biological_process	0.66205	1	5	1301	432	106734	Cluster-8728.108527,Cluster-8728.113581,Cluster-8728.16551,Cluster-8728.114879,Cluster-8728.127315
GO:0006778	porphyrin-containing compound metabolic process	biological_process	0.66273	1	7	1301	602	106734	Cluster-8728.158738,Cluster-8728.96393,Cluster-8728.86233,Cluster-8728.135969,Cluster-8728.118726,Cluster-8728.114885,Cluster-8728.95131
GO:0005783	endoplasmic reticulum	cellular_component	0.66365	1	20	1301	1716	106734	Cluster-8728.98554,Cluster-8728.89770,Cluster-8728.65372,Cluster-8728.56388,Cluster-8728.81387,Cluster-8728.127315,Cluster-8728.131552,Cluster-8728.112364,Cluster-8728.84699,Cluster-8728.121856,Cluster-8728.42647,Cluster-8728.90593,Cluster-8728.96736,Cluster-8728.100661,Cluster-8728.91561,Cluster-8728.121057,Cluster-8728.151448,Cluster-8728.94227,Cluster-8728.107770,Cluster-8728.89046
GO:0044434	chloroplast part	cellular_component	0.66393	1	1	1301	102	106734	Cluster-8728.95131
GO:0098533	ATPase dependent transmembrane transport complex	cellular_component	0.66451	1	1	1301	86	106734	Cluster-8728.110937
GO:1904564	Nbp35-Cfd1 ATPase complex	cellular_component	0.66451	1	1	1301	86	106734	Cluster-8728.110937
GO:0009891	positive regulation of biosynthetic process	biological_process	0.6656	1	3	1301	270	106734	Cluster-8728.102642,Cluster-8728.24479,Cluster-8728.98059
GO:0010557	positive regulation of macromolecule biosynthetic process	biological_process	0.6656	1	3	1301	270	106734	Cluster-8728.102642,Cluster-8728.98059,Cluster-8728.24479
GO:0031328	positive regulation of cellular biosynthetic process	biological_process	0.6656	1	3	1301	270	106734	Cluster-8728.102642,Cluster-8728.98059,Cluster-8728.24479
GO:0051173	positive regulation of nitrogen compound metabolic process	biological_process	0.6656	1	3	1301	270	106734	Cluster-8728.102642,Cluster-8728.24479,Cluster-8728.98059
GO:0010629	negative regulation of gene expression	biological_process	0.66578	1	4	1301	352	106734	Cluster-8728.117158,Cluster-8728.44704,Cluster-8728.93057,Cluster-8728.93416
GO:0003013	circulatory system process	biological_process	0.66602	1	1	1301	90	106734	Cluster-8728.119473
GO:0003018	vascular process in circulatory system	biological_process	0.66602	1	1	1301	90	106734	Cluster-8728.119473
GO:0008015	blood circulation	biological_process	0.66602	1	1	1301	90	106734	Cluster-8728.119473
GO:0035150	regulation of tube size	biological_process	0.66602	1	1	1301	90	106734	Cluster-8728.119473
GO:0050880	regulation of blood vessel size	biological_process	0.66602	1	1	1301	90	106734	Cluster-8728.119473
GO:1903522	regulation of blood circulation	biological_process	0.66602	1	1	1301	90	106734	Cluster-8728.119473
GO:0019538	protein metabolic process	biological_process	0.66679	1	246	1301	20226	106734	Cluster-8728.84151,Cluster-8728.94777,Cluster-8728.61058,Cluster-8728.88718,Cluster-8728.83226,Cluster-8728.107770,Cluster-8728.81299,Cluster-8728.87822,Cluster-8728.80951,Cluster-8728.99692,Cluster-8728.29943,Cluster-8728.96407,Cluster-8728.128379,Cluster-8728.158738,Cluster-8728.95743,Cluster-8728.65517,Cluster-8728.77044,Cluster-8728.60308,Cluster-8728.101607,Cluster-8728.134065,Cluster-8728.1…
GO:0031968	organelle outer membrane	cellular_component	0.66698	1	6	1301	531	106734	Cluster-8728.37807,Cluster-8728.55796,Cluster-8728.79202,Cluster-8728.115635,Cluster-8728.121088,Cluster-8728.113933
GO:0044435	plastid part	cellular_component	0.66705	1	1	1301	103	106734	Cluster-8728.95131
GO:0004402	histone acetyltransferase activity	molecular_function	0.6679	1	1	1301	84	106734	Cluster-8728.29943
GO:0006629	lipid metabolic process	biological_process	0.66906	1	57	1301	4702	106734	Cluster-8728.86233,Cluster-8728.81852,Cluster-8728.57885,Cluster-8728.37404,Cluster-8728.89624,Cluster-8728.121117,Cluster-8728.109681,Cluster-8728.83584,Cluster-8728.61875,Cluster-8728.96393,Cluster-8728.98933,Cluster-8728.95921,Cluster-8728.124558,Cluster-8728.110344,Cluster-8728.107424,Cluster-8728.93493,Cluster-8728.139764,Cluster-8728.96204,Cluster-8728.81217,Cluster-8728.25663,Cluster-8728.…
GO:0044085	cellular component biogenesis	biological_process	0.66985	1	76	1301	6569	106734	Cluster-8728.125572,Cluster-8728.92563,Cluster-8728.90553,Cluster-8728.70544,Cluster-8728.79734,Cluster-8728.97024,Cluster-8728.109150,Cluster-8728.90593,Cluster-8728.103387,Cluster-8728.119680,Cluster-8728.127315,Cluster-8728.105514,Cluster-8728.136702,Cluster-8728.56592,Cluster-8728.89822,Cluster-8728.98891,Cluster-8728.137885,Cluster-8728.63638,Cluster-8728.63880,Cluster-8728.91241,Cluster-872…
GO:0033646	host intracellular part	cellular_component	0.67016	1	5	1301	446	106734	Cluster-8728.45127,Cluster-8728.86833,Cluster-8728.53337,Cluster-8728.88927,Cluster-8728.67467
GO:0043656	intracellular region of host	cellular_component	0.67016	1	5	1301	446	106734	Cluster-8728.67467,Cluster-8728.88927,Cluster-8728.53337,Cluster-8728.86833,Cluster-8728.45127
GO:0005819	spindle	cellular_component	0.67021	1	6	1301	524	106734	Cluster-8728.102431,Cluster-8728.112552,Cluster-8728.103741,Cluster-8728.31323,Cluster-8728.73302,Cluster-8728.95207
GO:0004470	malic enzyme activity	molecular_function	0.67043	1	1	1301	95	106734	Cluster-8728.83621
GO:0004471	malate dehydrogenase (decarboxylating) (NAD+) activity	molecular_function	0.67043	1	1	1301	95	106734	Cluster-8728.83621
GO:0022402	cell cycle process	biological_process	0.67218	1	22	1301	1841	106734	Cluster-8728.94227,Cluster-8728.111958,Cluster-8728.130197,Cluster-8728.58947,Cluster-8728.95604,Cluster-8728.95743,Cluster-8728.95207,Cluster-8728.16551,Cluster-8728.114839,Cluster-8728.97618,Cluster-8728.144417,Cluster-8728.76065,Cluster-8728.102431,Cluster-8728.136702,Cluster-8728.75338,Cluster-8728.103741,Cluster-8728.49553,Cluster-8728.31323,Cluster-8728.65865,Cluster-8728.73302,Cluster-8728…
GO:0007131	reciprocal meiotic recombination	biological_process	0.67229	1	1	1301	82	106734	Cluster-8728.114839
GO:0035825	reciprocal DNA recombination	biological_process	0.67229	1	1	1301	82	106734	Cluster-8728.114839
GO:0003916	DNA topoisomerase activity	molecular_function	0.67472	1	3	1301	269	106734	Cluster-8728.82710,Cluster-8728.100125,Cluster-8728.143838
GO:0071310	cellular response to organic substance	biological_process	0.67548	1	1	1301	97	106734	Cluster-8728.129695
GO:0022618	ribonucleoprotein complex assembly	biological_process	0.67669	1	1	1301	88	106734	Cluster-8728.94227
GO:0017048	Rho GTPase binding	molecular_function	0.67738	1	1	1301	87	106734	Cluster-8728.109953
GO:0019203	carbohydrate phosphatase activity	molecular_function	0.67875	1	1	1301	87	106734	Cluster-8728.91757
GO:0050308	sugar-phosphatase activity	molecular_function	0.67875	1	1	1301	87	106734	Cluster-8728.91757
GO:0015849	organic acid transport	biological_process	0.67883	1	7	1301	628	106734	Cluster-8728.113229,Cluster-8728.110224,Cluster-8728.117027,Cluster-8728.148851,Cluster-8728.94777,Cluster-8728.90443,Cluster-8728.105708
GO:0046942	carboxylic acid transport	biological_process	0.67883	1	7	1301	628	106734	Cluster-8728.110224,Cluster-8728.117027,Cluster-8728.113229,Cluster-8728.105708,Cluster-8728.90443,Cluster-8728.148851,Cluster-8728.94777
GO:0003950	NAD+ ADP-ribosyltransferase activity	molecular_function	0.67895	1	1	1301	86	106734	Cluster-8728.88882
GO:0005615	extracellular space	cellular_component	0.67922	1	7	1301	609	106734	Cluster-8728.62809,Cluster-8728.128102,Cluster-8728.94227,Cluster-8728.148543,Cluster-8728.84499,Cluster-8728.30329,Cluster-8728.56388
GO:0016655	oxidoreductase activity, acting on NAD(P)H, quinone or similar compound as acceptor	molecular_function	0.67999	1	4	1301	367	106734	Cluster-8728.70301,Cluster-8728.51039,Cluster-8728.96759,Cluster-8728.110297
GO:0034212	peptide N-acetyltransferase activity	molecular_function	0.68008	1	1	1301	87	106734	Cluster-8728.29943
GO:0061733	peptide-lysine-N-acetyltransferase activity	molecular_function	0.68008	1	1	1301	87	106734	Cluster-8728.29943
GO:0010628	positive regulation of gene expression	biological_process	0.68109	1	3	1301	276	106734	Cluster-8728.98059,Cluster-8728.24479,Cluster-8728.102642
GO:0006913	nucleocytoplasmic transport	biological_process	0.68149	1	5	1301	432	106734	Cluster-8728.79202,Cluster-8728.95604,Cluster-8728.94227,Cluster-8728.158738,Cluster-8728.120084
GO:0009986	cell surface	cellular_component	0.6821	1	1	1301	87	106734	Cluster-8728.98059
GO:0055076	transition metal ion homeostasis	biological_process	0.68253	1	1	1301	91	106734	Cluster-8728.76498
GO:0043624	cellular protein complex disassembly	biological_process	0.68261	1	3	1301	265	106734	Cluster-8728.102642,Cluster-8728.124750,Cluster-8728.98059
GO:0008417	fucosyltransferase activity	molecular_function	0.68265	1	1	1301	85	106734	Cluster-8728.37404
GO:0015977	carbon fixation	biological_process	0.68322	1	1	1301	109	106734	Cluster-8728.99118
GO:0055080	cation homeostasis	biological_process	0.68416	1	5	1301	463	106734	Cluster-8728.76498,Cluster-8728.83388,Cluster-8728.127315,Cluster-8728.111185,Cluster-27195.0
GO:0098771	inorganic ion homeostasis	biological_process	0.68416	1	5	1301	463	106734	Cluster-27195.0,Cluster-8728.111185,Cluster-8728.83388,Cluster-8728.76498,Cluster-8728.127315
GO:0050801	ion homeostasis	biological_process	0.6848	1	5	1301	464	106734	Cluster-8728.83388,Cluster-8728.76498,Cluster-8728.127315,Cluster-27195.0,Cluster-8728.111185
GO:0042180	cellular ketone metabolic process	biological_process	0.68525	1	4	1301	378	106734	Cluster-8728.96759,Cluster-8728.70301,Cluster-8728.51039,Cluster-8728.110297
GO:0005789	endoplasmic reticulum membrane	cellular_component	0.68931	1	12	1301	1072	106734	Cluster-8728.100661,Cluster-8728.90593,Cluster-8728.121856,Cluster-8728.65372,Cluster-8728.112364,Cluster-8728.89046,Cluster-8728.127315,Cluster-8728.84699,Cluster-8728.121057,Cluster-8728.91561,Cluster-8728.81387,Cluster-8728.107770
GO:0061025	membrane fusion	biological_process	0.68998	1	4	1301	368	106734	Cluster-8728.79202,Cluster-8728.127376,Cluster-8728.76733,Cluster-8728.55796
GO:0034702	ion channel complex	cellular_component	0.69005	1	2	1301	187	106734	Cluster-8728.106136,Cluster-8728.66029
GO:0034703	cation channel complex	cellular_component	0.69005	1	2	1301	187	106734	Cluster-8728.66029,Cluster-8728.106136
GO:0031981	nuclear lumen	cellular_component	0.69015	1	34	1301	2907	106734	Cluster-8728.139204,Cluster-8728.16551,Cluster-8728.109146,Cluster-8728.95207,Cluster-8728.74803,Cluster-8728.91767,Cluster-8728.103741,Cluster-8728.49553,Cluster-8728.31323,Cluster-8728.73302,Cluster-8728.127315,Cluster-8728.136702,Cluster-8728.130227,Cluster-8728.96176,Cluster-8728.111665,Cluster-8728.105728,Cluster-8728.99237,Cluster-8728.29943,Cluster-8728.94564,Cluster-8728.94571,Cluster-872…
GO:0005231	excitatory extracellular ligand-gated ion channel activity	molecular_function	0.6906	1	1	1301	84	106734	Cluster-8728.143805
GO:0044057	regulation of system process	biological_process	0.6908	1	1	1301	97	106734	Cluster-8728.119473
GO:0015740	C4-dicarboxylate transport	biological_process	0.69139	1	2	1301	190	106734	Cluster-8728.148851,Cluster-8728.90443
GO:0008080	N-acetyltransferase activity	molecular_function	0.69256	1	4	1301	365	106734	Cluster-8728.138227,Cluster-8728.140285,Cluster-8728.29943,Cluster-8728.82905
GO:0045261	proton-transporting ATP synthase complex, catalytic core F(1)	cellular_component	0.69293	1	1	1301	91	106734	Cluster-8728.116311
GO:0004872	receptor activity	molecular_function	0.69318	1	14	1301	1209	106734	Cluster-8728.100661,Cluster-8728.31827,Cluster-8728.100894,Cluster-8728.102642,Cluster-8728.97697,Cluster-8728.79755,Cluster-22089.0,Cluster-8728.98059,Cluster-8728.49913,Cluster-8728.102943,Cluster-8728.143805,Cluster-8728.101002,Cluster-8728.33741,Cluster-8728.88722
GO:0019033	viral tegument	cellular_component	0.69323	1	1	1301	88	106734	Cluster-8728.121515
GO:0005057	receptor signaling protein activity	molecular_function	0.69334	1	3	1301	285	106734	Cluster-8728.33741,Cluster-8728.100661,Cluster-8728.88722
GO:0005777	peroxisome	cellular_component	0.69426	1	2	1301	192	106734	Cluster-8728.25015,Cluster-8728.92583
GO:0042579	microbody	cellular_component	0.69426	1	2	1301	192	106734	Cluster-8728.25015,Cluster-8728.92583
GO:0006464	cellular protein modification process	biological_process	0.69663	1	128	1301	10554	106734	Cluster-8728.91437,Cluster-8728.79033,Cluster-8728.99639,Cluster-8728.41343,Cluster-8728.101644,Cluster-8728.78699,Cluster-8728.123896,Cluster-8728.95325,Cluster-8728.70544,Cluster-8728.36954,Cluster-8728.97532,Cluster-8728.54157,Cluster-8728.82898,Cluster-8728.123077,Cluster-8728.65985,Cluster-8728.120581,Cluster-8728.88312,Cluster-8728.84437,Cluster-8728.90107,Cluster-8728.139503,Cluster-8728.5…
GO:0036211	protein modification process	biological_process	0.69663	1	128	1301	10554	106734	Cluster-8728.121837,Cluster-8728.114921,Cluster-8728.117540,Cluster-8728.129504,Cluster-8728.91435,Cluster-8728.98024,Cluster-8728.96759,Cluster-8728.72474,Cluster-8728.156492,Cluster-8728.77044,Cluster-8728.65517,Cluster-8728.128379,Cluster-8728.158738,Cluster-8728.107770,Cluster-8728.87822,Cluster-8728.84151,Cluster-8728.94777,Cluster-8728.108527,Cluster-8728.103133,Cluster-16399.2,Cluster-8728…
GO:0004860	protein kinase inhibitor activity	molecular_function	0.69694	1	1	1301	94	106734	Cluster-8728.76065
GO:0019210	kinase inhibitor activity	molecular_function	0.69694	1	1	1301	94	106734	Cluster-8728.76065
GO:0006612	protein targeting to membrane	biological_process	0.69718	1	5	1301	448	106734	Cluster-8728.75441,Cluster-8728.56592,Cluster-8728.129555,Cluster-8728.102264,Cluster-8728.92583
GO:0072522	purine-containing compound biosynthetic process	biological_process	0.69752	1	11	1301	1004	106734	Cluster-8728.106647,Cluster-8728.128102,Cluster-8728.116311,Cluster-8728.95743,Cluster-8728.93986,Cluster-8728.30329,Cluster-8728.117093,Cluster-8728.95718,Cluster-8728.60292,Cluster-8728.94381,Cluster-8728.57721
GO:0030151	molybdenum ion binding	molecular_function	0.69755	1	1	1301	89	106734	Cluster-8728.119680
GO:0051169	nuclear transport	biological_process	0.69782	1	5	1301	443	106734	Cluster-8728.79202,Cluster-8728.94227,Cluster-8728.158738,Cluster-8728.120084,Cluster-8728.95604
GO:0005262	calcium channel activity	molecular_function	0.69824	1	2	1301	193	106734	Cluster-8728.127315,Cluster-8728.83388
GO:1902533	positive regulation of intracellular signal transduction	biological_process	0.69845	1	1	1301	94	106734	Cluster-8728.101698
GO:0044249	cellular biosynthetic process	biological_process	0.69872	1	287	1301	23618	106734	Cluster-8728.89718,Cluster-8728.79647,Cluster-8728.102760,Cluster-8728.81852,Cluster-8728.95921,Cluster-8728.76007,Cluster-8728.116311,Cluster-8728.27525,Cluster-8728.131742,Cluster-8728.113788,Cluster-8728.136495,Cluster-8728.79789,Cluster-8728.94902,Cluster-8728.7690,Cluster-8728.94629,Cluster-8728.145964,Cluster-8728.129671,Cluster-8728.99654,Cluster-8728.111387,Cluster-8728.113581,Cluster-872…
GO:0016884	carbon-nitrogen ligase activity, with glutamine as amido-N-donor	molecular_function	0.69963	1	1	1301	91	106734	Cluster-8728.72494
GO:0046487	glyoxylate metabolic process	biological_process	0.69967	1	2	1301	192	106734	Cluster-8728.61875,Cluster-8728.94759
GO:0009063	cellular amino acid catabolic process	biological_process	0.70014	1	7	1301	638	106734	Cluster-8728.96393,Cluster-8728.81217,Cluster-8728.104354,Cluster-8728.118391,Cluster-8728.95921,Cluster-8728.38117,Cluster-8728.121117
GO:0098803	respiratory chain complex	cellular_component	0.70049	1	5	1301	468	106734	Cluster-8728.93058,Cluster-8728.77044,Cluster-8728.130197,Cluster-8728.59414,Cluster-8728.92908
GO:0005246	calcium channel regulator activity	molecular_function	0.70059	1	2	1301	188	106734	Cluster-8728.100572,Cluster-8728.98059
GO:0032182	ubiquitin-like protein binding	molecular_function	0.70193	1	2	1301	183	106734	Cluster-8728.128102,Cluster-8728.150165
GO:0000276	mitochondrial proton-transporting ATP synthase complex, coupling factor F(o)	cellular_component	0.70239	1	3	1301	300	106734	Cluster-8728.57721,Cluster-8728.30329,Cluster-8728.95718
GO:0045263	proton-transporting ATP synthase complex, coupling factor F(o)	cellular_component	0.70257	1	4	1301	390	106734	Cluster-8728.30329,Cluster-8728.57721,Cluster-8728.128102,Cluster-8728.95718
GO:0001522	pseudouridine synthesis	biological_process	0.70328	1	2	1301	189	106734	Cluster-8728.164743,Cluster-8728.120084
GO:0001575	globoside metabolic process	biological_process	0.70347	1	1	1301	90	106734	Cluster-8728.37404
GO:0033643	host cell part	cellular_component	0.70438	1	7	1301	639	106734	Cluster-8728.45127,Cluster-8728.86833,Cluster-8728.53337,Cluster-8728.88927,Cluster-8728.67467,Cluster-8728.78193,Cluster-8728.117540
GO:0060590	ATPase regulator activity	molecular_function	0.70652	1	3	1301	286	106734	Cluster-8728.132546,Cluster-8728.95604,Cluster-8728.98059
GO:0004488	methylenetetrahydrofolate dehydrogenase (NADP+) activity	molecular_function	0.70682	1	1	1301	91	106734	Cluster-8728.94759
GO:0009892	negative regulation of metabolic process	biological_process	0.7078	1	7	1301	647	106734	Cluster-8728.117158,Cluster-8728.44704,Cluster-8728.60292,Cluster-8728.95874,Cluster-8728.108846,Cluster-8728.93416,Cluster-8728.93057
GO:0042157	lipoprotein metabolic process	biological_process	0.70878	1	5	1301	458	106734	Cluster-8728.89046,Cluster-8728.158738,Cluster-8728.128102,Cluster-8728.90593,Cluster-8728.109681
GO:0003910	DNA ligase (ATP) activity	molecular_function	0.70949	1	1	1301	90	106734	Cluster-8728.136495
GO:0016709	oxidoreductase activity, acting on paired donors, with incorporation or reduction of molecular oxygen, NAD(P)H as one donor, and incorporation of one atom of oxygen	molecular_function	0.70984	1	2	1301	196	106734	Cluster-8728.12741,Cluster-8728.25663
GO:0005875	microtubule associated complex	cellular_component	0.71129	1	6	1301	547	106734	Cluster-8728.127376,Cluster-8728.84499,Cluster-8728.44704,Cluster-8728.94227,Cluster-8728.120084,Cluster-8728.148543
GO:0005791	rough endoplasmic reticulum	cellular_component	0.71144	1	1	1301	102	106734	Cluster-8728.121856
GO:0030867	rough endoplasmic reticulum membrane	cellular_component	0.71144	1	1	1301	102	106734	Cluster-8728.121856
GO:0006108	malate metabolic process	biological_process	0.71516	1	1	1301	107	106734	Cluster-8728.83621
GO:0031974	membrane-enclosed lumen	cellular_component	0.71543	1	35	1301	3024	106734	Cluster-8728.109146,Cluster-8728.95207,Cluster-8728.139204,Cluster-8728.16551,Cluster-8728.91767,Cluster-8728.74803,Cluster-8728.49553,Cluster-8728.31323,Cluster-8728.154597,Cluster-8728.103741,Cluster-8728.73302,Cluster-8728.96176,Cluster-8728.111665,Cluster-8728.130227,Cluster-8728.105728,Cluster-8728.127315,Cluster-8728.136702,Cluster-8728.99237,Cluster-8728.94564,Cluster-8728.29943,Cluster-87…
GO:0003729	mRNA binding	molecular_function	0.71565	1	1	1301	100	106734	Cluster-8728.94227
GO:0044822	poly(A) RNA binding	molecular_function	0.71565	1	1	1301	100	106734	Cluster-8728.94227
GO:0007219	Notch signaling pathway	biological_process	0.71578	1	1	1301	95	106734	Cluster-8728.68939
GO:0004616	phosphogluconate dehydrogenase (decarboxylating) activity	molecular_function	0.71625	1	2	1301	199	106734	Cluster-8728.96393,Cluster-8728.121117
GO:0019521	D-gluconate metabolic process	biological_process	0.71625	1	2	1301	199	106734	Cluster-8728.96393,Cluster-8728.121117
GO:0004659	prenyltransferase activity	molecular_function	0.71693	1	2	1301	194	106734	Cluster-8728.76696,Cluster-8728.97584
GO:0003964	RNA-directed DNA polymerase activity	molecular_function	0.71724	1	1	1301	97	106734	Cluster-8728.99884
GO:0006278	RNA-dependent DNA replication	biological_process	0.71724	1	1	1301	97	106734	Cluster-8728.99884
GO:0048870	cell motility	biological_process	0.71769	1	6	1301	551	106734	Cluster-8728.148543,Cluster-8728.158738,Cluster-8728.84499,Cluster-8728.99118,Cluster-8728.118003,Cluster-8728.52286
GO:0051674	localization of cell	biological_process	0.71769	1	6	1301	551	106734	Cluster-8728.52286,Cluster-8728.118003,Cluster-8728.99118,Cluster-8728.84499,Cluster-8728.158738,Cluster-8728.148543
GO:0009163	nucleoside biosynthetic process	biological_process	0.7177	1	10	1301	938	106734	Cluster-8728.60292,Cluster-8728.94381,Cluster-8728.57721,Cluster-8728.95718,Cluster-8728.30329,Cluster-8728.93986,Cluster-8728.128102,Cluster-8728.106647,Cluster-8728.95743,Cluster-8728.116311
GO:0042455	ribonucleoside biosynthetic process	biological_process	0.7177	1	10	1301	938	106734	Cluster-8728.30329,Cluster-8728.93986,Cluster-8728.95743,Cluster-8728.116311,Cluster-8728.106647,Cluster-8728.128102,Cluster-8728.57721,Cluster-8728.94381,Cluster-8728.60292,Cluster-8728.95718
GO:0006563	L-serine metabolic process	biological_process	0.7192	1	2	1301	203	106734	Cluster-8728.61875,Cluster-8728.93057
GO:0009098	leucine biosynthetic process	biological_process	0.71946	1	1	1301	106	106734	Cluster-8728.98425
GO:0016614	oxidoreductase activity, acting on CH-OH group of donors	molecular_function	0.71962	1	17	1301	1527	106734	Cluster-8728.83621,Cluster-8728.106103,Cluster-8728.76080,Cluster-8728.96393,Cluster-8728.156806,Cluster-8728.121117,Cluster-8728.74803,Cluster-8728.97774,Cluster-8728.81852,Cluster-8728.106104,Cluster-8728.86474,Cluster-8728.81186,Cluster-8728.124750,Cluster-8728.120566,Cluster-8728.15580,Cluster-8728.84835,Cluster-8728.118391
GO:0007154	cell communication	biological_process	0.72027	1	92	1301	7774	106734	Cluster-8728.51588,Cluster-8728.99611,Cluster-8728.91640,Cluster-8728.98059,Cluster-8728.115788,Cluster-8728.79912,Cluster-22089.0,Cluster-8728.20779,Cluster-8728.97110,Cluster-8728.66972,Cluster-8728.101002,Cluster-8728.66966,Cluster-8728.93827,Cluster-8728.93850,Cluster-8728.74138,Cluster-8728.91762,Cluster-8728.119385,Cluster-8728.82814,Cluster-8728.85233,Cluster-8728.101698,Cluster-8728.15189…
GO:0015711	organic anion transport	biological_process	0.72052	1	7	1301	654	106734	Cluster-8728.94777,Cluster-8728.148851,Cluster-8728.90443,Cluster-8728.105708,Cluster-8728.113229,Cluster-8728.110224,Cluster-8728.117027
GO:0045156	electron transporter, transferring electrons within the cyclic electron transport pathway of photosynthesis activity	molecular_function	0.72086	1	1	1301	93	106734	Cluster-8728.55356
GO:0006814	sodium ion transport	biological_process	0.72286	1	7	1301	667	106734	Cluster-8728.66029,Cluster-8728.110297,Cluster-8728.33188,Cluster-8728.96759,Cluster-8728.117027,Cluster-8728.70301,Cluster-8728.51039
GO:0009116	nucleoside metabolic process	biological_process	0.72311	1	34	1301	2984	106734	Cluster-8728.128102,Cluster-8728.86214,Cluster-8728.95743,Cluster-8728.116311,Cluster-8728.110297,Cluster-8728.95718,Cluster-8728.95490,Cluster-8728.106647,Cluster-8728.118853,Cluster-8728.53313,Cluster-8728.96759,Cluster-8728.91757,Cluster-8728.70301,Cluster-8728.106103,Cluster-8728.76080,Cluster-8728.51039,Cluster-8728.30329,Cluster-8728.106104,Cluster-8728.86228,Cluster-8728.86212,Cluster-8728…
GO:0044801	single-organism membrane fusion	biological_process	0.72311	1	2	1301	196	106734	Cluster-8728.55796,Cluster-8728.79202
GO:0000077	DNA damage checkpoint	biological_process	0.72356	1	1	1301	97	106734	Cluster-8728.65865
GO:0031570	DNA integrity checkpoint	biological_process	0.72356	1	1	1301	97	106734	Cluster-8728.65865
GO:0016298	lipase activity	molecular_function	0.725	1	2	1301	207	106734	Cluster-8728.124558,Cluster-8728.57885
GO:0008026	ATP-dependent helicase activity	molecular_function	0.72571	1	3	1301	279	106734	Cluster-8728.48961,Cluster-8728.48962,Cluster-8728.130601
GO:0070035	purine NTP-dependent helicase activity	molecular_function	0.72571	1	3	1301	279	106734	Cluster-8728.48962,Cluster-8728.130601,Cluster-8728.48961
GO:0098791	Golgi subcompartment	cellular_component	0.72593	1	1	1301	103	106734	Cluster-8728.28150
GO:0008652	cellular amino acid biosynthetic process	biological_process	0.72601	1	15	1301	1362	106734	Cluster-8728.38117,Cluster-8728.76007,Cluster-8728.120320,Cluster-8728.96393,Cluster-8728.94759,Cluster-8728.68303,Cluster-8728.106163,Cluster-8728.120314,Cluster-8728.131742,Cluster-8728.92624,Cluster-8728.98425,Cluster-8728.46231,Cluster-8728.46503,Cluster-8728.93057,Cluster-8728.75982
GO:0015085	calcium ion transmembrane transporter activity	molecular_function	0.7263	1	2	1301	205	106734	Cluster-8728.127315,Cluster-8728.83388
GO:0022610	biological adhesion	biological_process	0.72682	1	8	1301	755	106734	Cluster-8728.79789,Cluster-8728.93993,Cluster-8728.148543,Cluster-8728.84499,Cluster-8728.120259,Cluster-8728.126221,Cluster-8728.79912,Cluster-8728.44704
GO:0009058	biosynthetic process	biological_process	0.72709	1	310	1301	25603	106734	Cluster-8728.76011,Cluster-8728.85526,Cluster-8728.113745,Cluster-8728.85696,Cluster-8728.98425,Cluster-8728.129328,Cluster-8728.85059,Cluster-8728.115356,Cluster-8728.46231,Cluster-8728.114839,Cluster-8728.104896,Cluster-8728.120581,Cluster-8728.95427,Cluster-8728.118853,Cluster-8728.84618,Cluster-8728.78439,Cluster-8728.88168,Cluster-8728.102546,Cluster-8728.99649,Cluster-8728.78449,Cluster-872…
GO:0009877	nodulation	biological_process	0.72727	1	3	1301	287	106734	Cluster-8728.121856,Cluster-8728.83766,Cluster-8728.83767
GO:0032504	multicellular organism reproduction	biological_process	0.72755	1	3	1301	303	106734	Cluster-8728.113909,Cluster-8728.94624,Cluster-8728.61224
GO:0048878	chemical homeostasis	biological_process	0.72765	1	5	1301	493	106734	Cluster-8728.83388,Cluster-8728.76498,Cluster-8728.127315,Cluster-27195.0,Cluster-8728.111185
GO:0016846	carbon-sulfur lyase activity	molecular_function	0.72767	1	1	1301	108	106734	Cluster-8728.79411
GO:0016020	membrane	cellular_component	0.72841	1	327	1301	26634	106734	Cluster-8728.120328,Cluster-8728.12741,Cluster-8728.95494,Cluster-8728.91790,Cluster-8728.99639,Cluster-8728.93844,Cluster-8728.123969,Cluster-8728.92583,Cluster-8728.91965,Cluster-8728.127315,Cluster-8728.138547,Cluster-8728.76733,Cluster-8728.148543,Cluster-8728.58612,Cluster-8728.93490,Cluster-8728.66074,Cluster-8728.21936,Cluster-8728.95154,Cluster-8728.84978,Cluster-8728.68490,Cluster-8728.3…
GO:0001775	cell activation	biological_process	0.72858	1	4	1301	376	106734	Cluster-8728.98059,Cluster-8728.128102,Cluster-8728.94227,Cluster-8728.56388
GO:0006614	SRP-dependent cotranslational protein targeting to membrane	biological_process	0.72994	1	4	1301	374	106734	Cluster-8728.75441,Cluster-8728.56592,Cluster-8728.102264,Cluster-8728.129555
GO:0045047	protein targeting to ER	biological_process	0.72994	1	4	1301	374	106734	Cluster-8728.75441,Cluster-8728.56592,Cluster-8728.129555,Cluster-8728.102264
GO:0072599	establishment of protein localization to endoplasmic reticulum	biological_process	0.72994	1	4	1301	374	106734	Cluster-8728.129555,Cluster-8728.102264,Cluster-8728.56592,Cluster-8728.75441
GO:0016407	acetyltransferase activity	molecular_function	0.73171	1	5	1301	473	106734	Cluster-8728.82905,Cluster-8728.93057,Cluster-8728.140285,Cluster-8728.29943,Cluster-8728.138227
GO:0009066	aspartate family amino acid metabolic process	biological_process	0.73173	1	11	1301	1028	106734	Cluster-8728.92624,Cluster-8728.61875,Cluster-8728.96393,Cluster-8728.68303,Cluster-8728.106163,Cluster-8728.93986,Cluster-8728.75982,Cluster-8728.46231,Cluster-8728.46503,Cluster-8728.121117,Cluster-8728.118391
GO:0000377	RNA splicing, via transesterification reactions with bulged adenosine as nucleophile	biological_process	0.73189	1	3	1301	298	106734	Cluster-8728.94227,Cluster-8728.109331,Cluster-8728.111585
GO:0000398	mRNA splicing, via spliceosome	biological_process	0.73189	1	3	1301	298	106734	Cluster-8728.109331,Cluster-8728.111585,Cluster-8728.94227
GO:0048309	endoplasmic reticulum inheritance	biological_process	0.73219	1	1	1301	101	106734	Cluster-8728.94227
GO:0007006	mitochondrial membrane organization	biological_process	0.7325	1	1	1301	101	106734	Cluster-8728.37807
GO:0010605	negative regulation of macromolecule metabolic process	biological_process	0.73264	1	6	1301	570	106734	Cluster-8728.93057,Cluster-8728.93416,Cluster-8728.108846,Cluster-8728.60292,Cluster-8728.44704,Cluster-8728.117158
GO:0033014	tetrapyrrole biosynthetic process	biological_process	0.73331	1	7	1301	648	106734	Cluster-8728.135969,Cluster-8728.86233,Cluster-8728.96393,Cluster-8728.158738,Cluster-8728.114885,Cluster-8728.118726,Cluster-8728.127315
GO:0030684	preribosome	cellular_component	0.73356	1	4	1301	384	106734	Cluster-8728.60292,Cluster-8728.101002,Cluster-8728.100193,Cluster-8728.101001
GO:0016755	transferase activity, transferring amino-acyl groups	molecular_function	0.73423	1	2	1301	196	106734	Cluster-8728.84151,Cluster-8728.109681
GO:0004177	aminopeptidase activity	molecular_function	0.73429	1	2	1301	195	106734	Cluster-8728.79830,Cluster-8728.91423
GO:0042175	nuclear outer membrane-endoplasmic reticulum membrane network	cellular_component	0.73502	1	12	1301	1109	106734	Cluster-8728.107770,Cluster-8728.91561,Cluster-8728.81387,Cluster-8728.121057,Cluster-8728.84699,Cluster-8728.89046,Cluster-8728.127315,Cluster-8728.112364,Cluster-8728.65372,Cluster-8728.121856,Cluster-8728.90593,Cluster-8728.100661
GO:0016307	phosphatidylinositol phosphate kinase activity	molecular_function	0.73519	1	1	1301	108	106734	Cluster-8728.97186
GO:0000776	kinetochore	cellular_component	0.7359	1	6	1301	566	106734	Cluster-8728.103741,Cluster-8728.31323,Cluster-8728.94227,Cluster-8728.73302,Cluster-8728.95207,Cluster-8728.112552
GO:0022603	regulation of anatomical structure morphogenesis	biological_process	0.73604	1	1	1301	104	106734	Cluster-8728.94227
GO:0009733	response to auxin	biological_process	0.7364	1	2	1301	222	106734	Cluster-8728.129695,Cluster-8728.96920
GO:0009966	regulation of signal transduction	biological_process	0.7364	1	4	1301	394	106734	Cluster-8728.67875,Cluster-8728.102264,Cluster-8728.68939,Cluster-8728.101698
GO:0008312	7S RNA binding	molecular_function	0.73701	1	1	1301	100	106734	Cluster-8728.129555
GO:0005048	signal sequence binding	molecular_function	0.73716	1	1	1301	102	106734	Cluster-8728.129555
GO:0019520	aldonic acid metabolic process	biological_process	0.73784	1	2	1301	208	106734	Cluster-8728.96393,Cluster-8728.121117
GO:0018995	host	cellular_component	0.73823	1	7	1301	659	106734	Cluster-8728.53337,Cluster-8728.88927,Cluster-8728.67467,Cluster-8728.45127,Cluster-8728.86833,Cluster-8728.117540,Cluster-8728.78193
GO:0043657	host cell	cellular_component	0.73823	1	7	1301	659	106734	Cluster-8728.53337,Cluster-8728.88927,Cluster-8728.67467,Cluster-8728.45127,Cluster-8728.86833,Cluster-8728.78193,Cluster-8728.117540
GO:0019898	extrinsic component of membrane	cellular_component	0.73904	1	5	1301	487	106734	Cluster-8728.90276,Cluster-8728.101001,Cluster-8728.95604,Cluster-8728.50149,Cluster-8728.101002
GO:0015171	amino acid transmembrane transporter activity	molecular_function	0.73935	1	2	1301	201	106734	Cluster-8728.134042,Cluster-8728.117027
GO:0010467	gene expression	biological_process	0.74004	1	212	1301	17633	106734	Cluster-8728.112194,Cluster-8728.93058,Cluster-8728.29736,Cluster-8728.93057,Cluster-8728.64288,Cluster-8728.109331,Cluster-8728.112190,Cluster-8728.109306,Cluster-8728.59414,Cluster-8728.98186,Cluster-8728.91245,Cluster-8728.93416,Cluster-8728.75441,Cluster-8728.92237,Cluster-8728.70542,Cluster-8728.89664,Cluster-8728.159983,Cluster-8728.122544,Cluster-8728.151800,Cluster-8728.74708,Cluster-8728…
GO:0016706	oxidoreductase activity, acting on paired donors, with incorporation or reduction of molecular oxygen, 2-oxoglutarate as one donor, and incorporation of one atom each of oxygen into both donors	molecular_function	0.74074	1	2	1301	217	106734	Cluster-8728.77106,Cluster-8728.163910
GO:0004549	tRNA-specific ribonuclease activity	molecular_function	0.74128	1	1	1301	107	106734	Cluster-8728.96736
GO:0019867	outer membrane	cellular_component	0.74362	1	12	1301	1094	106734	Cluster-8728.79202,Cluster-8728.121088,Cluster-8728.69501,Cluster-8728.115635,Cluster-8728.37807,Cluster-8728.113933,Cluster-8728.137423,Cluster-8728.55796,Cluster-8728.94227,Cluster-8728.76733,Cluster-29961.0,Cluster-8728.105902
GO:0009312	oligosaccharide biosynthetic process	biological_process	0.74434	1	4	1301	400	106734	Cluster-8728.79647,Cluster-8728.28150,Cluster-8728.99171,Cluster-8728.113586
GO:0071826	ribonucleoprotein complex subunit organization	biological_process	0.7455	1	1	1301	108	106734	Cluster-8728.94227
GO:0006497	protein lipidation	biological_process	0.74576	1	3	1301	293	106734	Cluster-8728.90593,Cluster-8728.109681,Cluster-8728.89046
GO:0006506	GPI anchor biosynthetic process	biological_process	0.74576	1	3	1301	293	106734	Cluster-8728.109681,Cluster-8728.90593,Cluster-8728.89046
GO:0042158	lipoprotein biosynthetic process	biological_process	0.74576	1	3	1301	293	106734	Cluster-8728.89046,Cluster-8728.109681,Cluster-8728.90593
GO:0042775	mitochondrial ATP synthesis coupled electron transport	biological_process	0.74588	1	7	1301	673	106734	Cluster-8728.51039,Cluster-8728.59414,Cluster-8728.70301,Cluster-8728.96759,Cluster-8728.93058,Cluster-8728.159533,Cluster-8728.110297
GO:0009218	pyrimidine ribonucleotide metabolic process	biological_process	0.74629	1	1	1301	113	106734	Cluster-8728.146848
GO:0009220	pyrimidine ribonucleotide biosynthetic process	biological_process	0.74629	1	1	1301	113	106734	Cluster-8728.146848
GO:0055036	virion membrane	cellular_component	0.74629	1	1	1301	105	106734	Cluster-8728.93493
GO:0009219	pyrimidine deoxyribonucleotide metabolic process	biological_process	0.74757	1	1	1301	109	106734	Cluster-8728.146848
GO:0016149	translation release factor activity, codon specific	molecular_function	0.74838	1	1	1301	104	106734	Cluster-8728.124750
GO:0050662	coenzyme binding	molecular_function	0.74931	1	30	1301	2672	106734	Cluster-8728.117027,Cluster-8728.86474,Cluster-8728.106104,Cluster-8728.86233,Cluster-8728.97774,Cluster-8728.104082,Cluster-8728.81852,Cluster-8728.74803,Cluster-8728.121117,Cluster-8728.129901,Cluster-8728.156806,Cluster-8728.76696,Cluster-8728.68303,Cluster-8728.96393,Cluster-8728.76080,Cluster-8728.106103,Cluster-8728.120418,Cluster-8728.97584,Cluster-8728.58711,Cluster-8728.118391,Cluster-87…
GO:0017016	Ras GTPase binding	molecular_function	0.74993	1	2	1301	201	106734	Cluster-8728.100193,Cluster-8728.109953
GO:0031267	small GTPase binding	molecular_function	0.74993	1	2	1301	201	106734	Cluster-8728.100193,Cluster-8728.109953
GO:0051020	GTPase binding	molecular_function	0.74993	1	2	1301	201	106734	Cluster-8728.100193,Cluster-8728.109953
GO:0016860	intramolecular oxidoreductase activity	molecular_function	0.75048	1	2	1301	213	106734	Cluster-8728.105013,Cluster-8728.110424
GO:0019773	proteasome core complex, alpha-subunit complex	cellular_component	0.75077	1	1	1301	108	106734	Cluster-8728.39493
GO:0042277	peptide binding	molecular_function	0.75088	1	1	1301	106	106734	Cluster-8728.129555
GO:0042537	benzene-containing compound metabolic process	biological_process	0.75181	1	3	1301	316	106734	Cluster-8728.118391,Cluster-8728.121117,Cluster-8728.96393
GO:0044436	thylakoid part	cellular_component	0.75256	1	12	1301	1125	106734	Cluster-8728.87819,Cluster-8728.100193,Cluster-8728.90920,Cluster-8728.89820,Cluster-8728.116133,Cluster-8728.91024,Cluster-8728.87744,Cluster-8728.118710,Cluster-8728.77996,Cluster-8728.99108,Cluster-8728.100156,Cluster-8728.114879
GO:0016667	oxidoreductase activity, acting on a sulfur group of donors	molecular_function	0.75292	1	7	1301	666	106734	Cluster-8728.100193,Cluster-8728.128857,Cluster-8728.79411,Cluster-8728.103968,Cluster-8728.57885,Cluster-8728.140604,Cluster-8728.51561
GO:0009820	alkaloid metabolic process	biological_process	0.75308	1	1	1301	110	106734	Cluster-8728.38117
GO:0031329	regulation of cellular catabolic process	biological_process	0.75353	1	7	1301	653	106734	Cluster-8728.30329,Cluster-8728.44704,Cluster-8728.84499,Cluster-8728.95743,Cluster-8728.148543,Cluster-8728.132546,Cluster-8728.62809
GO:0004559	alpha-mannosidase activity	molecular_function	0.75382	1	1	1301	101	106734	Cluster-8728.102117
GO:0044215	other organism	cellular_component	0.7542	1	7	1301	671	106734	Cluster-8728.45127,Cluster-8728.86833,Cluster-8728.53337,Cluster-8728.67467,Cluster-8728.88927,Cluster-8728.78193,Cluster-8728.117540
GO:0044216	other organism cell	cellular_component	0.7542	1	7	1301	671	106734	Cluster-8728.117540,Cluster-8728.78193,Cluster-8728.86833,Cluster-8728.45127,Cluster-8728.88927,Cluster-8728.67467,Cluster-8728.53337
GO:0044217	other organism part	cellular_component	0.7542	1	7	1301	671	106734	Cluster-8728.86833,Cluster-8728.45127,Cluster-8728.88927,Cluster-8728.67467,Cluster-8728.53337,Cluster-8728.78193,Cluster-8728.117540
GO:0048523	negative regulation of cellular process	biological_process	0.75458	1	9	1301	841	106734	Cluster-8728.117158,Cluster-8728.76065,Cluster-8728.60292,Cluster-8728.45374,Cluster-8728.93057,Cluster-8728.121837,Cluster-8728.44704,Cluster-8728.108846,Cluster-8728.93416
GO:1901657	glycosyl compound metabolic process	biological_process	0.75466	1	34	1301	3030	106734	Cluster-8728.120109,Cluster-8728.59414,Cluster-8728.93986,Cluster-8728.95494,Cluster-8728.91790,Cluster-8728.120328,Cluster-8728.123657,Cluster-8728.93058,Cluster-8728.94381,Cluster-8728.86230,Cluster-8728.70301,Cluster-8728.106103,Cluster-8728.76080,Cluster-8728.51039,Cluster-8728.30329,Cluster-8728.106104,Cluster-8728.86212,Cluster-8728.86228,Cluster-8728.60292,Cluster-8728.120108,Cluster-8728.…
GO:0016042	lipid catabolic process	biological_process	0.75473	1	5	1301	498	106734	Cluster-8728.66972,Cluster-8728.66966,Cluster-8728.57885,Cluster-8728.124558,Cluster-8728.82814
GO:0000070	mitotic sister chromatid segregation	biological_process	0.75607	1	2	1301	210	106734	Cluster-8728.95743,Cluster-8728.111958
GO:0000819	sister chromatid segregation	biological_process	0.75607	1	2	1301	210	106734	Cluster-8728.95743,Cluster-8728.111958
GO:0008200	ion channel inhibitor activity	molecular_function	0.75664	1	3	1301	316	106734	Cluster-8728.100572,Cluster-8728.118341,Cluster-8728.98292
GO:0016248	channel inhibitor activity	molecular_function	0.75664	1	3	1301	316	106734	Cluster-8728.100572,Cluster-8728.98292,Cluster-8728.118341
GO:0046655	folic acid metabolic process	biological_process	0.7568	1	2	1301	203	106734	Cluster-8728.76007,Cluster-8728.131742
GO:0046656	folic acid biosynthetic process	biological_process	0.7568	1	2	1301	203	106734	Cluster-8728.131742,Cluster-8728.76007
GO:0043233	organelle lumen	cellular_component	0.75693	1	34	1301	3002	106734	Cluster-8728.74803,Cluster-8728.91767,Cluster-8728.139204,Cluster-8728.16551,Cluster-8728.109146,Cluster-8728.95207,Cluster-8728.127315,Cluster-8728.136702,Cluster-8728.130227,Cluster-8728.96176,Cluster-8728.111665,Cluster-8728.105728,Cluster-8728.31323,Cluster-8728.49553,Cluster-8728.103741,Cluster-8728.73302,Cluster-8728.94571,Cluster-8728.46029,Cluster-8728.99237,Cluster-8728.29943,Cluster-872…
GO:0070013	intracellular organelle lumen	cellular_component	0.75693	1	34	1301	3002	106734	Cluster-8728.94564,Cluster-8728.29943,Cluster-8728.99237,Cluster-8728.94571,Cluster-8728.46029,Cluster-8728.104545,Cluster-8728.69014,Cluster-8728.112552,Cluster-8728.129671,Cluster-8728.94563,Cluster-8728.136050,Cluster-8728.99649,Cluster-8728.63758,Cluster-8728.85526,Cluster-8728.115356,Cluster-8728.85059,Cluster-8728.91344,Cluster-8728.172171,Cluster-8728.16551,Cluster-8728.139204,Cluster-8728…
GO:1901606	alpha-amino acid catabolic process	biological_process	0.75798	1	6	1301	592	106734	Cluster-8728.121117,Cluster-8728.118391,Cluster-8728.95921,Cluster-8728.81217,Cluster-8728.104354,Cluster-8728.96393
GO:0006661	phosphatidylinositol biosynthetic process	biological_process	0.75892	1	3	1301	299	106734	Cluster-8728.89046,Cluster-8728.109681,Cluster-8728.90593
GO:0098797	plasma membrane protein complex	cellular_component	0.75937	1	9	1301	847	106734	Cluster-8728.101607,Cluster-8728.106136,Cluster-8728.110937,Cluster-8728.90276,Cluster-8728.105902,Cluster-8728.82814,Cluster-8728.98024,Cluster-8728.66029,Cluster-8728.96252
GO:0003735	structural constituent of ribosome	molecular_function	0.75994	1	25	1301	2571	106734	Cluster-8728.81299,Cluster-8728.70544,Cluster-8728.61058,Cluster-8728.125572,Cluster-8728.97472,Cluster-8728.71593,Cluster-8728.129901,Cluster-8728.116311,Cluster-8728.90593,Cluster-8728.115419,Cluster-8728.102710,Cluster-8728.97056,Cluster-8728.96407,Cluster-8728.79734,Cluster-8728.93108,Cluster-8728.63638,Cluster-8728.149251,Cluster-8728.121515,Cluster-8728.70549,Cluster-8728.88168,Cluster-8728…
GO:0043167	ion binding	molecular_function	0.76035	1	378	1301	30989	106734	Cluster-8728.90444,Cluster-8728.79202,Cluster-8728.88312,Cluster-8728.68303,Cluster-8728.90107,Cluster-8728.92624,Cluster-8728.99567,Cluster-8728.71255,Cluster-8728.137764,Cluster-8728.96028,Cluster-8728.89624,Cluster-8728.77996,Cluster-8728.55796,Cluster-8728.86233,Cluster-8728.54157,Cluster-8728.97532,Cluster-8728.79745,Cluster-8728.110050,Cluster-8728.139609,Cluster-8728.65985,Cluster-8728.871…
GO:0043414	macromolecule methylation	biological_process	0.7614	1	8	1301	752	106734	Cluster-8728.70544,Cluster-8728.129180,Cluster-8728.82898,Cluster-8728.70549,Cluster-8728.31832,Cluster-8728.41343,Cluster-8728.53313,Cluster-8728.70542
GO:0000956	nuclear-transcribed mRNA catabolic process	biological_process	0.76197	1	1	1301	108	106734	Cluster-8728.102117
GO:0009260	ribonucleotide biosynthetic process	biological_process	0.76202	1	10	1301	960	106734	Cluster-8728.116311,Cluster-8728.128102,Cluster-8728.106647,Cluster-8728.117093,Cluster-8728.30329,Cluster-8728.95718,Cluster-8728.57721,Cluster-8728.94381,Cluster-8728.60292,Cluster-8728.146848
GO:0046390	ribose phosphate biosynthetic process	biological_process	0.76202	1	10	1301	960	106734	Cluster-8728.106647,Cluster-8728.128102,Cluster-8728.116311,Cluster-8728.30329,Cluster-8728.117093,Cluster-8728.95718,Cluster-8728.60292,Cluster-8728.94381,Cluster-8728.146848,Cluster-8728.57721
GO:0009579	thylakoid	cellular_component	0.76225	1	12	1301	1136	106734	Cluster-8728.87819,Cluster-8728.100193,Cluster-8728.116133,Cluster-8728.90920,Cluster-8728.89820,Cluster-8728.87744,Cluster-8728.91024,Cluster-8728.114879,Cluster-8728.118710,Cluster-8728.77996,Cluster-8728.99108,Cluster-8728.100156
GO:0015298	solute:cation antiporter activity	molecular_function	0.76302	1	2	1301	220	106734	Cluster-8728.111185,Cluster-27195.0
GO:0015299	solute:proton antiporter activity	molecular_function	0.76302	1	2	1301	220	106734	Cluster-8728.111185,Cluster-27195.0
GO:1902580	single-organism cellular localization	biological_process	0.76337	1	14	1301	1249	106734	Cluster-8728.56592,Cluster-8728.94227,Cluster-8728.120084,Cluster-8728.79202,Cluster-8728.121088,Cluster-8728.75441,Cluster-8728.37807,Cluster-8728.129555,Cluster-8728.99900,Cluster-8728.102264,Cluster-8728.158738,Cluster-8728.92583,Cluster-8728.95604,Cluster-8728.25015
GO:0030983	mismatched DNA binding	molecular_function	0.76417	1	2	1301	201	106734	Cluster-8728.120084,Cluster-8728.96508
GO:0009057	macromolecule catabolic process	biological_process	0.76459	1	23	1301	2072	106734	Cluster-8728.120084,Cluster-8728.148543,Cluster-8728.112496,Cluster-8728.51577,Cluster-8728.39493,Cluster-8728.33469,Cluster-8728.104983,Cluster-8728.65865,Cluster-8728.98554,Cluster-8728.117540,Cluster-8728.133112,Cluster-8728.62513,Cluster-8728.108846,Cluster-8728.97601,Cluster-8728.34809,Cluster-8728.93827,Cluster-8728.84151,Cluster-8728.95743,Cluster-8728.119680,Cluster-8728.68531,Cluster-872…
GO:0006560	proline metabolic process	biological_process	0.76473	1	4	1301	405	106734	Cluster-8728.33188,Cluster-8728.49385,Cluster-8728.95743,Cluster-8728.74268
GO:0015081	sodium ion transmembrane transporter activity	molecular_function	0.76534	1	3	1301	321	106734	Cluster-8728.66029,Cluster-8728.33188,Cluster-8728.117027
GO:0051287	NAD binding	molecular_function	0.7658	1	8	1301	796	106734	Cluster-8728.68303,Cluster-8728.96393,Cluster-8728.120418,Cluster-8728.124750,Cluster-8728.81186,Cluster-8728.86474,Cluster-8728.97774,Cluster-8728.121117
GO:0016615	malate dehydrogenase activity	molecular_function	0.76695	1	1	1301	120	106734	Cluster-8728.83621
GO:0051301	cell division	biological_process	0.76753	1	11	1301	1022	106734	Cluster-8728.121837,Cluster-8728.95743,Cluster-8728.95604,Cluster-8728.79912,Cluster-8728.16551,Cluster-8728.95131,Cluster-8728.126221,Cluster-8728.130197,Cluster-8728.144417,Cluster-8728.94227,Cluster-8728.97618
GO:0031984	organelle subcompartment	cellular_component	0.76803	1	1	1301	120	106734	Cluster-8728.28150
GO:0005577	fibrinogen complex	cellular_component	0.7685	1	3	1301	306	106734	Cluster-8728.128102,Cluster-8728.94227,Cluster-8728.56388
GO:0030168	platelet activation	biological_process	0.7685	1	3	1301	306	106734	Cluster-8728.128102,Cluster-8728.94227,Cluster-8728.56388
GO:0044271	cellular nitrogen compound biosynthetic process	biological_process	0.76898	1	207	1301	17404	106734	Cluster-8728.74708,Cluster-8728.99901,Cluster-8728.57721,Cluster-8728.151800,Cluster-8728.159983,Cluster-8728.30329,Cluster-8728.113281,Cluster-8728.16551,Cluster-8728.76378,Cluster-8728.89792,Cluster-8728.74268,Cluster-8728.109306,Cluster-8728.112190,Cluster-8728.29736,Cluster-8728.93057,Cluster-8728.112194,Cluster-8728.93058,Cluster-8728.70542,Cluster-8728.92237,Cluster-8728.98186,Cluster-8728.…
GO:0009507	chloroplast	cellular_component	0.76942	1	3	1301	378	106734	Cluster-8728.95131,Cluster-8728.110424,Cluster-8728.105013
GO:0080134	regulation of response to stress	biological_process	0.76948	1	2	1301	212	106734	Cluster-8728.88927,Cluster-8728.86833
GO:0016840	carbon-nitrogen lyase activity	molecular_function	0.76955	1	1	1301	107	106734	Cluster-8728.91024
GO:0072330	monocarboxylic acid biosynthetic process	biological_process	0.76971	1	9	1301	886	106734	Cluster-8728.40011,Cluster-8728.118391,Cluster-8728.121117,Cluster-8728.91738,Cluster-8728.96393,Cluster-8728.139764,Cluster-8728.93493,Cluster-8728.105225,Cluster-8728.84618
GO:0050661	NADP binding	molecular_function	0.77111	1	3	1301	319	106734	Cluster-8728.106103,Cluster-8728.96393,Cluster-8728.68303
GO:0009396	folic acid-containing compound biosynthetic process	biological_process	0.77373	1	3	1301	306	106734	Cluster-8728.94759,Cluster-8728.131742,Cluster-8728.76007
GO:0045259	proton-transporting ATP synthase complex	cellular_component	0.77394	1	5	1301	520	106734	Cluster-8728.95718,Cluster-8728.116311,Cluster-8728.128102,Cluster-8728.57721,Cluster-8728.30329
GO:0009894	regulation of catabolic process	biological_process	0.77431	1	7	1301	669	106734	Cluster-8728.95743,Cluster-8728.44704,Cluster-8728.84499,Cluster-8728.132546,Cluster-8728.62809,Cluster-8728.148543,Cluster-8728.30329
GO:0044459	plasma membrane part	cellular_component	0.77519	1	13	1301	1221	106734	Cluster-8728.56975,Cluster-8728.98024,Cluster-8728.105902,Cluster-8728.82814,Cluster-8728.90276,Cluster-8728.110937,Cluster-8728.106136,Cluster-8728.101607,Cluster-8728.95950,Cluster-8728.96252,Cluster-8728.83681,Cluster-8728.66029,Cluster-8728.42914
GO:0044255	cellular lipid metabolic process	biological_process	0.77527	1	38	1301	3314	106734	Cluster-8728.93844,Cluster-8728.108168,Cluster-8728.12741,Cluster-8728.93850,Cluster-8728.105225,Cluster-8728.82814,Cluster-8728.40011,Cluster-8728.112496,Cluster-8728.113026,Cluster-8728.118391,Cluster-8728.104354,Cluster-8728.119680,Cluster-8728.106103,Cluster-8728.90593,Cluster-8728.52803,Cluster-8728.97186,Cluster-8728.66972,Cluster-8728.66966,Cluster-8728.74803,Cluster-8728.89046,Cluster-872…
GO:0000228	nuclear chromosome	cellular_component	0.77659	1	7	1301	688	106734	Cluster-8728.31323,Cluster-8728.49553,Cluster-8728.103741,Cluster-8728.73302,Cluster-8728.95207,Cluster-8728.112552,Cluster-8728.136702
GO:0016410	N-acyltransferase activity	molecular_function	0.7773	1	4	1301	414	106734	Cluster-8728.82905,Cluster-8728.138227,Cluster-8728.140285,Cluster-8728.29943
GO:0000988	transcription factor activity, protein binding	molecular_function	0.77743	1	10	1301	947	106734	Cluster-8728.155431,Cluster-8728.136050,Cluster-8728.16551,Cluster-8728.29943,Cluster-8728.129671,Cluster-8728.139204,Cluster-8728.91344,Cluster-8728.46029,Cluster-8728.91767,Cluster-8728.115356
GO:1901659	glycosyl compound biosynthetic process	biological_process	0.77746	1	10	1301	990	106734	Cluster-8728.57721,Cluster-8728.94381,Cluster-8728.60292,Cluster-8728.95718,Cluster-8728.30329,Cluster-8728.93986,Cluster-8728.95743,Cluster-8728.116311,Cluster-8728.128102,Cluster-8728.106647
GO:0030269	tetrahydromethanopterin S-methyltransferase activity	molecular_function	0.78003	1	1	1301	112	106734	Cluster-8728.131742
GO:0042086	5-methyl-5,6,7,8-tetrahydromethanopterin-dependent methyltransferase activity	molecular_function	0.78003	1	1	1301	112	106734	Cluster-8728.131742
GO:0006261	DNA-dependent DNA replication	biological_process	0.78195	1	7	1301	679	106734	Cluster-8728.108527,Cluster-8728.108846,Cluster-8728.127315,Cluster-8728.114879,Cluster-8728.16551,Cluster-8728.113581,Cluster-8728.63758
GO:0045333	cellular respiration	biological_process	0.78236	1	14	1301	1335	106734	Cluster-8728.131742,Cluster-8728.97758,Cluster-8728.94537,Cluster-8728.51039,Cluster-8728.99118,Cluster-8728.70301,Cluster-8728.59414,Cluster-8728.110297,Cluster-8728.95062,Cluster-8728.83621,Cluster-8728.96759,Cluster-8728.93058,Cluster-8728.96808,Cluster-8728.159533
GO:0006885	regulation of pH	biological_process	0.78266	1	2	1301	228	106734	Cluster-8728.111185,Cluster-27195.0
GO:0055067	monovalent inorganic cation homeostasis	biological_process	0.78266	1	2	1301	228	106734	Cluster-8728.111185,Cluster-27195.0
GO:0033647	host intracellular organelle	cellular_component	0.78284	1	4	1301	421	106734	Cluster-8728.88927,Cluster-8728.67467,Cluster-8728.86833,Cluster-8728.45127
GO:0033648	host intracellular membrane-bounded organelle	cellular_component	0.78284	1	4	1301	421	106734	Cluster-8728.88927,Cluster-8728.67467,Cluster-8728.86833,Cluster-8728.45127
GO:0022406	membrane docking	biological_process	0.78294	1	2	1301	215	106734	Cluster-8728.25015,Cluster-8728.100401
GO:0010646	regulation of cell communication	biological_process	0.78473	1	4	1301	422	106734	Cluster-8728.67875,Cluster-8728.102264,Cluster-8728.68939,Cluster-8728.101698
GO:0044444	cytoplasmic part	cellular_component	0.78477	1	117	1301	10241	106734	Cluster-8728.47707,Cluster-8728.113933,Cluster-8728.61058,Cluster-8728.151448,Cluster-8728.121057,Cluster-8728.107770,Cluster-8728.81299,Cluster-8728.105708,Cluster-8728.110297,Cluster-8728.96407,Cluster-8728.121088,Cluster-8728.92941,Cluster-8728.158738,Cluster-8728.121856,Cluster-8728.115419,Cluster-8728.120639,Cluster-8728.129555,Cluster-8728.77044,Cluster-8728.116311,Cluster-8728.131552,Clust…
GO:0016247	channel regulator activity	molecular_function	0.78501	1	4	1301	428	106734	Cluster-8728.118341,Cluster-8728.98059,Cluster-8728.98292,Cluster-8728.100572
GO:0005179	hormone activity	molecular_function	0.78566	1	5	1301	536	106734	Cluster-8728.102760,Cluster-8728.89718,Cluster-8728.98920,Cluster-8728.91640,Cluster-8728.63638
GO:0006811	ion transport	biological_process	0.78668	1	83	1301	7060	106734	Cluster-8728.128102,Cluster-8728.96393,Cluster-8728.110224,Cluster-8728.71255,Cluster-8728.100661,Cluster-8728.90444,Cluster-8728.96736,Cluster-8728.79202,Cluster-8728.83388,Cluster-8728.86233,Cluster-8728.95718,Cluster-8728.95709,Cluster-8728.106647,Cluster-8728.132546,Cluster-8728.81387,Cluster-8728.49684,Cluster-8728.70301,Cluster-8728.143805,Cluster-8728.113229,Cluster-8728.104668,Cluster-872…
GO:0007155	cell adhesion	biological_process	0.78736	1	7	1301	714	106734	Cluster-8728.126221,Cluster-8728.79789,Cluster-8728.148543,Cluster-8728.79912,Cluster-8728.44704,Cluster-8728.84499,Cluster-8728.120259
GO:0030031	cell projection assembly	biological_process	0.78867	1	1	1301	124	106734	Cluster-8728.92563
GO:0048308	organelle inheritance	biological_process	0.78921	1	1	1301	118	106734	Cluster-8728.94227
GO:0004721	phosphoprotein phosphatase activity	molecular_function	0.78943	1	2	1301	223	106734	Cluster-8728.102264,Cluster-8728.94777
GO:0015976	carbon utilization	biological_process	0.78965	1	4	1301	462	106734	Cluster-8728.123657,Cluster-8728.83621,Cluster-8728.118853,Cluster-8728.91757
GO:0000922	spindle pole	cellular_component	0.78966	1	1	1301	118	106734	Cluster-8728.102431
GO:0044432	endoplasmic reticulum part	cellular_component	0.79092	1	12	1301	1168	106734	Cluster-8728.107770,Cluster-8728.91561,Cluster-8728.81387,Cluster-8728.121057,Cluster-8728.84699,Cluster-8728.89046,Cluster-8728.127315,Cluster-8728.112364,Cluster-8728.65372,Cluster-8728.121856,Cluster-8728.90593,Cluster-8728.100661
GO:0044550	secondary metabolite biosynthetic process	biological_process	0.79094	1	1	1301	121	106734	Cluster-8728.37850
GO:0006098	pentose-phosphate shunt	biological_process	0.79103	1	5	1301	533	106734	Cluster-8728.96393,Cluster-8728.91757,Cluster-8728.121117,Cluster-8728.118853,Cluster-8728.123657
GO:0016052	carbohydrate catabolic process	biological_process	0.79174	1	7	1301	751	106734	Cluster-8728.91757,Cluster-8728.69983,Cluster-8728.133112,Cluster-8728.123657,Cluster-8728.108846,Cluster-8728.97601,Cluster-8728.118853
GO:0008536	Ran GTPase binding	molecular_function	0.79292	1	1	1301	114	106734	Cluster-8728.100193
GO:0043130	ubiquitin binding	molecular_function	0.79343	1	1	1301	120	106734	Cluster-8728.150165
GO:0033179	proton-transporting V-type ATPase, V0 domain	cellular_component	0.79378	1	3	1301	328	106734	Cluster-8728.102431,Cluster-8728.136702,Cluster-8728.132546
GO:0042559	pteridine-containing compound biosynthetic process	biological_process	0.79405	1	3	1301	320	106734	Cluster-8728.76007,Cluster-8728.131742,Cluster-8728.94759
GO:0023051	regulation of signaling	biological_process	0.79408	1	4	1301	428	106734	Cluster-8728.67875,Cluster-8728.102264,Cluster-8728.101698,Cluster-8728.68939
GO:0015399	primary active transmembrane transporter activity	molecular_function	0.79421	1	8	1301	784	106734	Cluster-8728.95490,Cluster-8728.60292,Cluster-8728.94381,Cluster-8728.70330,Cluster-8728.95494,Cluster-8728.98807,Cluster-8728.120328,Cluster-8728.123969
GO:0015405	P-P-bond-hydrolysis-driven transmembrane transporter activity	molecular_function	0.79421	1	8	1301	784	106734	Cluster-8728.123969,Cluster-8728.120328,Cluster-8728.98807,Cluster-8728.70330,Cluster-8728.95494,Cluster-8728.94381,Cluster-8728.60292,Cluster-8728.95490
GO:0016482	cytoplasmic transport	biological_process	0.79433	1	15	1301	1376	106734	Cluster-8728.95604,Cluster-8728.92583,Cluster-8728.25015,Cluster-8728.99900,Cluster-8728.102264,Cluster-8728.158738,Cluster-8728.129555,Cluster-8728.37807,Cluster-8728.75441,Cluster-8728.121088,Cluster-8728.79202,Cluster-8728.120084,Cluster-8728.112437,Cluster-8728.94227,Cluster-8728.56592
GO:0016567	protein ubiquitination	biological_process	0.79554	1	15	1301	1359	106734	Cluster-8728.88882,Cluster-8728.94735,Cluster-8728.38117,Cluster-8728.54157,Cluster-8728.132636,Cluster-8728.94731,Cluster-8728.109681,Cluster-8728.102264,Cluster-8728.40470,Cluster-8728.33741,Cluster-8728.156492,Cluster-8728.99884,Cluster-8728.109953,Cluster-8728.74669,Cluster-8728.151866
GO:0042651	thylakoid membrane	cellular_component	0.79588	1	2	1301	244	106734	Cluster-8728.87744,Cluster-8728.91024
GO:0006865	amino acid transport	biological_process	0.79722	1	3	1301	331	106734	Cluster-8728.113229,Cluster-8728.117027,Cluster-8728.110224
GO:0030313	cell envelope	cellular_component	0.79743	1	1	1301	123	106734	Cluster-8728.121837
GO:0007186	G-protein coupled receptor signaling pathway	biological_process	0.79813	1	12	1301	1184	106734	Cluster-8728.102943,Cluster-8728.79755,Cluster-8728.102642,Cluster-8728.100894,Cluster-8728.91762,Cluster-8728.51588,Cluster-8728.93827,Cluster-8728.82814,Cluster-8728.66972,Cluster-8728.28150,Cluster-8728.51589,Cluster-8728.66966
GO:0052126	movement in host environment	biological_process	0.79814	1	3	1301	339	106734	Cluster-8728.127801,Cluster-8728.76733,Cluster-8728.127376
GO:0052192	movement in environment of other organism involved in symbiotic interaction	biological_process	0.79814	1	3	1301	339	106734	Cluster-8728.127376,Cluster-8728.76733,Cluster-8728.127801
GO:0009536	plastid	cellular_component	0.79817	1	3	1301	408	106734	Cluster-8728.105013,Cluster-8728.110424,Cluster-8728.95131
GO:0051156	glucose 6-phosphate metabolic process	biological_process	0.79946	1	5	1301	540	106734	Cluster-8728.123657,Cluster-8728.118853,Cluster-8728.121117,Cluster-8728.91757,Cluster-8728.96393
GO:0043900	regulation of multi-organism process	biological_process	0.79964	1	2	1301	241	106734	Cluster-8728.88927,Cluster-8728.86833
GO:0015994	chlorophyll metabolic process	biological_process	0.80089	1	4	1301	425	106734	Cluster-8728.158738,Cluster-8728.114885,Cluster-8728.95131,Cluster-8728.118726
GO:0006275	regulation of DNA replication	biological_process	0.80093	1	1	1301	128	106734	Cluster-8728.108846
GO:0017176	phosphatidylinositol N-acetylglucosaminyltransferase activity	molecular_function	0.80111	1	1	1301	118	106734	Cluster-8728.109681
GO:0015293	symporter activity	molecular_function	0.80159	1	1	1301	128	106734	Cluster-8728.117027
GO:0015294	solute:cation symporter activity	molecular_function	0.80159	1	1	1301	128	106734	Cluster-8728.117027
GO:0033178	proton-transporting two-sector ATPase complex, catalytic domain	cellular_component	0.80187	1	3	1301	320	106734	Cluster-8728.60292,Cluster-8728.94381,Cluster-8728.116311
GO:0008677	2-dehydropantoate 2-reductase activity	molecular_function	0.80231	1	1	1301	128	106734	Cluster-8728.96393
GO:0061630	ubiquitin protein ligase activity	molecular_function	0.80291	1	2	1301	221	106734	Cluster-8728.101782,Cluster-8728.55796
GO:0061659	ubiquitin-like protein ligase activity	molecular_function	0.80291	1	2	1301	221	106734	Cluster-8728.101782,Cluster-8728.55796
GO:0006650	glycerophospholipid metabolic process	biological_process	0.80324	1	8	1301	787	106734	Cluster-8728.90593,Cluster-8728.89770,Cluster-8728.109681,Cluster-8728.93844,Cluster-8728.93850,Cluster-8728.112496,Cluster-8728.89046,Cluster-8728.97186
GO:0009152	purine ribonucleotide biosynthetic process	biological_process	0.80347	1	9	1301	910	106734	Cluster-8728.57721,Cluster-8728.94381,Cluster-8728.60292,Cluster-8728.95718,Cluster-8728.117093,Cluster-8728.30329,Cluster-8728.116311,Cluster-8728.106647,Cluster-8728.128102
GO:0051704	multi-organism process	biological_process	0.80369	1	67	1301	5797	106734	Cluster-8728.120572,Cluster-8728.97460,Cluster-8728.76733,Cluster-8728.148543,Cluster-8728.97584,Cluster-8728.136086,Cluster-8728.96745,Cluster-8728.138227,Cluster-8728.70544,Cluster-8728.104553,Cluster-8728.96808,Cluster-8728.70549,Cluster-8728.127154,Cluster-8728.98966,Cluster-8728.94624,Cluster-8728.78734,Cluster-8728.120084,Cluster-8728.95427,Cluster-8728.113909,Cluster-8728.55595,Cluster-872…
GO:0043549	regulation of kinase activity	biological_process	0.80414	1	2	1301	236	106734	Cluster-8728.76065,Cluster-8728.118572
GO:0045859	regulation of protein kinase activity	biological_process	0.80414	1	2	1301	236	106734	Cluster-8728.76065,Cluster-8728.118572
GO:0006760	folic acid-containing compound metabolic process	biological_process	0.80464	1	3	1301	325	106734	Cluster-8728.76007,Cluster-8728.131742,Cluster-8728.94759
GO:0070972	protein localization to endoplasmic reticulum	biological_process	0.80589	1	4	1301	421	106734	Cluster-8728.75441,Cluster-8728.56592,Cluster-8728.102264,Cluster-8728.129555
GO:0046873	metal ion transmembrane transporter activity	molecular_function	0.8064	1	23	1301	2097	106734	Cluster-8728.83388,Cluster-8728.116627,Cluster-8728.100572,Cluster-8728.96736,Cluster-8728.66029,Cluster-8728.79202,Cluster-8728.95921,Cluster-8728.104668,Cluster-8728.18547,Cluster-8728.78450,Cluster-8728.89259,Cluster-8728.61224,Cluster-8728.117027,Cluster-8728.78453,Cluster-8728.43678,Cluster-8728.99118,Cluster-8728.33188,Cluster-8728.127315,Cluster-8728.106136,Cluster-8728.104669,Cluster-8728…
GO:0044702	single organism reproductive process	biological_process	0.80665	1	3	1301	350	106734	Cluster-8728.113909,Cluster-8728.94624,Cluster-8728.61224
GO:0016054	organic acid catabolic process	biological_process	0.80666	1	7	1301	721	106734	Cluster-8728.118391,Cluster-8728.95921,Cluster-8728.38117,Cluster-8728.121117,Cluster-8728.104354,Cluster-8728.81217,Cluster-8728.96393
GO:0046395	carboxylic acid catabolic process	biological_process	0.80666	1	7	1301	721	106734	Cluster-8728.38117,Cluster-8728.118391,Cluster-8728.95921,Cluster-8728.121117,Cluster-8728.96393,Cluster-8728.81217,Cluster-8728.104354
GO:0016311	dephosphorylation	biological_process	0.80733	1	3	1301	333	106734	Cluster-8728.102264,Cluster-8728.112496,Cluster-8728.94777
GO:0006525	arginine metabolic process	biological_process	0.80744	1	4	1301	434	106734	Cluster-8728.95743,Cluster-8728.74268,Cluster-8728.33188,Cluster-8728.49385
GO:0033177	proton-transporting two-sector ATPase complex, proton-transporting domain	cellular_component	0.80808	1	7	1301	735	106734	Cluster-8728.132546,Cluster-8728.128102,Cluster-8728.95718,Cluster-8728.102431,Cluster-8728.30329,Cluster-8728.136702,Cluster-8728.57721
GO:0042030	ATPase inhibitor activity	molecular_function	0.809	1	1	1301	130	106734	Cluster-8728.98059
GO:0005102	receptor binding	molecular_function	0.81038	1	17	1301	1619	106734	Cluster-8728.94227,Cluster-8728.102760,Cluster-8728.89718,Cluster-8728.128379,Cluster-8728.128102,Cluster-8728.20779,Cluster-8728.98920,Cluster-8728.91640,Cluster-8728.76762,Cluster-8728.82814,Cluster-8728.63638,Cluster-8728.98024,Cluster-8728.96252,Cluster-8728.81888,Cluster-8728.74138,Cluster-8728.56388,Cluster-8728.43678
GO:0019682	glyceraldehyde-3-phosphate metabolic process	biological_process	0.8109	1	5	1301	548	106734	Cluster-8728.91757,Cluster-8728.96393,Cluster-8728.123657,Cluster-8728.121117,Cluster-8728.118853
GO:0006955	immune response	biological_process	0.81341	1	7	1301	713	106734	Cluster-8728.43678,Cluster-8728.98024,Cluster-8728.82814,Cluster-8728.96252,Cluster-8728.82710,Cluster-8728.20779,Cluster-8728.100125
GO:1902555	endoribonuclease complex	cellular_component	0.81471	1	1	1301	132	106734	Cluster-8728.96736
GO:0042773	ATP synthesis coupled electron transport	biological_process	0.81507	1	7	1301	727	106734	Cluster-8728.110297,Cluster-8728.159533,Cluster-8728.93058,Cluster-8728.96759,Cluster-8728.70301,Cluster-8728.59414,Cluster-8728.51039
GO:1901264	carbohydrate derivative transport	biological_process	0.81509	1	1	1301	138	106734	Cluster-8728.61875
GO:0032446	protein modification by small protein conjugation	biological_process	0.81514	1	15	1301	1382	106734	Cluster-8728.54157,Cluster-8728.132636,Cluster-8728.94735,Cluster-8728.38117,Cluster-8728.88882,Cluster-8728.40470,Cluster-8728.102264,Cluster-8728.109681,Cluster-8728.94731,Cluster-8728.109953,Cluster-8728.99884,Cluster-8728.156492,Cluster-8728.33741,Cluster-8728.151866,Cluster-8728.74669
GO:0006298	mismatch repair	biological_process	0.81553	1	2	1301	228	106734	Cluster-8728.120084,Cluster-8728.96508
GO:0001871	pattern binding	molecular_function	0.81615	1	3	1301	347	106734	Cluster-8728.83115,Cluster-8728.43061,Cluster-8728.145701
GO:0030247	polysaccharide binding	molecular_function	0.81615	1	3	1301	347	106734	Cluster-8728.43061,Cluster-8728.145701,Cluster-8728.83115
GO:0006164	purine nucleotide biosynthetic process	biological_process	0.81692	1	9	1301	924	106734	Cluster-8728.95718,Cluster-8728.57721,Cluster-8728.60292,Cluster-8728.94381,Cluster-8728.116311,Cluster-8728.106647,Cluster-8728.128102,Cluster-8728.117093,Cluster-8728.30329
GO:0004674	protein serine/threonine kinase activity	molecular_function	0.81784	1	12	1301	1214	106734	Cluster-8728.91437,Cluster-8728.88312,Cluster-8728.58612,Cluster-8728.14433,Cluster-8728.132636,Cluster-8728.126638,Cluster-8728.60716,Cluster-8728.123077,Cluster-8728.91024,Cluster-8728.98024,Cluster-8728.141550,Cluster-8728.65985
GO:0008374	O-acyltransferase activity	molecular_function	0.8181	1	2	1301	237	106734	Cluster-8728.46231,Cluster-8728.93057
GO:0006613	cotranslational protein targeting to membrane	biological_process	0.82027	1	4	1301	434	106734	Cluster-8728.129555,Cluster-8728.102264,Cluster-8728.56592,Cluster-8728.75441
GO:0044391	ribosomal subunit	cellular_component	0.8205	1	1	1301	191	106734	Cluster-8728.102710
GO:0019783	ubiquitin-like protein-specific protease activity	molecular_function	0.8206	1	1	1301	126	106734	Cluster-8728.128102
GO:0006536	glutamate metabolic process	biological_process	0.82061	1	1	1301	130	106734	Cluster-8728.38117
GO:0000746	conjugation	biological_process	0.82069	1	1	1301	137	106734	Cluster-29961.0
GO:0051382	kinetochore assembly	biological_process	0.82115	1	1	1301	140	106734	Cluster-8728.94227
GO:0051383	kinetochore organization	biological_process	0.82115	1	1	1301	140	106734	Cluster-8728.94227
GO:0030529	ribonucleoprotein complex	cellular_component	0.82121	1	43	1301	4207	106734	Cluster-8728.98059,Cluster-8728.90593,Cluster-8728.102710,Cluster-8728.79734,Cluster-8728.85112,Cluster-8728.70544,Cluster-8728.101001,Cluster-8728.101002,Cluster-8728.125572,Cluster-8728.111585,Cluster-8728.71593,Cluster-8728.129901,Cluster-8728.60292,Cluster-8728.100193,Cluster-8728.101355,Cluster-8728.92031,Cluster-8728.102642,Cluster-8728.70542,Cluster-8728.102874,Cluster-8728.63638,Cluster-8…
GO:0098796	membrane protein complex	cellular_component	0.8216	1	56	1301	4928	106734	Cluster-8728.126205,Cluster-8728.37807,Cluster-8728.42647,Cluster-8728.58612,Cluster-8728.30329,Cluster-8728.161902,Cluster-8728.66029,Cluster-8728.130197,Cluster-8728.101001,Cluster-8728.91024,Cluster-8728.92908,Cluster-8728.87744,Cluster-8728.112437,Cluster-8728.101002,Cluster-8728.57721,Cluster-8728.118710,Cluster-8728.110937,Cluster-8728.84634,Cluster-8728.60292,Cluster-8728.72097,Cluster-872…
GO:0065009	regulation of molecular function	biological_process	0.8219	1	9	1301	931	106734	Cluster-8728.75982,Cluster-8728.46503,Cluster-8728.76065,Cluster-8728.60292,Cluster-8728.118572,Cluster-8728.72097,Cluster-8728.95874,Cluster-8728.102117,Cluster-8728.108846
GO:0046500	S-adenosylmethionine metabolic process	biological_process	0.82258	1	2	1301	252	106734	Cluster-8728.53313,Cluster-8728.93986
GO:1901607	alpha-amino acid biosynthetic process	biological_process	0.82367	1	13	1301	1291	106734	Cluster-8728.46503,Cluster-8728.46231,Cluster-8728.98425,Cluster-8728.75982,Cluster-8728.93057,Cluster-8728.131742,Cluster-8728.94759,Cluster-8728.96393,Cluster-8728.68303,Cluster-8728.106163,Cluster-8728.92624,Cluster-8728.76007,Cluster-8728.38117
GO:0047134	protein-disulfide reductase activity	molecular_function	0.82594	1	1	1301	129	106734	Cluster-8728.140604
GO:0007596	blood coagulation	biological_process	0.82659	1	3	1301	344	106734	Cluster-8728.128102,Cluster-8728.94227,Cluster-8728.56388
GO:0030162	regulation of proteolysis	biological_process	0.82671	1	2	1301	246	106734	Cluster-8728.95743,Cluster-8728.60292
GO:0009069	serine family amino acid metabolic process	biological_process	0.82684	1	15	1301	1495	106734	Cluster-8728.123077,Cluster-8728.93057,Cluster-8728.46231,Cluster-8728.98024,Cluster-8728.91024,Cluster-8728.141550,Cluster-8728.65985,Cluster-8728.91437,Cluster-8728.88312,Cluster-8728.58612,Cluster-8728.14433,Cluster-8728.132636,Cluster-8728.61875,Cluster-8728.126638,Cluster-8728.60716
GO:0033013	tetrapyrrole metabolic process	biological_process	0.82756	1	8	1301	815	106734	Cluster-8728.114885,Cluster-8728.127315,Cluster-8728.118726,Cluster-8728.86233,Cluster-8728.95131,Cluster-8728.135969,Cluster-8728.96393,Cluster-8728.158738
GO:0006644	phospholipid metabolic process	biological_process	0.82867	1	13	1301	1258	106734	Cluster-8728.124558,Cluster-8728.82814,Cluster-8728.112496,Cluster-8728.66972,Cluster-8728.97186,Cluster-8728.66966,Cluster-8728.57885,Cluster-8728.89046,Cluster-8728.109681,Cluster-8728.93844,Cluster-8728.89770,Cluster-8728.90593,Cluster-8728.93850
GO:0030030	cell projection organization	biological_process	0.82939	1	3	1301	348	106734	Cluster-8728.117540,Cluster-8728.92563,Cluster-8728.96240
GO:0015095	magnesium ion transmembrane transporter activity	molecular_function	0.83153	1	1	1301	140	106734	Cluster-8728.18547
GO:0015693	magnesium ion transport	biological_process	0.83153	1	1	1301	140	106734	Cluster-8728.18547
GO:0007264	small GTPase mediated signal transduction	biological_process	0.83194	1	9	1301	951	106734	Cluster-8728.132558,Cluster-8728.68782,Cluster-8728.125777,Cluster-8728.102264,Cluster-8728.132560,Cluster-8728.56592,Cluster-8728.96028,Cluster-8728.117611,Cluster-8728.76733
GO:0048583	regulation of response to stimulus	biological_process	0.83204	1	6	1301	643	106734	Cluster-8728.67875,Cluster-8728.102264,Cluster-8728.88927,Cluster-8728.68939,Cluster-8728.101698,Cluster-8728.86833
GO:0042493	response to drug	biological_process	0.83244	1	3	1301	377	106734	Cluster-8728.76007,Cluster-8728.106290,Cluster-8728.138547
GO:0008138	protein tyrosine/serine/threonine phosphatase activity	molecular_function	0.83255	1	1	1301	128	106734	Cluster-8728.102264
GO:0015980	energy derivation by oxidation of organic compounds	biological_process	0.83311	1	14	1301	1402	106734	Cluster-8728.131742,Cluster-8728.70301,Cluster-8728.99118,Cluster-8728.59414,Cluster-8728.51039,Cluster-8728.94537,Cluster-8728.97758,Cluster-8728.95062,Cluster-8728.110297,Cluster-8728.83621,Cluster-8728.93058,Cluster-8728.96759,Cluster-8728.159533,Cluster-8728.96808
GO:0016053	organic acid biosynthetic process	biological_process	0.83329	1	23	1301	2207	106734	Cluster-8728.121117,Cluster-8728.46503,Cluster-8728.106163,Cluster-8728.96393,Cluster-8728.68303,Cluster-8728.120314,Cluster-8728.131742,Cluster-8728.92624,Cluster-8728.38117,Cluster-8728.76007,Cluster-8728.40011,Cluster-8728.98425,Cluster-8728.118391,Cluster-8728.46231,Cluster-8728.75982,Cluster-8728.93057,Cluster-8728.94759,Cluster-8728.91738,Cluster-8728.139764,Cluster-8728.93493,Cluster-8728.…
GO:0046394	carboxylic acid biosynthetic process	biological_process	0.83329	1	23	1301	2207	106734	Cluster-8728.38117,Cluster-8728.76007,Cluster-8728.120314,Cluster-8728.131742,Cluster-8728.106163,Cluster-8728.96393,Cluster-8728.68303,Cluster-8728.92624,Cluster-8728.46503,Cluster-8728.121117,Cluster-8728.120320,Cluster-8728.105225,Cluster-8728.84618,Cluster-8728.91738,Cluster-8728.94759,Cluster-8728.93493,Cluster-8728.139764,Cluster-8728.46231,Cluster-8728.98425,Cluster-8728.118391,Cluster-872…
GO:0019751	polyol metabolic process	biological_process	0.83515	1	2	1301	266	106734	Cluster-8728.118853,Cluster-8728.123657
GO:0044700	single organism signaling	biological_process	0.83582	1	83	1301	7325	106734	Cluster-8728.143805,Cluster-8728.140604,Cluster-8728.68939,Cluster-8728.31827,Cluster-8728.48940,Cluster-8728.63638,Cluster-8728.76733,Cluster-8728.96176,Cluster-8728.79411,Cluster-8728.129695,Cluster-8728.28150,Cluster-8728.56592,Cluster-8728.51589,Cluster-8728.96252,Cluster-8728.93844,Cluster-8728.125777,Cluster-8728.68782,Cluster-8728.79033,Cluster-8728.43678,Cluster-8728.102642,Cluster-8728.9…
GO:0003909	DNA ligase activity	molecular_function	0.83705	1	1	1301	135	106734	Cluster-8728.136495
GO:0019842	vitamin binding	molecular_function	0.83734	1	2	1301	263	106734	Cluster-8728.113026,Cluster-8728.89624
GO:0000902	cell morphogenesis	biological_process	0.83768	1	3	1301	363	106734	Cluster-8728.94227,Cluster-8728.117540,Cluster-8728.92563
GO:0032989	cellular component morphogenesis	biological_process	0.83768	1	3	1301	363	106734	Cluster-8728.92563,Cluster-8728.94227,Cluster-8728.117540
GO:0016070	RNA metabolic process	biological_process	0.83868	1	177	1301	14820	106734	Cluster-8728.100962,Cluster-8728.55796,Cluster-8728.118145,Cluster-8728.86233,Cluster-8728.97560,Cluster-8728.101265,Cluster-8728.106058,Cluster-8728.136701,Cluster-8728.25064,Cluster-8728.128102,Cluster-8728.95604,Cluster-8728.79202,Cluster-8728.87406,Cluster-8728.83388,Cluster-8728.33419,Cluster-8728.94564,Cluster-8728.114839,Cluster-8728.120084,Cluster-8728.104896,Cluster-8728.120581,Cluster-8…
GO:0023052	signaling	biological_process	0.83869	1	83	1301	7333	106734	Cluster-8728.74138,Cluster-8728.91762,Cluster-8728.93850,Cluster-8728.82814,Cluster-8728.85233,Cluster-8728.119385,Cluster-8728.115788,Cluster-22089.0,Cluster-8728.20779,Cluster-8728.79912,Cluster-8728.98059,Cluster-8728.99611,Cluster-8728.91640,Cluster-8728.51588,Cluster-8728.93827,Cluster-8728.66966,Cluster-8728.97110,Cluster-8728.66972,Cluster-8728.101002,Cluster-8728.67875,Cluster-8728.56388,…
GO:0050790	regulation of catalytic activity	biological_process	0.83903	1	8	1301	860	106734	Cluster-8728.75982,Cluster-8728.46503,Cluster-8728.60292,Cluster-8728.118572,Cluster-8728.76065,Cluster-8728.95874,Cluster-8728.102117,Cluster-8728.108846
GO:0042558	pteridine-containing compound metabolic process	biological_process	0.83984	1	3	1301	350	106734	Cluster-8728.131742,Cluster-8728.94759,Cluster-8728.76007
GO:0016668	oxidoreductase activity, acting on a sulfur group of donors, NAD(P) as acceptor	molecular_function	0.8414	1	1	1301	138	106734	Cluster-8728.140604
GO:0006000	fructose metabolic process	biological_process	0.84333	1	3	1301	387	106734	Cluster-8728.123657,Cluster-8728.118853,Cluster-8728.91757
GO:0006221	pyrimidine nucleotide biosynthetic process	biological_process	0.84345	1	2	1301	254	106734	Cluster-8728.146848,Cluster-8728.68939
GO:0006897	endocytosis	biological_process	0.84368	1	1	1301	148	106734	Cluster-8728.45374
GO:0051082	unfolded protein binding	molecular_function	0.84391	1	7	1301	742	106734	Cluster-8728.102431,Cluster-8728.79202,Cluster-8728.96736,Cluster-8728.89445,Cluster-8728.94227,Cluster-8728.128102,Cluster-8728.98554
GO:0005342	organic acid transmembrane transporter activity	molecular_function	0.84426	1	2	1301	254	106734	Cluster-8728.117027,Cluster-8728.134042
GO:0046943	carboxylic acid transmembrane transporter activity	molecular_function	0.84426	1	2	1301	254	106734	Cluster-8728.134042,Cluster-8728.117027
GO:0001932	regulation of protein phosphorylation	biological_process	0.84479	1	2	1301	260	106734	Cluster-8728.76065,Cluster-8728.118572
GO:0006820	anion transport	biological_process	0.84492	1	12	1301	1213	106734	Cluster-8728.64175,Cluster-8728.148851,Cluster-8728.50915,Cluster-8728.105708,Cluster-8728.99467,Cluster-8728.50913,Cluster-8728.113229,Cluster-8728.110224,Cluster-8728.94777,Cluster-8728.50909,Cluster-8728.90443,Cluster-8728.117027
GO:0005319	lipid transporter activity	molecular_function	0.84534	1	1	1301	145	106734	Cluster-8728.61875
GO:0009523	photosystem II	cellular_component	0.84663	1	6	1301	679	106734	Cluster-8728.87819,Cluster-8728.116133,Cluster-8728.118710,Cluster-8728.77996,Cluster-8728.90920,Cluster-8728.99108
GO:0007165	signal transduction	biological_process	0.84666	1	82	1301	7276	106734	Cluster-8728.115788,Cluster-22089.0,Cluster-8728.20779,Cluster-8728.79912,Cluster-8728.98059,Cluster-8728.99611,Cluster-8728.91640,Cluster-8728.51588,Cluster-8728.93827,Cluster-8728.66966,Cluster-8728.66972,Cluster-8728.101002,Cluster-8728.97110,Cluster-8728.74138,Cluster-8728.91762,Cluster-8728.93850,Cluster-8728.82814,Cluster-8728.85233,Cluster-8728.119385,Cluster-8728.128379,Cluster-8728.96609…
GO:0031334	positive regulation of protein complex assembly	biological_process	0.84683	1	1	1301	141	106734	Cluster-8728.119680
GO:0032273	positive regulation of protein polymerization	biological_process	0.84683	1	1	1301	141	106734	Cluster-8728.119680
GO:0044089	positive regulation of cellular component biogenesis	biological_process	0.84683	1	1	1301	141	106734	Cluster-8728.119680
GO:0051495	positive regulation of cytoskeleton organization	biological_process	0.84683	1	1	1301	141	106734	Cluster-8728.119680
GO:0006094	gluconeogenesis	biological_process	0.84688	1	5	1301	620	106734	Cluster-8728.115356,Cluster-8728.118853,Cluster-8728.123657,Cluster-8728.91757,Cluster-8728.99118
GO:0031224	intrinsic component of membrane	cellular_component	0.84702	1	162	1301	13740	106734	Cluster-8728.42914,Cluster-8728.120397,Cluster-8728.68955,Cluster-8728.100661,Cluster-8728.69365,Cluster-8728.55356,Cluster-8728.101158,Cluster-8728.83584,Cluster-8728.109681,Cluster-8728.94227,Cluster-8728.127801,Cluster-8728.113523,Cluster-8728.100205,Cluster-8728.7366,Cluster-8728.100035,Cluster-8728.96657,Cluster-8728.25663,Cluster-8728.95950,Cluster-8728.106290,Cluster-8728.109193,Cluster-87…
GO:0042398	cellular modified amino acid biosynthetic process	biological_process	0.84858	1	7	1301	766	106734	Cluster-8728.76007,Cluster-8728.93986,Cluster-8728.93850,Cluster-8728.94759,Cluster-8728.96393,Cluster-8728.131742,Cluster-8728.93844
GO:0016568	chromatin modification	biological_process	0.84896	1	4	1301	482	106734	Cluster-8728.89240,Cluster-8728.102546,Cluster-8728.51178,Cluster-8728.88231
GO:0016866	intramolecular transferase activity	molecular_function	0.84911	1	3	1301	366	106734	Cluster-8728.69983,Cluster-8728.164743,Cluster-8728.120084
GO:0005249	voltage-gated potassium channel activity	molecular_function	0.84936	1	1	1301	147	106734	Cluster-8728.106136
GO:0008076	voltage-gated potassium channel complex	cellular_component	0.84936	1	1	1301	147	106734	Cluster-8728.106136
GO:0034705	potassium channel complex	cellular_component	0.84936	1	1	1301	147	106734	Cluster-8728.106136
GO:0019897	extrinsic component of plasma membrane	cellular_component	0.84945	1	1	1301	150	106734	Cluster-8728.90276
GO:0006739	NADP metabolic process	biological_process	0.85028	1	5	1301	582	106734	Cluster-8728.96393,Cluster-8728.91757,Cluster-8728.121117,Cluster-8728.118853,Cluster-8728.123657
GO:0000123	histone acetyltransferase complex	cellular_component	0.85145	1	1	1301	143	106734	Cluster-8728.29943
GO:0031248	protein acetyltransferase complex	cellular_component	0.85145	1	1	1301	143	106734	Cluster-8728.29943
GO:1902493	acetyltransferase complex	cellular_component	0.85145	1	1	1301	143	106734	Cluster-8728.29943
GO:0006383	transcription from RNA polymerase III promoter	biological_process	0.85158	1	1	1301	148	106734	Cluster-8728.127315
GO:0060589	nucleoside-triphosphatase regulator activity	molecular_function	0.85169	1	6	1301	660	106734	Cluster-8728.95604,Cluster-8728.98059,Cluster-8728.71251,Cluster-8728.92285,Cluster-8728.132546,Cluster-8728.76762
GO:0033218	amide binding	molecular_function	0.85212	1	1	1301	143	106734	Cluster-8728.129555
GO:0090066	regulation of anatomical structure size	biological_process	0.85251	1	2	1301	259	106734	Cluster-8728.119473,Cluster-8728.119680
GO:0006006	glucose metabolic process	biological_process	0.85253	1	6	1301	722	106734	Cluster-8728.115356,Cluster-8728.118853,Cluster-8728.123657,Cluster-8728.69983,Cluster-8728.91757,Cluster-8728.99118
GO:0006081	cellular aldehyde metabolic process	biological_process	0.8531	1	7	1301	777	106734	Cluster-8728.96393,Cluster-8728.94759,Cluster-8728.91757,Cluster-8728.61875,Cluster-8728.121117,Cluster-8728.118853,Cluster-8728.123657
GO:0019319	hexose biosynthetic process	biological_process	0.85393	1	5	1301	626	106734	Cluster-8728.99118,Cluster-8728.91757,Cluster-8728.123657,Cluster-8728.118853,Cluster-8728.115356
GO:0046364	monosaccharide biosynthetic process	biological_process	0.85393	1	5	1301	626	106734	Cluster-8728.118853,Cluster-8728.115356,Cluster-8728.123657,Cluster-8728.99118,Cluster-8728.91757
GO:0016830	carbon-carbon lyase activity	molecular_function	0.8552	1	8	1301	892	106734	Cluster-8728.33188,Cluster-8728.118726,Cluster-8728.115356,Cluster-8728.99118,Cluster-8728.95743,Cluster-8728.75529,Cluster-8728.123657,Cluster-8728.118853
GO:0008483	transaminase activity	molecular_function	0.85554	1	1	1301	153	106734	Cluster-8728.38117
GO:0070069	cytochrome complex	cellular_component	0.85597	1	5	1301	569	106734	Cluster-8728.59414,Cluster-8728.93058,Cluster-8728.89820,Cluster-8728.120398,Cluster-8728.120397
GO:0044765	single-organism transport	biological_process	0.85643	1	155	1301	13153	106734	Cluster-8728.102264,Cluster-8728.106163,Cluster-8728.107680,Cluster-8728.69365,Cluster-8728.100661,Cluster-8728.96736,Cluster-8728.95718,Cluster-8728.94227,Cluster-8728.95709,Cluster-8728.95950,Cluster-8728.132546,Cluster-8728.75456,Cluster-8728.78734,Cluster-8728.106290,Cluster-8728.113229,Cluster-8728.70301,Cluster-8728.79830,Cluster-8728.49684,Cluster-8728.97654,Cluster-8728.64175,Cluster-8728…
GO:0008565	protein transporter activity	molecular_function	0.85686	1	3	1301	387	106734	Cluster-8728.109484,Cluster-8728.128442,Cluster-8728.127315
GO:0016055	Wnt signaling pathway	biological_process	0.85697	1	1	1301	148	106734	Cluster-8728.102264
GO:0016197	endosomal transport	biological_process	0.85754	1	1	1301	150	106734	Cluster-8728.97121
GO:0007409	axonogenesis	biological_process	0.85846	1	1	1301	147	106734	Cluster-8728.117540
GO:0007411	axon guidance	biological_process	0.85846	1	1	1301	147	106734	Cluster-8728.117540
GO:0048667	cell morphogenesis involved in neuron differentiation	biological_process	0.85846	1	1	1301	147	106734	Cluster-8728.117540
GO:0048812	neuron projection morphogenesis	biological_process	0.85846	1	1	1301	147	106734	Cluster-8728.117540
GO:0061564	axon development	biological_process	0.85846	1	1	1301	147	106734	Cluster-8728.117540
GO:0097485	neuron projection guidance	biological_process	0.85846	1	1	1301	147	106734	Cluster-8728.117540
GO:0043650	dicarboxylic acid biosynthetic process	biological_process	0.85859	1	2	1301	256	106734	Cluster-8728.131742,Cluster-8728.76007
GO:0003690	double-stranded DNA binding	molecular_function	0.85978	1	3	1301	358	106734	Cluster-8728.120084,Cluster-8728.77202,Cluster-8728.96508
GO:0042393	histone binding	molecular_function	0.86021	1	1	1301	150	106734	Cluster-8728.55796
GO:0016831	carboxy-lyase activity	molecular_function	0.86075	1	6	1301	706	106734	Cluster-8728.95743,Cluster-8728.99118,Cluster-8728.33188,Cluster-8728.75529,Cluster-8728.115356,Cluster-8728.118726
GO:0032268	regulation of cellular protein metabolic process	biological_process	0.86094	1	16	1301	1570	106734	Cluster-8728.174713,Cluster-8728.60292,Cluster-8728.118572,Cluster-8728.98059,Cluster-8728.95743,Cluster-8728.102710,Cluster-8728.85457,Cluster-8728.85112,Cluster-29961.0,Cluster-8728.49759,Cluster-8728.76065,Cluster-8728.53896,Cluster-8728.124750,Cluster-8728.92031,Cluster-8728.102642,Cluster-8728.102874
GO:0042325	regulation of phosphorylation	biological_process	0.86131	1	2	1301	271	106734	Cluster-8728.76065,Cluster-8728.118572
GO:0008047	enzyme activator activity	molecular_function	0.86214	1	4	1301	476	106734	Cluster-8728.102117,Cluster-8728.76762,Cluster-8728.91762,Cluster-8728.132947
GO:0051782	negative regulation of cell division	biological_process	0.86217	1	1	1301	154	106734	Cluster-8728.121837
GO:0005215	transporter activity	molecular_function	0.86293	1	97	1301	8476	106734	Cluster-8728.49684,Cluster-8728.79830,Cluster-8728.143805,Cluster-8728.84978,Cluster-8728.104668,Cluster-8728.66074,Cluster-8728.93490,Cluster-8728.95154,Cluster-8728.102691,Cluster-8728.83492,Cluster-8728.95930,Cluster-8728.78450,Cluster-8728.60292,Cluster-8728.84634,Cluster-8728.136086,Cluster-8728.99118,Cluster-8728.123969,Cluster-8728.43678,Cluster-8728.87867,Cluster-8728.120328,Cluster-8728.…
GO:0016769	transferase activity, transferring nitrogenous groups	molecular_function	0.86366	1	1	1301	157	106734	Cluster-8728.38117
GO:0016868	intramolecular transferase activity, phosphotransferases	molecular_function	0.86512	1	1	1301	158	106734	Cluster-8728.69983
GO:1902531	regulation of intracellular signal transduction	biological_process	0.86846	1	1	1301	155	106734	Cluster-8728.101698
GO:0004888	transmembrane signaling receptor activity	molecular_function	0.86874	1	7	1301	766	106734	Cluster-8728.143805,Cluster-8728.102943,Cluster-8728.79755,Cluster-22089.0,Cluster-8728.102642,Cluster-8728.100894,Cluster-8728.97697
GO:0009893	positive regulation of metabolic process	biological_process	0.86876	1	8	1301	866	106734	Cluster-8728.44704,Cluster-8728.98059,Cluster-8728.132546,Cluster-8728.102642,Cluster-8728.102117,Cluster-8728.24479,Cluster-8728.75982,Cluster-8728.46503
GO:0006099	tricarboxylic acid cycle	biological_process	0.86908	1	2	1301	307	106734	Cluster-8728.83621,Cluster-8728.99118
GO:0006101	citrate metabolic process	biological_process	0.86908	1	2	1301	307	106734	Cluster-8728.99118,Cluster-8728.83621
GO:0016853	isomerase activity	molecular_function	0.86909	1	15	1301	1523	106734	Cluster-8728.105013,Cluster-8728.100125,Cluster-8728.78541,Cluster-8728.96818,Cluster-8728.143838,Cluster-8728.67655,Cluster-8728.69983,Cluster-8728.82710,Cluster-8728.164743,Cluster-8728.120084,Cluster-8728.130227,Cluster-8728.123553,Cluster-8728.86729,Cluster-8728.110424,Cluster-8728.129165
GO:1901505	carbohydrate derivative transporter activity	molecular_function	0.86958	1	1	1301	165	106734	Cluster-8728.61875
GO:0045861	negative regulation of proteolysis	biological_process	0.87039	1	1	1301	163	106734	Cluster-8728.60292
GO:0051246	regulation of protein metabolic process	biological_process	0.87049	1	16	1301	1586	106734	Cluster-8728.102874,Cluster-8728.102642,Cluster-8728.92031,Cluster-8728.124750,Cluster-8728.53896,Cluster-8728.76065,Cluster-8728.49759,Cluster-29961.0,Cluster-8728.85112,Cluster-8728.85457,Cluster-8728.102710,Cluster-8728.95743,Cluster-8728.98059,Cluster-8728.118572,Cluster-8728.60292,Cluster-8728.174713
GO:0009611	response to wounding	biological_process	0.87068	1	4	1301	487	106734	Cluster-8728.97285,Cluster-8728.56388,Cluster-8728.94227,Cluster-8728.128102
GO:0071949	FAD binding	molecular_function	0.87083	1	3	1301	370	106734	Cluster-8728.74803,Cluster-8728.25663,Cluster-8728.86233
GO:1902578	single-organism localization	biological_process	0.87091	1	157	1301	13367	106734	Cluster-8728.76518,Cluster-8728.123604,Cluster-8728.106136,Cluster-8728.56592,Cluster-8728.104669,Cluster-8728.93246,Cluster-8728.87867,Cluster-8728.50913,Cluster-8728.43678,Cluster-8728.78453,Cluster-8728.99118,Cluster-8728.84634,Cluster-8728.128124,Cluster-8728.83492,Cluster-8728.112286,Cluster-8728.104668,Cluster-8728.64175,Cluster-8728.97654,Cluster-8728.79830,Cluster-8728.49684,Cluster-8728.…
GO:0071941	nitrogen cycle metabolic process	biological_process	0.87142	1	1	1301	156	106734	Cluster-8728.120314
GO:0003747	translation release factor activity	molecular_function	0.87308	1	1	1301	155	106734	Cluster-8728.124750
GO:0008079	translation termination factor activity	molecular_function	0.87308	1	1	1301	155	106734	Cluster-8728.124750
GO:0018444	translation release factor complex	cellular_component	0.87308	1	1	1301	155	106734	Cluster-8728.124750
GO:0044282	small molecule catabolic process	biological_process	0.87338	1	7	1301	799	106734	Cluster-8728.121117,Cluster-8728.118391,Cluster-8728.95921,Cluster-8728.38117,Cluster-8728.96393,Cluster-8728.81217,Cluster-8728.104354
GO:0010638	positive regulation of organelle organization	biological_process	0.87403	1	1	1301	155	106734	Cluster-8728.119680
GO:0009247	glycolipid biosynthetic process	biological_process	0.87581	1	4	1301	472	106734	Cluster-8728.109681,Cluster-8728.90593,Cluster-8728.37404,Cluster-8728.89046
GO:0010604	positive regulation of macromolecule metabolic process	biological_process	0.87671	1	3	1301	392	106734	Cluster-8728.102642,Cluster-8728.24479,Cluster-8728.98059
GO:0046467	membrane lipid biosynthetic process	biological_process	0.87675	1	4	1301	473	106734	Cluster-8728.90593,Cluster-8728.109681,Cluster-8728.89046,Cluster-8728.37404
GO:0051276	chromosome organization	biological_process	0.87728	1	19	1301	1889	106734	Cluster-8728.136702,Cluster-8728.90372,Cluster-8728.91241,Cluster-8728.63880,Cluster-8728.143838,Cluster-8728.102546,Cluster-8728.132546,Cluster-8728.49553,Cluster-8728.88231,Cluster-8728.77202,Cluster-8728.88251,Cluster-8728.100962,Cluster-8728.111958,Cluster-8728.94227,Cluster-8728.82710,Cluster-8728.51178,Cluster-8728.89240,Cluster-8728.95743,Cluster-8728.100125
GO:0000775	chromosome, centromeric region	cellular_component	0.87796	1	7	1301	780	106734	Cluster-8728.103741,Cluster-8728.94227,Cluster-8728.31323,Cluster-8728.73302,Cluster-8728.95207,Cluster-8728.58947,Cluster-8728.112552
GO:0006397	mRNA processing	biological_process	0.87833	1	8	1301	885	106734	Cluster-8728.111585,Cluster-8728.162403,Cluster-8728.109331,Cluster-8728.69025,Cluster-8728.94227,Cluster-8728.107173,Cluster-8728.89664,Cluster-8728.132546
GO:0006566	threonine metabolic process	biological_process	0.87897	1	1	1301	167	106734	Cluster-8728.61875
GO:0030695	GTPase regulator activity	molecular_function	0.88092	1	3	1301	388	106734	Cluster-8728.76762,Cluster-8728.92285,Cluster-8728.71251
GO:0006220	pyrimidine nucleotide metabolic process	biological_process	0.8821	1	2	1301	285	106734	Cluster-8728.68939,Cluster-8728.146848
GO:0009236	cobalamin biosynthetic process	biological_process	0.88247	1	1	1301	169	106734	Cluster-8728.127315
GO:0090150	establishment of protein localization to membrane	biological_process	0.88286	1	6	1301	683	106734	Cluster-8728.92583,Cluster-8728.102264,Cluster-8728.129555,Cluster-8728.37807,Cluster-8728.56592,Cluster-8728.75441
GO:0070566	adenylyltransferase activity	molecular_function	0.88335	1	1	1301	165	106734	Cluster-8728.162661
GO:0009628	response to abiotic stimulus	biological_process	0.88337	1	1	1301	189	106734	Cluster-8728.88835
GO:0006914	autophagy	biological_process	0.88359	1	12	1301	1242	106734	Cluster-8728.52286,Cluster-8728.102431,Cluster-8728.84499,Cluster-8728.148543,Cluster-8728.94227,Cluster-8728.30329,Cluster-8728.120418,Cluster-8728.95604,Cluster-8728.44704,Cluster-8728.65865,Cluster-8728.62809,Cluster-8728.132546
GO:0008948	oxaloacetate decarboxylase activity	molecular_function	0.884	1	1	1301	172	106734	Cluster-8728.33188
GO:0035725	sodium ion transmembrane transport	biological_process	0.884	1	1	1301	172	106734	Cluster-8728.33188
GO:0071436	sodium ion export	biological_process	0.884	1	1	1301	172	106734	Cluster-8728.33188
GO:0005244	voltage-gated ion channel activity	molecular_function	0.88414	1	2	1301	277	106734	Cluster-8728.66029,Cluster-8728.106136
GO:0022832	voltage-gated channel activity	molecular_function	0.88414	1	2	1301	277	106734	Cluster-8728.106136,Cluster-8728.66029
GO:0006470	protein dephosphorylation	biological_process	0.88442	1	2	1301	283	106734	Cluster-8728.102264,Cluster-8728.94777
GO:0038023	signaling receptor activity	molecular_function	0.8848	1	10	1301	1068	106734	Cluster-8728.100661,Cluster-8728.100894,Cluster-8728.97697,Cluster-8728.102642,Cluster-22089.0,Cluster-8728.79755,Cluster-8728.143805,Cluster-8728.102943,Cluster-8728.33741,Cluster-8728.88722
GO:0006367	transcription initiation from RNA polymerase II promoter	biological_process	0.88486	1	2	1301	281	106734	Cluster-8728.111665,Cluster-8728.109146
GO:0022804	active transmembrane transporter activity	molecular_function	0.88493	1	16	1301	1652	106734	Cluster-8728.60292,Cluster-8728.95490,Cluster-8728.84634,Cluster-8728.117027,Cluster-8728.98807,Cluster-8728.70330,Cluster-8728.126205,Cluster-8728.111185,Cluster-8728.94381,Cluster-8728.106290,Cluster-8728.93246,Cluster-8728.138547,Cluster-8728.95494,Cluster-8728.120328,Cluster-27195.0,Cluster-8728.123969
GO:0042221	response to chemical	biological_process	0.88504	1	20	1301	2045	106734	Cluster-8728.78453,Cluster-8728.96920,Cluster-8728.99118,Cluster-8728.117540,Cluster-8728.106290,Cluster-8728.129695,Cluster-8728.138547,Cluster-8728.120259,Cluster-8728.148543,Cluster-8728.64175,Cluster-8728.95921,Cluster-8728.96736,Cluster-8728.76007,Cluster-8728.88835,Cluster-8728.84684,Cluster-8728.20779,Cluster-8728.52286,Cluster-8728.78450,Cluster-8728.61224,Cluster-8728.91561
GO:0008514	organic anion transmembrane transporter activity	molecular_function	0.8855	1	2	1301	285	106734	Cluster-8728.134042,Cluster-8728.117027
GO:0002682	regulation of immune system process	biological_process	0.88564	1	2	1301	281	106734	Cluster-8728.88927,Cluster-8728.86833
GO:0003887	DNA-directed DNA polymerase activity	molecular_function	0.88588	1	4	1301	496	106734	Cluster-8728.108843,Cluster-8728.113745,Cluster-8728.89792,Cluster-8728.52832
GO:0008380	RNA splicing	biological_process	0.88592	1	4	1301	495	106734	Cluster-8728.111585,Cluster-8728.109331,Cluster-8728.96736,Cluster-8728.94227
GO:0016469	proton-transporting two-sector ATPase complex	cellular_component	0.88606	1	10	1301	1089	106734	Cluster-8728.128102,Cluster-8728.132546,Cluster-8728.116311,Cluster-8728.30329,Cluster-8728.95718,Cluster-8728.94381,Cluster-8728.60292,Cluster-8728.102431,Cluster-8728.57721,Cluster-8728.136702
GO:0000375	RNA splicing, via transesterification reactions	biological_process	0.88616	1	3	1301	391	106734	Cluster-8728.109331,Cluster-8728.111585,Cluster-8728.94227
GO:0005839	proteasome core complex	cellular_component	0.88715	1	1	1301	181	106734	Cluster-8728.39493
[truncated: 540 more rows]
