# Supplementary material for: Elucidation of the molecular responses to waterlogging in Sesbania cannabina roots by transcriptome profiling
Source: Sci Rep. 2017 Aug 23;7:9256. doi: 10.1038/s41598-017-07740-5 (PMC5569044; doi:10.1038/s41598-017-07740-5)
Supplement: Supplementary file 6 — Table S5 [file 41598_2017_7740_MOESM6_ESM.xls]

GO_accession	Description	Term_type	Over_represented_pValue	Corrected_pValue	DEG_item	DEG_list	Bg_item	Bg_list	Gene_names
GO:0004601	peroxidase activity	molecular_function	5.4495e-40	1.5768e-36	110	4146	655	106734	Cluster-8728.80358,Cluster-8728.101169,Cluster-8728.126187,Cluster-8728.84216,Cluster-8728.41401,Cluster-8728.54124,Cluster-8728.32822,Cluster-8728.162510,Cluster-8728.111722,Cluster-8728.32821,Cluster-8728.103658,Cluster-8728.105445,Cluster-8728.141986,Cluster-8728.98750,Cluster-8728.116076,Cluster-8728.76082,Cluster-8728.100181,Cluster-8728.93780,Cluster-8728.101173,Cluster-8728.54671,Cluster-8…
GO:0006804	obsolete peroxidase reaction	biological_process	5.4495e-40	1.5768e-36	110	4146	655	106734	Cluster-8728.104461,Cluster-8728.77882,Cluster-8728.80363,Cluster-8728.101170,Cluster-8728.32824,Cluster-8728.55676,Cluster-8728.128131,Cluster-8728.94833,Cluster-8728.62982,Cluster-8728.88256,Cluster-8728.87253,Cluster-8728.82770,Cluster-8728.133765,Cluster-8728.109721,Cluster-8728.60752,Cluster-8728.101907,Cluster-8728.79740,Cluster-8728.115217,Cluster-8728.42184,Cluster-8728.124860,Cluster-872…
GO:0016684	oxidoreductase activity, acting on peroxide as acceptor	molecular_function	4.9295e-39	9.509e-36	111	4146	681	106734	Cluster-8728.70900,Cluster-8728.95860,Cluster-8728.13351,Cluster-8728.96205,Cluster-8728.153576,Cluster-8728.98139,Cluster-11349.0,Cluster-8728.102228,Cluster-8728.80364,Cluster-8728.96945,Cluster-8728.133443,Cluster-8728.88259,Cluster-8728.98688,Cluster-8728.79743,Cluster-8728.66580,Cluster-8728.84537,Cluster-8728.61427,Cluster-8728.110829,Cluster-8728.135458,Cluster-8728.154753,Cluster-8728.101…
GO:0020037	heme binding	molecular_function	1.461e-38	2.1137e-35	174	4146	1498	106734	Cluster-19004.0,Cluster-8728.101170,Cluster-8728.115493,Cluster-8728.112245,Cluster-8728.77882,Cluster-8728.15737,Cluster-8728.112242,Cluster-8728.90193,Cluster-8728.82770,Cluster-8728.149363,Cluster-8728.56655,Cluster-8728.97223,Cluster-8728.62982,Cluster-8728.124860,Cluster-8728.112243,Cluster-8728.88650,Cluster-8728.109721,Cluster-8728.60752,Cluster-8728.115217,Cluster-8728.101907,Cluster-8728…
GO:0046906	tetrapyrrole binding	molecular_function	1.8929e-38	2.1908e-35	178	4146	1561	106734	Cluster-8728.90107,Cluster-8728.124716,Cluster-8728.153576,Cluster-8728.111078,Cluster-8728.13351,Cluster-8728.95860,Cluster-8728.133070,Cluster-11620.0,Cluster-8728.79743,Cluster-8728.88259,Cluster-8728.133443,Cluster-8728.145371,Cluster-8728.96081,Cluster-8728.96247,Cluster-8728.4214,Cluster-8728.77201,Cluster-8728.30161,Cluster-8728.135458,Cluster-8728.110829,Cluster-8728.149363,Cluster-8728.9…
GO:0006979	response to oxidative stress	biological_process	5.5399e-37	5.3432e-34	114	4146	748	106734	Cluster-8728.162510,Cluster-8728.54124,Cluster-8728.32822,Cluster-8728.41401,Cluster-8728.84216,Cluster-8728.126187,Cluster-8728.80358,Cluster-8728.101169,Cluster-8728.141986,Cluster-8728.105445,Cluster-8728.32821,Cluster-8728.103658,Cluster-8728.111722,Cluster-8728.93780,Cluster-8728.100181,Cluster-8728.76082,Cluster-8728.116076,Cluster-8728.98750,Cluster-8728.111370,Cluster-8728.100183,Cluster-…
GO:0016209	antioxidant activity	molecular_function	8.5733e-34	7.0876e-31	127	4146	958	106734	Cluster-8728.134045,Cluster-8728.30694,Cluster-8728.73850,Cluster-8728.100789,Cluster-8728.141275,Cluster-8728.115214,Cluster-8728.97107,Cluster-8728.30978,Cluster-8728.106891,Cluster-8728.112644,Cluster-8728.87425,Cluster-8728.112643,Cluster-8728.97852,Cluster-8728.106888,Cluster-8728.72908,Cluster-8728.89727,Cluster-8728.66688,Cluster-8728.140888,Cluster-8728.79745,Cluster-8728.98133,Cluster-87…
GO:0016491	oxidoreductase activity	molecular_function	5.7036e-27	3.7785e-24	609	4146	10126	106734	Cluster-8728.84974,Cluster-8728.32189,Cluster-8728.91323,Cluster-8728.96248,Cluster-8728.97671,Cluster-8728.102301,Cluster-8728.66580,Cluster-8728.124411,Cluster-8728.134929,Cluster-8728.122709,Cluster-8728.98548,Cluster-8728.96094,Cluster-8728.133686,Cluster-8728.97799,Cluster-8728.139348,Cluster-8728.51329,Cluster-8728.123625,Cluster-8728.84828,Cluster-8728.79411,Cluster-8728.74555,Cluster-8728…
GO:0055114	oxidation-reduction process	biological_process	5.8763e-27	3.7785e-24	614	4146	10230	106734	Cluster-8728.112901,Cluster-8728.94390,Cluster-8728.82119,Cluster-8728.41609,Cluster-8728.98826,Cluster-8728.111722,Cluster-8728.80466,Cluster-8728.63365,Cluster-8728.96100,Cluster-8728.110548,Cluster-8728.106103,Cluster-8728.67144,Cluster-8728.88036,Cluster-8728.100183,Cluster-8728.52463,Cluster-8728.114333,Cluster-8728.96542,Cluster-8728.99927,Cluster-8728.128074,Cluster-8728.76082,Cluster-8728…
GO:0004553	hydrolase activity, hydrolyzing O-glycosyl compounds	molecular_function	1.4413e-25	8.3406e-23	210	4146	2478	106734	Cluster-8728.93202,Cluster-8728.101590,Cluster-8728.69014,Cluster-8728.69940,Cluster-8728.89900,Cluster-8728.27784,Cluster-8728.68409,Cluster-8728.87366,Cluster-8728.88041,Cluster-8728.71400,Cluster-8728.92856,Cluster-8728.113029,Cluster-8728.111706,Cluster-8728.39774,Cluster-8728.94779,Cluster-8728.135107,Cluster-8728.121764,Cluster-8728.108709,Cluster-8728.107810,Cluster-8728.99259,Cluster-8728…
GO:0016798	hydrolase activity, acting on glycosyl bonds	molecular_function	1.2189e-23	6.4126e-21	217	4146	2690	106734	Cluster-8728.807,Cluster-8728.96936,Cluster-8728.98214,Cluster-8728.123974,Cluster-8728.131920,Cluster-8728.131587,Cluster-8728.111704,Cluster-8728.104629,Cluster-8728.113238,Cluster-8728.101008,Cluster-8728.96836,Cluster-29130.0,Cluster-8728.33469,Cluster-8728.108168,Cluster-8728.108708,Cluster-8728.95351,Cluster-8728.91122,Cluster-8728.139086,Cluster-8728.31365,Cluster-8728.93827,Cluster-8728.1…
GO:0003824	catalytic activity	molecular_function	1.7627e-20	8.5004e-18	2378	4146	52744	106734	Cluster-8728.86729,Cluster-8728.89240,Cluster-8728.26421,Cluster-8728.111987,Cluster-8728.131404,Cluster-8728.97264,Cluster-8728.51350,Cluster-8728.40011,Cluster-8728.110424,Cluster-8728.106308,Cluster-8728.80207,Cluster-8728.98336,Cluster-8728.101038,Cluster-8728.53764,Cluster-8728.115551,Cluster-8728.88037,Cluster-8728.128677,Cluster-8728.91181,Cluster-8728.96324,Cluster-8728.74990,Cluster-8728…
GO:0005618	cell wall	cellular_component	7.412e-20	3.2995e-17	67	4146	497	106734	Cluster-8728.97595,Cluster-8728.83380,Cluster-8728.98344,Cluster-8728.108846,Cluster-8728.75347,Cluster-8728.17970,Cluster-8728.103751,Cluster-8728.97801,Cluster-8728.96083,Cluster-28946.0,Cluster-8728.94308,Cluster-8728.97528,Cluster-8728.96936,Cluster-8728.97696,Cluster-8728.104629,Cluster-8728.103548,Cluster-8728.98891,Cluster-8728.97782,Cluster-8728.97694,Cluster-8728.49653,Cluster-8728.96606…
GO:0003735	structural constituent of ribosome	molecular_function	1.5283e-17	6.3172e-15	179	4146	2571	106734	Cluster-8728.70550,Cluster-8728.98220,Cluster-8728.82438,Cluster-8728.95496,Cluster-8728.108620,Cluster-8728.92568,Cluster-8728.62671,Cluster-8728.95209,Cluster-8728.101561,Cluster-8728.113304,Cluster-8728.108381,Cluster-8728.113668,Cluster-8728.110048,Cluster-8728.90309,Cluster-8728.90845,Cluster-8728.90173,Cluster-8728.109404,Cluster-8728.73338,Cluster-8728.97123,Cluster-8728.98584,Cluster-8728…
GO:0005507	copper ion binding	molecular_function	1.9215e-17	7.413e-15	68	4146	551	106734	Cluster-8728.86509,Cluster-8728.112901,Cluster-8728.111525,Cluster-8728.97121,Cluster-8728.98987,Cluster-8728.37167,Cluster-8728.65296,Cluster-8728.115954,Cluster-8728.89779,Cluster-8728.104217,Cluster-8728.88036,Cluster-8728.93334,Cluster-8728.128911,Cluster-8728.73016,Cluster-8728.110012,Cluster-8728.154597,Cluster-8728.103265,Cluster-8728.44970,Cluster-8728.37165,Cluster-8728.71422,Cluster-872…
GO:0030312	external encapsulating structure	cellular_component	1.3866e-16	5.0153e-14	76	4146	697	106734	Cluster-8728.77264,Cluster-8728.105241,Cluster-8728.99257,Cluster-8728.103387,Cluster-8728.97907,Cluster-10914.0,Cluster-8728.133159,Cluster-8728.112012,Cluster-8728.90306,Cluster-8728.66951,Cluster-8728.82593,Cluster-8728.85162,Cluster-8728.96176,Cluster-8728.114795,Cluster-8728.109598,Cluster-8728.102054,Cluster-8728.96564,Cluster-8728.96372,Cluster-8728.108843,Cluster-8728.85795,Cluster-8728.5…
GO:0008152	metabolic process	biological_process	3.8169e-16	1.2993e-13	2641	4146	60794	106734	Cluster-8728.157416,Cluster-11798.0,Cluster-8728.40272,Cluster-8728.94723,Cluster-8728.101649,Cluster-29079.0,Cluster-8728.36954,Cluster-8728.111028,Cluster-8728.75347,Cluster-8728.5915,Cluster-8728.120108,Cluster-8728.104899,Cluster-8728.67347,Cluster-8728.98396,Cluster-8728.108168,Cluster-8728.173351,Cluster-8728.101762,Cluster-8728.114335,Cluster-8728.150219,Cluster-8728.45127,Cluster-8728.874…
GO:0044710	single-organism metabolic process	biological_process	2.2723e-15	7.3056e-13	1314	4146	27543	106734	Cluster-8728.103658,Cluster-8728.48961,Cluster-8728.151501,Cluster-8728.93627,Cluster-8728.101053,Cluster-8728.97753,Cluster-8728.96422,Cluster-8728.89417,Cluster-8728.101169,Cluster-8728.74466,Cluster-8728.124438,Cluster-8728.133118,Cluster-8728.95144,Cluster-8728.116091,Cluster-8728.131877,Cluster-8728.73601,Cluster-8728.37404,Cluster-8728.98570,Cluster-8728.96176,Cluster-8728.96508,Cluster-872…
GO:0048046	apoplast	cellular_component	2.5521e-15	7.7732e-13	32	4146	153	106734	Cluster-8728.97693,Cluster-8728.96372,Cluster-8728.122709,Cluster-8728.97694,Cluster-8728.98129,Cluster-8728.137885,Cluster-8728.102054,Cluster-8728.104638,Cluster-8728.112250,Cluster-8728.133159,Cluster-8728.112012,Cluster-8728.90306,Cluster-8728.104639,Cluster-8728.97697,Cluster-8728.99257,Cluster-8728.139609,Cluster-8728.80654,Cluster-8728.83380,Cluster-8728.170277,Cluster-8728.99258,Cluster-8…
GO:0005840	ribosome	cellular_component	6.1827e-15	1.789e-12	208	4146	3288	106734	Cluster-8728.89129,Cluster-8728.83162,Cluster-8728.71928,Cluster-8728.89592,Cluster-8728.108878,Cluster-8728.92041,Cluster-8728.95949,Cluster-8728.85264,Cluster-8728.89287,Cluster-8728.98324,Cluster-8728.79215,Cluster-8728.117502,Cluster-8728.96826,Cluster-8728.110085,Cluster-8728.61058,Cluster-8728.93091,Cluster-8728.101874,Cluster-8728.90736,Cluster-8728.44670,Cluster-8728.96948,Cluster-8728.82…
GO:0003854	3-beta-hydroxy-delta5-steroid dehydrogenase activity	molecular_function	9.3698e-15	2.0855e-12	53	4146	397	106734	Cluster-8728.96107,Cluster-8728.99017,Cluster-8728.45725,Cluster-8728.80618,Cluster-8728.118391,Cluster-8728.97603,Cluster-8728.75455,Cluster-8728.89101,Cluster-8728.93112,Cluster-8728.102124,Cluster-8728.96094,Cluster-8728.96025,Cluster-8728.103344,Cluster-8728.96100,Cluster-8728.96119,Cluster-8728.80466,Cluster-8728.96399,Cluster-8728.62753,Cluster-8728.93386,Cluster-8728.156806,Cluster-8728.90…
GO:0008207	C21-steroid hormone metabolic process	biological_process	9.3698e-15	2.0855e-12	53	4146	397	106734	Cluster-8728.61871,Cluster-8728.101762,Cluster-8728.62752,Cluster-8728.95454,Cluster-8728.103348,Cluster-8728.79185,Cluster-8728.123681,Cluster-8728.81852,Cluster-8728.97774,Cluster-8728.106993,Cluster-8728.124170,Cluster-8728.86405,Cluster-8728.21170,Cluster-8728.95108,Cluster-8728.101590,Cluster-8728.106218,Cluster-8728.101445,Cluster-8728.77178,Cluster-8728.86245,Cluster-8728.128606,Cluster-87…
GO:0008209	androgen metabolic process	biological_process	9.3698e-15	2.0855e-12	53	4146	397	106734	Cluster-8728.80618,Cluster-8728.45725,Cluster-8728.96107,Cluster-8728.99017,Cluster-8728.102124,Cluster-8728.96094,Cluster-8728.118391,Cluster-8728.97603,Cluster-8728.75455,Cluster-8728.89101,Cluster-8728.93112,Cluster-8728.96119,Cluster-8728.80466,Cluster-8728.96399,Cluster-8728.96025,Cluster-8728.103344,Cluster-8728.96100,Cluster-8728.172438,Cluster-8728.90886,Cluster-8728.109433,Cluster-8728.8…
GO:0008210	estrogen metabolic process	biological_process	9.3698e-15	2.0855e-12	53	4146	397	106734	Cluster-8728.123681,Cluster-8728.81852,Cluster-8728.79185,Cluster-8728.103348,Cluster-8728.95454,Cluster-8728.62752,Cluster-8728.101762,Cluster-8728.61871,Cluster-8728.101590,Cluster-8728.95108,Cluster-8728.21170,Cluster-8728.124170,Cluster-8728.86405,Cluster-8728.106993,Cluster-8728.97774,Cluster-8728.120566,Cluster-8728.96097,Cluster-8728.128606,Cluster-8728.86245,Cluster-8728.77178,Cluster-872…
GO:0016229	steroid dehydrogenase activity	molecular_function	9.3698e-15	2.0855e-12	53	4146	397	106734	Cluster-8728.93386,Cluster-8728.62753,Cluster-8728.156806,Cluster-8728.172438,Cluster-8728.90886,Cluster-8728.88605,Cluster-8728.109433,Cluster-8728.103344,Cluster-8728.96025,Cluster-8728.96100,Cluster-8728.96399,Cluster-8728.96119,Cluster-8728.80466,Cluster-8728.89101,Cluster-8728.93112,Cluster-8728.118391,Cluster-8728.97603,Cluster-8728.75455,Cluster-8728.102124,Cluster-8728.96094,Cluster-8728.…
GO:0033764	steroid dehydrogenase activity, acting on the CH-OH group of donors, NAD or NADP as acceptor	molecular_function	9.3698e-15	2.0855e-12	53	4146	397	106734	Cluster-8728.156806,Cluster-8728.93386,Cluster-8728.62753,Cluster-8728.88605,Cluster-8728.109433,Cluster-8728.90886,Cluster-8728.172438,Cluster-8728.96100,Cluster-8728.96025,Cluster-8728.103344,Cluster-8728.96399,Cluster-8728.96119,Cluster-8728.80466,Cluster-8728.93112,Cluster-8728.89101,Cluster-8728.97603,Cluster-8728.75455,Cluster-8728.118391,Cluster-8728.96094,Cluster-8728.102124,Cluster-8728.…
GO:0008171	O-methyltransferase activity	molecular_function	1.1591e-14	2.4843e-12	59	4146	480	106734	Cluster-8728.123198,Cluster-8728.91068,Cluster-8728.116973,Cluster-8728.72839,Cluster-8728.89563,Cluster-8728.100184,Cluster-8728.70537,Cluster-8728.129181,Cluster-8728.124682,Cluster-8728.70544,Cluster-8728.138170,Cluster-8728.100903,Cluster-8728.98269,Cluster-8728.95122,Cluster-8728.101102,Cluster-8728.53314,Cluster-8728.62667,Cluster-8728.89569,Cluster-8728.82898,Cluster-8728.109707,Cluster-87…
GO:0006629	lipid metabolic process	biological_process	3.1058e-14	6.4189e-12	294	4146	4702	106734	Cluster-8728.111121,Cluster-8728.106993,Cluster-8728.128992,Cluster-8728.107424,Cluster-8728.48138,Cluster-8728.90769,Cluster-8728.124543,Cluster-8728.76302,Cluster-8728.107224,Cluster-8728.71333,Cluster-8728.88678,Cluster-8728.81217,Cluster-8728.131465,Cluster-8728.39774,Cluster-8728.109204,Cluster-8728.129081,Cluster-8728.71351,Cluster-8728.86245,Cluster-8728.128606,Cluster-8728.61728,Cluster-8…
GO:0008610	lipid biosynthetic process	biological_process	3.3632e-14	6.7114e-12	179	4146	2470	106734	Cluster-8728.76084,Cluster-8728.92465,Cluster-8728.118391,Cluster-8728.93493,Cluster-8728.93112,Cluster-8728.89101,Cluster-8728.48346,Cluster-8728.89424,Cluster-8728.103719,Cluster-8728.84980,Cluster-8728.90886,Cluster-8728.74077,Cluster-8728.62753,Cluster-8728.107780,Cluster-8728.78084,Cluster-8728.99645,Cluster-8728.103344,Cluster-32567.0,Cluster-8728.95907,Cluster-8728.120566,Cluster-8728.1021…
GO:0005975	carbohydrate metabolic process	biological_process	6.9361e-14	1.331e-11	372	4146	6488	106734	Cluster-8728.123657,Cluster-8728.78440,Cluster-8728.79647,Cluster-8728.89457,Cluster-8728.147615,Cluster-8728.99645,Cluster-8728.87401,Cluster-8728.70641,Cluster-8728.85268,Cluster-8728.97693,Cluster-8728.92465,Cluster-8728.82566,Cluster-8728.124820,Cluster-8728.96263,Cluster-8728.44094,Cluster-8728.63399,Cluster-8728.103719,Cluster-8728.137885,Cluster-8728.103546,Cluster-8728.58994,Cluster-8728.…
GO:0034754	cellular hormone metabolic process	biological_process	7.3602e-14	1.331e-11	54	4146	430	106734	Cluster-8728.93916,Cluster-8728.128713,Cluster-8728.71333,Cluster-8728.96105,Cluster-8728.96103,Cluster-8728.93918,Cluster-8728.90544,Cluster-8728.101445,Cluster-8728.77178,Cluster-8728.106218,Cluster-8728.120566,Cluster-8728.86245,Cluster-8728.128606,Cluster-8728.96097,Cluster-8728.21170,Cluster-8728.97774,Cluster-8728.124170,Cluster-8728.86405,Cluster-8728.106993,Cluster-8728.101590,Cluster-872…
GO:0042445	hormone metabolic process	biological_process	7.3602e-14	1.331e-11	54	4146	430	106734	Cluster-8728.96100,Cluster-8728.103344,Cluster-8728.96025,Cluster-8728.131404,Cluster-8728.96119,Cluster-8728.80466,Cluster-8728.96399,Cluster-8728.156806,Cluster-8728.93386,Cluster-8728.62753,Cluster-8728.88605,Cluster-8728.109433,Cluster-8728.90886,Cluster-8728.172438,Cluster-8728.99017,Cluster-8728.96107,Cluster-8728.45725,Cluster-8728.80618,Cluster-8728.75455,Cluster-8728.97603,Cluster-8728.1…
GO:0010817	regulation of hormone levels	biological_process	8.6653e-14	1.5196e-11	54	4146	432	106734	Cluster-8728.96399,Cluster-8728.80466,Cluster-8728.96119,Cluster-8728.131404,Cluster-8728.96100,Cluster-8728.103344,Cluster-8728.96025,Cluster-8728.109433,Cluster-8728.88605,Cluster-8728.172438,Cluster-8728.90886,Cluster-8728.156806,Cluster-8728.93386,Cluster-8728.62753,Cluster-8728.80618,Cluster-8728.45725,Cluster-8728.99017,Cluster-8728.96107,Cluster-8728.96094,Cluster-8728.102124,Cluster-8728.…
GO:0006073	cellular glucan metabolic process	biological_process	2.6534e-13	4.3871e-11	114	4146	1420	106734	Cluster-8728.87366,Cluster-8728.100149,Cluster-8728.147130,Cluster-8728.99568,Cluster-8728.105332,Cluster-8728.66780,Cluster-8728.104921,Cluster-8728.97529,Cluster-8728.97601,Cluster-8728.97760,Cluster-8728.95921,Cluster-8728.78439,Cluster-8728.72654,Cluster-8728.94112,Cluster-8728.75351,Cluster-8728.97862,Cluster-8728.78448,Cluster-8728.97764,Cluster-8728.170277,Cluster-8728.91258,Cluster-8728.6…
GO:0044042	glucan metabolic process	biological_process	2.6534e-13	4.3871e-11	114	4146	1420	106734	Cluster-8728.103038,Cluster-8728.78452,Cluster-8728.137700,Cluster-8728.97693,Cluster-8728.97694,Cluster-8728.93572,Cluster-8728.78450,Cluster-8728.98129,Cluster-8728.113026,Cluster-8728.92230,Cluster-8728.112250,Cluster-8728.104638,Cluster-8728.137885,Cluster-8728.63399,Cluster-8728.104979,Cluster-8728.105600,Cluster-8728.89713,Cluster-8728.97863,Cluster-8728.97759,Cluster-8728.125711,Cluster-87…
GO:0071554	cell wall organization or biogenesis	biological_process	3.8351e-13	6.165e-11	71	4146	723	106734	Cluster-8728.108848,Cluster-8728.99004,Cluster-8728.97444,Cluster-8728.102315,Cluster-8728.98419,Cluster-8728.91898,Cluster-8728.51577,Cluster-8728.104979,Cluster-8728.92230,Cluster-8728.122105,Cluster-8728.96606,Cluster-8728.87204,Cluster-8728.131920,Cluster-8728.104983,Cluster-8728.97782,Cluster-8728.98891,Cluster-8728.113238,Cluster-8728.108708,Cluster-8728.95351,Cluster-8728.33469,Cluster-872…
GO:0044262	cellular carbohydrate metabolic process	biological_process	4.1783e-13	6.535e-11	156	4146	2199	106734	Cluster-8728.97764,Cluster-8728.113029,Cluster-8728.61709,Cluster-8728.91340,Cluster-8728.72654,Cluster-8728.109204,Cluster-8728.75351,Cluster-8728.101590,Cluster-8728.128992,Cluster-8728.97760,Cluster-8728.87366,Cluster-8728.99568,Cluster-8728.100149,Cluster-8728.108843,Cluster-8728.98120,Cluster-8728.58189,Cluster-8728.78447,Cluster-8728.77264,Cluster-8728.99257,Cluster-8728.105241,Cluster-8728…
GO:0016762	xyloglucan:xyloglucosyl transferase activity	molecular_function	7.3374e-13	1.1174e-10	26	4146	117	106734	Cluster-8728.133159,Cluster-8728.112012,Cluster-8728.97528,Cluster-8728.90306,Cluster-8728.104639,Cluster-8728.94308,Cluster-8728.97697,Cluster-8728.104629,Cluster-8728.103548,Cluster-8728.97529,Cluster-8728.99257,Cluster-8728.97696,Cluster-8728.80654,Cluster-8728.96936,Cluster-8728.97693,Cluster-8728.96372,Cluster-8728.83380,Cluster-8728.97694,Cluster-8728.170277,Cluster-8728.98129,Cluster-8728.…
GO:0030244	cellulose biosynthetic process	biological_process	8.2667e-13	1.2267e-10	40	4146	292	106734	Cluster-8728.93572,Cluster-8728.65028,Cluster-8728.103038,Cluster-8728.78452,Cluster-8728.98120,Cluster-8728.78437,Cluster-8728.78403,Cluster-8728.78450,Cluster-8728.84678,Cluster-8728.78440,Cluster-8728.97863,Cluster-8728.89713,Cluster-8728.96422,Cluster-8728.97759,Cluster-8728.101279,Cluster-8728.98103,Cluster-8728.78438,Cluster-8728.88739,Cluster-8728.78447,Cluster-8728.78453,Cluster-8728.9411…
GO:0006694	steroid biosynthetic process	biological_process	9.4804e-13	1.3716e-10	74	4146	746	106734	Cluster-8728.103344,Cluster-8728.107780,Cluster-8728.96399,Cluster-8728.156806,Cluster-8728.62753,Cluster-8728.93386,Cluster-8728.89290,Cluster-8728.90886,Cluster-8728.45725,Cluster-8728.118391,Cluster-8728.93112,Cluster-8728.89101,Cluster-8728.12741,Cluster-8728.96094,Cluster-8728.102124,Cluster-8728.76084,Cluster-8728.86405,Cluster-8728.95271,Cluster-8728.105799,Cluster-8728.101762,Cluster-8728…
GO:0009664	plant-type cell wall organization	biological_process	1.1677e-12	1.6481e-10	21	4146	93	106734	Cluster-8728.99259,Cluster-8728.94778,Cluster-8728.113238,Cluster-8728.97553,Cluster-8728.98419,Cluster-8728.98826,Cluster-8728.94497,Cluster-8728.97801,Cluster-8728.114795,Cluster-8728.96564,Cluster-8728.105514,Cluster-8728.66079,Cluster-8728.83271,Cluster-8728.96083,Cluster-8728.96606,Cluster-8728.94779,Cluster-8728.98418,Cluster-8728.97595,Cluster-8728.108690,Cluster-8728.98315,Cluster-8728.10…
GO:0071669	plant-type cell wall organization or biogenesis	biological_process	1.7104e-12	2.3567e-10	21	4146	95	106734	Cluster-8728.114795,Cluster-8728.97801,Cluster-8728.96564,Cluster-8728.105514,Cluster-8728.83271,Cluster-8728.96083,Cluster-8728.66079,Cluster-8728.94779,Cluster-8728.96606,Cluster-8728.97595,Cluster-8728.98418,Cluster-8728.108690,Cluster-8728.98315,Cluster-8728.106745,Cluster-8728.99259,Cluster-8728.94778,Cluster-8728.113238,Cluster-8728.97553,Cluster-8728.98419,Cluster-8728.98826,Cluster-8728.9…
GO:0008202	steroid metabolic process	biological_process	1.9962e-12	2.6865e-10	74	4146	757	106734	Cluster-8728.118391,Cluster-8728.89101,Cluster-8728.93112,Cluster-8728.102124,Cluster-8728.12741,Cluster-8728.96094,Cluster-8728.76084,Cluster-8728.45725,Cluster-8728.93386,Cluster-8728.62753,Cluster-8728.156806,Cluster-8728.90886,Cluster-8728.89290,Cluster-8728.103344,Cluster-8728.107780,Cluster-8728.96399,Cluster-8728.101445,Cluster-8728.77178,Cluster-8728.98269,Cluster-8728.94007,Cluster-8728.…
GO:0005198	structural molecule activity	molecular_function	3.9795e-12	5.234e-10	252	4146	4357	106734	Cluster-8728.95968,Cluster-8728.103165,Cluster-8728.90539,Cluster-8728.173553,Cluster-8728.122147,Cluster-8728.90173,Cluster-8728.109404,Cluster-8728.90845,Cluster-8728.106745,Cluster-8728.73338,Cluster-8728.98584,Cluster-8728.97123,Cluster-8728.94108,Cluster-8728.105119,Cluster-8728.95209,Cluster-8728.101561,Cluster-8728.62671,Cluster-8728.113668,Cluster-8728.97553,Cluster-8728.87425,Cluster-872…
GO:0016616	oxidoreductase activity, acting on the CH-OH group of donors, NAD or NADP as acceptor	molecular_function	9.7448e-12	1.2532e-09	107	4146	1362	106734	Cluster-8728.76084,Cluster-8728.76017,Cluster-8728.96094,Cluster-8728.102124,Cluster-8728.93112,Cluster-8728.89101,Cluster-8728.118391,Cluster-8728.45725,Cluster-8728.47747,Cluster-8728.103719,Cluster-8728.90886,Cluster-8728.91006,Cluster-8728.106453,Cluster-8728.156806,Cluster-8728.120189,Cluster-8728.93386,Cluster-8728.62753,Cluster-8728.101309,Cluster-8728.96399,Cluster-8728.99645,Cluster-8728…
GO:0022613	ribonucleoprotein complex biogenesis	biological_process	1.0493e-11	1.308e-09	202	4146	3396	106734	Cluster-8728.102113,Cluster-8728.29110,Cluster-8728.90594,Cluster-8728.101136,Cluster-8728.80026,Cluster-8728.103251,Cluster-8728.101014,Cluster-8728.96350,Cluster-8728.102130,Cluster-8728.97551,Cluster-8728.70542,Cluster-8728.105043,Cluster-8728.102351,Cluster-8728.107374,Cluster-8728.96464,Cluster-8728.98336,Cluster-8728.71774,Cluster-8728.92574,Cluster-8728.84201,Cluster-8728.76376,Cluster-872…
GO:0006555	methionine metabolic process	biological_process	1.0623e-11	1.308e-09	29	4146	177	106734	Cluster-8728.106163,Cluster-8728.94584,Cluster-8728.102303,Cluster-8728.111044,Cluster-8728.96943,Cluster-8728.105416,Cluster-8728.63647,Cluster-8728.95638,Cluster-8728.104142,Cluster-8728.96414,Cluster-8728.92624,Cluster-8728.96802,Cluster-8728.46231,Cluster-8728.76278,Cluster-8728.87496,Cluster-8728.98838,Cluster-8728.95561,Cluster-8728.93985,Cluster-8728.93896,Cluster-8728.85391,Cluster-8728.9…
GO:0042254	ribosome biogenesis	biological_process	1.0865e-11	1.3099e-09	199	4146	3341	106734	Cluster-8728.90594,Cluster-8728.101136,Cluster-8728.102113,Cluster-8728.29110,Cluster-8728.101014,Cluster-8728.103251,Cluster-8728.96350,Cluster-8728.80026,Cluster-8728.97551,Cluster-8728.70542,Cluster-8728.102130,Cluster-8728.102351,Cluster-8728.105043,Cluster-8728.98336,Cluster-8728.96464,Cluster-8728.107374,Cluster-8728.92574,Cluster-8728.84201,Cluster-8728.71774,Cluster-8728.105905,Cluster-87…
GO:0016759	cellulose synthase activity	molecular_function	1.6459e-11	1.905e-09	36	4146	267	106734	Cluster-8728.105332,Cluster-8728.97760,Cluster-8728.95921,Cluster-8728.99822,Cluster-8728.31365,Cluster-8728.70393,Cluster-8728.97862,Cluster-8728.96424,Cluster-8728.78448,Cluster-8728.97764,Cluster-8728.105335,Cluster-8728.24990,Cluster-8728.102621,Cluster-8728.105334,Cluster-8728.78439,Cluster-8728.96420,Cluster-8728.97763,Cluster-8728.88739,Cluster-8728.78438,Cluster-8728.78453,Cluster-8728.78…
GO:0016760	cellulose synthase (UDP-forming) activity	molecular_function	1.6459e-11	1.905e-09	36	4146	267	106734	Cluster-8728.105332,Cluster-8728.95921,Cluster-8728.97760,Cluster-8728.99822,Cluster-8728.31365,Cluster-8728.70393,Cluster-8728.97862,Cluster-8728.96424,Cluster-8728.97764,Cluster-8728.78448,Cluster-8728.105335,Cluster-8728.24990,Cluster-8728.102621,Cluster-8728.78439,Cluster-8728.105334,Cluster-8728.96420,Cluster-8728.97763,Cluster-8728.88739,Cluster-8728.78438,Cluster-8728.78453,Cluster-8728.78…
GO:0006011	UDP-glucose metabolic process	biological_process	2.0925e-11	2.3744e-09	36	4146	270	106734	Cluster-8728.65028,Cluster-8728.93572,Cluster-8728.78437,Cluster-8728.98120,Cluster-8728.78452,Cluster-8728.103038,Cluster-8728.84678,Cluster-8728.78450,Cluster-8728.78440,Cluster-8728.97759,Cluster-8728.96422,Cluster-8728.89713,Cluster-8728.97863,Cluster-8728.101279,Cluster-8728.98103,Cluster-8728.78453,Cluster-8728.78447,Cluster-8728.88739,Cluster-8728.78438,Cluster-8728.97763,Cluster-8728.1053…
GO:0044264	cellular polysaccharide metabolic process	biological_process	2.2045e-11	2.4534e-09	116	4146	1552	106734	Cluster-8728.133159,Cluster-8728.112012,Cluster-8728.96422,Cluster-10914.0,Cluster-8728.90306,Cluster-8728.119277,Cluster-8728.105241,Cluster-8728.89624,Cluster-8728.78453,Cluster-8728.99257,Cluster-8728.78447,Cluster-8728.77264,Cluster-8728.88739,Cluster-8728.101279,Cluster-8728.107810,Cluster-8728.97907,Cluster-8728.78403,Cluster-8728.120439,Cluster-8728.78437,Cluster-8728.98120,Cluster-8728.10…
GO:0030243	cellulose metabolic process	biological_process	2.5021e-11	2.7321e-09	40	4146	322	106734	Cluster-8728.94112,Cluster-8728.97763,Cluster-8728.102621,Cluster-8728.94111,Cluster-8728.96420,Cluster-8728.78439,Cluster-8728.105334,Cluster-8728.24990,Cluster-8728.78448,Cluster-8728.97764,Cluster-8728.96424,Cluster-8728.97862,Cluster-8728.105335,Cluster-8728.100149,Cluster-8728.31365,Cluster-8728.70393,Cluster-8728.99822,Cluster-8728.97760,Cluster-8728.95921,Cluster-8728.105332,Cluster-8728.9…
GO:0005976	polysaccharide metabolic process	biological_process	2.7306e-11	2.9263e-09	120	4146	1628	106734	Cluster-8728.87366,Cluster-8728.99568,Cluster-8728.100149,Cluster-8728.147130,Cluster-8728.97601,Cluster-8728.97529,Cluster-8728.104921,Cluster-8728.105332,Cluster-8728.66780,Cluster-8728.95921,Cluster-8728.97760,Cluster-8728.72654,Cluster-8728.78439,Cluster-8728.106745,Cluster-8728.75351,Cluster-8728.94112,Cluster-8728.170277,Cluster-8728.30681,Cluster-8728.78448,Cluster-8728.97764,Cluster-8728.…
GO:0071555	cell wall organization	biological_process	4.1912e-11	4.4099e-09	40	4146	328	106734	Cluster-8728.83271,Cluster-8728.66079,Cluster-8728.96083,Cluster-28946.0,Cluster-8728.105514,Cluster-8728.61709,Cluster-8728.97801,Cluster-8728.98315,Cluster-8728.106164,Cluster-8728.106745,Cluster-8728.108846,Cluster-8728.72654,Cluster-8728.108690,Cluster-8728.75347,Cluster-8728.75351,Cluster-8728.97595,Cluster-8728.94779,Cluster-8728.97553,Cluster-8728.113238,Cluster-8728.94778,Cluster-8728.944…
GO:0044711	single-organism biosynthetic process	biological_process	6.0152e-11	6.2161e-09	426	4146	7958	106734	Cluster-8728.76084,Cluster-8728.92465,Cluster-8728.85391,Cluster-8728.70641,Cluster-8728.89101,Cluster-8728.95639,Cluster-8728.59017,Cluster-8728.93112,Cluster-8728.93493,Cluster-8728.76309,Cluster-8728.112067,Cluster-8728.89424,Cluster-8728.93057,Cluster-8728.93985,Cluster-8728.57721,Cluster-8728.68303,Cluster-8728.58994,Cluster-8728.103719,Cluster-8728.69117,Cluster-8728.131357,Cluster-8728.627…
GO:0016614	oxidoreductase activity, acting on CH-OH group of donors	molecular_function	8.8958e-11	9.0315e-09	114	4146	1527	106734	Cluster-8728.103179,Cluster-8728.103348,Cluster-8728.101052,Cluster-8728.124170,Cluster-8728.106993,Cluster-8728.76080,Cluster-8728.97774,Cluster-8728.21170,Cluster-8728.80246,Cluster-8728.113152,Cluster-8728.95108,Cluster-8728.101590,Cluster-8728.128992,Cluster-8728.102880,Cluster-8728.75469,Cluster-8728.118712,Cluster-8728.106218,Cluster-8728.83621,Cluster-8728.26659,Cluster-8728.96097,Cluster-…
GO:0016998	cell wall macromolecule catabolic process	biological_process	2.9786e-10	2.9216e-08	18	4146	82	106734	Cluster-8728.51577,Cluster-8728.68531,Cluster-8728.141285,Cluster-8728.34809,Cluster-8728.141286,Cluster-8728.98622,Cluster-8728.97444,Cluster-8728.104983,Cluster-8728.135107,Cluster-8728.131920,Cluster-8728.108709,Cluster-8728.32992,Cluster-8728.62513,Cluster-8728.93827,Cluster-8728.95351,Cluster-8728.108708,Cluster-8728.102315,Cluster-8728.33469
GO:0030529	ribonucleoprotein complex	cellular_component	3.5519e-10	3.4258e-08	234	4146	4207	106734	Cluster-8728.98324,Cluster-8728.79215,Cluster-8728.117502,Cluster-8728.96826,Cluster-8728.95949,Cluster-8728.85264,Cluster-8728.89287,Cluster-8728.108878,Cluster-8728.92041,Cluster-8728.83162,Cluster-8728.89129,Cluster-8728.71928,Cluster-8728.89592,Cluster-8728.82305,Cluster-8728.96948,Cluster-8728.85600,Cluster-8728.94882,Cluster-8728.44670,Cluster-8728.90736,Cluster-8728.110085,Cluster-8728.610…
GO:0045735	nutrient reservoir activity	molecular_function	4.2317e-10	4.0146e-08	25	4146	146	106734	Cluster-8728.99900,Cluster-8728.107117,Cluster-8728.138406,Cluster-8728.50200,Cluster-8728.96165,Cluster-8728.107120,Cluster-8728.67885,Cluster-8728.98928,Cluster-8728.30441,Cluster-8728.49913,Cluster-8728.80853,Cluster-8728.126147,Cluster-8728.139609,Cluster-8728.80851,Cluster-8728.39873,Cluster-8728.31827,Cluster-8728.65950,Cluster-8728.107121,Cluster-8728.97762,Cluster-8728.107119,Cluster-8728…
GO:0046423	allene-oxide cyclase activity	molecular_function	5.4668e-10	5.1027e-08	8	4146	10	106734	Cluster-8728.90333,Cluster-8728.101837,Cluster-8728.111097,Cluster-8728.96898,Cluster-8728.110424,Cluster-8728.105013,Cluster-8728.85180,Cluster-8728.90334
GO:0009055	electron carrier activity	molecular_function	7.8653e-10	7.2248e-08	99	4146	1313	106734	Cluster-8728.114451,Cluster-8728.66131,Cluster-8728.114277,Cluster-8728.89820,Cluster-8728.115983,Cluster-8728.81217,Cluster-8728.86546,Cluster-8728.34540,Cluster-8728.59711,Cluster-8728.53153,Cluster-8728.130712,Cluster-8728.167204,Cluster-8728.93202,Cluster-8728.127758,Cluster-8728.78733,Cluster-8728.77001,Cluster-8728.143664,Cluster-8728.88999,Cluster-8728.126484,Cluster-8728.101544,Cluster-87…
GO:0005199	structural constituent of cell wall	molecular_function	1.218e-09	1.1013e-07	15	4146	71	106734	Cluster-8728.97024,Cluster-8728.96083,Cluster-8728.103387,Cluster-8728.97553,Cluster-8728.105514,Cluster-8728.98891,Cluster-8728.97782,Cluster-8728.96564,Cluster-8728.114795,Cluster-8728.97801,Cluster-8728.98315,Cluster-8728.106745,Cluster-8728.94497,Cluster-8728.97595,Cluster-8728.96606
GO:0009225	nucleotide-sugar metabolic process	biological_process	1.467e-09	1.3061e-07	39	4146	352	106734	Cluster-8728.24990,Cluster-8728.79319,Cluster-8728.96424,Cluster-8728.97862,Cluster-8728.97764,Cluster-8728.78448,Cluster-8728.105335,Cluster-8728.100629,Cluster-8728.97763,Cluster-8728.102621,Cluster-8728.78439,Cluster-8728.105334,Cluster-8728.96420,Cluster-8728.95921,Cluster-8728.97760,Cluster-8728.105332,Cluster-8728.106691,Cluster-8728.31365,Cluster-8728.70393,Cluster-8728.99822,Cluster-8728.…
GO:0045229	external encapsulating structure organization	biological_process	2.4417e-09	2.1409e-07	41	4146	383	106734	Cluster-8728.75351,Cluster-8728.97595,Cluster-8728.94779,Cluster-8728.98315,Cluster-8728.106164,Cluster-8728.106745,Cluster-8728.75347,Cluster-8728.108690,Cluster-8728.72654,Cluster-8728.108846,Cluster-8728.61709,Cluster-8728.97801,Cluster-28946.0,Cluster-8728.83271,Cluster-8728.96083,Cluster-8728.66079,Cluster-8728.105514,Cluster-8728.94497,Cluster-8728.94778,Cluster-8728.97553,Cluster-8728.1132…
GO:0006633	fatty acid biosynthetic process	biological_process	3.4056e-09	2.9415e-07	53	4146	564	106734	Cluster-8728.93494,Cluster-8728.128713,Cluster-8728.88678,Cluster-8728.96020,Cluster-8728.98657,Cluster-8728.92437,Cluster-8728.90544,Cluster-8728.69709,Cluster-8728.118712,Cluster-8728.102108,Cluster-8728.109204,Cluster-8728.95907,Cluster-8728.79194,Cluster-8728.113152,Cluster-8728.105225,Cluster-8728.128992,Cluster-8728.84618,Cluster-8728.113465,Cluster-8728.103179,Cluster-8728.59699,Cluster-87…
GO:0006412	translation	biological_process	1.3931e-08	1.1684e-06	225	4146	4146	106734	Cluster-8728.95843,Cluster-8728.115199,Cluster-8728.48983,Cluster-8728.88578,Cluster-8728.135603,Cluster-8728.102710,Cluster-8728.94861,Cluster-8728.98059,Cluster-8728.110645,Cluster-8728.95694,Cluster-8728.85949,Cluster-8728.121163,Cluster-8728.74193,Cluster-8728.79734,Cluster-8728.66953,Cluster-8728.98841,Cluster-8728.96407,Cluster-8728.116311,Cluster-8728.86646,Cluster-8728.88577,Cluster-8728.…
GO:0016872	intramolecular lyase activity	molecular_function	1.7658e-08	1.4598e-06	17	4146	84	106734	Cluster-8728.92465,Cluster-8728.96455,Cluster-8728.72838,Cluster-8728.67655,Cluster-8728.78541,Cluster-8728.87358,Cluster-8728.114754,Cluster-8728.85148,Cluster-8728.66748,Cluster-8728.60431,Cluster-8728.108025,Cluster-8728.165347,Cluster-8728.86252,Cluster-8728.86729,Cluster-8728.49787,Cluster-8728.92464,Cluster-8728.63365
GO:0004315	3-oxoacyl-[acyl-carrier-protein] synthase activity	molecular_function	2.4248e-08	1.9764e-06	13	4146	46	106734	Cluster-8728.98657,Cluster-8728.105225,Cluster-8728.88678,Cluster-8728.89198,Cluster-8728.84618,Cluster-8728.92437,Cluster-8728.92438,Cluster-8728.40011,Cluster-8728.91738,Cluster-8728.84266,Cluster-8728.121707,Cluster-8728.96296,Cluster-8728.127894
GO:0043043	peptide biosynthetic process	biological_process	2.8314e-08	2.2758e-06	229	4146	4267	106734	Cluster-8728.111248,Cluster-8728.94920,Cluster-8728.147966,Cluster-8728.134822,Cluster-8728.105014,Cluster-8728.78881,Cluster-8728.95025,Cluster-8728.86471,Cluster-8728.91283,Cluster-8728.94281,Cluster-8728.174713,Cluster-8728.103851,Cluster-8728.51169,Cluster-8728.97472,Cluster-8728.103137,Cluster-8728.121515,Cluster-8728.102642,Cluster-8728.102146,Cluster-8728.81878,Cluster-8728.98663,Cluster-8…
GO:0044444	cytoplasmic part	cellular_component	3.8724e-08	3.0698e-06	496	4146	10241	106734	Cluster-8728.79215,Cluster-8728.90812,Cluster-8728.117502,Cluster-8728.97463,Cluster-8728.96826,Cluster-8728.29598,Cluster-8728.85264,Cluster-8728.88856,Cluster-8728.134235,Cluster-8728.108878,Cluster-8728.89129,Cluster-8728.71928,Cluster-8728.94895,Cluster-8728.96948,Cluster-8728.82305,Cluster-8728.95454,Cluster-8728.94882,Cluster-8728.85600,Cluster-8728.30329,Cluster-8728.44670,Cluster-8728.985…
GO:0000096	sulfur amino acid metabolic process	biological_process	4.3596e-08	3.4094e-06	31	4146	267	106734	Cluster-8728.105416,Cluster-8728.95638,Cluster-8728.63647,Cluster-8728.104142,Cluster-8728.78615,Cluster-8728.96414,Cluster-8728.92624,Cluster-8728.96802,Cluster-8728.106163,Cluster-8728.94584,Cluster-8728.111044,Cluster-8728.102303,Cluster-8728.96943,Cluster-8728.85391,Cluster-8728.93896,Cluster-8728.95907,Cluster-8728.102102,Cluster-8728.93986,Cluster-8728.106764,Cluster-8728.99633,Cluster-8728…
GO:0004568	chitinase activity	molecular_function	5.2583e-08	4.0573e-06	13	4146	55	106734	Cluster-8728.141286,Cluster-8728.93827,Cluster-8728.62513,Cluster-8728.34809,Cluster-8728.32992,Cluster-8728.141285,Cluster-8728.33469,Cluster-8728.108708,Cluster-8728.104983,Cluster-8728.68531,Cluster-8728.51577,Cluster-8728.108709,Cluster-8728.131920
GO:0051274	beta-glucan biosynthetic process	biological_process	5.3587e-08	4.0804e-06	40	4146	409	106734	Cluster-8728.78403,Cluster-8728.78437,Cluster-8728.98120,Cluster-8728.103038,Cluster-8728.78452,Cluster-8728.93572,Cluster-8728.65028,Cluster-8728.84678,Cluster-8728.78450,Cluster-8728.97759,Cluster-8728.96422,Cluster-8728.89713,Cluster-8728.97863,Cluster-8728.78440,Cluster-8728.78453,Cluster-8728.78447,Cluster-8728.88739,Cluster-8728.78438,Cluster-8728.101279,Cluster-8728.98103,Cluster-8728.7843…
GO:1901576	organic substance biosynthetic process	biological_process	7.8683e-08	5.9135e-06	1110	4146	24710	106734	Cluster-8728.81470,Cluster-8728.95633,Cluster-8728.123657,Cluster-8728.62753,Cluster-8728.115419,Cluster-8728.112067,Cluster-8728.106672,Cluster-8728.93057,Cluster-8728.55925,Cluster-8728.123281,Cluster-8728.104896,Cluster-8728.135601,Cluster-8728.147958,Cluster-8728.57721,Cluster-8728.87388,Cluster-8728.93112,Cluster-8728.95639,Cluster-8728.109375,Cluster-8728.95328,Cluster-8728.86347,Cluster-87…
GO:0006518	peptide metabolic process	biological_process	8.3385e-08	6.1865e-06	241	4146	4587	106734	Cluster-8728.89851,Cluster-8728.110774,Cluster-8728.92008,Cluster-8728.85817,Cluster-11349.0,Cluster-8728.59069,Cluster-8728.96059,Cluster-8728.90551,Cluster-8728.95866,Cluster-8728.121897,Cluster-8728.100193,Cluster-8728.85698,Cluster-8728.117006,Cluster-8728.86648,Cluster-8728.135601,Cluster-8728.75917,Cluster-8728.78554,Cluster-8728.75638,Cluster-8728.115419,Cluster-8728.135535,Cluster-8728.10…
GO:0006480	N-terminal protein amino acid methylation	biological_process	9.7964e-08	7.0865e-06	15	4146	74	106734	Cluster-8728.129181,Cluster-8728.70542,Cluster-8728.70549,Cluster-8728.72839,Cluster-8728.82899,Cluster-8728.123198,Cluster-8728.82898,Cluster-8728.70544,Cluster-8728.129180,Cluster-8728.138170,Cluster-8728.134190,Cluster-8728.105149,Cluster-8728.100922,Cluster-8728.41343,Cluster-8728.103592
GO:0031365	N-terminal protein amino acid modification	biological_process	9.7964e-08	7.0865e-06	15	4146	74	106734	Cluster-8728.70542,Cluster-8728.129181,Cluster-8728.82899,Cluster-8728.123198,Cluster-8728.72839,Cluster-8728.70549,Cluster-8728.82898,Cluster-8728.129180,Cluster-8728.70544,Cluster-8728.138170,Cluster-8728.105149,Cluster-8728.134190,Cluster-8728.41343,Cluster-8728.100922,Cluster-8728.103592
GO:1901135	carbohydrate derivative metabolic process	biological_process	1.7027e-07	1.2042e-05	308	4146	5861	106734	Cluster-8728.98838,Cluster-8728.37047,Cluster-8728.130160,Cluster-8728.86400,Cluster-8728.93986,Cluster-8728.3520,Cluster-8728.90552,Cluster-8728.111977,Cluster-8728.88562,Cluster-8728.106104,Cluster-8728.108709,Cluster-8728.105241,Cluster-8728.78447,Cluster-8728.100310,Cluster-8728.56266,Cluster-8728.91340,Cluster-8728.116973,Cluster-8728.110549,Cluster-8728.75351,Cluster-8728.109075,Cluster-872…
GO:0004857	enzyme inhibitor activity	molecular_function	1.7167e-07	1.2042e-05	60	4146	767	106734	Cluster-28946.0,Cluster-8728.97024,Cluster-8728.116973,Cluster-8728.98059,Cluster-8728.103850,Cluster-8728.99296,Cluster-8728.111145,Cluster-8728.102621,Cluster-8728.109749,Cluster-8728.914,Cluster-8728.108846,Cluster-8728.72654,Cluster-8728.75351,Cluster-8728.104515,Cluster-8728.92003,Cluster-8728.97285,Cluster-8728.97132,Cluster-8728.97839,Cluster-8728.76065,Cluster-8728.28384,Cluster-8728.1330…
GO:0006118	obsolete electron transport	biological_process	1.7271e-07	1.2042e-05	109	4146	1667	106734	Cluster-8728.86546,Cluster-8728.81217,Cluster-8728.114277,Cluster-8728.89820,Cluster-8728.114451,Cluster-8728.66131,Cluster-8728.72969,Cluster-8728.167204,Cluster-8728.120058,Cluster-8728.130712,Cluster-8728.53153,Cluster-8728.59711,Cluster-8728.34540,Cluster-8728.101544,Cluster-8728.143664,Cluster-8728.126484,Cluster-8728.88999,Cluster-8728.77001,Cluster-8728.78733,Cluster-8728.93202,Cluster-872…
GO:0009250	glucan biosynthetic process	biological_process	2.1415e-07	1.4753e-05	41	4146	450	106734	Cluster-8728.99822,Cluster-8728.31365,Cluster-8728.100149,Cluster-8728.147130,Cluster-8728.70393,Cluster-8728.105332,Cluster-8728.95921,Cluster-8728.97760,Cluster-8728.94111,Cluster-8728.102621,Cluster-8728.78439,Cluster-8728.105334,Cluster-8728.96420,Cluster-8728.94112,Cluster-8728.97763,Cluster-8728.96424,Cluster-8728.97862,Cluster-8728.78448,Cluster-8728.97764,Cluster-8728.105335,Cluster-8728.…
GO:0004478	methionine adenosyltransferase activity	molecular_function	2.5196e-07	1.6955e-05	11	4146	50	106734	Cluster-8728.95639,Cluster-8728.96802,Cluster-8728.96414,Cluster-8728.95144,Cluster-8728.93986,Cluster-8728.95638,Cluster-8728.85391,Cluster-8728.93985,Cluster-8728.95561,Cluster-8728.94584,Cluster-8728.98838
GO:0006556	S-adenosylmethionine biosynthetic process	biological_process	2.5196e-07	1.6955e-05	11	4146	50	106734	Cluster-8728.94584,Cluster-8728.98838,Cluster-8728.93985,Cluster-8728.95561,Cluster-8728.96414,Cluster-8728.95144,Cluster-8728.95639,Cluster-8728.96802,Cluster-8728.85391,Cluster-8728.93986,Cluster-8728.95638
GO:0009066	aspartate family amino acid metabolic process	biological_process	3.9865e-07	2.6517e-05	74	4146	1028	106734	Cluster-8728.46231,Cluster-8728.90544,Cluster-8728.116973,Cluster-8728.118712,Cluster-8728.93896,Cluster-8728.102102,Cluster-8728.109204,Cluster-8728.99633,Cluster-8728.106764,Cluster-8728.124170,Cluster-8728.94584,Cluster-8728.86646,Cluster-8728.113152,Cluster-8728.111044,Cluster-8728.101590,Cluster-8728.128992,Cluster-8728.103179,Cluster-8728.104142,Cluster-8728.98838,Cluster-8728.83426,Cluster…
GO:0051273	beta-glucan metabolic process	biological_process	4.4818e-07	2.9473e-05	40	4146	439	106734	Cluster-8728.24990,Cluster-8728.78448,Cluster-8728.97764,Cluster-8728.97862,Cluster-8728.96424,Cluster-8728.105335,Cluster-8728.94112,Cluster-8728.97763,Cluster-8728.102621,Cluster-8728.94111,Cluster-8728.96420,Cluster-8728.105334,Cluster-8728.78439,Cluster-8728.95921,Cluster-8728.97760,Cluster-8728.105332,Cluster-8728.31365,Cluster-8728.100149,Cluster-8728.70393,Cluster-8728.99822,Cluster-8728.7…
GO:0006658	phosphatidylserine metabolic process	biological_process	4.7177e-07	3.0335e-05	8	4146	20	106734	Cluster-8728.124543,Cluster-8728.93844,Cluster-8728.93852,Cluster-8728.93853,Cluster-8728.107342,Cluster-8728.93850,Cluster-8728.93849,Cluster-8728.93848
GO:0006659	phosphatidylserine biosynthetic process	biological_process	4.7177e-07	3.0335e-05	8	4146	20	106734	Cluster-8728.107342,Cluster-8728.93844,Cluster-8728.124543,Cluster-8728.93853,Cluster-8728.93852,Cluster-8728.93850,Cluster-8728.93849,Cluster-8728.93848
GO:0005835	fatty acid synthase complex	cellular_component	5.4468e-07	3.4638e-05	13	4146	58	106734	Cluster-8728.91738,Cluster-8728.40011,Cluster-8728.96296,Cluster-8728.121707,Cluster-8728.84266,Cluster-8728.127894,Cluster-8728.98657,Cluster-8728.88678,Cluster-8728.105225,Cluster-8728.84618,Cluster-8728.89198,Cluster-8728.92438,Cluster-8728.92437
GO:0006026	aminoglycan catabolic process	biological_process	5.9335e-07	3.7323e-05	26	4146	217	106734	Cluster-8728.141285,Cluster-8728.111221,Cluster-8728.34809,Cluster-8728.141286,Cluster-8728.112496,Cluster-8728.39774,Cluster-8728.102415,Cluster-8728.112501,Cluster-8728.92856,Cluster-8728.51577,Cluster-8728.68531,Cluster-8728.32992,Cluster-8728.52803,Cluster-8728.62513,Cluster-8728.93827,Cluster-8728.170748,Cluster-8728.108103,Cluster-8728.108708,Cluster-8728.33469,Cluster-8728.119680,Cluster-8…
GO:0004312	fatty acid synthase activity	molecular_function	6.1266e-07	3.8123e-05	13	4146	59	106734	Cluster-8728.127894,Cluster-8728.96296,Cluster-8728.121707,Cluster-8728.84266,Cluster-8728.40011,Cluster-8728.91738,Cluster-8728.92437,Cluster-8728.92438,Cluster-8728.89198,Cluster-8728.84618,Cluster-8728.105225,Cluster-8728.88678,Cluster-8728.98657
GO:0005985	sucrose metabolic process	biological_process	7.9124e-07	4.8712e-05	84	4146	1247	106734	Cluster-8728.85723,Cluster-8728.102621,Cluster-8728.96420,Cluster-8728.108846,Cluster-8728.75347,Cluster-8728.106746,Cluster-8728.105334,Cluster-8728.97763,Cluster-8728.141726,Cluster-8728.125972,Cluster-8728.96424,Cluster-28946.0,Cluster-8728.105335,Cluster-8728.24990,Cluster-8728.125971,Cluster-8728.52138,Cluster-8728.141727,Cluster-8728.79319,Cluster-8728.99822,Cluster-8728.8274,Cluster-8728.3…
GO:0005982	starch metabolic process	biological_process	8.1563e-07	4.9685e-05	84	4146	1248	106734	Cluster-8728.85723,Cluster-8728.102621,Cluster-8728.96420,Cluster-8728.108846,Cluster-8728.75347,Cluster-8728.105334,Cluster-8728.106746,Cluster-8728.97763,Cluster-8728.141726,Cluster-8728.125972,Cluster-8728.96424,Cluster-28946.0,Cluster-8728.105335,Cluster-8728.24990,Cluster-8728.125971,Cluster-8728.141727,Cluster-8728.52138,Cluster-8728.79319,Cluster-8728.99822,Cluster-8728.8274,Cluster-8728.3…
GO:0043604	amide biosynthetic process	biological_process	1.4064e-06	8.478e-05	252	4146	4928	106734	Cluster-8728.159748,Cluster-8728.92041,Cluster-8728.108878,Cluster-8728.46073,Cluster-8728.89592,Cluster-8728.89129,Cluster-8728.83162,Cluster-8728.71928,Cluster-8728.117502,Cluster-8728.96826,Cluster-8728.102108,Cluster-8728.79215,Cluster-8728.98324,Cluster-8728.95907,Cluster-8728.85837,Cluster-8728.89287,Cluster-8728.85264,Cluster-8728.95949,Cluster-8728.90736,Cluster-8728.96413,Cluster-8728.93…
GO:0009058	biosynthetic process	biological_process	1.8819e-06	0.00011227	1138	4146	25603	106734	Cluster-8728.111044,Cluster-8728.110048,Cluster-8728.135532,Cluster-8728.82905,Cluster-8728.97560,Cluster-8728.165347,Cluster-8728.109681,Cluster-8728.139238,Cluster-8728.97862,Cluster-8728.91643,Cluster-8728.148280,Cluster-8728.118712,Cluster-8728.94112,Cluster-8728.91579,Cluster-8728.79865,Cluster-8728.44704,Cluster-8728.84801,Cluster-8728.78439,Cluster-8728.96100,Cluster-8728.109306,Cluster-87…
GO:0006631	fatty acid metabolic process	biological_process	2.3441e-06	0.00013842	56	4146	729	106734	Cluster-8728.91006,Cluster-8728.45769,Cluster-8728.121707,Cluster-8728.84266,Cluster-8728.108313,Cluster-8728.96393,Cluster-8728.74077,Cluster-8728.78084,Cluster-8728.92438,Cluster-8728.107213,Cluster-8728.108280,Cluster-8728.99645,Cluster-8728.67144,Cluster-8728.87204,Cluster-8728.96296,Cluster-8728.131877,Cluster-8728.71005,Cluster-8728.118391,Cluster-8728.93493,Cluster-8728.40011,Cluster-8728.…
GO:0005737	cytoplasm	cellular_component	3.5152e-06	0.00020548	585	4146	12574	106734	Cluster-8728.63596,Cluster-8728.124438,Cluster-8728.98663,Cluster-8728.149251,Cluster-8728.100546,Cluster-8728.98992,Cluster-8728.27309,Cluster-8728.103137,Cluster-8728.31514,Cluster-8728.114138,Cluster-8728.107770,Cluster-8728.118680,Cluster-8728.98570,Cluster-8728.91283,Cluster-8728.147966,Cluster-8728.82057,Cluster-8728.105014,Cluster-8728.127871,Cluster-8728.95324,Cluster-8728.107877,Cluster-…
GO:0006032	chitin catabolic process	biological_process	4.3796e-06	0.00024848	13	4146	76	106734	Cluster-8728.68531,Cluster-8728.51577,Cluster-8728.108709,Cluster-8728.131920,Cluster-8728.104983,Cluster-8728.33469,Cluster-8728.108708,Cluster-8728.141286,Cluster-8728.93827,Cluster-8728.62513,Cluster-8728.34809,Cluster-8728.32992,Cluster-8728.141285
GO:0046348	amino sugar catabolic process	biological_process	4.3796e-06	0.00024848	13	4146	76	106734	Cluster-8728.68531,Cluster-8728.51577,Cluster-8728.108709,Cluster-8728.131920,Cluster-8728.104983,Cluster-8728.33469,Cluster-8728.108708,Cluster-8728.141286,Cluster-8728.93827,Cluster-8728.62513,Cluster-8728.34809,Cluster-8728.141285,Cluster-8728.32992
GO:1901072	glucosamine-containing compound catabolic process	biological_process	4.3796e-06	0.00024848	13	4146	76	106734	Cluster-8728.104983,Cluster-8728.51577,Cluster-8728.108709,Cluster-8728.68531,Cluster-8728.131920,Cluster-8728.93827,Cluster-8728.141286,Cluster-8728.32992,Cluster-8728.141285,Cluster-8728.34809,Cluster-8728.62513,Cluster-8728.33469,Cluster-8728.108708
GO:0050662	coenzyme binding	molecular_function	4.7974e-06	0.00026954	153	4146	2672	106734	Cluster-8728.153756,Cluster-8728.103719,Cluster-8728.68303,Cluster-8728.76084,Cluster-8728.76017,Cluster-8728.118391,Cluster-8728.89101,Cluster-8728.93112,Cluster-8728.107780,Cluster-8728.103344,Cluster-8728.99645,Cluster-32567.0,Cluster-8728.90886,Cluster-8728.120189,Cluster-8728.62753,Cluster-8728.48870,Cluster-8728.46073,Cluster-8728.96103,Cluster-8728.96105,Cluster-8728.96020,Cluster-8728.793…
GO:0019354	siroheme biosynthetic process	biological_process	7.7907e-06	0.00042251	19	4146	145	106734	Cluster-8728.62752,Cluster-8728.113465,Cluster-8728.92943,Cluster-8728.96393,Cluster-8728.62753,Cluster-8728.86233,Cluster-8728.131167,Cluster-32567.0,Cluster-8728.124170,Cluster-8728.99645,Cluster-8728.134030,Cluster-8728.128992,Cluster-8728.102108,Cluster-8728.114333,Cluster-8728.172672,Cluster-8728.95907,Cluster-8728.92282,Cluster-8728.47747,Cluster-8728.103719
GO:0043115	precorrin-2 dehydrogenase activity	molecular_function	7.7907e-06	0.00042251	19	4146	145	106734	Cluster-8728.134030,Cluster-8728.128992,Cluster-8728.99645,Cluster-8728.124170,Cluster-32567.0,Cluster-8728.86233,Cluster-8728.131167,Cluster-8728.96393,Cluster-8728.92943,Cluster-8728.62753,Cluster-8728.62752,Cluster-8728.113465,Cluster-8728.103719,Cluster-8728.92282,Cluster-8728.47747,Cluster-8728.95907,Cluster-8728.172672,Cluster-8728.102108,Cluster-8728.114333
GO:0046156	siroheme metabolic process	biological_process	7.7907e-06	0.00042251	19	4146	145	106734	Cluster-8728.92282,Cluster-8728.47747,Cluster-8728.103719,Cluster-8728.172672,Cluster-8728.95907,Cluster-8728.102108,Cluster-8728.114333,Cluster-8728.134030,Cluster-8728.128992,Cluster-32567.0,Cluster-8728.99645,Cluster-8728.124170,Cluster-8728.86233,Cluster-8728.131167,Cluster-8728.113465,Cluster-8728.62752,Cluster-8728.92943,Cluster-8728.96393,Cluster-8728.62753
GO:0007018	microtubule-based movement	biological_process	7.8121e-06	0.00042251	39	4146	440	106734	Cluster-8728.145815,Cluster-8728.66509,Cluster-8728.73234,Cluster-8728.74104,Cluster-8728.102431,Cluster-8728.77466,Cluster-8728.55103,Cluster-8728.108111,Cluster-8728.127871,Cluster-8728.158738,Cluster-8728.121249,Cluster-8728.51070,Cluster-8728.123785,Cluster-8728.137742,Cluster-8728.75655,Cluster-8728.59281,Cluster-8728.139529,Cluster-8728.134059,Cluster-8728.120084,Cluster-8728.125334,Cluster…
GO:0072350	tricarboxylic acid metabolic process	biological_process	8.414e-06	0.00045085	31	4146	347	106734	Cluster-8728.101311,Cluster-8728.78014,Cluster-8728.124049,Cluster-8728.107911,Cluster-8728.124048,Cluster-8728.93714,Cluster-8728.73601,Cluster-8728.97250,Cluster-8728.76017,Cluster-8728.133118,Cluster-8728.105069,Cluster-8728.124051,Cluster-8728.83621,Cluster-8728.72290,Cluster-8728.85809,Cluster-8728.82040,Cluster-8728.78017,Cluster-8728.101309,Cluster-8728.101590,Cluster-8728.98396,Cluster-87…
GO:0009067	aspartate family amino acid biosynthetic process	biological_process	9.0878e-06	0.00048249	25	4146	238	106734	Cluster-8728.96763,Cluster-8728.76278,Cluster-8728.46231,Cluster-8728.68303,Cluster-8728.103719,Cluster-8728.59017,Cluster-8728.120316,Cluster-8728.97137,Cluster-8728.101590,Cluster-8728.111044,Cluster-8728.96943,Cluster-8728.96413,Cluster-8728.124170,Cluster-8728.106163,Cluster-8728.99645,Cluster-8728.63647,Cluster-8728.69117,Cluster-8728.105416,Cluster-8728.62752,Cluster-8728.87856,Cluster-8728…
GO:0043603	cellular amide metabolic process	biological_process	1.2278e-05	0.00063429	269	4146	5438	106734	Cluster-8728.101561,Cluster-8728.95209,Cluster-8728.113668,Cluster-8728.135532,Cluster-8728.110048,Cluster-8728.114676,Cluster-8728.90309,Cluster-8728.129368,Cluster-8728.58131,Cluster-8728.70550,Cluster-8728.98220,Cluster-8728.95496,Cluster-8728.92568,Cluster-8728.108620,Cluster-8728.90539,Cluster-8728.173553,Cluster-8728.90173,Cluster-8728.90845,Cluster-8728.94108,Cluster-8728.95037,Cluster-872…
GO:0010215	cellulose microfibril organization	biological_process	1.2457e-05	0.00063429	8	4146	30	106734	Cluster-8728.108690,Cluster-8728.94779,Cluster-8728.98826,Cluster-8728.113238,Cluster-8728.83271,Cluster-8728.66079,Cluster-8728.99259,Cluster-8728.94778
GO:0070726	cell wall assembly	biological_process	1.2457e-05	0.00063429	8	4146	30	106734	Cluster-8728.108690,Cluster-8728.94779,Cluster-8728.98826,Cluster-8728.113238,Cluster-8728.66079,Cluster-8728.83271,Cluster-8728.99259,Cluster-8728.94778
GO:0071668	plant-type cell wall assembly	biological_process	1.2457e-05	0.00063429	8	4146	30	106734	Cluster-8728.113238,Cluster-8728.66079,Cluster-8728.83271,Cluster-8728.99259,Cluster-8728.94778,Cluster-8728.108690,Cluster-8728.94779,Cluster-8728.98826
GO:0051287	NAD binding	molecular_function	1.2771e-05	0.00063429	57	4146	796	106734	Cluster-8728.101859,Cluster-8728.118712,Cluster-8728.102108,Cluster-8728.101445,Cluster-8728.58625,Cluster-8728.26659,Cluster-8728.95907,Cluster-8728.86474,Cluster-8728.109204,Cluster-25388.1,Cluster-8728.91340,Cluster-8728.81186,Cluster-8728.128713,Cluster-8728.97410,Cluster-8728.93916,Cluster-8728.79319,Cluster-8728.93918,Cluster-8728.90544,Cluster-8728.101311,Cluster-8728.121117,Cluster-8728.1…
GO:1901566	organonitrogen compound biosynthetic process	biological_process	1.2808e-05	0.00063429	401	4146	8420	106734	Cluster-8728.113067,Cluster-8728.97439,Cluster-8728.53896,Cluster-8728.91041,Cluster-8728.93108,Cluster-8728.127315,Cluster-8728.120640,Cluster-8728.68939,Cluster-8728.98396,Cluster-8728.90990,Cluster-8728.113465,Cluster-8728.62752,Cluster-8728.94759,Cluster-8728.63647,Cluster-8728.162741,Cluster-8728.40272,Cluster-8728.104221,Cluster-8728.92983,Cluster-8728.49759,Cluster-8728.69118,Cluster-8728.…
GO:0006099	tricarboxylic acid cycle	biological_process	1.2824e-05	0.00063429	28	4146	307	106734	Cluster-8728.124049,Cluster-8728.78014,Cluster-8728.101311,Cluster-8728.124048,Cluster-8728.107911,Cluster-8728.76017,Cluster-8728.97250,Cluster-8728.73601,Cluster-8728.93714,Cluster-8728.83621,Cluster-8728.124051,Cluster-8728.105069,Cluster-8728.75469,Cluster-8728.102880,Cluster-8728.101590,Cluster-8728.101309,Cluster-8728.78017,Cluster-8728.82040,Cluster-8728.72290,Cluster-8728.85809,Cluster-87…
GO:0006101	citrate metabolic process	biological_process	1.2824e-05	0.00063429	28	4146	307	106734	Cluster-8728.84944,Cluster-8728.74104,Cluster-8728.78020,Cluster-8728.85809,Cluster-8728.72290,Cluster-8728.82040,Cluster-8728.78017,Cluster-8728.101309,Cluster-8728.75469,Cluster-8728.102880,Cluster-8728.101590,Cluster-8728.73599,Cluster-8728.78022,Cluster-8728.120189,Cluster-8728.93386,Cluster-8728.103623,Cluster-8728.107911,Cluster-8728.124048,Cluster-8728.101311,Cluster-8728.78014,Cluster-872…
GO:0042555	MCM complex	cellular_component	1.3526e-05	0.00066335	7	4146	21	106734	Cluster-8728.88508,Cluster-8728.104407,Cluster-8728.92913,Cluster-8728.95173,Cluster-8728.107188,Cluster-8728.61181,Cluster-8728.116447
GO:0030198	extracellular matrix organization	biological_process	1.5031e-05	0.00072487	8	4146	31	106734	Cluster-8728.108690,Cluster-8728.98826,Cluster-8728.94779,Cluster-8728.66079,Cluster-8728.83271,Cluster-8728.113238,Cluster-8728.94778,Cluster-8728.99259
GO:0043062	extracellular structure organization	biological_process	1.5031e-05	0.00072487	8	4146	31	106734	Cluster-8728.99259,Cluster-8728.94778,Cluster-8728.113238,Cluster-8728.66079,Cluster-8728.83271,Cluster-8728.94779,Cluster-8728.98826,Cluster-8728.108690
GO:0048037	cofactor binding	molecular_function	1.603e-05	0.00076665	183	4146	3377	106734	Cluster-8728.76017,Cluster-8728.76084,Cluster-8728.89101,Cluster-8728.93112,Cluster-8728.140175,Cluster-8728.118391,Cluster-8728.68303,Cluster-8728.153756,Cluster-8728.103719,Cluster-8728.90886,Cluster-8728.93786,Cluster-8728.48870,Cluster-8728.62753,Cluster-8728.120189,Cluster-8728.107780,Cluster-32567.0,Cluster-8728.103344,Cluster-8728.99645,Cluster-8728.97441,Cluster-8728.101247,Cluster-8728.1…
GO:0005509	calcium ion binding	molecular_function	1.7426e-05	0.00082658	89	4146	1425	106734	Cluster-8728.94336,Cluster-8728.96424,Cluster-8728.92282,Cluster-8728.99745,Cluster-8728.78674,Cluster-8728.112559,Cluster-8728.172080,Cluster-8728.116875,Cluster-8728.53564,Cluster-8728.120396,Cluster-8728.96736,Cluster-8728.94188,Cluster-8728.138234,Cluster-8728.99744,Cluster-8728.122317,Cluster-8728.123541,Cluster-8728.98554,Cluster-8728.105799,Cluster-8728.98214,Cluster-8728.109760,Cluster-87…
GO:0009832	plant-type cell wall biogenesis	biological_process	1.8343e-05	0.000863	8	4146	32	106734	Cluster-8728.108690,Cluster-8728.98826,Cluster-8728.94779,Cluster-8728.83271,Cluster-8728.66079,Cluster-8728.113238,Cluster-8728.94778,Cluster-8728.99259
GO:0006022	aminoglycan metabolic process	biological_process	1.8545e-05	0.00086547	45	4146	574	106734	Cluster-8728.96836,Cluster-8728.96123,Cluster-8728.120640,Cluster-8728.104983,Cluster-8728.131920,Cluster-8728.123974,Cluster-8728.52612,Cluster-8728.62513,Cluster-8728.109681,Cluster-8728.52803,Cluster-8728.32992,Cluster-8728.99108,Cluster-8728.93827,Cluster-8728.170748,Cluster-8728.108708,Cluster-8728.33469,Cluster-8728.87819,Cluster-8728.96083,Cluster-8728.101649,Cluster-8728.92856,Cluster-872…
GO:0005984	disaccharide metabolic process	biological_process	1.9953e-05	0.00092373	88	4146	1436	106734	Cluster-8728.97763,Cluster-8728.102621,Cluster-8728.85723,Cluster-8728.108846,Cluster-8728.96420,Cluster-8728.75347,Cluster-8728.106746,Cluster-8728.105334,Cluster-8728.24990,Cluster-8728.125971,Cluster-8728.52138,Cluster-8728.141727,Cluster-8728.79319,Cluster-8728.141726,Cluster-8728.125972,Cluster-8728.96424,Cluster-28946.0,Cluster-8728.105335,Cluster-8728.31365,Cluster-8728.70393,Cluster-8728.…
GO:1901136	carbohydrate derivative catabolic process	biological_process	2.0446e-05	0.00093904	31	4146	338	106734	Cluster-8728.68531,Cluster-8728.51577,Cluster-8728.92856,Cluster-8728.112501,Cluster-8728.102415,Cluster-8728.33854,Cluster-8728.39774,Cluster-8728.26659,Cluster-8728.112496,Cluster-8728.141286,Cluster-8728.109204,Cluster-8728.34809,Cluster-8728.111221,Cluster-8728.141285,Cluster-8728.108709,Cluster-8728.113152,Cluster-8728.131920,Cluster-8728.123974,Cluster-8728.135107,Cluster-8728.104983,Cluste…
GO:0006550	isoleucine catabolic process	biological_process	2.2399e-05	0.00099709	26	4146	271	106734	Cluster-8728.109204,Cluster-8728.95907,Cluster-8728.118391,Cluster-8728.118712,Cluster-8728.114333,Cluster-8728.102108,Cluster-8728.122559,Cluster-8728.90544,Cluster-8728.122006,Cluster-8728.128713,Cluster-8728.96020,Cluster-8728.47747,Cluster-8728.81217,Cluster-8728.103719,Cluster-8728.91006,Cluster-8728.79185,Cluster-8728.131167,Cluster-8728.103179,Cluster-8728.113465,Cluster-8728.104354,Cluste…
GO:0006552	leucine catabolic process	biological_process	2.2399e-05	0.00099709	26	4146	271	106734	Cluster-8728.128992,Cluster-8728.113152,Cluster-8728.95921,Cluster-8728.99645,Cluster-8728.91006,Cluster-8728.79185,Cluster-8728.131167,Cluster-8728.103179,Cluster-8728.113465,Cluster-8728.104354,Cluster-8728.96393,Cluster-8728.121117,Cluster-8728.122559,Cluster-8728.90544,Cluster-8728.47747,Cluster-8728.122006,Cluster-8728.128713,Cluster-8728.96020,Cluster-8728.81217,Cluster-8728.103719,Cluster-…
GO:0006574	valine catabolic process	biological_process	2.2399e-05	0.00099709	26	4146	271	106734	Cluster-8728.109204,Cluster-8728.95907,Cluster-8728.118391,Cluster-8728.118712,Cluster-8728.102108,Cluster-8728.114333,Cluster-8728.122559,Cluster-8728.90544,Cluster-8728.96020,Cluster-8728.122006,Cluster-8728.128713,Cluster-8728.47747,Cluster-8728.81217,Cluster-8728.103719,Cluster-8728.91006,Cluster-8728.79185,Cluster-8728.131167,Cluster-8728.104354,Cluster-8728.113465,Cluster-8728.103179,Cluste…
GO:0009083	branched-chain amino acid catabolic process	biological_process	2.2399e-05	0.00099709	26	4146	271	106734	Cluster-8728.95907,Cluster-8728.109204,Cluster-8728.118712,Cluster-8728.114333,Cluster-8728.102108,Cluster-8728.118391,Cluster-8728.90544,Cluster-8728.122559,Cluster-8728.103719,Cluster-8728.81217,Cluster-8728.128713,Cluster-8728.122006,Cluster-8728.96020,Cluster-8728.47747,Cluster-8728.131167,Cluster-8728.79185,Cluster-8728.91006,Cluster-8728.121117,Cluster-8728.96393,Cluster-8728.113465,Cluster…
GO:0003777	microtubule motor activity	molecular_function	2.6195e-05	0.0011572	35	4146	395	106734	Cluster-8728.66239,Cluster-8728.142531,Cluster-8728.103987,Cluster-8728.54008,Cluster-8728.52286,Cluster-8728.92673,Cluster-8728.53896,Cluster-8728.59282,Cluster-8728.55595,Cluster-8728.76762,Cluster-8728.148088,Cluster-8728.14633,Cluster-8728.122295,Cluster-8728.66240,Cluster-8728.121783,Cluster-8728.138360,Cluster-8728.66509,Cluster-8728.145815,Cluster-8728.102431,Cluster-8728.77466,Cluster-872…
GO:0005506	iron ion binding	molecular_function	2.863e-05	0.0012513	82	4146	1313	106734	Cluster-8728.100121,Cluster-8728.67717,Cluster-8728.100122,Cluster-8728.128074,Cluster-8728.84343,Cluster-8728.112221,Cluster-8728.67144,Cluster-8728.112241,Cluster-8728.102277,Cluster-8728.97752,Cluster-8728.102799,Cluster-8728.52463,Cluster-8728.78222,Cluster-8728.97868,Cluster-8728.94469,Cluster-8728.123900,Cluster-8728.91640,Cluster-8728.97753,Cluster-8728.96089,Cluster-8728.48962,Cluster-872…
GO:0004427	inorganic diphosphatase activity	molecular_function	2.8758e-05	0.0012513	15	4146	108	106734	Cluster-8728.95494,Cluster-8728.120328,Cluster-8728.98870,Cluster-8728.95490,Cluster-8728.110549,Cluster-8728.85475,Cluster-8728.86212,Cluster-8728.86230,Cluster-8728.86227,Cluster-8728.98874,Cluster-8728.98871,Cluster-8728.78039,Cluster-8728.100306,Cluster-8728.86214,Cluster-8728.86228
GO:0046527	glucosyltransferase activity	molecular_function	3.1803e-05	0.0013645	43	4146	571	106734	Cluster-8728.78438,Cluster-8728.88739,Cluster-8728.78447,Cluster-8728.78453,Cluster-8728.98103,Cluster-8728.101279,Cluster-8728.97863,Cluster-8728.89713,Cluster-8728.96422,Cluster-8728.97759,Cluster-8728.78440,Cluster-8728.147144,Cluster-8728.78450,Cluster-8728.80184,Cluster-8728.84678,Cluster-8728.78452,Cluster-8728.103038,Cluster-8728.98120,Cluster-8728.78437,Cluster-8728.123454,Cluster-8728.65…
GO:0016620	oxidoreductase activity, acting on the aldehyde or oxo group of donors, NAD or NADP as acceptor	molecular_function	3.1831e-05	0.0013645	26	4146	276	106734	Cluster-8728.68979,Cluster-8728.98548,Cluster-8728.96790,Cluster-8728.99649,Cluster-8728.93112,Cluster-8728.133420,Cluster-8728.71387,Cluster-8728.93057,Cluster-8728.68303,Cluster-8728.85059,Cluster-8728.103719,Cluster-8728.153756,Cluster-8728.92002,Cluster-8728.47130,Cluster-8728.78615,Cluster-8728.87856,Cluster-8728.62752,Cluster-8728.96393,Cluster-8728.57595,Cluster-8728.62753,Cluster-8728.111…
GO:0008092	cytoskeletal protein binding	molecular_function	3.2511e-05	0.0013834	98	4146	1571	106734	Cluster-8728.93751,Cluster-8728.148088,Cluster-8728.14633,Cluster-8728.48956,Cluster-8728.97862,Cluster-8728.122295,Cluster-8728.97764,Cluster-8728.55595,Cluster-8728.96575,Cluster-8728.148280,Cluster-10439.0,Cluster-8728.49860,Cluster-8728.92673,Cluster-8728.97760,Cluster-8728.36699,Cluster-8728.111983,Cluster-8728.114139,Cluster-8728.142531,Cluster-8728.66239,Cluster-8728.54008,Cluster-8728.741…
GO:1901564	organonitrogen compound metabolic process	biological_process	3.2857e-05	0.0013879	723	4146	16046	106734	Cluster-8728.98874,Cluster-8728.172672,Cluster-8728.149978,Cluster-8728.141286,Cluster-8728.101149,Cluster-8728.95967,Cluster-8728.96556,Cluster-8728.120254,Cluster-8728.93058,Cluster-8728.47052,Cluster-8728.76278,Cluster-8728.96555,Cluster-8728.96393,Cluster-8728.90106,Cluster-8728.95638,Cluster-8728.95970,Cluster-8728.116579,Cluster-8728.67989,Cluster-8728.104579,Cluster-8728.101262,Cluster-872…
GO:0042546	cell wall biogenesis	biological_process	3.4159e-05	0.0014325	32	4146	382	106734	Cluster-8728.96564,Cluster-8728.109598,Cluster-8728.114795,Cluster-8728.87204,Cluster-8728.37404,Cluster-8728.122105,Cluster-8728.96606,Cluster-8728.103387,Cluster-8728.99259,Cluster-8728.116579,Cluster-8728.98826,Cluster-8728.66079,Cluster-8728.97024,Cluster-8728.96083,Cluster-8728.83271,Cluster-8728.101649,Cluster-8728.105514,Cluster-8728.97801,Cluster-8728.106745,Cluster-8728.98315,Cluster-872…
GO:0009081	branched-chain amino acid metabolic process	biological_process	3.6545e-05	0.0015215	34	4146	416	106734	Cluster-8728.57990,Cluster-8728.122559,Cluster-8728.103719,Cluster-8728.47747,Cluster-8728.114333,Cluster-8728.118391,Cluster-8728.99645,Cluster-8728.91006,Cluster-8728.113117,Cluster-8728.96393,Cluster-8728.104354,Cluster-8728.90544,Cluster-8728.98425,Cluster-8728.120320,Cluster-8728.81217,Cluster-8728.69118,Cluster-8728.122006,Cluster-8728.128713,Cluster-8728.96020,Cluster-8728.95907,Cluster-87…
GO:0005669	transcription factor TFIID complex	cellular_component	3.7562e-05	0.0015527	12	4146	80	106734	Cluster-8728.99237,Cluster-8728.105728,Cluster-8728.94563,Cluster-8728.85059,Cluster-8728.94564,Cluster-8728.38126,Cluster-8728.99649,Cluster-8728.25145,Cluster-8728.95328,Cluster-8728.102530,Cluster-8728.106421,Cluster-8728.85526
GO:0000271	polysaccharide biosynthetic process	biological_process	3.8834e-05	0.0015938	46	4146	630	106734	Cluster-8728.78450,Cluster-8728.84678,Cluster-8728.161193,Cluster-8728.65028,Cluster-8728.93572,Cluster-8728.78452,Cluster-8728.103038,Cluster-8728.98120,Cluster-8728.115960,Cluster-8728.78437,Cluster-8728.78403,Cluster-8728.101279,Cluster-8728.98103,Cluster-8728.78438,Cluster-8728.88739,Cluster-8728.78447,Cluster-8728.78453,Cluster-8728.78440,Cluster-8728.89713,Cluster-8728.97863,Cluster-8728.96…
GO:0035251	UDP-glucosyltransferase activity	molecular_function	4.5059e-05	0.0018363	37	4146	478	106734	Cluster-8728.97763,Cluster-8728.102621,Cluster-8728.78439,Cluster-8728.105334,Cluster-8728.96420,Cluster-8728.24990,Cluster-8728.97862,Cluster-8728.96424,Cluster-8728.78448,Cluster-8728.97764,Cluster-8728.105335,Cluster-8728.147130,Cluster-8728.31365,Cluster-8728.70393,Cluster-8728.99822,Cluster-8728.95921,Cluster-8728.97760,Cluster-8728.105332,Cluster-8728.93572,Cluster-8728.65028,Cluster-8728.9…
GO:0044699	single-organism process	biological_process	4.5771e-05	0.0018523	1985	4146	46930	106734	Cluster-8728.109204,Cluster-8728.66954,Cluster-8728.128606,Cluster-8728.109331,Cluster-8728.163198,Cluster-8728.160166,Cluster-8728.103966,Cluster-8728.111490,Cluster-8728.68786,Cluster-8728.75351,Cluster-8728.100554,Cluster-8728.128481,Cluster-8728.117122,Cluster-8728.131465,Cluster-8728.105506,Cluster-8728.110549,Cluster-8728.72969,Cluster-8728.71207,Cluster-8728.66131,Cluster-8728.115215,Clust…
GO:0033692	cellular polysaccharide biosynthetic process	biological_process	4.7432e-05	0.0019062	43	4146	582	106734	Cluster-8728.96422,Cluster-8728.89713,Cluster-8728.97863,Cluster-8728.97759,Cluster-8728.78440,Cluster-8728.78438,Cluster-8728.88739,Cluster-8728.78447,Cluster-8728.78453,Cluster-8728.101279,Cluster-8728.98103,Cluster-8728.78452,Cluster-8728.103038,Cluster-8728.98120,Cluster-8728.115960,Cluster-8728.78437,Cluster-8728.78403,Cluster-8728.161193,Cluster-8728.65028,Cluster-8728.93572,Cluster-8728.78…
GO:0044723	single-organism carbohydrate metabolic process	biological_process	4.8463e-05	0.0019342	204	4146	3945	106734	Cluster-8728.107810,Cluster-8728.101279,Cluster-8728.74104,Cluster-8728.88562,Cluster-8728.78447,Cluster-8728.77264,Cluster-8728.105241,Cluster-8728.124438,Cluster-8728.92464,Cluster-8728.88739,Cluster-8728.66449,Cluster-10914.0,Cluster-8728.96422,Cluster-8728.63775,Cluster-8728.124051,Cluster-8728.58189,Cluster-8728.96302,Cluster-8728.45463,Cluster-8728.111470,Cluster-8728.73601,Cluster-8728.108…
GO:1900674	olefin biosynthetic process	biological_process	6.2611e-05	0.0024817	5	4146	11	106734	Cluster-8728.112066,Cluster-28990.0,Cluster-8728.112067,Cluster-8728.106357,Cluster-8728.77606
GO:0009975	cyclase activity	molecular_function	6.4974e-05	0.0025578	12	4146	77	106734	Cluster-8728.90334,Cluster-8728.85180,Cluster-8728.105013,Cluster-8728.110424,Cluster-8728.117093,Cluster-8728.89770,Cluster-8728.85817,Cluster-8728.96898,Cluster-8728.120254,Cluster-8728.111097,Cluster-8728.101837,Cluster-8728.90333
GO:0016757	transferase activity, transferring glycosyl groups	molecular_function	6.5893e-05	0.0025765	166	4146	3038	106734	Cluster-8728.87255,Cluster-8728.104629,Cluster-8728.95990,Cluster-8728.96936,Cluster-8728.98030,Cluster-8728.106889,Cluster-8728.61906,Cluster-8728.76623,Cluster-8728.99822,Cluster-8728.97528,Cluster-8728.31365,Cluster-8728.138344,Cluster-8728.78727,Cluster-8728.105335,Cluster-8728.90826,Cluster-8728.101830,Cluster-8728.102621,Cluster-8728.96420,Cluster-8728.97763,Cluster-8728.99354,Cluster-8728.…
GO:0009060	aerobic respiration	biological_process	7.346e-05	0.0028531	28	4146	336	106734	Cluster-8728.78017,Cluster-8728.82040,Cluster-8728.85809,Cluster-8728.72290,Cluster-8728.75469,Cluster-8728.101590,Cluster-8728.102880,Cluster-8728.101309,Cluster-8728.84944,Cluster-8728.74104,Cluster-8728.78020,Cluster-8728.103623,Cluster-8728.120189,Cluster-8728.93386,Cluster-8728.73599,Cluster-8728.78022,Cluster-8728.101311,Cluster-8728.124049,Cluster-8728.78014,Cluster-8728.124048,Cluster-872…
GO:0016903	oxidoreductase activity, acting on the aldehyde or oxo group of donors	molecular_function	8.5823e-05	0.0033111	32	4146	393	106734	Cluster-8728.47130,Cluster-8728.92002,Cluster-8728.62752,Cluster-8728.97774,Cluster-8728.106993,Cluster-8728.124170,Cluster-8728.111121,Cluster-8728.94381,Cluster-8728.96790,Cluster-8728.68979,Cluster-8728.101548,Cluster-8728.88933,Cluster-8728.133420,Cluster-8728.78615,Cluster-8728.62753,Cluster-8728.111262,Cluster-8728.96393,Cluster-8728.57595,Cluster-8728.108559,Cluster-8728.87856,Cluster-8728…
GO:0004866	endopeptidase inhibitor activity	molecular_function	0.00010451	0.0039532	24	4146	280	106734	Cluster-8728.103850,Cluster-8728.106938,Cluster-8728.111145,Cluster-8728.109960,Cluster-8728.111274,Cluster-8728.93216,Cluster-8728.97285,Cluster-8728.92003,Cluster-8728.105580,Cluster-8728.112202,Cluster-8728.104515,Cluster-8728.105970,Cluster-8728.104138,Cluster-8728.99045,Cluster-8728.111276,Cluster-8728.49310,Cluster-8728.63903,Cluster-8728.87819,Cluster-8728.133854,Cluster-8728.99506,Cluster…
GO:0061135	endopeptidase regulator activity	molecular_function	0.00010451	0.0039532	24	4146	280	106734	Cluster-8728.103850,Cluster-8728.106938,Cluster-8728.111145,Cluster-8728.109960,Cluster-8728.111274,Cluster-8728.93216,Cluster-8728.97285,Cluster-8728.92003,Cluster-8728.105580,Cluster-8728.112202,Cluster-8728.104515,Cluster-8728.105970,Cluster-8728.104138,Cluster-8728.99045,Cluster-8728.49310,Cluster-8728.111276,Cluster-8728.63903,Cluster-8728.87819,Cluster-8728.133854,Cluster-8728.99506,Cluster…
GO:0031012	extracellular matrix	cellular_component	0.00010452	0.0039532	34	4146	423	106734	Cluster-8728.44961,Cluster-8728.121452,Cluster-8728.125572,Cluster-8728.104888,Cluster-8728.85233,Cluster-8728.119385,Cluster-8728.51169,Cluster-8728.87218,Cluster-8728.89969,Cluster-8728.33681,Cluster-8728.96176,Cluster-8728.76036,Cluster-8728.96438,Cluster-8728.101846,Cluster-8728.135281,Cluster-8728.74195,Cluster-8728.84175,Cluster-8728.138234,Cluster-8728.92907,Cluster-8728.111983,Cluster-872…
GO:0009804	coumarin metabolic process	biological_process	0.00010997	0.0040533	4	4146	7	106734	Cluster-8728.77606,Cluster-8728.112066,Cluster-28990.0,Cluster-8728.112067
GO:0009805	coumarin biosynthetic process	biological_process	0.00010997	0.0040533	4	4146	7	106734	Cluster-8728.77606,Cluster-8728.112066,Cluster-28990.0,Cluster-8728.112067
GO:0009810	stilbene metabolic process	biological_process	0.00010997	0.0040533	4	4146	7	106734	Cluster-8728.77606,Cluster-8728.112067,Cluster-28990.0,Cluster-8728.112066
GO:0009811	stilbene biosynthetic process	biological_process	0.00010997	0.0040533	4	4146	7	106734	Cluster-8728.77606,Cluster-8728.112067,Cluster-28990.0,Cluster-8728.112066
GO:0030176	integral component of endoplasmic reticulum membrane	cellular_component	0.00011686	0.0042338	23	4146	247	106734	Cluster-8728.91339,Cluster-8728.63355,Cluster-8728.70575,Cluster-8728.104826,Cluster-8728.100661,Cluster-8728.108627,Cluster-8728.77187,Cluster-8728.65372,Cluster-8728.89515,Cluster-8728.96926,Cluster-8728.95949,Cluster-8728.101390,Cluster-8728.88217,Cluster-8728.121057,Cluster-8728.62617,Cluster-8728.102121,Cluster-8728.31948,Cluster-8728.126700,Cluster-8728.89513,Cluster-8728.112364,Cluster-872…
GO:0031227	intrinsic component of endoplasmic reticulum membrane	cellular_component	0.00011686	0.0042338	23	4146	247	106734	Cluster-8728.89515,Cluster-8728.96926,Cluster-8728.95949,Cluster-8728.101390,Cluster-8728.91339,Cluster-8728.63355,Cluster-8728.104826,Cluster-8728.70575,Cluster-8728.100661,Cluster-8728.108627,Cluster-8728.77187,Cluster-8728.65372,Cluster-8728.89513,Cluster-8728.112364,Cluster-8728.96295,Cluster-8728.81387,Cluster-8728.102113,Cluster-8728.88217,Cluster-8728.121057,Cluster-8728.62617,Cluster-8728…
GO:0006783	heme biosynthetic process	biological_process	0.00011706	0.0042338	23	4146	236	106734	Cluster-8728.103719,Cluster-8728.47747,Cluster-8728.92282,Cluster-8728.95907,Cluster-8728.172672,Cluster-8728.120186,Cluster-8728.118726,Cluster-8728.114333,Cluster-8728.102108,Cluster-8728.42909,Cluster-8728.128992,Cluster-8728.134030,Cluster-8728.47944,Cluster-8728.124170,Cluster-8728.99645,Cluster-32567.0,Cluster-8728.131167,Cluster-8728.86233,Cluster-8728.62753,Cluster-8728.96393,Cluster-8728…
GO:1901565	organonitrogen compound catabolic process	biological_process	0.00011823	0.0042498	69	4146	1079	106734	Cluster-8728.170748,Cluster-8728.62513,Cluster-8728.32992,Cluster-8728.103179,Cluster-8728.93461,Cluster-8728.128992,Cluster-8728.113152,Cluster-8728.95921,Cluster-8728.73269,Cluster-8728.109204,Cluster-8728.84282,Cluster-8728.102415,Cluster-8728.39774,Cluster-8728.91431,Cluster-8728.118712,Cluster-8728.90544,Cluster-8728.116973,Cluster-8728.81217,Cluster-8728.92856,Cluster-8728.104354,Cluster-87…
GO:0003857	3-hydroxyacyl-CoA dehydrogenase activity	molecular_function	0.00013585	0.0048529	22	4146	233	106734	Cluster-8728.114333,Cluster-8728.118712,Cluster-8728.102108,Cluster-8728.118391,Cluster-8728.109204,Cluster-8728.95907,Cluster-8728.128713,Cluster-8728.47747,Cluster-8728.96020,Cluster-8728.103719,Cluster-8728.122559,Cluster-8728.90544,Cluster-8728.103179,Cluster-8728.113465,Cluster-8728.121117,Cluster-8728.96393,Cluster-8728.79185,Cluster-8728.91006,Cluster-8728.131167,Cluster-8728.113152,Cluste…
GO:0044036	cell wall macromolecule metabolic process	biological_process	0.00013726	0.0048732	27	4146	318	106734	Cluster-8728.109598,Cluster-8728.68531,Cluster-8728.51577,Cluster-8728.96083,Cluster-8728.101649,Cluster-8728.122105,Cluster-8728.69709,Cluster-8728.34809,Cluster-8728.141285,Cluster-8728.98622,Cluster-8728.141286,Cluster-8728.87204,Cluster-8728.114336,Cluster-8728.131920,Cluster-8728.135107,Cluster-8728.108709,Cluster-8728.97444,Cluster-8728.104983,Cluster-8728.95351,Cluster-8728.108708,Cluster-…
GO:0030414	peptidase inhibitor activity	molecular_function	0.00014224	0.0049888	26	4146	315	106734	Cluster-8728.133854,Cluster-8728.29110,Cluster-8728.99506,Cluster-8728.100193,Cluster-8728.111273,Cluster-8728.99108,Cluster-8728.104138,Cluster-8728.49310,Cluster-8728.99045,Cluster-8728.111276,Cluster-8728.63903,Cluster-8728.87819,Cluster-8728.104515,Cluster-8728.105970,Cluster-8728.97285,Cluster-8728.92003,Cluster-8728.112202,Cluster-8728.105580,Cluster-8728.109749,Cluster-8728.93216,Cluster-8…
GO:0061134	peptidase regulator activity	molecular_function	0.00014224	0.0049888	26	4146	315	106734	Cluster-8728.104515,Cluster-8728.105970,Cluster-8728.112202,Cluster-8728.105580,Cluster-8728.97285,Cluster-8728.92003,Cluster-8728.99108,Cluster-8728.111273,Cluster-8728.133854,Cluster-8728.100193,Cluster-8728.29110,Cluster-8728.99506,Cluster-8728.63903,Cluster-8728.87819,Cluster-8728.104138,Cluster-8728.111276,Cluster-8728.99045,Cluster-8728.49310,Cluster-8728.97024,Cluster-8728.111145,Cluster-8…
GO:0072330	monocarboxylic acid biosynthetic process	biological_process	0.00015005	0.0052259	58	4146	886	106734	Cluster-8728.156915,Cluster-8728.133118,Cluster-8728.114333,Cluster-8728.91738,Cluster-8728.118391,Cluster-8728.71005,Cluster-8728.93493,Cluster-8728.40011,Cluster-8728.96296,Cluster-8728.131877,Cluster-8728.67144,Cluster-8728.87204,Cluster-8728.103719,Cluster-8728.47747,Cluster-8728.84980,Cluster-8728.117766,Cluster-8728.56589,Cluster-8728.110953,Cluster-8728.89198,Cluster-8728.122559,Cluster-87…
GO:0006030	chitin metabolic process	biological_process	0.00015171	0.0052259	16	4146	145	106734	Cluster-8728.51577,Cluster-8728.36181,Cluster-8728.124511,Cluster-8728.68531,Cluster-8728.36093,Cluster-8728.141286,Cluster-8728.141285,Cluster-8728.34809,Cluster-8728.108709,Cluster-8728.131920,Cluster-8728.104983,Cluster-8728.33469,Cluster-8728.108708,Cluster-8728.93827,Cluster-8728.32992,Cluster-8728.62513
GO:1901071	glucosamine-containing compound metabolic process	biological_process	0.00015171	0.0052259	16	4146	145	106734	Cluster-8728.141286,Cluster-8728.141285,Cluster-8728.34809,Cluster-8728.36093,Cluster-8728.51577,Cluster-8728.124511,Cluster-8728.36181,Cluster-8728.68531,Cluster-8728.93827,Cluster-8728.32992,Cluster-8728.62513,Cluster-8728.33469,Cluster-8728.108708,Cluster-8728.104983,Cluster-8728.108709,Cluster-8728.131920
GO:0004616	phosphogluconate dehydrogenase (decarboxylating) activity	molecular_function	0.00016159	0.0055008	20	4146	199	106734	Cluster-8728.109204,Cluster-8728.95907,Cluster-8728.101859,Cluster-8728.114333,Cluster-8728.96020,Cluster-8728.91340,Cluster-25388.1,Cluster-8728.103719,Cluster-8728.106453,Cluster-8728.162741,Cluster-8728.131167,Cluster-8728.103179,Cluster-8728.113465,Cluster-8728.96393,Cluster-8728.121117,Cluster-8728.128992,Cluster-8728.113152,Cluster-8728.105356,Cluster-8728.26421,Cluster-8728.99645
GO:0019521	D-gluconate metabolic process	biological_process	0.00016159	0.0055008	20	4146	199	106734	Cluster-8728.101859,Cluster-8728.114333,Cluster-8728.95907,Cluster-8728.109204,Cluster-8728.91340,Cluster-25388.1,Cluster-8728.103719,Cluster-8728.96020,Cluster-8728.96393,Cluster-8728.121117,Cluster-8728.103179,Cluster-8728.113465,Cluster-8728.131167,Cluster-8728.162741,Cluster-8728.106453,Cluster-8728.26421,Cluster-8728.99645,Cluster-8728.113152,Cluster-8728.105356,Cluster-8728.128992
GO:0044085	cellular component biogenesis	biological_process	0.0001817	0.0061217	309	4146	6569	106734	Cluster-8728.71774,Cluster-8728.95928,Cluster-8728.105043,Cluster-8728.96606,Cluster-8728.102351,Cluster-8728.107374,Cluster-8728.98890,Cluster-8728.87204,Cluster-8728.80026,Cluster-8728.96350,Cluster-8728.101014,Cluster-8728.102130,Cluster-8728.97551,Cluster-8728.102113,Cluster-8728.101136,Cluster-8728.100894,Cluster-8728.70544,Cluster-8728.99644,Cluster-8728.90806,Cluster-8728.94227,Cluster-872…
GO:0030699	glycine reductase activity	molecular_function	0.000183	0.0061217	4	4146	8	106734	Cluster-8728.90886,Cluster-8728.88605,Cluster-8728.106993,Cluster-8728.93112
GO:0030700	glycine reductase complex	cellular_component	0.000183	0.0061217	4	4146	8	106734	Cluster-8728.93112,Cluster-8728.106993,Cluster-8728.88605,Cluster-8728.90886
GO:0009809	lignin biosynthetic process	biological_process	0.00020759	0.0069043	4	4146	9	106734	Cluster-8728.77606,Cluster-8728.112066,Cluster-28990.0,Cluster-8728.112067
GO:0030599	pectinesterase activity	molecular_function	0.00021007	0.0069468	19	4146	195	106734	Cluster-8728.58189,Cluster-8728.75351,Cluster-8728.75347,Cluster-8728.72654,Cluster-8728.108846,Cluster-8728.108843,Cluster-8728.104979,Cluster-8728.61709,Cluster-8728.85162,Cluster-8728.92230,Cluster-28946.0,Cluster-8728.99568,Cluster-8728.91898,Cluster-10914.0,Cluster-8728.97907,Cluster-8728.108848,Cluster-8728.97132,Cluster-8728.105241,Cluster-8728.77264
GO:0006753	nucleoside phosphate metabolic process	biological_process	0.00025807	0.0084497	192	4146	3761	106734	Cluster-8728.88739,Cluster-8728.92127,Cluster-8728.78447,Cluster-8728.128425,Cluster-8728.105241,Cluster-8728.98870,Cluster-8728.90552,Cluster-8728.3520,Cluster-8728.111977,Cluster-8728.106104,Cluster-8728.101279,Cluster-8728.100310,Cluster-8728.96422,Cluster-8728.33578,Cluster-8728.101053,Cluster-8728.82534,Cluster-8728.130160,Cluster-8728.37047,Cluster-8728.109190,Cluster-8728.63775,Cluster-872…
GO:0071704	organic substance metabolic process	biological_process	0.00025844	0.0084497	2141	4146	51353	106734	Cluster-8728.59017,Cluster-8728.85268,Cluster-8728.80492,Cluster-8728.95173,Cluster-8728.108527,Cluster-8728.92585,Cluster-8728.69117,Cluster-8728.102039,Cluster-8728.99654,Cluster-8728.88913,Cluster-8728.96059,Cluster-8728.78084,Cluster-8728.97444,Cluster-8728.96759,Cluster-8728.100810,Cluster-8728.98324,Cluster-8728.31721,Cluster-8728.47502,Cluster-8728.124632,Cluster-8728.127603,Cluster-8728.1…
GO:0009808	lignin metabolic process	biological_process	0.00026072	0.0084748	5	4146	16	106734	Cluster-8728.122709,Cluster-8728.112066,Cluster-28990.0,Cluster-8728.112067,Cluster-8728.77606
GO:0015631	tubulin binding	molecular_function	0.00026214	0.0084748	54	4146	787	106734	Cluster-8728.107104,Cluster-8728.97618,Cluster-8728.155648,Cluster-8728.81593,Cluster-8728.92660,Cluster-8728.103987,Cluster-8728.142531,Cluster-8728.66239,Cluster-8728.54008,Cluster-8728.52286,Cluster-8728.53896,Cluster-8728.92673,Cluster-8728.47502,Cluster-8728.59282,Cluster-8728.92341,Cluster-8728.55595,Cluster-8728.76762,Cluster-8728.148088,Cluster-8728.122295,Cluster-8728.14633,Cluster-8728.…
GO:0006573	valine metabolic process	biological_process	0.0002711	0.0085727	28	4146	351	106734	Cluster-8728.98425,Cluster-8728.122559,Cluster-8728.90544,Cluster-8728.81217,Cluster-8728.122006,Cluster-8728.96020,Cluster-8728.128713,Cluster-8728.47747,Cluster-8728.103719,Cluster-8728.109204,Cluster-8728.95907,Cluster-8728.102108,Cluster-8728.118712,Cluster-8728.114333,Cluster-8728.118391,Cluster-8728.101561,Cluster-8728.128992,Cluster-8728.113152,Cluster-8728.99645,Cluster-8728.95921,Cluster…
GO:0019520	aldonic acid metabolic process	biological_process	0.00027789	0.0085727	20	4146	208	106734	Cluster-8728.95907,Cluster-8728.109204,Cluster-8728.101859,Cluster-8728.114333,Cluster-25388.1,Cluster-8728.91340,Cluster-8728.103719,Cluster-8728.96020,Cluster-8728.131167,Cluster-8728.162741,Cluster-8728.106453,Cluster-8728.121117,Cluster-8728.96393,Cluster-8728.113465,Cluster-8728.103179,Cluster-8728.128992,Cluster-8728.26421,Cluster-8728.99645,Cluster-8728.113152,Cluster-8728.105356
GO:0007098	centrosome cycle	biological_process	0.00028446	0.0085727	4	4146	10	106734	Cluster-8728.98550,Cluster-8728.105014,Cluster-8728.172672,Cluster-8728.121226
GO:0010824	regulation of centrosome duplication	biological_process	0.00028446	0.0085727	4	4146	10	106734	Cluster-8728.105014,Cluster-8728.172672,Cluster-8728.121226,Cluster-8728.98550
GO:0010826	negative regulation of centrosome duplication	biological_process	0.00028446	0.0085727	4	4146	10	106734	Cluster-8728.121226,Cluster-8728.105014,Cluster-8728.172672,Cluster-8728.98550
GO:0031513	nonmotile primary cilium	cellular_component	0.00028446	0.0085727	4	4146	10	106734	Cluster-8728.105014,Cluster-8728.172672,Cluster-8728.121226,Cluster-8728.98550
GO:0035869	ciliary transition zone	cellular_component	0.00028446	0.0085727	4	4146	10	106734	Cluster-8728.172672,Cluster-8728.105014,Cluster-8728.121226,Cluster-8728.98550
GO:0036038	TCTN-B9D complex	cellular_component	0.00028446	0.0085727	4	4146	10	106734	Cluster-8728.98550,Cluster-8728.172672,Cluster-8728.105014,Cluster-8728.121226
GO:0046605	regulation of centrosome cycle	biological_process	0.00028446	0.0085727	4	4146	10	106734	Cluster-8728.98550,Cluster-8728.172672,Cluster-8728.105014,Cluster-8728.121226
GO:0046606	negative regulation of centrosome cycle	biological_process	0.00028446	0.0085727	4	4146	10	106734	Cluster-8728.121226,Cluster-8728.105014,Cluster-8728.172672,Cluster-8728.98550
GO:0051298	centrosome duplication	biological_process	0.00028446	0.0085727	4	4146	10	106734	Cluster-8728.105014,Cluster-8728.172672,Cluster-8728.121226,Cluster-8728.98550
GO:0072372	primary cilium	cellular_component	0.00028446	0.0085727	4	4146	10	106734	Cluster-8728.172672,Cluster-8728.105014,Cluster-8728.121226,Cluster-8728.98550
GO:0004650	polygalacturonase activity	molecular_function	0.00028459	0.0085727	20	4146	206	106734	Cluster-8728.87366,Cluster-8728.125711,Cluster-8728.8274,Cluster-8728.105600,Cluster-8728.119277,Cluster-8728.107810,Cluster-8728.58773,Cluster-8728.120439,Cluster-8728.137700,Cluster-8728.106746,Cluster-8728.82836,Cluster-8728.125972,Cluster-8728.141726,Cluster-8728.125971,Cluster-8728.52138,Cluster-8728.141727,Cluster-8728.113029,Cluster-8728.91258,Cluster-8728.91259,Cluster-8728.63399
GO:0045298	tubulin complex	cellular_component	0.0002859	0.0085727	54	4146	790	106734	Cluster-8728.86962,Cluster-8728.66509,Cluster-8728.103824,Cluster-8728.145815,Cluster-8728.154376,Cluster-8728.99481,Cluster-8728.106090,Cluster-8728.86982,Cluster-8728.102431,Cluster-8728.55103,Cluster-8728.77466,Cluster-8728.73234,Cluster-8728.74104,Cluster-8728.123785,Cluster-8728.137742,Cluster-8728.96296,Cluster-8728.75655,Cluster-8728.82059,Cluster-8728.108111,Cluster-8728.158738,Cluster-87…
GO:0009699	phenylpropanoid biosynthetic process	biological_process	0.00028863	0.0086097	4	4146	10	106734	Cluster-8728.77606,Cluster-8728.112066,Cluster-28990.0,Cluster-8728.112067
GO:0009311	oligosaccharide metabolic process	biological_process	0.00029417	0.0087301	92	4146	1622	106734	Cluster-8728.123198,Cluster-8728.96424,Cluster-28946.0,Cluster-8728.125972,Cluster-8728.141726,Cluster-8728.105335,Cluster-8728.24990,Cluster-8728.52138,Cluster-8728.141727,Cluster-8728.79319,Cluster-8728.125971,Cluster-8728.85723,Cluster-8728.102621,Cluster-8728.106746,Cluster-8728.75347,Cluster-8728.105334,Cluster-8728.96420,Cluster-8728.108846,Cluster-8728.28150,Cluster-8728.97763,Cluster-8728…
GO:0045454	cell redox homeostasis	biological_process	0.00030564	0.0090242	43	4146	613	106734	Cluster-8728.98826,Cluster-8728.51561,Cluster-8728.84185,Cluster-8728.100193,Cluster-8728.147526,Cluster-8728.128857,Cluster-8728.36742,Cluster-8728.104675,Cluster-8728.95144,Cluster-8728.98336,Cluster-8728.77845,Cluster-8728.93986,Cluster-8728.131655,Cluster-8728.111585,Cluster-8728.99623,Cluster-8728.73389,Cluster-8728.76862,Cluster-8728.99999,Cluster-8728.112811,Cluster-8728.65881,Cluster-8728…
GO:0006549	isoleucine metabolic process	biological_process	0.00031586	0.0092785	28	4146	355	106734	Cluster-8728.122559,Cluster-8728.98425,Cluster-8728.90544,Cluster-8728.122006,Cluster-8728.128713,Cluster-8728.96020,Cluster-8728.47747,Cluster-8728.81217,Cluster-8728.103719,Cluster-8728.109204,Cluster-8728.95907,Cluster-8728.118391,Cluster-8728.118712,Cluster-8728.114333,Cluster-8728.102108,Cluster-8728.128992,Cluster-8728.101561,Cluster-8728.113152,Cluster-8728.95921,Cluster-8728.99645,Cluster…
GO:0009698	phenylpropanoid metabolic process	biological_process	0.00031961	0.0093414	5	4146	17	106734	Cluster-8728.122709,Cluster-28990.0,Cluster-8728.112066,Cluster-8728.112067,Cluster-8728.77606
GO:0016207	4-coumarate-CoA ligase activity	molecular_function	0.00032306	0.0093949	3	4146	4	106734	Cluster-8728.112066,Cluster-8728.112067,Cluster-8728.77606
GO:0003871	5-methyltetrahydropteroyltriglutamate-homocysteine S-methyltransferase activity	molecular_function	0.00035215	0.010139	7	4146	37	106734	Cluster-8728.105416,Cluster-8728.63647,Cluster-8728.76278,Cluster-8728.106163,Cluster-8728.92624,Cluster-8728.96943,Cluster-8728.111044
GO:0042085	5-methyltetrahydropteroyltri-L-glutamate-dependent methyltransferase activity	molecular_function	0.00035215	0.010139	7	4146	37	106734	Cluster-8728.111044,Cluster-8728.96943,Cluster-8728.92624,Cluster-8728.106163,Cluster-8728.63647,Cluster-8728.76278,Cluster-8728.105416
GO:0016049	cell growth	biological_process	0.00036909	0.010574	10	4146	72	106734	Cluster-8728.94778,Cluster-8728.99259,Cluster-8728.83271,Cluster-8728.66079,Cluster-8728.113238,Cluster-8728.98826,Cluster-8728.94779,Cluster-8728.98344,Cluster-8728.166718,Cluster-8728.108690
GO:0004420	hydroxymethylglutaryl-CoA reductase (NADPH) activity	molecular_function	0.00037163	0.010594	6	4146	27	106734	Cluster-8728.101053,Cluster-8728.106104,Cluster-8728.76080,Cluster-8728.101052,Cluster-8728.106103,Cluster-8728.76084
GO:0052646	alditol phosphate metabolic process	biological_process	0.00038285	0.010861	13	4146	106	106734	Cluster-8728.89420,Cluster-8728.113152,Cluster-8728.93849,Cluster-8728.93850,Cluster-8728.93848,Cluster-8728.124543,Cluster-8728.93844,Cluster-8728.26659,Cluster-8728.93852,Cluster-8728.93853,Cluster-8728.107342,Cluster-8728.162741,Cluster-8728.109204
GO:0050909	sensory perception of taste	biological_process	0.00038558	0.010885	9	4146	55	106734	Cluster-8728.70980,Cluster-8728.55873,Cluster-8728.120900,Cluster-8728.102642,Cluster-8728.97582,Cluster-8728.73234,Cluster-8728.55872,Cluster-8728.55874,Cluster-8728.95061
GO:0016787	hydrolase activity	molecular_function	0.00039972	0.01117	889	4146	20040	106734	Cluster-8728.81395,Cluster-8728.104601,Cluster-8728.98193,Cluster-8728.110927,Cluster-8728.49653,Cluster-8728.81752,Cluster-8728.88004,Cluster-8728.81952,Cluster-8728.88457,Cluster-8728.95505,Cluster-8728.113423,Cluster-8728.66068,Cluster-8728.86230,Cluster-8728.104639,Cluster-8728.153576,Cluster-8728.102117,Cluster-8728.54174,Cluster-8728.136413,Cluster-8728.67466,Cluster-8728.123239,Cluster-872…
GO:0010927	cellular component assembly involved in morphogenesis	biological_process	0.00040339	0.01117	5	4146	18	106734	Cluster-8728.121226,Cluster-8728.172672,Cluster-8728.92563,Cluster-8728.105014,Cluster-8728.98550
GO:0042384	cilium assembly	biological_process	0.00040339	0.01117	5	4146	18	106734	Cluster-8728.121226,Cluster-8728.172672,Cluster-8728.92563,Cluster-8728.105014,Cluster-8728.98550
GO:0060271	cilium morphogenesis	biological_process	0.00040339	0.01117	5	4146	18	106734	Cluster-8728.98550,Cluster-8728.172672,Cluster-8728.105014,Cluster-8728.92563,Cluster-8728.121226
GO:0018874	benzoate metabolic process	biological_process	0.00041085	0.011322	22	4146	252	106734	Cluster-8728.90544,Cluster-8728.122559,Cluster-8728.103719,Cluster-8728.47747,Cluster-8728.128713,Cluster-8728.96020,Cluster-8728.95907,Cluster-8728.109204,Cluster-8728.118391,Cluster-8728.118712,Cluster-8728.102108,Cluster-8728.114333,Cluster-8728.128992,Cluster-8728.99645,Cluster-8728.113152,Cluster-8728.131167,Cluster-8728.91006,Cluster-8728.79185,Cluster-8728.96393,Cluster-8728.121117,Cluster…
GO:0005578	proteinaceous extracellular matrix	cellular_component	0.00042053	0.011534	30	4146	383	106734	Cluster-8728.96176,Cluster-8728.96609,Cluster-8728.94895,Cluster-8728.76036,Cluster-8728.74195,Cluster-8728.101846,Cluster-8728.135281,Cluster-8728.78674,Cluster-8728.96438,Cluster-8728.84175,Cluster-8728.91011,Cluster-8728.120396,Cluster-8728.138234,Cluster-8728.44961,Cluster-8728.92907,Cluster-8728.121452,Cluster-8728.104888,Cluster-8728.69353,Cluster-8728.98563,Cluster-8728.85233,Cluster-8728.…
GO:0019725	cellular homeostasis	biological_process	0.00043368	0.011838	55	4146	858	106734	Cluster-8728.47898,Cluster-8728.98952,Cluster-8728.98823,Cluster-8728.62150,Cluster-8728.63549,Cluster-8728.108342,Cluster-8728.134582,Cluster-8728.83998,Cluster-8728.127315,Cluster-8728.152343,Cluster-8728.97852,Cluster-8728.83997,Cluster-8728.101544,Cluster-8728.88999,Cluster-8728.126484,Cluster-8728.86646,Cluster-8728.143664,Cluster-8728.62563,Cluster-8728.57885,Cluster-8728.109749,Cluster-872…
GO:0016758	transferase activity, transferring hexosyl groups	molecular_function	0.00047139	0.012807	123	4146	2261	106734	Cluster-8728.143484,Cluster-8728.86385,Cluster-8728.80184,Cluster-8728.68031,Cluster-8728.98129,Cluster-8728.89424,Cluster-8728.78450,Cluster-8728.89581,Cluster-8728.137885,Cluster-8728.50510,Cluster-8728.104638,Cluster-8728.112250,Cluster-8728.97693,Cluster-8728.115960,Cluster-8728.103038,Cluster-8728.78452,Cluster-8728.124820,Cluster-8728.105551,Cluster-8728.93572,Cluster-8728.96263,Cluster-872…
GO:0015035	protein disulfide oxidoreductase activity	molecular_function	0.00049073	0.013198	26	4146	318	106734	Cluster-8728.104675,Cluster-8728.142830,Cluster-8728.36742,Cluster-8728.128857,Cluster-8728.57885,Cluster-8728.62563,Cluster-8728.99999,Cluster-8728.76862,Cluster-8728.86546,Cluster-8728.32189,Cluster-8728.66131,Cluster-8728.111541,Cluster-8728.65881,Cluster-8728.148411,Cluster-8728.126485,Cluster-8728.114277,Cluster-8728.112811,Cluster-8728.100193,Cluster-8728.84185,Cluster-8728.51561,Cluster-87…
GO:0015036	disulfide oxidoreductase activity	molecular_function	0.00049073	0.013198	26	4146	318	106734	Cluster-8728.134582,Cluster-8728.142832,Cluster-8728.88999,Cluster-8728.126484,Cluster-8728.143664,Cluster-8728.101544,Cluster-8728.84185,Cluster-8728.100193,Cluster-8728.51561,Cluster-8728.66131,Cluster-8728.111541,Cluster-8728.65881,Cluster-8728.148411,Cluster-8728.114277,Cluster-8728.126485,Cluster-8728.112811,Cluster-8728.99999,Cluster-8728.86546,Cluster-8728.76862,Cluster-8728.32189,Cluster-…
GO:0042168	heme metabolic process	biological_process	0.00049261	0.013198	23	4146	260	106734	Cluster-8728.95907,Cluster-8728.120186,Cluster-8728.172672,Cluster-8728.102108,Cluster-8728.114333,Cluster-8728.118726,Cluster-8728.42909,Cluster-8728.103719,Cluster-8728.92282,Cluster-8728.47747,Cluster-8728.86233,Cluster-8728.131167,Cluster-8728.92943,Cluster-8728.96393,Cluster-8728.62753,Cluster-8728.62752,Cluster-8728.113465,Cluster-8728.134030,Cluster-8728.128992,Cluster-8728.124170,Cluster-…
GO:0050215	propanediol dehydratase activity	molecular_function	0.00052941	0.014118	3	4146	5	106734	Cluster-8728.104921,Cluster-8728.89624,Cluster-8728.113026
GO:0065008	regulation of biological quality	biological_process	0.00056764	0.015069	172	4146	3325	106734	Cluster-8728.86546,Cluster-8728.112514,Cluster-8728.103431,Cluster-8728.134921,Cluster-8728.98675,Cluster-8728.118712,Cluster-8728.91359,Cluster-8728.95108,Cluster-8728.83905,Cluster-8728.124170,Cluster-8728.88999,Cluster-8728.70550,Cluster-8728.165347,Cluster-8728.153497,Cluster-8728.98952,Cluster-8728.62150,Cluster-8728.86833,Cluster-8728.80618,Cluster-8728.96107,Cluster-8728.114944,Cluster-872…
GO:0031225	anchored component of membrane	cellular_component	0.00057443	0.015127	8	4146	49	106734	Cluster-8728.83271,Cluster-8728.66079,Cluster-8728.113238,Cluster-8728.94778,Cluster-8728.99259,Cluster-8728.108690,Cluster-8728.98826,Cluster-8728.94779
GO:0051015	actin filament binding	molecular_function	0.00057509	0.015127	10	4146	68	106734	Cluster-8728.96828,Cluster-8728.149948,Cluster-8728.96302,Cluster-8728.32543,Cluster-8728.101039,Cluster-8728.90048,Cluster-8728.96827,Cluster-8728.163689,Cluster-8728.98117,Cluster-8728.98124
GO:0034637	cellular carbohydrate biosynthetic process	biological_process	0.0005922	0.015507	52	4146	836	106734	Cluster-8728.24990,Cluster-8728.105335,Cluster-8728.96424,Cluster-8728.97862,Cluster-8728.97764,Cluster-8728.78448,Cluster-8728.97763,Cluster-8728.94112,Cluster-8728.78439,Cluster-8728.105334,Cluster-8728.96420,Cluster-8728.94111,Cluster-8728.102621,Cluster-8728.97760,Cluster-8728.95921,Cluster-8728.83364,Cluster-8728.105332,Cluster-8728.70393,Cluster-8728.147130,Cluster-8728.100149,Cluster-8728.…
GO:0044238	primary metabolic process	biological_process	0.00060206	0.015694	2053	4146	49270	106734	Cluster-8728.124564,Cluster-8728.33681,Cluster-8728.145741,Cluster-8728.140141,Cluster-8728.120509,Cluster-8728.46590,Cluster-8728.110049,Cluster-8728.102384,Cluster-8728.99874,Cluster-8728.98988,Cluster-8728.92855,Cluster-8728.98800,Cluster-8728.113152,Cluster-8728.99170,Cluster-8728.113304,Cluster-8728.92907,Cluster-8728.69082,Cluster-8728.127202,Cluster-29052.0,Cluster-8728.58612,Cluster-8728.…
GO:0046653	tetrahydrofolate metabolic process	biological_process	0.00061084	0.015852	5	4146	19	106734	Cluster-8728.104177,Cluster-8728.104142,Cluster-8728.129368,Cluster-8728.102301,Cluster-8728.102303
GO:0003849	3-deoxy-7-phosphoheptulonate synthase activity	molecular_function	0.00066733	0.01724	5	4146	22	106734	Cluster-8728.97085,Cluster-8728.89456,Cluster-8728.104821,Cluster-8728.97081,Cluster-8728.97057
GO:0006950	response to stress	biological_process	0.00068095	0.017506	299	4146	6272	106734	Cluster-8728.98933,Cluster-8728.119463,Cluster-8728.89381,Cluster-8728.101024,Cluster-8728.124188,Cluster-8728.115199,Cluster-8728.50074,Cluster-8728.103006,Cluster-8728.95062,Cluster-8728.117728,Cluster-8728.122279,Cluster-8728.91317,Cluster-8728.36691,Cluster-8728.66688,Cluster-8728.157897,Cluster-8728.69074,Cluster-8728.85949,Cluster-8728.100789,Cluster-8728.96152,Cluster-8728.101225,Cluster-8…
GO:0006108	malate metabolic process	biological_process	0.00068367	0.017506	12	4146	107	106734	Cluster-8728.102880,Cluster-8728.101590,Cluster-8728.75469,Cluster-8728.101309,Cluster-8728.101311,Cluster-8728.107911,Cluster-8728.103623,Cluster-8728.76017,Cluster-8728.93714,Cluster-8728.83621,Cluster-8728.93386,Cluster-8728.120189
GO:0008017	microtubule binding	molecular_function	0.00076956	0.019594	47	4146	694	106734	Cluster-8728.127871,Cluster-8728.108111,Cluster-8728.158738,Cluster-8728.82059,Cluster-8728.121249,Cluster-8728.51070,Cluster-8728.137742,Cluster-8728.123785,Cluster-8728.75655,Cluster-8728.59281,Cluster-8728.139529,Cluster-8728.107103,Cluster-8728.125334,Cluster-8728.120084,Cluster-8728.103824,Cluster-8728.154376,Cluster-8728.145815,Cluster-8728.66509,Cluster-8728.73234,Cluster-8728.74104,Cluste…
GO:0016628	oxidoreductase activity, acting on the CH-CH group of donors, NAD or NADP as acceptor	molecular_function	0.00077198	0.019594	25	4146	307	106734	Cluster-8728.128992,Cluster-8728.101590,Cluster-8728.134030,Cluster-8728.99645,Cluster-8728.124170,Cluster-8728.113152,Cluster-32567.0,Cluster-8728.131167,Cluster-8728.86233,Cluster-8728.162741,Cluster-8728.62753,Cluster-8728.93386,Cluster-8728.92943,Cluster-8728.96393,Cluster-8728.87856,Cluster-8728.62752,Cluster-8728.113465,Cluster-8728.103719,Cluster-8728.47747,Cluster-8728.92282,Cluster-8728.…
GO:0009186	deoxyribonucleoside diphosphate metabolic process	biological_process	0.00077942	0.019675	9	4146	58	106734	Cluster-8728.90443,Cluster-8728.34640,Cluster-8728.90470,Cluster-8728.128425,Cluster-8728.90444,Cluster-8728.90466,Cluster-8728.65392,Cluster-8728.71255,Cluster-8728.108218
GO:0044877	macromolecular complex binding	molecular_function	0.00078195	0.019675	92	4146	1621	106734	Cluster-8728.90048,Cluster-8728.47009,Cluster-8728.154376,Cluster-8728.145815,Cluster-8728.137380,Cluster-8728.55103,Cluster-8728.86982,Cluster-8728.73234,Cluster-8728.98117,Cluster-8728.59069,Cluster-8728.99004,Cluster-8728.137742,Cluster-8728.75655,Cluster-8728.77996,Cluster-8728.158738,Cluster-8728.108111,Cluster-8728.43924,Cluster-8728.96828,Cluster-8728.92585,Cluster-8728.125334,Cluster-8728…
GO:0044272	sulfur compound biosynthetic process	biological_process	0.0008011	0.02001	29	4146	396	106734	Cluster-8728.95639,Cluster-8728.95144,Cluster-8728.149978,Cluster-8728.93986,Cluster-8728.85391,Cluster-8728.93985,Cluster-8728.95561,Cluster-8728.98838,Cluster-8728.76278,Cluster-8728.89501,Cluster-8728.46231,Cluster-8728.93057,Cluster-8728.96802,Cluster-8728.96414,Cluster-8728.92624,Cluster-8728.78615,Cluster-8728.63647,Cluster-8728.95638,Cluster-8728.105416,Cluster-8728.102794,Cluster-8728.969…
GO:0006551	leucine metabolic process	biological_process	0.00080219	0.02001	28	4146	377	106734	Cluster-8728.109204,Cluster-8728.95907,Cluster-8728.102108,Cluster-8728.118712,Cluster-8728.114333,Cluster-8728.118391,Cluster-8728.98425,Cluster-8728.122559,Cluster-8728.90544,Cluster-8728.81217,Cluster-8728.122006,Cluster-8728.96020,Cluster-8728.128713,Cluster-8728.47747,Cluster-8728.103719,Cluster-8728.79185,Cluster-8728.91006,Cluster-8728.131167,Cluster-8728.103179,Cluster-8728.113465,Cluster…
GO:0004611	phosphoenolpyruvate carboxykinase activity	molecular_function	0.00081164	0.020159	13	4146	128	106734	Cluster-8728.78022,Cluster-8728.73599,Cluster-8728.124051,Cluster-8728.73601,Cluster-8728.97250,Cluster-8728.124048,Cluster-8728.78020,Cluster-8728.82040,Cluster-8728.78017,Cluster-8728.72290,Cluster-8728.116953,Cluster-8728.124049,Cluster-8728.78014
GO:0042537	benzene-containing compound metabolic process	biological_process	0.00087612	0.021667	25	4146	316	106734	Cluster-8728.131167,Cluster-8728.136413,Cluster-8728.91006,Cluster-8728.79185,Cluster-8728.96393,Cluster-8728.121117,Cluster-8728.113465,Cluster-8728.103179,Cluster-8728.99518,Cluster-8728.128992,Cluster-8728.99528,Cluster-8728.99645,Cluster-8728.113152,Cluster-8728.95907,Cluster-8728.109204,Cluster-8728.118391,Cluster-8728.102108,Cluster-8728.118712,Cluster-8728.114333,Cluster-8728.90544,Cluster…
GO:0042545	cell wall modification	biological_process	0.00094509	0.023273	17	4146	186	106734	Cluster-10914.0,Cluster-8728.91898,Cluster-8728.105241,Cluster-8728.77264,Cluster-8728.108848,Cluster-8728.97907,Cluster-8728.108843,Cluster-8728.75347,Cluster-8728.72654,Cluster-8728.108846,Cluster-8728.75351,Cluster-8728.58189,Cluster-28946.0,Cluster-8728.85162,Cluster-8728.92230,Cluster-8728.61709,Cluster-8728.104979
GO:0044255	cellular lipid metabolic process	biological_process	0.0010587	0.025961	170	4146	3314	106734	Cluster-8728.88657,Cluster-8728.123974,Cluster-8728.89420,Cluster-8728.83377,Cluster-8728.96836,Cluster-8728.173351,Cluster-8728.113465,Cluster-8728.108168,Cluster-8728.41366,Cluster-8728.108335,Cluster-8728.128713,Cluster-8728.93849,Cluster-8728.97186,Cluster-8728.66970,Cluster-8728.93848,Cluster-8728.136681,Cluster-8728.112496,Cluster-8728.93852,Cluster-8728.57885,Cluster-8728.88933,Cluster-872…
GO:0008198	ferrous iron binding	molecular_function	0.0010763	0.026229	5	4146	26	106734	Cluster-8728.125382,Cluster-8728.94469,Cluster-8728.51342,Cluster-8728.107270,Cluster-8728.94470
GO:0009086	methionine biosynthetic process	biological_process	0.0010787	0.026229	8	4146	56	106734	Cluster-8728.92624,Cluster-8728.105416,Cluster-8728.63647,Cluster-8728.106163,Cluster-8728.111044,Cluster-8728.96943,Cluster-8728.46231,Cluster-8728.76278
GO:0046983	protein dimerization activity	molecular_function	0.0011323	0.027416	114	4146	2114	106734	Cluster-8728.70549,Cluster-8728.116331,Cluster-8728.115228,Cluster-8728.69460,Cluster-8728.99680,Cluster-8728.134662,Cluster-8728.70534,Cluster-8728.129180,Cluster-8728.139204,Cluster-8728.120639,Cluster-8728.70541,Cluster-8728.98523,Cluster-8728.89564,Cluster-8728.31514,Cluster-8728.81854,Cluster-8728.119660,Cluster-8728.109710,Cluster-8728.124560,Cluster-8728.71387,Cluster-8728.112544,Cluster-8…
GO:0006452	translational frameshifting	biological_process	0.0011862	0.028248	5	4146	24	106734	Cluster-8728.90917,Cluster-8728.98051,Cluster-8728.98059,Cluster-8728.102642,Cluster-8728.92855
GO:0043243	positive regulation of protein complex disassembly	biological_process	0.0011862	0.028248	5	4146	24	106734	Cluster-8728.98051,Cluster-8728.90917,Cluster-8728.102642,Cluster-8728.92855,Cluster-8728.98059
GO:0045901	positive regulation of translational elongation	biological_process	0.0011862	0.028248	5	4146	24	106734	Cluster-8728.90917,Cluster-8728.98051,Cluster-8728.98059,Cluster-8728.102642,Cluster-8728.92855
GO:0045905	positive regulation of translational termination	biological_process	0.0011862	0.028248	5	4146	24	106734	Cluster-8728.92855,Cluster-8728.102642,Cluster-8728.98059,Cluster-8728.98051,Cluster-8728.90917
GO:0004013	adenosylhomocysteinase activity	molecular_function	0.0012289	0.028909	7	4146	43	106734	Cluster-8728.102108,Cluster-8728.87496,Cluster-8728.99633,Cluster-8728.106764,Cluster-8728.93896,Cluster-8728.102102,Cluster-8728.95907
GO:0016801	hydrolase activity, acting on ether bonds	molecular_function	0.0012289	0.028909	7	4146	43	106734	Cluster-8728.102108,Cluster-8728.93896,Cluster-8728.95907,Cluster-8728.102102,Cluster-8728.106764,Cluster-8728.87496,Cluster-8728.99633
GO:0016802	trialkylsulfonium hydrolase activity	molecular_function	0.0012289	0.028909	7	4146	43	106734	Cluster-8728.102108,Cluster-8728.87496,Cluster-8728.99633,Cluster-8728.106764,Cluster-8728.93896,Cluster-8728.102102,Cluster-8728.95907
GO:0016053	organic acid biosynthetic process	biological_process	0.0013785	0.032168	116	4146	2207	106734	Cluster-8728.78615,Cluster-8728.108663,Cluster-8728.116579,Cluster-8728.144836,Cluster-8728.105416,Cluster-8728.41609,Cluster-8728.87856,Cluster-8728.92624,Cluster-8728.38117,Cluster-8728.113117,Cluster-8728.96393,Cluster-8728.92438,Cluster-8728.106357,Cluster-8728.75496,Cluster-8728.106163,Cluster-8728.67144,Cluster-8728.131877,Cluster-8728.96296,Cluster-8728.71005,Cluster-8728.97137,Cluster-872…
GO:0046394	carboxylic acid biosynthetic process	biological_process	0.0013785	0.032168	116	4146	2207	106734	Cluster-8728.96393,Cluster-8728.113117,Cluster-8728.92624,Cluster-8728.38117,Cluster-8728.41609,Cluster-8728.87856,Cluster-8728.108663,Cluster-8728.116579,Cluster-8728.105416,Cluster-8728.144836,Cluster-8728.78615,Cluster-8728.106163,Cluster-8728.75496,Cluster-8728.106357,Cluster-8728.92438,Cluster-8728.85188,Cluster-8728.114333,Cluster-8728.133118,Cluster-8728.71005,Cluster-8728.97137,Cluster-87…
GO:0032403	protein complex binding	molecular_function	0.0014193	0.032986	70	4146	1186	106734	Cluster-8728.96827,Cluster-8728.163689,Cluster-8728.107103,Cluster-8728.82059,Cluster-8728.128378,Cluster-18793.0,Cluster-8728.96302,Cluster-8728.127871,Cluster-8728.121249,Cluster-8728.51070,Cluster-8728.123785,Cluster-8728.74104,Cluster-8728.102431,Cluster-8728.45438,Cluster-8728.77466,Cluster-8728.32543,Cluster-8728.149948,Cluster-8728.101039,Cluster-8728.103824,Cluster-8728.114049,Cluster-872…
GO:0009117	nucleotide metabolic process	biological_process	0.0014977	0.034669	183	4146	3705	106734	Cluster-8728.96420,Cluster-8728.51039,Cluster-8728.148540,Cluster-8728.120109,Cluster-8728.102621,Cluster-8728.120108,Cluster-8728.127705,Cluster-8728.106164,Cluster-8728.87324,Cluster-8728.80119,Cluster-8728.100629,Cluster-8728.97763,Cluster-8728.122334,Cluster-8728.73082,Cluster-8728.105335,Cluster-8728.133488,Cluster-8728.73967,Cluster-8728.104221,Cluster-8728.95494,Cluster-8728.40272,Cluster-…
GO:0034250	positive regulation of cellular amide metabolic process	biological_process	0.0015284	0.035099	5	4146	25	106734	Cluster-8728.92855,Cluster-8728.102642,Cluster-8728.98059,Cluster-8728.98051,Cluster-8728.90917
GO:0045727	positive regulation of translation	biological_process	0.0015284	0.035099	5	4146	25	106734	Cluster-8728.90917,Cluster-8728.98051,Cluster-8728.98059,Cluster-8728.92855,Cluster-8728.102642
GO:0043232	intracellular non-membrane-bounded organelle	cellular_component	0.0016648	0.03808	412	4146	9182	106734	Cluster-8728.100894,Cluster-8728.70544,Cluster-8728.99644,Cluster-8728.108385,Cluster-8728.90806,Cluster-8728.87002,Cluster-8728.94227,Cluster-8728.98011,Cluster-8728.76762,Cluster-8728.112412,Cluster-8728.98344,Cluster-8728.106164,Cluster-8728.87324,Cluster-8728.139531,Cluster-8728.90847,Cluster-8728.113441,Cluster-8728.125563,Cluster-8728.49665,Cluster-8728.49553,Cluster-8728.90870,Cluster-8728…
GO:0009678	hydrogen-translocating pyrophosphatase activity	molecular_function	0.0017508	0.03989	8	4146	54	106734	Cluster-8728.98874,Cluster-8728.98871,Cluster-8728.100306,Cluster-8728.95490,Cluster-8728.95494,Cluster-8728.98870,Cluster-8728.120328,Cluster-8728.85475
GO:0016051	carbohydrate biosynthetic process	biological_process	0.0019925	0.045218	90	4146	1706	106734	Cluster-8728.24990,Cluster-8728.123198,Cluster-8728.96424,Cluster-8728.105335,Cluster-8728.28150,Cluster-8728.97763,Cluster-8728.100629,Cluster-8728.94111,Cluster-8728.102621,Cluster-8728.97250,Cluster-8728.105334,Cluster-8728.96420,Cluster-8728.78020,Cluster-8728.54177,Cluster-8728.88664,Cluster-8728.83364,Cluster-8728.78022,Cluster-8728.31365,Cluster-28504.4,Cluster-8728.70393,Cluster-8728.9982…
GO:0046165	alcohol biosynthetic process	biological_process	0.0020102	0.045442	10	4146	81	106734	Cluster-8728.67503,Cluster-8728.83426,Cluster-8728.127603,Cluster-8728.117933,Cluster-8728.85148,Cluster-8728.92464,Cluster-8728.129081,Cluster-8728.92465,Cluster-8728.86252,Cluster-8728.165347
GO:0044249	cellular biosynthetic process	biological_process	0.0020563	0.046303	1011	4146	23618	106734	Cluster-8728.56266,Cluster-8728.88678,Cluster-8728.60579,Cluster-8728.141272,Cluster-8728.116953,Cluster-8728.109075,Cluster-8728.96790,Cluster-8728.71351,Cluster-8728.86646,Cluster-8728.102198,Cluster-8728.83087,Cluster-8728.107424,Cluster-8728.126700,Cluster-8728.48138,Cluster-8728.113745,Cluster-8728.106691,Cluster-8728.75469,Cluster-8728.124543,Cluster-8728.97366,Cluster-8728.100149,Cluster-8…
GO:0032934	sterol binding	molecular_function	0.0021221	0.047414	2	4146	2	106734	Cluster-8728.16291,Cluster-8728.16287
GO:0043178	alcohol binding	molecular_function	0.0021221	0.047414	2	4146	2	106734	Cluster-8728.16291,Cluster-8728.16287
GO:0043015	gamma-tubulin binding	molecular_function	0.0021351	0.047522	6	4146	33	106734	Cluster-8728.52286,Cluster-8728.158738,Cluster-8728.86962,Cluster-8728.125334,Cluster-8728.106090,Cluster-8728.99481
GO:0016405	CoA-ligase activity	molecular_function	0.0021772	0.048136	3	4146	8	106734	Cluster-8728.77606,Cluster-8728.112066,Cluster-8728.112067
GO:0006414	translational elongation	biological_process	0.0021793	0.048136	16	4146	196	106734	Cluster-8728.98051,Cluster-8728.121163,Cluster-8728.67989,Cluster-8728.102642,Cluster-8728.101136,Cluster-8728.101262,Cluster-8728.90917,Cluster-8728.98324,Cluster-8728.115199,Cluster-8728.92855,Cluster-8728.147966,Cluster-8728.108385,Cluster-8728.95928,Cluster-8728.98011,Cluster-8728.98059,Cluster-8728.102874
GO:0004489	methylenetetrahydrofolate reductase (NAD(P)H) activity	molecular_function	0.0022323	0.049118	3	4146	7	106734	Cluster-8728.104142,Cluster-8728.102301,Cluster-8728.102303
GO:0016615	malate dehydrogenase activity	molecular_function	0.0022546	0.049421	12	4146	120	106734	Cluster-8728.107911,Cluster-8728.75469,Cluster-8728.102880,Cluster-8728.101590,Cluster-8728.101309,Cluster-8728.101311,Cluster-8728.83621,Cluster-8728.120189,Cluster-8728.93386,Cluster-8728.76017,Cluster-8728.103623,Cluster-8728.93714
GO:0016705	oxidoreductase activity, acting on paired donors, with incorporation or reduction of molecular oxygen	molecular_function	0.0023528	0.051379	81	4146	1473	106734	Cluster-8728.123901,Cluster-8728.15737,Cluster-8728.115493,Cluster-8728.112245,Cluster-19004.0,Cluster-8728.86233,Cluster-8728.108141,Cluster-8728.97223,Cluster-8728.56655,Cluster-8728.149363,Cluster-8728.74990,Cluster-8728.112242,Cluster-8728.146347,Cluster-8728.112243,Cluster-8728.116671,Cluster-8728.126516,Cluster-8728.110930,Cluster-8728.102760,Cluster-8728.108922,Cluster-8728.108280,Cluster-…
GO:0044441	ciliary part	cellular_component	0.0024395	0.053073	5	4146	24	106734	Cluster-8728.69433,Cluster-8728.98550,Cluster-8728.121226,Cluster-8728.172672,Cluster-8728.105014
GO:0046992	oxidoreductase activity, acting on X-H and Y-H to form an X-Y bond	molecular_function	0.0025487	0.054847	4	4146	14	106734	Cluster-8728.106993,Cluster-8728.93112,Cluster-8728.88605,Cluster-8728.90886
GO:0050485	oxidoreductase activity, acting on X-H and Y-H to form an X-Y bond, with a disulfide as acceptor	molecular_function	0.0025487	0.054847	4	4146	14	106734	Cluster-8728.88605,Cluster-8728.90886,Cluster-8728.93112,Cluster-8728.106993
GO:0008422	beta-glucosidase activity	molecular_function	0.0025589	0.054847	3	4146	7	106734	Cluster-8728.89624,Cluster-8728.104921,Cluster-8728.113026
GO:0042973	glucan endo-1,3-beta-D-glucosidase activity	molecular_function	0.0025589	0.054847	3	4146	7	106734	Cluster-8728.113026,Cluster-8728.89624,Cluster-8728.104921
GO:0003774	motor activity	molecular_function	0.0025918	0.055345	46	4146	737	106734	Cluster-8728.81039,Cluster-8728.99189,Cluster-8728.52286,Cluster-8728.53896,Cluster-8728.81286,Cluster-8728.92673,Cluster-8728.103987,Cluster-8728.142531,Cluster-8728.66239,Cluster-8728.54008,Cluster-8728.103193,Cluster-8728.55595,Cluster-8728.76762,Cluster-8728.59282,Cluster-8728.66240,Cluster-8728.138360,Cluster-8728.121783,Cluster-8728.148088,Cluster-8728.79202,Cluster-8728.122295,Cluster-8728…
GO:0044782	cilium organization	biological_process	0.0026164	0.055665	6	4146	36	106734	Cluster-8728.98550,Cluster-8728.96240,Cluster-8728.172672,Cluster-8728.105014,Cluster-8728.92563,Cluster-8728.121226
GO:0046500	S-adenosylmethionine metabolic process	biological_process	0.0027208	0.057674	20	4146	252	106734	Cluster-8728.53314,Cluster-8728.94584,Cluster-8728.95638,Cluster-8728.53313,Cluster-8728.96802,Cluster-8728.122306,Cluster-8728.96414,Cluster-8728.123198,Cluster-8728.116973,Cluster-8728.95561,Cluster-8728.135681,Cluster-8728.93985,Cluster-8728.98838,Cluster-8728.93986,Cluster-8728.74743,Cluster-8728.85391,Cluster-8728.98269,Cluster-8728.95639,Cluster-8728.95144,Cluster-8728.122850
GO:0004057	arginyltransferase activity	molecular_function	0.0027492	0.057854	4	4146	16	106734	Cluster-8728.89457,Cluster-8728.97379,Cluster-8728.98790,Cluster-8728.97317
GO:0016598	protein arginylation	biological_process	0.0027492	0.057854	4	4146	16	106734	Cluster-8728.89457,Cluster-8728.98790,Cluster-8728.97379,Cluster-8728.97317
GO:0004470	malic enzyme activity	molecular_function	0.0028961	0.060504	10	4146	95	106734	Cluster-8728.120189,Cluster-8728.83621,Cluster-8728.93714,Cluster-8728.103623,Cluster-8728.76017,Cluster-8728.107911,Cluster-8728.101311,Cluster-8728.75469,Cluster-8728.102880,Cluster-8728.101309
GO:0004471	malate dehydrogenase (decarboxylating) (NAD+) activity	molecular_function	0.0028961	0.060504	10	4146	95	106734	Cluster-8728.76017,Cluster-8728.103623,Cluster-8728.93714,Cluster-8728.83621,Cluster-8728.120189,Cluster-8728.102880,Cluster-8728.75469,Cluster-8728.101309,Cluster-8728.101311,Cluster-8728.107911
GO:0008236	serine-type peptidase activity	molecular_function	0.0030187	0.062614	85	4146	1562	106734	Cluster-8728.67989,Cluster-8728.103275,Cluster-8728.116170,Cluster-8728.130897,Cluster-8728.83311,Cluster-8728.95874,Cluster-8728.130961,Cluster-8728.61848,Cluster-8728.80951,Cluster-8728.107005,Cluster-8728.38451,Cluster-8728.65129,Cluster-8728.97041,Cluster-8728.81750,Cluster-8728.83304,Cluster-8728.117540,Cluster-8728.73702,Cluster-8728.71255,Cluster-8728.109161,Cluster-8728.145787,Cluster-872…
GO:0017171	serine hydrolase activity	molecular_function	0.0030187	0.062614	85	4146	1562	106734	Cluster-8728.76862,Cluster-8728.116627,Cluster-8728.145787,Cluster-8728.109161,Cluster-8728.71255,Cluster-8728.73702,Cluster-8728.117540,Cluster-8728.83304,Cluster-8728.81750,Cluster-8728.65129,Cluster-8728.97041,Cluster-8728.38451,Cluster-8728.107005,Cluster-8728.80951,Cluster-8728.61848,Cluster-8728.130961,Cluster-8728.95874,Cluster-8728.83311,Cluster-8728.130897,Cluster-8728.116170,Cluster-872…
GO:0030234	enzyme regulator activity	molecular_function	0.0031917	0.065812	93	4146	1755	106734	Cluster-8728.76762,Cluster-8728.134235,Cluster-8728.108846,Cluster-8728.121384,Cluster-8728.109749,Cluster-8728.102621,Cluster-8728.97110,Cluster-8728.99296,Cluster-8728.111145,Cluster-8728.102096,Cluster-8728.103850,Cluster-28946.0,Cluster-8728.116854,Cluster-8728.92285,Cluster-8728.122306,Cluster-8728.99045,Cluster-8728.104138,Cluster-8728.50035,Cluster-8728.99506,Cluster-8728.105580,Cluster-87…
GO:0016746	transferase activity, transferring acyl groups	molecular_function	0.0031956	0.065812	94	4146	1764	106734	Cluster-8728.57289,Cluster-8728.61360,Cluster-8728.58683,Cluster-8728.156915,Cluster-8728.91738,Cluster-8728.97334,Cluster-8728.40011,Cluster-8728.99058,Cluster-8728.79446,Cluster-8728.95492,Cluster-8728.93057,Cluster-8728.78668,Cluster-8728.133129,Cluster-8728.140174,Cluster-8728.84980,Cluster-8728.97990,Cluster-8728.90594,Cluster-8728.98790,Cluster-8728.121707,Cluster-8728.84266,Cluster-8728.12…
GO:0006040	amino sugar metabolic process	biological_process	0.0032824	0.06736	17	4146	208	106734	Cluster-8728.141286,Cluster-8728.34809,Cluster-8728.141285,Cluster-8728.36093,Cluster-8728.68531,Cluster-8728.36181,Cluster-8728.124511,Cluster-8728.51577,Cluster-8728.96818,Cluster-8728.93827,Cluster-8728.62513,Cluster-8728.32992,Cluster-8728.33469,Cluster-8728.108708,Cluster-8728.104983,Cluster-8728.108709,Cluster-8728.131920
GO:0000097	sulfur amino acid biosynthetic process	biological_process	0.0033036	0.067555	10	4146	95	106734	Cluster-8728.111044,Cluster-8728.96943,Cluster-8728.106163,Cluster-8728.76278,Cluster-8728.93057,Cluster-8728.46231,Cluster-8728.92624,Cluster-8728.78615,Cluster-8728.63647,Cluster-8728.105416
GO:0005874	microtubule	cellular_component	0.0033302	0.06786	37	4146	557	106734	Cluster-8728.125334,Cluster-8728.120084,Cluster-8728.59281,Cluster-8728.139529,Cluster-8728.137742,Cluster-8728.123785,Cluster-8728.75655,Cluster-8728.158738,Cluster-8728.108111,Cluster-8728.127871,Cluster-8728.51070,Cluster-8728.121249,Cluster-8728.77466,Cluster-8728.55103,Cluster-8728.102431,Cluster-8728.73234,Cluster-8728.74104,Cluster-8728.66509,Cluster-8728.145815,Cluster-8728.148088,Cluster…
GO:0071944	cell periphery	cellular_component	0.0034179	0.069402	154	4146	3134	106734	Cluster-8728.108830,Cluster-8728.82814,Cluster-8728.103387,Cluster-8728.139265,Cluster-8728.97907,Cluster-8728.106163,Cluster-8728.78615,Cluster-8728.112012,Cluster-8728.107342,Cluster-8728.66951,Cluster-8728.82593,Cluster-8728.85162,Cluster-8728.66029,Cluster-8728.95950,Cluster-8728.151800,Cluster-8728.118636,Cluster-8728.69433,Cluster-8728.109598,Cluster-8728.102054,Cluster-8728.96564,Cluster-8…
GO:0043228	non-membrane-bounded organelle	cellular_component	0.0035371	0.071571	413	4146	9311	106734	Cluster-8728.81286,Cluster-8728.90309,Cluster-8728.110048,Cluster-8728.113668,Cluster-8728.135532,Cluster-8728.95209,Cluster-8728.101561,Cluster-8728.96510,Cluster-8728.99189,Cluster-8728.92568,Cluster-8728.108620,Cluster-8728.81593,Cluster-8728.95496,Cluster-8728.98220,Cluster-8728.58131,Cluster-8728.70550,Cluster-8728.43560,Cluster-8728.173553,Cluster-8728.48956,Cluster-8728.90539,Cluster-8728.…
GO:0004185	serine-type carboxypeptidase activity	molecular_function	0.0035701	0.071986	20	4146	269	106734	Cluster-8728.145787,Cluster-8728.57284,Cluster-8728.124632,Cluster-8728.73704,Cluster-8728.117540,Cluster-8728.73702,Cluster-8728.48249,Cluster-8728.130961,Cluster-8728.61848,Cluster-8728.107005,Cluster-8728.152137,Cluster-8728.65129,Cluster-8728.67989,Cluster-8728.63145,Cluster-8728.46029,Cluster-8728.121036,Cluster-8728.86037,Cluster-8728.142304,Cluster-8728.164502,Cluster-8728.45375
GO:0008982	protein-N(PI)-phosphohistidine-sugar phosphotransferase activity	molecular_function	0.0044716	0.089541	10	4146	92	106734	Cluster-8728.93246,Cluster-8728.95454,Cluster-8728.126205,Cluster-8728.101762,Cluster-8728.98585,Cluster-8728.151413,Cluster-8728.120907,Cluster-8728.96025,Cluster-8728.147615,Cluster-8728.84634
GO:0009357	protein-N(PI)-phosphohistidine-sugar phosphotransferase complex	cellular_component	0.0044716	0.089541	10	4146	92	106734	Cluster-8728.84634,Cluster-8728.147615,Cluster-8728.120907,Cluster-8728.96025,Cluster-8728.151413,Cluster-8728.98585,Cluster-8728.95454,Cluster-8728.93246,Cluster-8728.101762,Cluster-8728.126205
GO:0048646	anatomical structure formation involved in morphogenesis	biological_process	0.0045391	0.090579	15	4146	181	106734	Cluster-8728.49653,Cluster-8728.90523,Cluster-8728.66951,Cluster-8728.172672,Cluster-8728.92563,Cluster-8728.105014,Cluster-8728.121226,Cluster-8728.17970,Cluster-8728.101846,Cluster-8728.72498,Cluster-8728.94624,Cluster-8728.98550,Cluster-8728.82593,Cluster-8728.96176,Cluster-8728.113909
GO:0009607	response to biotic stimulus	biological_process	0.0046439	0.092148	61	4146	1081	106734	Cluster-8728.120084,Cluster-8728.119506,Cluster-8728.92499,Cluster-8728.86833,Cluster-8728.93309,Cluster-8728.84201,Cluster-8728.101194,Cluster-8728.135777,Cluster-8728.72220,Cluster-8728.92033,Cluster-8728.63167,Cluster-8728.119444,Cluster-8728.65380,Cluster-8728.101745,Cluster-8728.155938,Cluster-8728.87415,Cluster-8728.94920,Cluster-8728.153106,Cluster-8728.88927,Cluster-8728.95777,Cluster-872…
GO:0003779	actin binding	molecular_function	0.0046496	0.092148	32	4146	494	106734	Cluster-8728.74693,Cluster-8728.33465,Cluster-8728.163689,Cluster-8728.96827,Cluster-8728.97584,Cluster-8728.96302,Cluster-8728.96828,Cluster-8728.76249,Cluster-8728.76696,Cluster-8728.101279,Cluster-8728.98117,Cluster-8728.156309,Cluster-8728.97759,Cluster-8728.90048,Cluster-8728.32543,Cluster-8728.149948,Cluster-8728.101039,Cluster-8728.114299,Cluster-8728.97862,Cluster-8728.97764,Cluster-8728.…
GO:0052736	beta-glucanase activity	molecular_function	0.0048832	0.095794	4	4146	22	106734	Cluster-8728.95351,Cluster-8728.102315,Cluster-8728.97444,Cluster-8728.98622
GO:0052861	glucan endo-1,3-beta-glucanase activity, C-3 substituted reducing group	molecular_function	0.0048832	0.095794	4	4146	22	106734	Cluster-8728.102315,Cluster-8728.95351,Cluster-8728.98622,Cluster-8728.97444
GO:0052862	glucan endo-1,4-beta-glucanase activity, C-3 substituted reducing group	molecular_function	0.0048832	0.095794	4	4146	22	106734	Cluster-8728.95351,Cluster-8728.102315,Cluster-8728.97444,Cluster-8728.98622
GO:0045430	chalcone isomerase activity	molecular_function	0.0049667	0.097103	2	4146	4	106734	Cluster-8728.86729,Cluster-8728.49787
GO:0006790	sulfur compound metabolic process	biological_process	0.005056	0.098485	68	4146	1240	106734	Cluster-8728.87496,Cluster-8728.84537,Cluster-8728.93057,Cluster-8728.95561,Cluster-8728.93985,Cluster-8728.85391,Cluster-8728.95639,Cluster-8728.102301,Cluster-11349.0,Cluster-8728.84187,Cluster-8728.95743,Cluster-8728.99004,Cluster-8728.102794,Cluster-8728.137380,Cluster-8728.96414,Cluster-8728.123198,Cluster-8728.122006,Cluster-8728.130702,Cluster-8728.87324,Cluster-8728.62981,Cluster-8728.959…
GO:0032787	monocarboxylic acid metabolic process	biological_process	0.0050715	0.098485	113	4146	2257	106734	Cluster-8728.87324,Cluster-8728.95907,Cluster-8728.102108,Cluster-8728.101859,Cluster-8728.46073,Cluster-8728.83162,Cluster-8728.159748,Cluster-8728.128713,Cluster-8728.93494,Cluster-8728.96020,Cluster-8728.131167,Cluster-8728.140444,Cluster-8728.79185,Cluster-8728.162741,Cluster-8728.107284,Cluster-8728.121117,Cluster-8728.113465,Cluster-8728.94759,Cluster-28504.4,Cluster-8728.84618,Cluster-8728…
GO:0052689	carboxylic ester hydrolase activity	molecular_function	0.0051487	0.09965	36	4146	572	106734	Cluster-8728.85162,Cluster-8728.92230,Cluster-8728.104979,Cluster-8728.138055,Cluster-8728.76862,Cluster-8728.2675,Cluster-8728.17870,Cluster-8728.96158,Cluster-8728.108843,Cluster-8728.58189,Cluster-8728.77264,Cluster-8728.105241,Cluster-8728.97907,Cluster-8728.108848,Cluster-10914.0,Cluster-8728.84185,Cluster-8728.103275,Cluster-8728.91898,Cluster-8728.106113,Cluster-13911.0,Cluster-8728.65194,…
GO:0006027	glycosaminoglycan catabolic process	biological_process	0.005268	0.10143	13	4146	141	106734	Cluster-8728.112496,Cluster-8728.39774,Cluster-8728.102415,Cluster-8728.111221,Cluster-8728.52803,Cluster-8728.170748,Cluster-8728.108103,Cluster-8728.112501,Cluster-8728.135107,Cluster-8728.92856,Cluster-8728.123974,Cluster-8728.119680,Cluster-8728.96836
GO:0030436	asexual sporulation	biological_process	0.0052758	0.10143	12	4146	125	106734	Cluster-8728.90594,Cluster-8728.83888,Cluster-8728.120186,Cluster-8728.116600,Cluster-8728.88280,Cluster-8728.139086,Cluster-8728.158621,Cluster-8728.90044,Cluster-8728.101607,Cluster-8728.105902,Cluster-8728.97284,Cluster-8728.90593
GO:0044283	small molecule biosynthetic process	biological_process	0.005542	0.1062	145	4146	2954	106734	Cluster-8728.67503,Cluster-8728.110953,Cluster-8728.97137,Cluster-8728.133118,Cluster-8728.131877,Cluster-8728.96296,Cluster-8728.92464,Cluster-8728.38117,Cluster-8728.87856,Cluster-8728.144836,Cluster-8728.88678,Cluster-8728.110297,Cluster-8728.90544,Cluster-8728.46231,Cluster-8728.120314,Cluster-8728.133420,Cluster-8728.96790,Cluster-8728.129081,Cluster-8728.109204,Cluster-8728.105225,Cluster-8…
GO:0006529	asparagine biosynthetic process	biological_process	0.0055631	0.10625	7	4146	52	106734	Cluster-8728.97137,Cluster-8728.153576,Cluster-8728.96413,Cluster-8728.120316,Cluster-8728.59017,Cluster-8728.69117,Cluster-8728.96763
GO:0030203	glycosaminoglycan metabolic process	biological_process	0.0056419	0.1074	29	4146	429	106734	Cluster-8728.123553,Cluster-8728.87204,Cluster-8728.111221,Cluster-8728.69709,Cluster-8728.102415,Cluster-8728.39774,Cluster-8728.122105,Cluster-8728.112496,Cluster-8728.101649,Cluster-8728.89501,Cluster-8728.96083,Cluster-8728.92856,Cluster-8728.109598,Cluster-8728.112501,Cluster-8728.108103,Cluster-8728.170748,Cluster-8728.99108,Cluster-8728.109681,Cluster-8728.116579,Cluster-8728.52803,Cluster…
GO:0044281	small molecule metabolic process	biological_process	0.0059392	0.11269	553	4146	12578	106734	Cluster-8728.98585,Cluster-8728.124882,Cluster-8728.90443,Cluster-8728.133488,Cluster-8728.95494,Cluster-8728.51039,Cluster-8728.148540,Cluster-8728.127705,Cluster-8728.94007,Cluster-8728.106164,Cluster-8728.87324,Cluster-8728.130702,Cluster-8728.33854,Cluster-8728.80119,Cluster-8728.98269,Cluster-8728.123077,Cluster-8728.98522,Cluster-8728.90466,Cluster-8728.53314,Cluster-8728.53313,Cluster-8728…
GO:0033617	mitochondrial respiratory chain complex IV assembly	biological_process	0.0063141	0.11828	11	4146	108	106734	Cluster-8728.120639,Cluster-8728.104899,Cluster-8728.98270,Cluster-8728.91415,Cluster-8728.107712,Cluster-8728.109150,Cluster-8728.109579,Cluster-8728.98223,Cluster-8728.89822,Cluster-8728.102079,Cluster-8728.137885
GO:0043487	regulation of RNA stability	biological_process	0.0063359	0.11828	4	4146	18	106734	Cluster-8728.76084,Cluster-8728.98323,Cluster-8728.94338,Cluster-8728.98675
GO:0043488	regulation of mRNA stability	biological_process	0.0063359	0.11828	4	4146	18	106734	Cluster-8728.76084,Cluster-8728.98323,Cluster-8728.94338,Cluster-8728.98675
GO:0043489	RNA stabilization	biological_process	0.0063359	0.11828	4	4146	18	106734	Cluster-8728.98675,Cluster-8728.94338,Cluster-8728.98323,Cluster-8728.76084
GO:0048255	mRNA stabilization	biological_process	0.0063359	0.11828	4	4146	18	106734	Cluster-8728.94338,Cluster-8728.98675,Cluster-8728.76084,Cluster-8728.98323
GO:0016765	transferase activity, transferring alkyl or aryl (other than methyl) groups	molecular_function	0.0063998	0.11908	28	4146	427	106734	Cluster-8728.90542,Cluster-8728.93985,Cluster-8728.95561,Cluster-8728.98838,Cluster-8728.149978,Cluster-8728.115257,Cluster-8728.93986,Cluster-8728.85391,Cluster-8728.97584,Cluster-8728.95639,Cluster-8728.97085,Cluster-8728.89456,Cluster-8728.65335,Cluster-8728.134664,Cluster-8728.133118,Cluster-8728.90169,Cluster-8728.95144,Cluster-8728.69082,Cluster-8728.94584,Cluster-8728.76696,Cluster-8728.80…
GO:0015925	galactosidase activity	molecular_function	0.0066617	0.12356	14	4146	161	106734	Cluster-8728.123974,Cluster-8728.92856,Cluster-8728.112501,Cluster-8728.119680,Cluster-8728.96836,Cluster-8728.136681,Cluster-8728.112496,Cluster-8728.102415,Cluster-8728.39774,Cluster-8728.111221,Cluster-8728.52803,Cluster-8728.108103,Cluster-8728.68409,Cluster-8728.170748
GO:0008839	4-hydroxy-tetrahydrodipicolinate reductase	molecular_function	0.0066914	0.12358	10	4146	101	106734	Cluster-8728.124170,Cluster-8728.103719,Cluster-8728.99645,Cluster-8728.68303,Cluster-8728.101590,Cluster-8728.96393,Cluster-8728.62753,Cluster-8728.93386,Cluster-8728.87856,Cluster-8728.62752
GO:0008535	respiratory chain complex IV assembly	biological_process	0.0067055	0.12358	11	4146	109	106734	Cluster-8728.89822,Cluster-8728.102079,Cluster-8728.98223,Cluster-8728.137885,Cluster-8728.109579,Cluster-8728.107712,Cluster-8728.109150,Cluster-8728.98270,Cluster-8728.91415,Cluster-8728.104899,Cluster-8728.120639
GO:0045330	aspartyl esterase activity	molecular_function	0.0068074	0.12506	3	4146	11	106734	Cluster-8728.92230,Cluster-8728.85162,Cluster-8728.108846
GO:0004565	beta-galactosidase activity	molecular_function	0.0069691	0.12722	12	4146	129	106734	Cluster-8728.112496,Cluster-8728.102415,Cluster-8728.39774,Cluster-8728.52803,Cluster-8728.111221,Cluster-8728.108103,Cluster-8728.170748,Cluster-8728.92856,Cluster-8728.123974,Cluster-8728.112501,Cluster-8728.96836,Cluster-8728.119680
GO:0009341	beta-galactosidase complex	cellular_component	0.0069691	0.12722	12	4146	129	106734	Cluster-8728.112501,Cluster-8728.92856,Cluster-8728.123974,Cluster-8728.96836,Cluster-8728.119680,Cluster-8728.112496,Cluster-8728.39774,Cluster-8728.102415,Cluster-8728.52803,Cluster-8728.111221,Cluster-8728.170748,Cluster-8728.108103
GO:0009059	macromolecule biosynthetic process	biological_process	0.0071349	0.1295	787	4146	18378	106734	Cluster-8728.71928,Cluster-8728.109644,Cluster-8728.104407,Cluster-8728.135920,Cluster-8728.133967,Cluster-8728.135643,Cluster-8728.90307,Cluster-8728.90812,Cluster-8728.96826,Cluster-8728.61058,Cluster-8728.115275,Cluster-8728.99744,Cluster-8728.54177,Cluster-8728.60946,Cluster-8728.84618,Cluster-8728.67467,Cluster-8728.99339,Cluster-8728.90736,Cluster-8728.30329,Cluster-8728.56955,Cluster-8728.…
GO:0055086	nucleobase-containing small molecule metabolic process	biological_process	0.0071384	0.1295	272	4146	5908	106734	Cluster-8728.82534,Cluster-8728.101053,Cluster-8728.33578,Cluster-8728.96422,Cluster-8728.101279,Cluster-8728.89417,Cluster-8728.102773,Cluster-8728.98870,Cluster-8728.128425,Cluster-8728.88739,Cluster-8728.92127,Cluster-8728.47878,Cluster-8728.117093,Cluster-8728.95144,Cluster-8728.98120,Cluster-8728.74743,Cluster-8728.32180,Cluster-8728.109190,Cluster-8728.96176,Cluster-8728.78039,Cluster-8728.…
GO:0034645	cellular macromolecule biosynthetic process	biological_process	0.0072365	0.13087	779	4146	18193	106734	Cluster-8728.105551,Cluster-8728.122105,Cluster-8728.64438,Cluster-8728.24841,Cluster-8728.42312,Cluster-8728.161551,Cluster-8728.92574,Cluster-8728.78450,Cluster-8728.105905,Cluster-8728.102874,Cluster-8728.60872,Cluster-8728.94902,Cluster-8728.101981,Cluster-8728.115928,Cluster-8728.93055,Cluster-8728.121669,Cluster-8728.97759,Cluster-8728.108848,Cluster-8728.170659,Cluster-8728.103251,Cluster-…
GO:0006553	lysine metabolic process	biological_process	0.0073026	0.13165	34	4146	542	106734	Cluster-8728.128713,Cluster-8728.96020,Cluster-8728.123198,Cluster-8728.116973,Cluster-8728.90544,Cluster-8728.102108,Cluster-8728.118712,Cluster-8728.98269,Cluster-8728.95907,Cluster-8728.109204,Cluster-8728.124170,Cluster-8728.113152,Cluster-8728.101590,Cluster-8728.128992,Cluster-8728.121117,Cluster-8728.122306,Cluster-8728.103179,Cluster-8728.113465,Cluster-8728.62752,Cluster-8728.131167,Clus…
GO:0051297	centrosome organization	biological_process	0.0079696	0.14323	4	4146	22	106734	Cluster-8728.98550,Cluster-8728.172672,Cluster-8728.105014,Cluster-8728.121226
GO:0031297	replication fork processing	biological_process	0.0080211	0.14371	3	4146	10	106734	Cluster-8728.101309,Cluster-8728.75469,Cluster-8728.93714
GO:0043934	sporulation	biological_process	0.008057	0.14391	17	4146	214	106734	Cluster-8728.101846,Cluster-8728.105902,Cluster-8728.72498,Cluster-8728.101607,Cluster-8728.96176,Cluster-8728.49653,Cluster-8728.17970,Cluster-8728.83888,Cluster-8728.120186,Cluster-8728.90593,Cluster-8728.97284,Cluster-8728.90044,Cluster-8728.139086,Cluster-8728.158621,Cluster-8728.88280,Cluster-8728.90594,Cluster-8728.116600
GO:0006779	porphyrin-containing compound biosynthetic process	biological_process	0.0084958	0.15109	24	4146	349	106734	Cluster-8728.96393,Cluster-8728.92943,Cluster-8728.62753,Cluster-8728.113465,Cluster-8728.62752,Cluster-8728.86233,Cluster-8728.131167,Cluster-8728.124170,Cluster-8728.47944,Cluster-8728.99645,Cluster-32567.0,Cluster-8728.134030,Cluster-8728.128992,Cluster-8728.102108,Cluster-8728.114333,Cluster-8728.118726,Cluster-8728.42909,Cluster-8728.158738,Cluster-8728.95907,Cluster-8728.120186,Cluster-8728…
GO:0003942	N-acetyl-gamma-glutamyl-phosphate reductase activity	molecular_function	0.0085116	0.15109	5	4146	34	106734	Cluster-8728.133420,Cluster-8728.71387,Cluster-8728.92002,Cluster-8728.96790,Cluster-8728.98548
GO:0016125	sterol metabolic process	biological_process	0.0088267	0.15621	8	4146	68	106734	Cluster-8728.105799,Cluster-8728.127603,Cluster-8728.67503,Cluster-8728.95271,Cluster-8728.117933,Cluster-8728.26163,Cluster-8728.129081,Cluster-8728.94007
GO:0009395	phospholipid catabolic process	biological_process	0.0090937	0.16015	16	4146	209	106734	Cluster-8728.102383,Cluster-8728.57885,Cluster-8728.96158,Cluster-8728.96103,Cluster-8728.64025,Cluster-8728.86546,Cluster-8728.124566,Cluster-8728.124560,Cluster-8728.66966,Cluster-8728.66970,Cluster-8728.132176,Cluster-8728.124558,Cluster-8728.74466,Cluster-8728.124564,Cluster-8728.96119,Cluster-8728.82814
GO:0006557	S-adenosylmethioninamine biosynthetic process	biological_process	0.0091385	0.16015	3	4146	10	106734	Cluster-8728.104922,Cluster-8728.95743,Cluster-8728.102794
GO:0046499	S-adenosylmethioninamine metabolic process	biological_process	0.0091385	0.16015	3	4146	10	106734	Cluster-8728.104922,Cluster-8728.95743,Cluster-8728.102794
GO:0019637	organophosphate metabolic process	biological_process	0.009162	0.16015	250	4146	5394	106734	Cluster-8728.99822,Cluster-8728.41366,Cluster-8728.140444,Cluster-8728.162741,Cluster-8728.108335,Cluster-8728.31365,Cluster-8728.87253,Cluster-8728.86227,Cluster-8728.113465,Cluster-8728.96352,Cluster-8728.95012,Cluster-8728.68939,Cluster-8728.70301,Cluster-8728.89420,Cluster-8728.91772,Cluster-8728.88657,Cluster-8728.90466,Cluster-8728.105356,Cluster-8728.122003,Cluster-8728.87324,Cluster-8728.…
GO:0032991	macromolecular complex	cellular_component	0.0092133	0.16015	884	4146	20768	106734	Cluster-8728.85526,Cluster-8728.109579,Cluster-8728.82059,Cluster-8728.123785,Cluster-8728.86471,Cluster-8728.94281,Cluster-8728.130160,Cluster-8728.37047,Cluster-8728.101607,Cluster-8728.103824,Cluster-8728.100310,Cluster-8728.141986,Cluster-8728.102642,Cluster-8728.136702,Cluster-8728.81878,Cluster-8728.74104,Cluster-8728.70534,Cluster-8728.92575,Cluster-8728.96408,Cluster-8728.55595,Cluster-87…
GO:0033108	mitochondrial respiratory chain complex assembly	biological_process	0.0092156	0.16015	11	4146	114	106734	Cluster-8728.109150,Cluster-8728.107712,Cluster-8728.109579,Cluster-8728.120639,Cluster-8728.104899,Cluster-8728.91415,Cluster-8728.98270,Cluster-8728.89822,Cluster-8728.98223,Cluster-8728.102079,Cluster-8728.137885
GO:0005544	calcium-dependent phospholipid binding	molecular_function	0.009338	0.16179	9	4146	92	106734	Cluster-8728.94336,Cluster-8728.83596,Cluster-8728.109760,Cluster-8728.172080,Cluster-8728.53564,Cluster-8728.113792,Cluster-8728.94339,Cluster-8728.55441,Cluster-8728.58378
GO:0016747	transferase activity, transferring acyl groups other than amino-acyl groups	molecular_function	0.0094166	0.16267	64	4146	1193	106734	Cluster-8728.88657,Cluster-8728.135377,Cluster-8728.84618,Cluster-8728.173351,Cluster-8728.110793,Cluster-8728.96511,Cluster-8728.141595,Cluster-8728.98409,Cluster-8728.62531,Cluster-8728.83586,Cluster-8728.133488,Cluster-7735.0,Cluster-8728.103955,Cluster-8728.60200,Cluster-8728.118016,Cluster-8728.74077,Cluster-8728.75108,Cluster-8728.125265,Cluster-8728.121707,Cluster-8728.84266,Cluster-8728.1…
GO:0005092	GDP-dissociation inhibitor activity	molecular_function	0.0096342	0.1657	6	4146	47	106734	Cluster-8728.102096,Cluster-8728.92285,Cluster-8728.86412,Cluster-8728.71251,Cluster-8728.26694,Cluster-8728.96935
GO:0016863	intramolecular oxidoreductase activity, transposing C=C bonds	molecular_function	0.0096491	0.1657	5	4146	31	106734	Cluster-8728.94007,Cluster-8728.26163,Cluster-8728.89290,Cluster-8728.95271,Cluster-8728.105799
GO:0015976	carbon utilization	biological_process	0.0097373	0.16672	28	4146	462	106734	Cluster-8728.78014,Cluster-8728.101311,Cluster-8728.107911,Cluster-8728.70642,Cluster-8728.52875,Cluster-8728.76017,Cluster-8728.65380,Cluster-8728.93714,Cluster-8728.70641,Cluster-8728.83621,Cluster-8728.96743,Cluster-8728.102880,Cluster-8728.75469,Cluster-8728.91089,Cluster-8728.101309,Cluster-8728.118876,Cluster-8728.78017,Cluster-8728.82040,Cluster-8728.72290,Cluster-8728.78020,Cluster-8728.1…
GO:0015774	polysaccharide transport	biological_process	0.010013	0.17093	4	4146	22	106734	Cluster-8728.101846,Cluster-8728.98563,Cluster-8728.30681,Cluster-8728.91011
GO:0046912	transferase activity, transferring acyl groups, acyl groups converted into alkyl on transfer	molecular_function	0.010216	0.17389	10	4146	111	106734	Cluster-8728.97441,Cluster-8728.101247,Cluster-8728.104354,Cluster-8728.99107,Cluster-8728.100664,Cluster-8728.101561,Cluster-8728.122006,Cluster-8728.81217,Cluster-8728.74104,Cluster-8728.95921
GO:0044550	secondary metabolite biosynthetic process	biological_process	0.010589	0.17928	11	4146	121	106734	Cluster-8728.70399,Cluster-8728.134822,Cluster-8728.112066,Cluster-8728.5915,Cluster-8728.89470,Cluster-8728.77606,Cluster-8728.119588,Cluster-8728.143775,Cluster-8728.70397,Cluster-8728.112067,Cluster-28990.0
GO:0097034	mitochondrial respiratory chain complex IV biogenesis	biological_process	0.010595	0.17928	11	4146	116	106734	Cluster-8728.89822,Cluster-8728.102079,Cluster-8728.137885,Cluster-8728.98223,Cluster-8728.109579,Cluster-8728.107712,Cluster-8728.109150,Cluster-8728.98270,Cluster-8728.91415,Cluster-8728.120639,Cluster-8728.104899
GO:0033037	polysaccharide localization	biological_process	0.010959	0.1849	4	4146	23	106734	Cluster-8728.98563,Cluster-8728.30681,Cluster-8728.91011,Cluster-8728.101846
GO:0004512	inositol-3-phosphate synthase activity	molecular_function	0.011225	0.18828	5	4146	34	106734	Cluster-8728.85148,Cluster-8728.92464,Cluster-8728.86252,Cluster-8728.165347,Cluster-8728.92465
GO:0006021	inositol biosynthetic process	biological_process	0.011225	0.18828	5	4146	34	106734	Cluster-8728.165347,Cluster-8728.85148,Cluster-8728.86252,Cluster-8728.92464,Cluster-8728.92465
GO:0046434	organophosphate catabolic process	biological_process	0.011313	0.18921	22	4146	321	106734	Cluster-8728.162741,Cluster-8728.124558,Cluster-8728.132176,Cluster-8728.82814,Cluster-8728.124564,Cluster-8728.96119,Cluster-8728.74466,Cluster-8728.113152,Cluster-8728.109204,Cluster-8728.96158,Cluster-6681.0,Cluster-8728.102383,Cluster-8728.57885,Cluster-8728.81272,Cluster-8728.26659,Cluster-8728.66970,Cluster-8728.66966,Cluster-8728.124560,Cluster-8728.124566,Cluster-8728.86546,Cluster-8728.6…
GO:0004066	asparagine synthase (glutamine-hydrolyzing) activity	molecular_function	0.01137	0.18962	6	4146	46	106734	Cluster-8728.96413,Cluster-8728.120316,Cluster-8728.59017,Cluster-8728.97137,Cluster-8728.69117,Cluster-8728.96763
GO:0047396	glycosylphosphatidylinositol diacylglycerol-lyase activity	molecular_function	0.012056	0.19992	3	4146	12	106734	Cluster-8728.120254,Cluster-8728.85817,Cluster-8728.89770
GO:0042974	retinoic acid receptor binding	molecular_function	0.012057	0.19992	3	4146	13	106734	Cluster-8728.110645,Cluster-8728.90551,Cluster-8728.98663
GO:0016433	rRNA (adenine) methyltransferase activity	molecular_function	0.012471	0.20619	4	4146	22	106734	Cluster-8728.29597,Cluster-8728.31947,Cluster-8728.29598,Cluster-8728.31948
GO:0015977	carbon fixation	biological_process	0.0128	0.21103	9	4146	109	106734	Cluster-8728.97250,Cluster-8728.73601,Cluster-8728.124051,Cluster-8728.93386,Cluster-8728.14526,Cluster-8728.73599,Cluster-8728.124049,Cluster-8728.101590,Cluster-8728.124048
GO:0004612	phosphoenolpyruvate carboxykinase (ATP) activity	molecular_function	0.013187	0.21668	6	4146	53	106734	Cluster-8728.78022,Cluster-8728.78020,Cluster-8728.82040,Cluster-8728.78017,Cluster-8728.72290,Cluster-8728.78014
GO:1990351	transporter complex	cellular_component	0.013217	0.21668	28	4146	441	106734	Cluster-8728.151413,Cluster-8728.110937,Cluster-8728.171406,Cluster-8728.147615,Cluster-8728.90552,Cluster-8728.3520,Cluster-8728.106136,Cluster-8728.96025,Cluster-8728.100310,Cluster-8728.71400,Cluster-8728.100506,Cluster-8728.95454,Cluster-8728.39819,Cluster-8728.118680,Cluster-8728.93246,Cluster-8728.101762,Cluster-8728.108313,Cluster-8728.98585,Cluster-8728.66029,Cluster-8728.69433,Cluster-87…
GO:0004180	carboxypeptidase activity	molecular_function	0.013387	0.21885	20	4146	303	106734	Cluster-8728.63145,Cluster-8728.46029,Cluster-8728.121036,Cluster-8728.67989,Cluster-8728.164502,Cluster-8728.45375,Cluster-8728.86037,Cluster-8728.142304,Cluster-8728.130961,Cluster-8728.61848,Cluster-8728.48249,Cluster-8728.152137,Cluster-8728.65129,Cluster-8728.107005,Cluster-8728.117540,Cluster-8728.57284,Cluster-8728.124632,Cluster-8728.73704,Cluster-8728.73702,Cluster-8728.145787
GO:0006554	lysine catabolic process	biological_process	0.013889	0.22577	27	4146	423	106734	Cluster-8728.131167,Cluster-8728.91006,Cluster-8728.79185,Cluster-8728.96393,Cluster-8728.121117,Cluster-8728.122306,Cluster-8728.103179,Cluster-8728.113465,Cluster-8728.128992,Cluster-8728.99645,Cluster-8728.113152,Cluster-8728.95907,Cluster-8728.109204,Cluster-8728.118391,Cluster-8728.122850,Cluster-8728.118712,Cluster-8728.114333,Cluster-8728.102108,Cluster-8728.98269,Cluster-8728.116973,Clust…
GO:0009068	aspartate family amino acid catabolic process	biological_process	0.013889	0.22577	27	4146	423	106734	Cluster-8728.122306,Cluster-8728.96393,Cluster-8728.121117,Cluster-8728.103179,Cluster-8728.113465,Cluster-8728.131167,Cluster-8728.79185,Cluster-8728.91006,Cluster-8728.99645,Cluster-8728.113152,Cluster-8728.128992,Cluster-8728.118712,Cluster-8728.102108,Cluster-8728.114333,Cluster-8728.122850,Cluster-8728.118391,Cluster-8728.98269,Cluster-8728.95907,Cluster-8728.109204,Cluster-8728.103719,Clust…
GO:0050840	extracellular matrix binding	molecular_function	0.014126	0.22899	8	4146	80	106734	Cluster-8728.89991,Cluster-8728.127802,Cluster-8728.97425,Cluster-8728.91404,Cluster-8728.127801,Cluster-8728.102251,Cluster-8728.95901,Cluster-8728.71364
GO:0045158	electron transporter, transferring electrons within cytochrome b6/f complex of photosystem II activity	molecular_function	0.014799	0.23922	5	4146	37	106734	Cluster-8728.107870,Cluster-8728.117306,Cluster-8728.119657,Cluster-8728.53153,Cluster-8728.125093
GO:0004833	tryptophan 2,3-dioxygenase activity	molecular_function	0.015016	0.24205	2	4146	6	106734	Cluster-8728.99518,Cluster-8728.99528
GO:0006020	inositol metabolic process	biological_process	0.015202	0.24437	12	4146	156	106734	Cluster-8728.92465,Cluster-8728.90106,Cluster-8728.165347,Cluster-8728.86252,Cluster-8728.70641,Cluster-8728.96743,Cluster-8728.123657,Cluster-8728.91089,Cluster-8728.118876,Cluster-8728.92464,Cluster-8728.85148,Cluster-8728.70642
GO:0019748	secondary metabolic process	biological_process	0.017368	0.27841	19	4146	271	106734	Cluster-8728.112066,Cluster-8728.82707,Cluster-8728.70399,Cluster-8728.70397,Cluster-8728.88312,Cluster-8728.89470,Cluster-8728.143775,Cluster-8728.134822,Cluster-8728.157114,Cluster-8728.5915,Cluster-8728.122709,Cluster-8728.112067,Cluster-28990.0,Cluster-8728.88310,Cluster-8728.83426,Cluster-8728.119588,Cluster-8728.100125,Cluster-8728.85422,Cluster-8728.77606
GO:0009089	lysine biosynthetic process via diaminopimelate	biological_process	0.017617	0.28086	10	4146	118	106734	Cluster-8728.103719,Cluster-8728.124170,Cluster-8728.99645,Cluster-8728.68303,Cluster-8728.101590,Cluster-8728.96393,Cluster-8728.62753,Cluster-8728.93386,Cluster-8728.62752,Cluster-8728.87856
GO:0046451	diaminopimelate metabolic process	biological_process	0.017617	0.28086	10	4146	118	106734	Cluster-8728.96393,Cluster-8728.62753,Cluster-8728.93386,Cluster-8728.62752,Cluster-8728.87856,Cluster-8728.124170,Cluster-8728.99645,Cluster-8728.103719,Cluster-8728.68303,Cluster-8728.101590
GO:0031160	spore wall	cellular_component	0.017884	0.28432	4	4146	25	106734	Cluster-8728.49653,Cluster-8728.101846,Cluster-8728.17970,Cluster-8728.96176
GO:0005094	Rho GDP-dissociation inhibitor activity	molecular_function	0.01828	0.28983	5	4146	40	106734	Cluster-8728.86412,Cluster-8728.26694,Cluster-8728.71251,Cluster-8728.102096,Cluster-8728.92285
GO:0003876	AMP deaminase activity	molecular_function	0.019175	0.30235	2	4146	5	106734	Cluster-8728.109070,Cluster-8728.109075
GO:0047623	adenosine-phosphate deaminase activity	molecular_function	0.019175	0.30235	2	4146	5	106734	Cluster-8728.109075,Cluster-8728.109070
GO:0008964	phosphoenolpyruvate carboxylase activity	molecular_function	0.019822	0.31172	6	4146	63	106734	Cluster-8728.73599,Cluster-8728.124051,Cluster-8728.124048,Cluster-8728.73601,Cluster-8728.124049,Cluster-8728.97250
GO:0006528	asparagine metabolic process	biological_process	0.019945	0.3128	7	4146	65	106734	Cluster-8728.153576,Cluster-8728.96413,Cluster-8728.120316,Cluster-8728.59017,Cluster-8728.97137,Cluster-8728.69117,Cluster-8728.96763
GO:0042720	mitochondrial inner membrane peptidase complex	cellular_component	0.02018	0.31361	4	4146	25	106734	Cluster-8728.14351,Cluster-8728.91643,Cluster-8728.43952,Cluster-8728.120433
GO:1902495	transmembrane transporter complex	cellular_component	0.020218	0.31361	27	4146	437	106734	Cluster-8728.58683,Cluster-8728.80854,Cluster-8728.59017,Cluster-8728.120316,Cluster-8728.126205,Cluster-8728.72348,Cluster-8728.69433,Cluster-8728.120907,Cluster-8728.84634,Cluster-8728.98585,Cluster-8728.66029,Cluster-8728.93246,Cluster-8728.39819,Cluster-8728.95454,Cluster-8728.100506,Cluster-8728.108313,Cluster-8728.101762,Cluster-8728.100310,Cluster-8728.71400,Cluster-8728.106136,Cluster-872…
GO:0004673	protein histidine kinase activity	molecular_function	0.020268	0.31361	21	4146	318	106734	Cluster-8728.90539,Cluster-8728.104826,Cluster-8728.74693,Cluster-8728.100661,Cluster-8728.106229,Cluster-8728.90943,Cluster-8728.136050,Cluster-8728.106164,Cluster-8728.129671,Cluster-8728.71351,Cluster-8728.96879,Cluster-8728.102980,Cluster-8728.33741,Cluster-8728.103193,Cluster-8728.40002,Cluster-8728.106627,Cluster-8728.31584,Cluster-8728.139204,Cluster-8728.88722,Cluster-8728.105445,Cluster-…
GO:0009365	protein histidine kinase complex	cellular_component	0.020268	0.31361	21	4146	318	106734	Cluster-8728.136050,Cluster-8728.90943,Cluster-8728.106229,Cluster-8728.129671,Cluster-8728.106164,Cluster-8728.71351,Cluster-8728.90539,Cluster-8728.100661,Cluster-8728.74693,Cluster-8728.104826,Cluster-8728.106627,Cluster-8728.31584,Cluster-8728.105445,Cluster-8728.88722,Cluster-8728.139204,Cluster-8728.103137,Cluster-8728.96879,Cluster-8728.102980,Cluster-8728.33741,Cluster-8728.103193,Cluster…
GO:0016775	phosphotransferase activity, nitrogenous group as acceptor	molecular_function	0.020268	0.31361	21	4146	318	106734	Cluster-8728.105445,Cluster-8728.88722,Cluster-8728.139204,Cluster-8728.103137,Cluster-8728.106627,Cluster-8728.31584,Cluster-8728.103193,Cluster-8728.40002,Cluster-8728.102980,Cluster-8728.96879,Cluster-8728.33741,Cluster-8728.106164,Cluster-8728.129671,Cluster-8728.71351,Cluster-8728.90943,Cluster-8728.136050,Cluster-8728.106229,Cluster-8728.90539,Cluster-8728.74693,Cluster-8728.104826,Cluster-…
GO:0031300	intrinsic component of organelle membrane	cellular_component	0.02064	0.31766	29	4146	490	106734	Cluster-8728.89513,Cluster-8728.112364,Cluster-8728.102113,Cluster-8728.81387,Cluster-8728.96295,Cluster-8728.62617,Cluster-8728.88217,Cluster-8728.121057,Cluster-8728.102121,Cluster-8728.73755,Cluster-8728.31948,Cluster-8728.126700,Cluster-8728.92660,Cluster-8728.89515,Cluster-8728.96926,Cluster-8728.101390,Cluster-8728.95949,Cluster-8728.110230,Cluster-8728.63355,Cluster-8728.91339,Cluster-8728…
GO:0031301	integral component of organelle membrane	cellular_component	0.02064	0.31766	29	4146	490	106734	Cluster-8728.96295,Cluster-8728.81387,Cluster-8728.102113,Cluster-8728.112364,Cluster-8728.89513,Cluster-8728.92660,Cluster-8728.126700,Cluster-8728.31948,Cluster-8728.102121,Cluster-8728.73755,Cluster-8728.121057,Cluster-8728.88217,Cluster-8728.62617,Cluster-8728.95949,Cluster-8728.110230,Cluster-8728.101390,Cluster-8728.96926,Cluster-8728.89515,Cluster-8728.104826,Cluster-8728.100661,Cluster-87…
GO:0006270	DNA replication initiation	biological_process	0.021384	0.32824	27	4146	432	106734	Cluster-8728.71774,Cluster-8728.104407,Cluster-8728.95173,Cluster-8728.82381,Cluster-8728.113581,Cluster-8728.121776,Cluster-8728.110613,Cluster-8728.140184,Cluster-8728.108527,Cluster-8728.114879,Cluster-8728.111028,Cluster-8728.107188,Cluster-8728.91579,Cluster-8728.105578,Cluster-8728.101979,Cluster-8728.91582,Cluster-8728.84700,Cluster-8728.102504,Cluster-8728.61181,Cluster-8728.86646,Cluster…
GO:0007217	tachykinin receptor signaling pathway	biological_process	0.02202	0.33695	7	4146	70	106734	Cluster-8728.28150,Cluster-8728.83459,Cluster-8728.83460,Cluster-8728.91762,Cluster-8728.51588,Cluster-8728.93827,Cluster-8728.32953
GO:0019643	reductive tricarboxylic acid cycle	biological_process	0.022067	0.33695	8	4146	97	106734	Cluster-8728.124048,Cluster-8728.124049,Cluster-8728.101590,Cluster-8728.73599,Cluster-8728.93386,Cluster-8728.124051,Cluster-8728.73601,Cluster-8728.97250
GO:0003885	D-arabinono-1,4-lactone oxidase activity	molecular_function	0.022198	0.33805	5	4146	37	106734	Cluster-8728.130075,Cluster-8728.47713,Cluster-8728.49425,Cluster-8728.56985,Cluster-7923.0
GO:0016702	oxidoreductase activity, acting on single donors with incorporation of molecular oxygen, incorporation of two atoms of oxygen	molecular_function	0.022612	0.34284	22	4146	362	106734	Cluster-8728.99928,Cluster-8728.99927,Cluster-8728.107551,Cluster-8728.57311,Cluster-8728.57312,Cluster-8728.106041,Cluster-8728.30441,Cluster-8728.67144,Cluster-8728.110548,Cluster-8728.68222,Cluster-8728.57319,Cluster-8728.99518,Cluster-8728.51329,Cluster-8728.99528,Cluster-8728.57313,Cluster-8728.57314,Cluster-8728.57317,Cluster-8728.104630,Cluster-8728.94158,Cluster-8728.29736,Cluster-8728.99…
GO:0009085	lysine biosynthetic process	biological_process	0.02274	0.34284	10	4146	124	106734	Cluster-8728.68303,Cluster-8728.103719,Cluster-8728.124170,Cluster-8728.99645,Cluster-8728.101590,Cluster-8728.62752,Cluster-8728.87856,Cluster-8728.96393,Cluster-8728.93386,Cluster-8728.62753
GO:0005313	L-glutamate transmembrane transporter activity	molecular_function	0.022986	0.34284	4	4146	28	106734	Cluster-8728.81919,Cluster-8728.102879,Cluster-8728.117025,Cluster-8728.117027
GO:0015172	acidic amino acid transmembrane transporter activity	molecular_function	0.022986	0.34284	4	4146	28	106734	Cluster-8728.117025,Cluster-8728.117027,Cluster-8728.81919,Cluster-8728.102879
GO:0015501	glutamate:sodium symporter activity	molecular_function	0.022986	0.34284	4	4146	28	106734	Cluster-8728.117025,Cluster-8728.117027,Cluster-8728.81919,Cluster-8728.102879
GO:0015800	acidic amino acid transport	biological_process	0.022986	0.34284	4	4146	28	106734	Cluster-8728.117025,Cluster-8728.117027,Cluster-8728.81919,Cluster-8728.102879
GO:0015807	L-amino acid transport	biological_process	0.022986	0.34284	4	4146	28	106734	Cluster-8728.117025,Cluster-8728.117027,Cluster-8728.81919,Cluster-8728.102879
GO:0015813	L-glutamate transport	biological_process	0.022986	0.34284	4	4146	28	106734	Cluster-8728.117025,Cluster-8728.117027,Cluster-8728.81919,Cluster-8728.102879
GO:0005516	calmodulin binding	molecular_function	0.023642	0.35172	22	4146	343	106734	Cluster-8728.115417,Cluster-8728.99663,Cluster-8728.3301,Cluster-8728.36691,Cluster-8728.60431,Cluster-8728.121515,Cluster-8728.60369,Cluster-8728.115419,Cluster-8728.101511,Cluster-8728.101506,Cluster-8728.119463,Cluster-8728.97461,Cluster-8728.13000,Cluster-8728.129406,Cluster-8728.115418,Cluster-8728.36696,Cluster-8728.142768,Cluster-8728.95907,Cluster-8728.153164,Cluster-8728.36690,Cluster-87…
GO:1901606	alpha-amino acid catabolic process	biological_process	0.024383	0.36031	34	4146	592	106734	Cluster-8728.118391,Cluster-8728.122850,Cluster-8728.114333,Cluster-8728.122559,Cluster-8728.103719,Cluster-8728.47747,Cluster-8728.136413,Cluster-8728.91006,Cluster-8728.96393,Cluster-8728.104354,Cluster-8728.99645,Cluster-8728.99528,Cluster-8728.95907,Cluster-8728.109204,Cluster-8728.102108,Cluster-8728.118712,Cluster-8728.98269,Cluster-8728.90544,Cluster-8728.116973,Cluster-8728.123198,Cluster…
GO:0006730	one-carbon metabolic process	biological_process	0.024397	0.36031	10	4146	126	106734	Cluster-8728.95907,Cluster-8728.93896,Cluster-8728.102102,Cluster-8728.104177,Cluster-8728.106764,Cluster-8728.99633,Cluster-8728.102108,Cluster-8728.87496,Cluster-8728.75496,Cluster-8728.129368
GO:0035257	nuclear hormone receptor binding	molecular_function	0.024626	0.36031	3	4146	17	106734	Cluster-8728.90551,Cluster-8728.98663,Cluster-8728.110645
GO:0051427	hormone receptor binding	molecular_function	0.024626	0.36031	3	4146	17	106734	Cluster-8728.98663,Cluster-8728.90551,Cluster-8728.110645
GO:0002115	store-operated calcium entry	biological_process	0.024656	0.36031	6	4146	59	106734	Cluster-8728.63355,Cluster-8728.101390,Cluster-8728.81387,Cluster-8728.104826,Cluster-8728.100661,Cluster-8728.96295
GO:0051924	regulation of calcium ion transport	biological_process	0.024656	0.36031	6	4146	59	106734	Cluster-8728.101390,Cluster-8728.81387,Cluster-8728.100661,Cluster-8728.104826,Cluster-8728.96295,Cluster-8728.63355
GO:2001256	regulation of store-operated calcium entry	biological_process	0.024656	0.36031	6	4146	59	106734	Cluster-8728.63355,Cluster-8728.101390,Cluster-8728.81387,Cluster-8728.104826,Cluster-8728.100661,Cluster-8728.96295
GO:0016853	isomerase activity	molecular_function	0.024841	0.36056	77	4146	1523	106734	Cluster-8728.79237,Cluster-8728.60431,Cluster-8728.56955,Cluster-8728.47957,Cluster-8728.117518,Cluster-8728.96940,Cluster-8728.88664,Cluster-8728.120640,Cluster-8728.87210,Cluster-8728.105799,Cluster-8728.95271,Cluster-8728.79240,Cluster-8728.94111,Cluster-8728.94007,Cluster-8728.89352,Cluster-8728.100629,Cluster-8728.120396,Cluster-8728.101837,Cluster-8728.111097,Cluster-8728.67885,Cluster-8728…
GO:0004372	glycine hydroxymethyltransferase activity	molecular_function	0.02486	0.36056	2	4146	7	106734	Cluster-8728.129368,Cluster-8728.104177
GO:0035999	tetrahydrofolate interconversion	biological_process	0.02486	0.36056	2	4146	7	106734	Cluster-8728.104177,Cluster-8728.129368
GO:0016860	intramolecular oxidoreductase activity	molecular_function	0.025108	0.36325	15	4146	213	106734	Cluster-8728.105799,Cluster-8728.101837,Cluster-8728.90333,Cluster-8728.95271,Cluster-8728.111097,Cluster-8728.96898,Cluster-8728.118876,Cluster-8728.110424,Cluster-8728.89290,Cluster-8728.90106,Cluster-8728.85180,Cluster-8728.26163,Cluster-8728.105013,Cluster-8728.94007,Cluster-8728.90334
GO:0043269	regulation of ion transport	biological_process	0.025427	0.36694	8	4146	92	106734	Cluster-8728.96295,Cluster-8728.101390,Cluster-8728.81387,Cluster-8728.63355,Cluster-8728.74519,Cluster-8728.100661,Cluster-8728.104826,Cluster-8728.102193
GO:0004421	hydroxymethylglutaryl-CoA synthase activity	molecular_function	0.025587	0.36757	4	4146	32	106734	Cluster-8728.104354,Cluster-8728.81217,Cluster-8728.122006,Cluster-8728.95921
GO:0003950	NAD+ ADP-ribosyltransferase activity	molecular_function	0.025597	0.36757	8	4146	86	106734	Cluster-8728.98988,Cluster-8728.101830,Cluster-8728.145664,Cluster-8728.61147,Cluster-8728.88882,Cluster-8728.90910,Cluster-8728.61140,Cluster-8728.95468
GO:0043022	ribosome binding	molecular_function	0.026082	0.3736	6	4146	61	106734	Cluster-8728.100506,Cluster-8728.90917,Cluster-8728.98051,Cluster-8728.98059,Cluster-8728.92855,Cluster-8728.102642
GO:0006568	tryptophan metabolic process	biological_process	0.026379	0.376	34	4146	613	106734	Cluster-8728.97085,Cluster-8728.89456,Cluster-8728.114333,Cluster-8728.118391,Cluster-8728.122559,Cluster-8728.47747,Cluster-8728.103719,Cluster-8728.91006,Cluster-8728.136413,Cluster-8728.104821,Cluster-8728.97081,Cluster-8728.96393,Cluster-8728.38117,Cluster-8728.99645,Cluster-8728.99528,Cluster-8728.109204,Cluster-8728.121226,Cluster-8728.89287,Cluster-8728.95907,Cluster-8728.118712,Cluster-87…
GO:0006586	indolalkylamine metabolic process	biological_process	0.026379	0.376	34	4146	613	106734	Cluster-8728.97085,Cluster-8728.89456,Cluster-8728.114333,Cluster-8728.118391,Cluster-8728.122559,Cluster-8728.47747,Cluster-8728.103719,Cluster-8728.91006,Cluster-8728.136413,Cluster-8728.97081,Cluster-8728.96393,Cluster-8728.104821,Cluster-8728.38117,Cluster-8728.99528,Cluster-8728.99645,Cluster-8728.109204,Cluster-8728.121226,Cluster-8728.89287,Cluster-8728.95907,Cluster-8728.102108,Cluster-87…
GO:0015159	polysaccharide transmembrane transporter activity	molecular_function	0.026863	0.38196	3	4146	17	106734	Cluster-8728.101846,Cluster-8728.91011,Cluster-8728.98563
GO:0015144	carbohydrate transmembrane transporter activity	molecular_function	0.027077	0.38312	15	4146	213	106734	Cluster-8728.96025,Cluster-8728.120907,Cluster-8728.84634,Cluster-8728.147615,Cluster-8728.101846,Cluster-8728.151413,Cluster-8728.105970,Cluster-8728.98585,Cluster-8728.126205,Cluster-8728.101762,Cluster-8728.83665,Cluster-8728.93246,Cluster-8728.95454,Cluster-8728.91011,Cluster-8728.98563
GO:1901476	carbohydrate transporter activity	molecular_function	0.027077	0.38312	15	4146	213	106734	Cluster-8728.91011,Cluster-8728.98563,Cluster-8728.126205,Cluster-8728.83665,Cluster-8728.101762,Cluster-8728.93246,Cluster-8728.95454,Cluster-8728.98585,Cluster-8728.105970,Cluster-8728.151413,Cluster-8728.120907,Cluster-8728.96025,Cluster-8728.84634,Cluster-8728.147615,Cluster-8728.101846
GO:0006816	calcium ion transport	biological_process	0.027591	0.38803	23	4146	377	106734	Cluster-8728.92855,Cluster-8728.101390,Cluster-8728.914,Cluster-8728.116973,Cluster-8728.40989,Cluster-8728.98059,Cluster-8728.104826,Cluster-8728.100661,Cluster-8728.63355,Cluster-8728.82381,Cluster-8728.111525,Cluster-8728.81387,Cluster-8728.96295,Cluster-8728.56655,Cluster-8728.122306,Cluster-8728.98051,Cluster-8728.86648,Cluster-8728.102315,Cluster-8728.171406,Cluster-8728.127315,Cluster-8728…
GO:0009211	pyrimidine deoxyribonucleoside triphosphate metabolic process	biological_process	0.027701	0.38803	4	4146	31	106734	Cluster-8728.33577,Cluster-8728.73082,Cluster-8728.33578,Cluster-8728.122003
GO:0046080	dUTP metabolic process	biological_process	0.027701	0.38803	4	4146	31	106734	Cluster-8728.122003,Cluster-8728.33578,Cluster-8728.73082,Cluster-8728.33577
GO:0009812	flavonoid metabolic process	biological_process	0.027759	0.38803	2	4146	8	106734	Cluster-8728.49787,Cluster-8728.86729
GO:0009813	flavonoid biosynthetic process	biological_process	0.027759	0.38803	2	4146	8	106734	Cluster-8728.49787,Cluster-8728.86729
GO:0009063	cellular amino acid catabolic process	biological_process	0.028001	0.39047	36	4146	638	106734	Cluster-8728.122306,Cluster-8728.121117,Cluster-8728.103179,Cluster-8728.113465,Cluster-8728.131167,Cluster-8728.79185,Cluster-8728.95921,Cluster-8728.113152,Cluster-8728.99518,Cluster-8728.128992,Cluster-8728.102108,Cluster-8728.118712,Cluster-8728.98269,Cluster-8728.95907,Cluster-8728.89287,Cluster-8728.109204,Cluster-8728.96020,Cluster-8728.122006,Cluster-8728.128713,Cluster-8728.81217,Cluster…
GO:0071840	cellular component organization or biogenesis	biological_process	0.028632	0.39831	475	4146	11140	106734	Cluster-8728.109598,Cluster-8728.102384,Cluster-8728.135681,Cluster-8728.101352,Cluster-8728.110049,Cluster-8728.74693,Cluster-8728.96663,Cluster-8728.90062,Cluster-8728.148107,Cluster-8728.78862,Cluster-8728.97159,Cluster-8728.92855,Cluster-8728.140813,Cluster-8728.43949,Cluster-8728.50372,Cluster-8728.90593,Cluster-8728.97907,Cluster-8728.97582,Cluster-8728.62610,Cluster-8728.98550,Cluster-8728…
GO:0050664	oxidoreductase activity, acting on NAD(P)H, oxygen as acceptor	molecular_function	0.028979	0.40216	8	4146	88	106734	Cluster-8728.94188,Cluster-8728.98133,Cluster-8728.96808,Cluster-8728.95062,Cluster-8728.74892,Cluster-8728.112559,Cluster-8728.154753,Cluster-8728.61427
GO:0045005	DNA-dependent DNA replication maintenance of fidelity	biological_process	0.029671	0.41	5	4146	42	106734	Cluster-8728.108848,Cluster-8728.75469,Cluster-8728.108846,Cluster-8728.101309,Cluster-8728.93714
GO:0009219	pyrimidine deoxyribonucleotide metabolic process	biological_process	0.029686	0.41	9	4146	109	106734	Cluster-8728.146848,Cluster-8728.89899,Cluster-8728.33578,Cluster-8728.75351,Cluster-8728.73082,Cluster-8728.105241,Cluster-8728.122003,Cluster-8728.40272,Cluster-8728.33577
GO:0009200	deoxyribonucleoside triphosphate metabolic process	biological_process	0.030811	0.42422	4	4146	32	106734	Cluster-8728.122003,Cluster-8728.33578,Cluster-8728.73082,Cluster-8728.33577
GO:0006576	cellular biogenic amine metabolic process	biological_process	0.030935	0.42422	49	4146	935	106734	Cluster-8728.97085,Cluster-8728.120679,Cluster-18793.0,Cluster-8728.89456,Cluster-8728.118391,Cluster-8728.114333,Cluster-8728.133118,Cluster-8728.47747,Cluster-8728.83426,Cluster-8728.103719,Cluster-8728.122559,Cluster-8728.38117,Cluster-8728.97081,Cluster-8728.104821,Cluster-8728.96393,Cluster-8728.91006,Cluster-8728.108663,Cluster-8728.102794,Cluster-8728.136413,Cluster-8728.99645,Cluster-8728…
GO:0044106	cellular amine metabolic process	biological_process	0.030935	0.42422	49	4146	935	106734	Cluster-8728.146406,Cluster-8728.118712,Cluster-8728.102108,Cluster-8728.68786,Cluster-8728.109204,Cluster-8728.121226,Cluster-8728.89287,Cluster-8728.95907,Cluster-8728.96020,Cluster-8728.128713,Cluster-8728.56266,Cluster-8728.90544,Cluster-8728.113465,Cluster-8728.103179,Cluster-8728.121117,Cluster-8728.97057,Cluster-8728.79185,Cluster-8728.162741,Cluster-8728.131167,Cluster-8728.113152,Cluster…
GO:0000145	exocyst	cellular_component	0.031203	0.42689	16	4146	228	106734	Cluster-8728.106163,Cluster-8728.98223,Cluster-8728.109011,Cluster-8728.95102,Cluster-8728.78615,Cluster-8728.75456,Cluster-8728.95101,Cluster-8728.65392,Cluster-8728.118636,Cluster-8728.100401,Cluster-8728.93057,Cluster-8728.151800,Cluster-8728.90033,Cluster-8728.98270,Cluster-8728.99611,Cluster-8728.100987
GO:0006415	translational termination	biological_process	0.031907	0.43409	13	4146	179	106734	Cluster-8728.78881,Cluster-8728.102642,Cluster-8728.97159,Cluster-8728.102146,Cluster-8728.92855,Cluster-8728.148888,Cluster-8728.98051,Cluster-8728.98059,Cluster-8728.77466,Cluster-8728.84940,Cluster-8728.95866,Cluster-8728.90917,Cluster-8728.121897
GO:0006449	regulation of translational termination	biological_process	0.031907	0.43409	13	4146	179	106734	Cluster-8728.102146,Cluster-8728.92855,Cluster-8728.78881,Cluster-8728.97159,Cluster-8728.102642,Cluster-8728.98051,Cluster-8728.148888,Cluster-8728.77466,Cluster-8728.98059,Cluster-8728.95866,Cluster-8728.90917,Cluster-8728.84940,Cluster-8728.121897
GO:0004631	phosphomevalonate kinase activity	molecular_function	0.03218	0.43409	4	4146	28	106734	Cluster-8728.67503,Cluster-8728.127603,Cluster-8728.117933,Cluster-8728.129081
GO:0006695	cholesterol biosynthetic process	biological_process	0.03218	0.43409	4	4146	28	106734	Cluster-8728.67503,Cluster-8728.127603,Cluster-8728.117933,Cluster-8728.129081
GO:0016126	sterol biosynthetic process	biological_process	0.03218	0.43409	4	4146	28	106734	Cluster-8728.117933,Cluster-8728.67503,Cluster-8728.127603,Cluster-8728.129081
GO:1902653	secondary alcohol biosynthetic process	biological_process	0.03218	0.43409	4	4146	28	106734	Cluster-8728.117933,Cluster-8728.67503,Cluster-8728.127603,Cluster-8728.129081
GO:0019752	carboxylic acid metabolic process	biological_process	0.032481	0.43714	298	4146	6766	106734	Cluster-8728.93853,Cluster-8728.83621,Cluster-8728.106764,Cluster-8728.150810,Cluster-8728.39806,Cluster-8728.124048,Cluster-8728.120320,Cluster-25388.1,Cluster-8728.98657,Cluster-8728.92437,Cluster-8728.103179,Cluster-8728.58612,Cluster-8728.59699,Cluster-8728.129369,Cluster-8728.67639,Cluster-8728.98800,Cluster-8728.113152,Cluster-8728.84944,Cluster-8728.94584,Cluster-8728.60716,Cluster-8728.85…
GO:0045892	negative regulation of transcription, DNA-templated	biological_process	0.032868	0.43827	17	4146	252	106734	Cluster-8728.117158,Cluster-8728.26957,Cluster-8728.84911,Cluster-8728.93057,Cluster-8728.89129,Cluster-8728.98919,Cluster-8728.154065,Cluster-8728.93416,Cluster-8728.92640,Cluster-8728.33998,Cluster-8728.44704,Cluster-8728.89734,Cluster-8728.27309,Cluster-8728.99744,Cluster-8728.93627,Cluster-8728.117094,Cluster-8728.78615
GO:0051253	negative regulation of RNA metabolic process	biological_process	0.032868	0.43827	17	4146	252	106734	Cluster-8728.99744,Cluster-8728.27309,Cluster-8728.117094,Cluster-8728.78615,Cluster-8728.93627,Cluster-8728.93057,Cluster-8728.89129,Cluster-8728.117158,Cluster-8728.26957,Cluster-8728.84911,Cluster-8728.93416,Cluster-8728.92640,Cluster-8728.33998,Cluster-8728.89734,Cluster-8728.44704,Cluster-8728.98919,Cluster-8728.154065
GO:1902679	negative regulation of RNA biosynthetic process	biological_process	0.032868	0.43827	17	4146	252	106734	Cluster-8728.98919,Cluster-8728.154065,Cluster-8728.44704,Cluster-8728.89734,Cluster-8728.92640,Cluster-8728.93416,Cluster-8728.33998,Cluster-8728.26957,Cluster-8728.84911,Cluster-8728.117158,Cluster-8728.89129,Cluster-8728.93057,Cluster-8728.93627,Cluster-8728.78615,Cluster-8728.117094,Cluster-8728.27309,Cluster-8728.99744
GO:1903507	negative regulation of nucleic acid-templated transcription	biological_process	0.032868	0.43827	17	4146	252	106734	Cluster-8728.93627,Cluster-8728.78615,Cluster-8728.117094,Cluster-8728.27309,Cluster-8728.99744,Cluster-8728.98919,Cluster-8728.154065,Cluster-8728.44704,Cluster-8728.89734,Cluster-8728.33998,Cluster-8728.92640,Cluster-8728.93416,Cluster-8728.26957,Cluster-8728.84911,Cluster-8728.117158,Cluster-8728.89129,Cluster-8728.93057
GO:0005783	endoplasmic reticulum	cellular_component	0.033013	0.43911	84	4146	1716	106734	Cluster-8728.117728,Cluster-8728.98250,Cluster-8728.100554,Cluster-8728.96926,Cluster-8728.131552,Cluster-8728.134237,Cluster-8728.108627,Cluster-8728.77187,Cluster-8728.100555,Cluster-8728.113917,Cluster-8728.41861,Cluster-8728.65457,Cluster-8728.73435,Cluster-8728.126700,Cluster-8728.97852,Cluster-8728.98484,Cluster-8728.72172,Cluster-8728.89923,Cluster-8728.92580,Cluster-8728.97839,Cluster-872…
GO:0045934	negative regulation of nucleobase-containing compound metabolic process	biological_process	0.033083	0.43911	19	4146	291	106734	Cluster-8728.26957,Cluster-8728.84911,Cluster-8728.117158,Cluster-8728.89129,Cluster-8728.93057,Cluster-8728.154065,Cluster-8728.98919,Cluster-8728.44704,Cluster-8728.89734,Cluster-8728.108846,Cluster-8728.92640,Cluster-8728.93416,Cluster-8728.33998,Cluster-8728.27309,Cluster-8728.108848,Cluster-8728.99744,Cluster-8728.93627,Cluster-8728.78615,Cluster-8728.117094
GO:0016899	oxidoreductase activity, acting on the CH-OH group of donors, oxygen as acceptor	molecular_function	0.033202	0.43968	5	4146	41	106734	Cluster-8728.49425,Cluster-8728.56985,Cluster-7923.0,Cluster-8728.47713,Cluster-8728.130075
GO:1901657	glycosyl compound metabolic process	biological_process	0.033322	0.44026	140	4146	3030	106734	Cluster-8728.95978,Cluster-8728.97123,Cluster-8728.59420,Cluster-8728.115983,Cluster-8728.85637,Cluster-8728.165347,Cluster-8728.86252,Cluster-8728.111599,Cluster-8728.101052,Cluster-8728.48155,Cluster-8728.91089,Cluster-8728.86212,Cluster-8728.94584,Cluster-8728.106103,Cluster-8728.140813,Cluster-8728.122850,Cluster-8728.98874,Cluster-8728.58159,Cluster-8728.82593,Cluster-8728.93058,Cluster-8728…
GO:0047750	cholestenol delta-isomerase activity	molecular_function	0.033728	0.44462	4	4146	29	106734	Cluster-8728.105799,Cluster-8728.95271,Cluster-8728.26163,Cluster-8728.94007
GO:0030545	receptor regulator activity	molecular_function	0.034204	0.44681	4	4146	32	106734	Cluster-8728.132092,Cluster-8728.99611,Cluster-8728.98807,Cluster-8728.55320
GO:0030547	receptor inhibitor activity	molecular_function	0.034204	0.44681	4	4146	32	106734	Cluster-8728.55320,Cluster-8728.98807,Cluster-8728.99611,Cluster-8728.132092
GO:0030548	acetylcholine receptor regulator activity	molecular_function	0.034204	0.44681	4	4146	32	106734	Cluster-8728.99611,Cluster-8728.98807,Cluster-8728.55320,Cluster-8728.132092
GO:0030550	acetylcholine receptor inhibitor activity	molecular_function	0.034204	0.44681	4	4146	32	106734	Cluster-8728.98807,Cluster-8728.55320,Cluster-8728.99611,Cluster-8728.132092
GO:0007096	regulation of exit from mitosis	biological_process	0.03455	0.44914	3	4146	18	106734	Cluster-8728.114271,Cluster-8728.16551,Cluster-8728.144417
GO:0010458	exit from mitosis	biological_process	0.03455	0.44914	3	4146	18	106734	Cluster-8728.144417,Cluster-8728.16551,Cluster-8728.114271
GO:0008201	heparin binding	molecular_function	0.034683	0.44914	3	4146	20	106734	Cluster-8728.96564,Cluster-8728.98772,Cluster-8728.96606
GO:0016298	lipase activity	molecular_function	0.034693	0.44914	14	4146	207	106734	Cluster-8728.96158,Cluster-8728.124558,Cluster-8728.103275,Cluster-8728.84185,Cluster-8728.57885,Cluster-8728.17870,Cluster-8728.70260,Cluster-8728.124560,Cluster-8728.124564,Cluster-8728.64025,Cluster-8728.124566,Cluster-8728.74466,Cluster-8728.86546,Cluster-8728.76862
GO:0043436	oxoacid metabolic process	biological_process	0.034851	0.45019	303	4146	6892	106734	Cluster-8728.104579,Cluster-8728.88312,Cluster-8728.75496,Cluster-8728.118876,Cluster-8728.61875,Cluster-8728.93850,Cluster-8728.41609,Cluster-8728.96393,Cluster-8728.90106,Cluster-8728.103623,Cluster-8728.95638,Cluster-8728.105416,Cluster-8728.116579,Cluster-8728.56939,Cluster-8728.117766,Cluster-8728.107911,Cluster-8728.83426,Cluster-8728.76278,Cluster-8728.89198,Cluster-8728.121776,Cluster-872…
GO:0006082	organic acid metabolic process	biological_process	0.034941	0.45035	304	4146	6919	106734	Cluster-8728.98269,Cluster-8728.130702,Cluster-8728.87324,Cluster-8728.86095,Cluster-8728.69059,Cluster-8728.128713,Cluster-8728.93849,Cluster-8728.98425,Cluster-8728.80333,Cluster-8728.95420,Cluster-8728.96943,Cluster-8728.98522,Cluster-8728.123077,Cluster-8728.102301,Cluster-8728.156915,Cluster-8728.91738,Cluster-8728.98548,Cluster-8728.91557,Cluster-8728.87204,Cluster-8728.95561,Cluster-8728.5…
GO:0005853	eukaryotic translation elongation factor 1 complex	cellular_component	0.03505	0.45074	3	4146	21	106734	Cluster-8728.98011,Cluster-8728.102874,Cluster-8728.108385
GO:0046950	cellular ketone body metabolic process	biological_process	0.035951	0.46131	4	4146	35	106734	Cluster-8728.95921,Cluster-8728.122006,Cluster-8728.104354,Cluster-8728.81217
GO:0044445	cytosolic part	cellular_component	0.036316	0.46466	20	4146	365	106734	Cluster-8728.98657,Cluster-8728.135603,Cluster-8728.88678,Cluster-8728.89198,Cluster-8728.95928,Cluster-8728.92437,Cluster-8728.91738,Cluster-8728.40011,Cluster-8728.115199,Cluster-8728.158738,Cluster-8728.91557,Cluster-8728.96296,Cluster-8728.157310,Cluster-8728.104579,Cluster-8728.105225,Cluster-8728.84618,Cluster-8728.92438,Cluster-8728.84266,Cluster-8728.121707,Cluster-8728.127894
GO:0006448	regulation of translational elongation	biological_process	0.036439	0.46466	12	4146	179	106734	Cluster-8728.102874,Cluster-8728.98011,Cluster-8728.98059,Cluster-8728.90917,Cluster-8728.108385,Cluster-8728.147966,Cluster-8728.67989,Cluster-8728.92855,Cluster-8728.102642,Cluster-8728.98324,Cluster-8728.98051,Cluster-8728.121163
GO:0006066	alcohol metabolic process	biological_process	0.036581	0.46466	23	4146	386	106734	Cluster-8728.105799,Cluster-8728.95271,Cluster-8728.117933,Cluster-8728.118876,Cluster-8728.91089,Cluster-8728.92464,Cluster-8728.123657,Cluster-8728.90106,Cluster-8728.26163,Cluster-8728.165347,Cluster-8728.86252,Cluster-8728.127603,Cluster-8728.83426,Cluster-8728.67503,Cluster-8728.70642,Cluster-8728.85148,Cluster-8728.96743,Cluster-8728.57289,Cluster-8728.92465,Cluster-8728.129081,Cluster-8728…
GO:0006261	DNA-dependent DNA replication	biological_process	0.036611	0.46466	38	4146	679	106734	Cluster-8728.111028,Cluster-8728.107188,Cluster-8728.91579,Cluster-8728.93714,Cluster-8728.102504,Cluster-8728.108846,Cluster-8728.61181,Cluster-8728.104407,Cluster-8728.110613,Cluster-8728.114879,Cluster-8728.120185,Cluster-8728.92913,Cluster-8728.86646,Cluster-8728.36699,Cluster-8728.88508,Cluster-8728.127315,Cluster-8728.75469,Cluster-8728.105578,Cluster-8728.101979,Cluster-8728.84700,Cluster-…
GO:0042030	ATPase inhibitor activity	molecular_function	0.036691	0.46466	10	4146	130	106734	Cluster-8728.116973,Cluster-8728.98059,Cluster-8728.143775,Cluster-8728.28384,Cluster-8728.111525,Cluster-8728.92855,Cluster-8728.914,Cluster-8728.98051,Cluster-8728.122306,Cluster-8728.102315
GO:0004643	phosphoribosylaminoimidazolecarboxamide formyltransferase activity	molecular_function	0.036694	0.46466	2	4146	7	106734	Cluster-8728.120433,Cluster-8728.91643
GO:0042592	homeostatic process	biological_process	0.037153	0.46944	75	4146	1520	106734	Cluster-8728.118712,Cluster-8728.134921,Cluster-8728.109331,Cluster-8728.163198,Cluster-8728.122686,Cluster-8728.92856,Cluster-8728.86546,Cluster-8728.66131,Cluster-8728.114277,Cluster-8728.98823,Cluster-8728.62150,Cluster-8728.98952,Cluster-8728.153497,Cluster-8728.91726,Cluster-8728.165347,Cluster-8728.104553,Cluster-8728.88999,Cluster-8728.126484,Cluster-8728.91727,Cluster-8728.86646,Cluster-8…
GO:0019872	streptomycin biosynthetic process	biological_process	0.037542	0.47025	5	4146	46	106734	Cluster-8728.92465,Cluster-8728.86252,Cluster-8728.85148,Cluster-8728.92464,Cluster-8728.165347
GO:0030647	aminoglycoside antibiotic metabolic process	biological_process	0.037542	0.47025	5	4146	46	106734	Cluster-8728.165347,Cluster-8728.92464,Cluster-8728.85148,Cluster-8728.86252,Cluster-8728.92465
GO:0030648	aminoglycoside antibiotic biosynthetic process	biological_process	0.037542	0.47025	5	4146	46	106734	Cluster-8728.92464,Cluster-8728.85148,Cluster-8728.86252,Cluster-8728.165347,Cluster-8728.92465
GO:0046343	streptomycin metabolic process	biological_process	0.037542	0.47025	5	4146	46	106734	Cluster-8728.92465,Cluster-8728.165347,Cluster-8728.85148,Cluster-8728.92464,Cluster-8728.86252
GO:0004585	ornithine carbamoyltransferase activity	molecular_function	0.038009	0.47405	1	4146	1	106734	Cluster-8728.29093
GO:0009348	ornithine carbamoyltransferase complex	cellular_component	0.038009	0.47405	1	4146	1	106734	Cluster-8728.29093
GO:0010558	negative regulation of macromolecule biosynthetic process	biological_process	0.038707	0.47585	20	4146	317	106734	Cluster-8728.93627,Cluster-8728.78615,Cluster-8728.117094,Cluster-8728.99824,Cluster-8728.108848,Cluster-8728.27309,Cluster-8728.99744,Cluster-8728.98919,Cluster-8728.154065,Cluster-8728.89734,Cluster-8728.44704,Cluster-8728.108846,Cluster-8728.93416,Cluster-8728.92640,Cluster-8728.33998,Cluster-8728.26957,Cluster-8728.84911,Cluster-8728.117158,Cluster-8728.89129,Cluster-8728.93057
GO:0031327	negative regulation of cellular biosynthetic process	biological_process	0.038707	0.47585	20	4146	317	106734	Cluster-8728.93057,Cluster-8728.89129,Cluster-8728.117158,Cluster-8728.84911,Cluster-8728.26957,Cluster-8728.92640,Cluster-8728.93416,Cluster-8728.33998,Cluster-8728.108846,Cluster-8728.44704,Cluster-8728.89734,Cluster-8728.154065,Cluster-8728.98919,Cluster-8728.99744,Cluster-8728.108848,Cluster-8728.99824,Cluster-8728.27309,Cluster-8728.117094,Cluster-8728.78615,Cluster-8728.93627
GO:0051172	negative regulation of nitrogen compound metabolic process	biological_process	0.038707	0.47585	20	4146	317	106734	Cluster-8728.89129,Cluster-8728.93057,Cluster-8728.84911,Cluster-8728.26957,Cluster-8728.117158,Cluster-8728.108846,Cluster-8728.44704,Cluster-8728.89734,Cluster-8728.33998,Cluster-8728.92640,Cluster-8728.93416,Cluster-8728.154065,Cluster-8728.98919,Cluster-8728.99744,Cluster-8728.99824,Cluster-8728.108848,Cluster-8728.27309,Cluster-8728.78615,Cluster-8728.117094,Cluster-8728.93627
GO:2000113	negative regulation of cellular macromolecule biosynthetic process	biological_process	0.038707	0.47585	20	4146	317	106734	Cluster-8728.27309,Cluster-8728.108848,Cluster-8728.99824,Cluster-8728.99744,Cluster-8728.93627,Cluster-8728.78615,Cluster-8728.117094,Cluster-8728.26957,Cluster-8728.84911,Cluster-8728.117158,Cluster-8728.89129,Cluster-8728.93057,Cluster-8728.154065,Cluster-8728.98919,Cluster-8728.89734,Cluster-8728.44704,Cluster-8728.108846,Cluster-8728.92640,Cluster-8728.33998,Cluster-8728.93416
GO:0015097	mercury ion transmembrane transporter activity	molecular_function	0.039045	0.47585	7	4146	78	106734	Cluster-8728.95921,Cluster-8728.96736,Cluster-8728.103458,Cluster-8728.78452,Cluster-8728.78450,Cluster-8728.138311,Cluster-8728.78453
GO:0015694	mercury ion transport	biological_process	0.039045	0.47585	7	4146	78	106734	Cluster-8728.95921,Cluster-8728.96736,Cluster-8728.103458,Cluster-8728.78452,Cluster-8728.78450,Cluster-8728.138311,Cluster-8728.78453
GO:0046689	response to mercury ion	biological_process	0.039045	0.47585	7	4146	78	106734	Cluster-8728.78452,Cluster-8728.78450,Cluster-8728.138311,Cluster-8728.78453,Cluster-8728.95921,Cluster-8728.96736,Cluster-8728.103458
GO:0050787	detoxification of mercury ion	biological_process	0.039045	0.47585	7	4146	78	106734	Cluster-8728.78453,Cluster-8728.138311,Cluster-8728.78452,Cluster-8728.78450,Cluster-8728.103458,Cluster-8728.96736,Cluster-8728.95921
GO:0006569	tryptophan catabolic process	biological_process	0.039671	0.47585	3	4146	19	106734	Cluster-8728.99518,Cluster-8728.136413,Cluster-8728.99528
GO:0009310	amine catabolic process	biological_process	0.039671	0.47585	3	4146	19	106734	Cluster-8728.99528,Cluster-8728.99518,Cluster-8728.136413
GO:0019441	tryptophan catabolic process to kynurenine	biological_process	0.039671	0.47585	3	4146	19	106734	Cluster-8728.99518,Cluster-8728.136413,Cluster-8728.99528
GO:0042402	cellular biogenic amine catabolic process	biological_process	0.039671	0.47585	3	4146	19	106734	Cluster-8728.99528,Cluster-8728.99518,Cluster-8728.136413
GO:0042436	indole-containing compound catabolic process	biological_process	0.039671	0.47585	3	4146	19	106734	Cluster-8728.99528,Cluster-8728.99518,Cluster-8728.136413
GO:0046218	indolalkylamine catabolic process	biological_process	0.039671	0.47585	3	4146	19	106734	Cluster-8728.136413,Cluster-8728.99518,Cluster-8728.99528
GO:0070189	kynurenine metabolic process	biological_process	0.039671	0.47585	3	4146	19	106734	Cluster-8728.99528,Cluster-8728.99518,Cluster-8728.136413
GO:0004797	thymidine kinase activity	molecular_function	0.03982	0.47585	5	4146	47	106734	Cluster-8728.105241,Cluster-8728.146848,Cluster-8728.89899,Cluster-8728.40272,Cluster-8728.75351
GO:0006230	TMP biosynthetic process	biological_process	0.03982	0.47585	5	4146	47	106734	Cluster-8728.105241,Cluster-8728.146848,Cluster-8728.89899,Cluster-8728.75351,Cluster-8728.40272
GO:0019136	deoxynucleoside kinase activity	molecular_function	0.03982	0.47585	5	4146	47	106734	Cluster-8728.146848,Cluster-8728.105241,Cluster-8728.40272,Cluster-8728.75351,Cluster-8728.89899
GO:0046044	TMP metabolic process	biological_process	0.03982	0.47585	5	4146	47	106734	Cluster-8728.40272,Cluster-8728.75351,Cluster-8728.89899,Cluster-8728.146848,Cluster-8728.105241
GO:0006091	generation of precursor metabolites and energy	biological_process	0.039822	0.47585	120	4146	2601	106734	Cluster-8728.78017,Cluster-8728.75469,Cluster-8728.101590,Cluster-8728.102880,Cluster-8728.91089,Cluster-8728.86212,Cluster-8728.84944,Cluster-8728.86214,Cluster-8728.86228,Cluster-8728.111599,Cluster-8728.96152,Cluster-8728.147130,Cluster-8728.78039,Cluster-8728.120398,Cluster-8728.101311,Cluster-8728.110549,Cluster-8728.56266,Cluster-8728.115983,Cluster-8728.124048,Cluster-8728.81210,Cluster-87…
GO:0042430	indole-containing compound metabolic process	biological_process	0.03988	0.47585	36	4146	673	106734	Cluster-8728.97057,Cluster-8728.121117,Cluster-8728.103179,Cluster-8728.113465,Cluster-8728.131167,Cluster-8728.79185,Cluster-8728.162741,Cluster-8728.39498,Cluster-8728.113152,Cluster-8728.99518,Cluster-8728.128992,Cluster-8728.102108,Cluster-8728.118712,Cluster-8728.89287,Cluster-8728.95907,Cluster-8728.121226,Cluster-8728.109204,Cluster-8728.128713,Cluster-8728.96020,Cluster-8728.90544,Cluster…
GO:0046173	polyol biosynthetic process	biological_process	0.040581	0.48322	5	4146	47	106734	Cluster-8728.165347,Cluster-8728.85148,Cluster-8728.92464,Cluster-8728.86252,Cluster-8728.92465
GO:0098772	molecular function regulator	molecular_function	0.040677	0.48336	106	4146	2255	106734	Cluster-8728.50035,Cluster-8728.126646,Cluster-8728.99506,Cluster-8728.92285,Cluster-8728.132092,Cluster-8728.99045,Cluster-8728.122306,Cluster-8728.104138,Cluster-8728.95061,Cluster-8728.104515,Cluster-8728.105580,Cluster-8728.76065,Cluster-8728.97132,Cluster-8728.134235,Cluster-8728.108846,Cluster-8728.121384,Cluster-8728.109749,Cluster-8728.102621,Cluster-8728.97110,Cluster-8728.118341,Cluster…
GO:0043241	protein complex disassembly	biological_process	0.040895	0.48397	20	4146	316	106734	Cluster-8728.74193,Cluster-8728.148888,Cluster-8728.98051,Cluster-8728.102146,Cluster-8728.102642,Cluster-8728.90917,Cluster-8728.95866,Cluster-8728.84940,Cluster-8728.121897,Cluster-8728.99336,Cluster-8728.89716,Cluster-8728.77466,Cluster-8728.98919,Cluster-8728.157114,Cluster-8728.92855,Cluster-8728.97159,Cluster-8728.78881,Cluster-8728.92590,Cluster-8728.98059,Cluster-8728.92583
GO:0043244	regulation of protein complex disassembly	biological_process	0.040895	0.48397	20	4146	316	106734	Cluster-8728.95866,Cluster-8728.90917,Cluster-8728.84940,Cluster-8728.99336,Cluster-8728.121897,Cluster-8728.89716,Cluster-8728.77466,Cluster-8728.148888,Cluster-8728.74193,Cluster-8728.98051,Cluster-8728.102642,Cluster-8728.102146,Cluster-8728.92590,Cluster-8728.98059,Cluster-8728.92583,Cluster-8728.98919,Cluster-8728.157114,Cluster-8728.78881,Cluster-8728.97159,Cluster-8728.92855
GO:0000051	obsolete urea cycle intermediate metabolic process	biological_process	0.041263	0.48733	5	4146	50	106734	Cluster-8728.98548,Cluster-8728.96790,Cluster-8728.92002,Cluster-8728.71387,Cluster-8728.133420
GO:0003746	translation elongation factor activity	molecular_function	0.041739	0.49195	11	4146	165	106734	Cluster-8728.90917,Cluster-8728.108385,Cluster-8728.98011,Cluster-8728.102874,Cluster-8728.98059,Cluster-8728.98051,Cluster-8728.121163,Cluster-8728.98324,Cluster-8728.92855,Cluster-8728.67989,Cluster-8728.102642
GO:0006081	cellular aldehyde metabolic process	biological_process	0.041932	0.49271	41	4146	777	106734	Cluster-25388.1,Cluster-8728.91340,Cluster-8728.159748,Cluster-8728.96020,Cluster-8728.46073,Cluster-8728.101859,Cluster-8728.102108,Cluster-8728.95907,Cluster-8728.109204,Cluster-8728.113152,Cluster-8728.105356,Cluster-8728.101590,Cluster-8728.128992,Cluster-8728.91089,Cluster-8728.14526,Cluster-8728.121117,Cluster-8728.94759,Cluster-28504.4,Cluster-8728.113465,Cluster-8728.103179,Cluster-8728.1…
GO:0009308	amine metabolic process	biological_process	0.041975	0.49271	55	4146	1090	106734	Cluster-8728.133686,Cluster-8728.120679,Cluster-18793.0,Cluster-8728.97085,Cluster-8728.89456,Cluster-8728.140175,Cluster-8728.133118,Cluster-8728.114333,Cluster-8728.118391,Cluster-8728.122559,Cluster-8728.73016,Cluster-8728.83426,Cluster-8728.47747,Cluster-8728.103719,Cluster-8728.91006,Cluster-8728.136413,Cluster-8728.108663,Cluster-8728.102794,Cluster-8728.96393,Cluster-8728.97081,Cluster-872…
GO:0006065	UDP-glucuronate biosynthetic process	biological_process	0.043543	0.50905	1	4146	2	106734	Cluster-8728.79319
GO:0046398	UDP-glucuronate metabolic process	biological_process	0.043543	0.50905	1	4146	2	106734	Cluster-8728.79319
GO:0004370	glycerol kinase activity	molecular_function	0.044571	0.52003	1	4146	1	106734	Cluster-8728.89420
GO:0046148	pigment biosynthetic process	biological_process	0.044807	0.52083	29	4146	503	106734	Cluster-8728.86233,Cluster-8728.131167,Cluster-8728.62752,Cluster-8728.113465,Cluster-8728.92943,Cluster-8728.96393,Cluster-8728.62753,Cluster-8728.134030,Cluster-8728.128992,Cluster-8728.102198,Cluster-32567.0,Cluster-8728.99645,Cluster-8728.47944,Cluster-8728.124170,Cluster-8728.120186,Cluster-8728.172672,Cluster-8728.95907,Cluster-8728.42909,Cluster-8728.158738,Cluster-8728.102108,Cluster-8728…
GO:0015833	peptide transport	biological_process	0.044833	0.52083	5	4146	48	106734	Cluster-8728.44634,Cluster-8728.79446,Cluster-8728.79682,Cluster-8728.59156,Cluster-8728.79444
GO:1903510	mucopolysaccharide metabolic process	biological_process	0.04491	0.52083	5	4146	47	106734	Cluster-8728.52612,Cluster-8728.84187,Cluster-8728.87819,Cluster-8728.89501,Cluster-8728.99108
GO:0008410	CoA-transferase activity	molecular_function	0.045315	0.52447	2	4146	10	106734	Cluster-8728.85809,Cluster-8728.156806
GO:0019206	nucleoside kinase activity	molecular_function	0.045712	0.52802	5	4146	49	106734	Cluster-8728.75351,Cluster-8728.40272,Cluster-8728.89899,Cluster-8728.146848,Cluster-8728.105241
GO:0046487	glyoxylate metabolic process	biological_process	0.046316	0.53392	13	4146	192	106734	Cluster-8728.46073,Cluster-8728.61875,Cluster-8728.101590,Cluster-8728.159748,Cluster-8728.74104,Cluster-8728.136413,Cluster-8728.144836,Cluster-8728.95907,Cluster-8728.102108,Cluster-8728.14526,Cluster-8728.93386,Cluster-8728.41609,Cluster-8728.94759
GO:0006848	pyruvate transport	biological_process	0.046764	0.53654	4	4146	38	106734	Cluster-8728.114988,Cluster-8728.105708,Cluster-8728.31584,Cluster-8728.63596
GO:0006850	mitochondrial pyruvate transport	biological_process	0.046764	0.53654	4	4146	38	106734	Cluster-8728.105708,Cluster-8728.31584,Cluster-8728.114988,Cluster-8728.63596
GO:0016717	oxidoreductase activity, acting on paired donors, with oxidation of a pair of donors resulting in the reduction of molecular oxygen to two molecules of water	molecular_function	0.046864	0.53654	6	4146	62	106734	Cluster-8728.107224,Cluster-8728.131465,Cluster-8728.61728,Cluster-8728.108313,Cluster-8728.108280,Cluster-8728.61723
GO:0017089	glycolipid transporter activity	molecular_function	0.047083	0.53654	6	4146	68	106734	Cluster-8728.62660,Cluster-12464.0,Cluster-8728.161435,Cluster-8728.46977,Cluster-8728.87149,Cluster-8728.61875
GO:0046836	glycolipid transport	biological_process	0.047083	0.53654	6	4146	68	106734	Cluster-8728.62660,Cluster-12464.0,Cluster-8728.87149,Cluster-8728.161435,Cluster-8728.46977,Cluster-8728.61875
GO:0017004	cytochrome complex assembly	biological_process	0.047099	0.53654	18	4146	285	106734	Cluster-8728.107712,Cluster-8728.117306,Cluster-8728.120639,Cluster-8728.98223,Cluster-8728.119657,Cluster-8728.100166,Cluster-8728.109150,Cluster-8728.109579,Cluster-8728.104899,Cluster-8728.91415,Cluster-8728.98270,Cluster-8728.53153,Cluster-8728.107870,Cluster-8728.89822,Cluster-8728.102079,Cluster-8728.137885,Cluster-8728.95950,Cluster-8728.125093
GO:0008199	ferric iron binding	molecular_function	0.047869	0.544	7	4146	82	106734	Cluster-8728.163198,Cluster-8728.47898,Cluster-8728.62150,Cluster-8728.68334,Cluster-8728.83997,Cluster-8728.109749,Cluster-8728.83998
GO:0005539	glycosaminoglycan binding	molecular_function	0.047942	0.544	3	4146	23	106734	Cluster-8728.96606,Cluster-8728.96564,Cluster-8728.98772
GO:0046486	glycerolipid metabolic process	biological_process	0.048856	0.55329	70	4146	1406	106734	Cluster-8728.87906,Cluster-8728.113026,Cluster-8728.89424,Cluster-8728.79446,Cluster-8728.138424,Cluster-8728.124558,Cluster-8728.84185,Cluster-8728.108103,Cluster-8728.90594,Cluster-8728.106113,Cluster-8728.119680,Cluster-8728.89770,Cluster-8728.85817,Cluster-8728.57885,Cluster-8728.112496,Cluster-8728.93852,Cluster-8728.93849,Cluster-8728.136681,Cluster-8728.93848,Cluster-8728.66970,Cluster-872…
GO:0009173	pyrimidine ribonucleoside monophosphate metabolic process	biological_process	0.04967	0.56031	5	4146	51	106734	Cluster-8728.89899,Cluster-8728.75351,Cluster-8728.40272,Cluster-8728.105241,Cluster-8728.146848
GO:0009174	pyrimidine ribonucleoside monophosphate biosynthetic process	biological_process	0.04967	0.56031	5	4146	51	106734	Cluster-8728.105241,Cluster-8728.146848,Cluster-8728.89899,Cluster-8728.40272,Cluster-8728.75351
GO:0006879	cellular iron ion homeostasis	biological_process	0.050706	0.56867	7	4146	82	106734	Cluster-8728.163198,Cluster-8728.47898,Cluster-8728.62150,Cluster-8728.68334,Cluster-8728.83997,Cluster-8728.109749,Cluster-8728.83998
GO:0055072	iron ion homeostasis	biological_process	0.050706	0.56867	7	4146	82	106734	Cluster-8728.83997,Cluster-8728.109749,Cluster-8728.83998,Cluster-8728.68334,Cluster-8728.62150,Cluster-8728.163198,Cluster-8728.47898
GO:0004620	phospholipase activity	molecular_function	0.050743	0.56867	9	4146	124	106734	Cluster-8728.64025,Cluster-8728.86546,Cluster-8728.74466,Cluster-8728.124566,Cluster-8728.124564,Cluster-8728.124560,Cluster-8728.124558,Cluster-8728.57885,Cluster-8728.96158
GO:0005829	cytosol	cellular_component	0.050804	0.56867	20	4146	382	106734	Cluster-8728.127894,Cluster-8728.84266,Cluster-8728.121707,Cluster-8728.105225,Cluster-8728.104579,Cluster-8728.157310,Cluster-8728.92438,Cluster-8728.84618,Cluster-8728.158738,Cluster-8728.115199,Cluster-8728.40011,Cluster-8728.91738,Cluster-8728.91557,Cluster-8728.96296,Cluster-8728.88678,Cluster-8728.135603,Cluster-8728.98657,Cluster-8728.92437,Cluster-8728.89198,Cluster-8728.95928
GO:0031554	regulation of DNA-templated transcription, termination	biological_process	0.051026	0.57005	5	4146	51	106734	Cluster-8728.157114,Cluster-8728.89716,Cluster-8728.92583,Cluster-8728.98919,Cluster-8728.92590
GO:0004252	serine-type endopeptidase activity	molecular_function	0.051428	0.57343	45	4146	868	106734	Cluster-8728.89595,Cluster-8728.93061,Cluster-8728.46282,Cluster-8728.83311,Cluster-8728.111017,Cluster-8728.116170,Cluster-8728.99692,Cluster-8728.80951,Cluster-8728.38451,Cluster-8728.97041,Cluster-8728.83983,Cluster-8728.81750,Cluster-8728.88107,Cluster-8728.83304,Cluster-8728.107213,Cluster-8728.112661,Cluster-8728.95874,Cluster-8728.83316,Cluster-8728.71255,Cluster-8728.93493,Cluster-8728.38…
GO:0009394	2'-deoxyribonucleotide metabolic process	biological_process	0.052127	0.579	9	4146	120	106734	Cluster-8728.105241,Cluster-8728.122003,Cluster-8728.40272,Cluster-8728.33577,Cluster-8728.146848,Cluster-8728.89899,Cluster-8728.33578,Cluster-8728.75351,Cluster-8728.73082
GO:0019692	deoxyribose phosphate metabolic process	biological_process	0.052127	0.579	9	4146	120	106734	Cluster-8728.73082,Cluster-8728.75351,Cluster-8728.33578,Cluster-8728.89899,Cluster-8728.146848,Cluster-8728.33577,Cluster-8728.40272,Cluster-8728.122003,Cluster-8728.105241
GO:0030054	cell junction	cellular_component	0.05287	0.58613	8	4146	102	106734	Cluster-8728.101279,Cluster-8728.61147,Cluster-8728.97760,Cluster-8728.97862,Cluster-8728.61140,Cluster-8728.97764,Cluster-8728.97763,Cluster-8728.97759
GO:0006098	pentose-phosphate shunt	biological_process	0.053238	0.58908	29	4146	533	106734	Cluster-8728.96743,Cluster-8728.114333,Cluster-8728.101859,Cluster-8728.109204,Cluster-8728.91557,Cluster-8728.70641,Cluster-8728.95907,Cluster-8728.65380,Cluster-8728.96020,Cluster-8728.103719,Cluster-8728.91340,Cluster-8728.70642,Cluster-25388.1,Cluster-8728.113465,Cluster-8728.103179,Cluster-28504.4,Cluster-8728.121117,Cluster-8728.123657,Cluster-8728.96393,Cluster-8728.162741,Cluster-8728.106…
GO:0030246	carbohydrate binding	molecular_function	0.053787	0.59401	46	4146	874	106734	Cluster-8728.126225,Cluster-8728.126221,Cluster-8728.119068,Cluster-8728.97123,Cluster-8728.94779,Cluster-8728.108690,Cluster-8728.91404,Cluster-8728.96474,Cluster-8728.120491,Cluster-8728.171037,Cluster-8728.66079,Cluster-8728.83115,Cluster-8728.98302,Cluster-8728.76783,Cluster-8728.139086,Cluster-8728.99545,Cluster-8728.85600,Cluster-8728.64573,Cluster-8728.43061,Cluster-8728.96459,Cluster-8728…
GO:0045333	cellular respiration	biological_process	0.05426	0.59555	65	4146	1335	106734	Cluster-8728.74104,Cluster-8728.90552,Cluster-8728.3520,Cluster-8728.98826,Cluster-8728.82534,Cluster-8728.103623,Cluster-8728.100310,Cluster-8728.112901,Cluster-8728.59414,Cluster-8728.107911,Cluster-8728.98033,Cluster-8728.93058,Cluster-8728.131742,Cluster-8728.82593,Cluster-8728.78014,Cluster-8728.124051,Cluster-8728.73601,Cluster-8728.96808,Cluster-8728.84944,Cluster-8728.78017,Cluster-8728.1…
GO:0046916	cellular transition metal ion homeostasis	biological_process	0.054269	0.59555	7	4146	85	106734	Cluster-8728.163198,Cluster-8728.47898,Cluster-8728.62150,Cluster-8728.68334,Cluster-8728.83997,Cluster-8728.109749,Cluster-8728.83998
GO:0006471	protein ADP-ribosylation	biological_process	0.054269	0.59555	6	4146	63	106734	Cluster-8728.101830,Cluster-8728.145664,Cluster-8728.95468,Cluster-8728.61140,Cluster-8728.98988,Cluster-8728.61147
GO:0042618	poly-hydroxybutyrate metabolic process	biological_process	0.054734	0.59555	2	4146	10	106734	Cluster-8728.102546,Cluster-8728.88231
GO:0042619	poly-hydroxybutyrate biosynthetic process	biological_process	0.054734	0.59555	2	4146	10	106734	Cluster-8728.88231,Cluster-8728.102546
GO:1901440	poly(hydroxyalkanoate) metabolic process	biological_process	0.054734	0.59555	2	4146	10	106734	Cluster-8728.88231,Cluster-8728.102546
GO:1901441	poly(hydroxyalkanoate) biosynthetic process	biological_process	0.054734	0.59555	2	4146	10	106734	Cluster-8728.102546,Cluster-8728.88231
GO:0006857	oligopeptide transport	biological_process	0.054749	0.59555	3	4146	22	106734	Cluster-8728.79444,Cluster-8728.59156,Cluster-8728.79446
GO:0072522	purine-containing compound biosynthetic process	biological_process	0.054889	0.59596	50	4146	1004	106734	Cluster-8728.80207,Cluster-8728.73296,Cluster-8728.85391,Cluster-8728.93986,Cluster-8728.140813,Cluster-8728.95144,Cluster-8728.95639,Cluster-8728.117093,Cluster-8728.58159,Cluster-8728.109070,Cluster-8728.80606,Cluster-8728.37047,Cluster-8728.109190,Cluster-8728.98838,Cluster-8728.130160,Cluster-8728.106647,Cluster-8728.95561,Cluster-8728.32180,Cluster-8728.57721,Cluster-8728.93985,Cluster-8728.…
GO:0033821	DNA beta-glucosyltransferase activity	molecular_function	0.055626	0.60282	6	4146	63	106734	Cluster-8728.104700,Cluster-8728.98030,Cluster-8728.80184,Cluster-8728.123454,Cluster-8728.97585,Cluster-8728.147144
GO:0003979	UDP-glucose 6-dehydrogenase activity	molecular_function	0.05575	0.60304	1	4146	3	106734	Cluster-8728.79319
GO:0006687	glycosphingolipid metabolic process	biological_process	0.056972	0.61421	17	4146	270	106734	Cluster-8728.123974,Cluster-8728.119680,Cluster-8728.96836,Cluster-8728.108168,Cluster-8728.52803,Cluster-8728.108103,Cluster-8728.68409,Cluster-8728.170748,Cluster-8728.92856,Cluster-8728.112501,Cluster-8728.136681,Cluster-8728.112496,Cluster-8728.96191,Cluster-8728.102415,Cluster-8728.39774,Cluster-8728.111221,Cluster-8728.37404
GO:0061687	detoxification of inorganic compound	biological_process	0.057101	0.61421	7	4146	85	106734	Cluster-8728.103458,Cluster-8728.96736,Cluster-8728.95921,Cluster-8728.78453,Cluster-8728.138311,Cluster-8728.78450,Cluster-8728.78452
GO:0098754	detoxification	biological_process	0.057101	0.61421	7	4146	85	106734	Cluster-8728.78450,Cluster-8728.78452,Cluster-8728.138311,Cluster-8728.78453,Cluster-8728.95921,Cluster-8728.96736,Cluster-8728.103458
GO:0016137	glycoside metabolic process	biological_process	0.057413	0.61528	5	4146	52	106734	Cluster-8728.92464,Cluster-8728.85148,Cluster-8728.86252,Cluster-8728.165347,Cluster-8728.92465
GO:0016138	glycoside biosynthetic process	biological_process	0.057413	0.61528	5	4146	52	106734	Cluster-8728.86252,Cluster-8728.85148,Cluster-8728.92464,Cluster-8728.165347,Cluster-8728.92465
GO:0004332	fructose-bisphosphate aldolase activity	molecular_function	0.057847	0.61879	5	4146	56	106734	Cluster-8728.70641,Cluster-8728.91089,Cluster-8728.123657,Cluster-8728.96743,Cluster-8728.70642
GO:0042278	purine nucleoside metabolic process	biological_process	0.058133	0.61955	125	4146	2746	106734	Cluster-8728.90812,Cluster-8728.98269,Cluster-8728.122334,Cluster-8728.80119,Cluster-8728.86537,Cluster-8728.120109,Cluster-8728.51039,Cluster-8728.106164,Cluster-8728.87324,Cluster-8728.127705,Cluster-8728.120108,Cluster-8728.73967,Cluster-8728.104221,Cluster-8728.95494,Cluster-8728.133488,Cluster-8728.123198,Cluster-8728.86227,Cluster-8728.96802,Cluster-28504.4,Cluster-8728.122306,Cluster-8728.…
GO:0046128	purine ribonucleoside metabolic process	biological_process	0.058133	0.61955	125	4146	2746	106734	Cluster-8728.95639,Cluster-8728.98871,Cluster-8728.93579,Cluster-8728.96743,Cluster-8728.76084,Cluster-8728.54267,Cluster-8728.65380,Cluster-8728.85391,Cluster-8728.100306,Cluster-8728.70641,Cluster-8728.91557,Cluster-8728.80207,Cluster-8728.73296,Cluster-8728.57721,Cluster-8728.93985,Cluster-8728.95561,Cluster-8728.106647,Cluster-8728.120328,Cluster-8728.70642,Cluster-8728.52875,Cluster-8728.763…
GO:0009890	negative regulation of biosynthetic process	biological_process	0.058361	0.62084	20	4146	334	106734	Cluster-8728.154065,Cluster-8728.98919,Cluster-8728.93416,Cluster-8728.92640,Cluster-8728.33998,Cluster-8728.108846,Cluster-8728.44704,Cluster-8728.89734,Cluster-8728.117158,Cluster-8728.26957,Cluster-8728.84911,Cluster-8728.93057,Cluster-8728.89129,Cluster-8728.93627,Cluster-8728.117094,Cluster-8728.78615,Cluster-8728.27309,Cluster-8728.99824,Cluster-8728.108848,Cluster-8728.99744
GO:0042451	purine nucleoside biosynthetic process	biological_process	0.058601	0.6211	44	4146	879	106734	Cluster-8728.96802,Cluster-8728.87253,Cluster-8728.30329,Cluster-8728.104922,Cluster-8728.94381,Cluster-8728.94584,Cluster-8728.116311,Cluster-8728.74181,Cluster-8728.96352,Cluster-8728.97123,Cluster-8728.103921,Cluster-8728.59420,Cluster-8728.95718,Cluster-8728.86537,Cluster-8728.95978,Cluster-8728.87324,Cluster-8728.104221,Cluster-8728.56266,Cluster-8728.96414,Cluster-8728.95638,Cluster-8728.96…
GO:0046129	purine ribonucleoside biosynthetic process	biological_process	0.058601	0.6211	44	4146	879	106734	Cluster-8728.96414,Cluster-8728.95638,Cluster-8728.96295,Cluster-8728.131357,Cluster-8728.1528,Cluster-8728.102794,Cluster-8728.95743,Cluster-8728.92127,Cluster-8728.58159,Cluster-8728.95639,Cluster-8728.95144,Cluster-8728.93986,Cluster-8728.140813,Cluster-8728.80207,Cluster-8728.73296,Cluster-8728.85391,Cluster-8728.106647,Cluster-8728.95561,Cluster-8728.57721,Cluster-8728.32180,Cluster-8728.939…
GO:0009116	nucleoside metabolic process	biological_process	0.059103	0.6248	135	4146	2984	106734	Cluster-8728.155544,Cluster-8728.53313,Cluster-8728.140444,Cluster-8728.86227,Cluster-8728.87253,Cluster-8728.70301,Cluster-8728.95012,Cluster-8728.96352,Cluster-8728.53314,Cluster-8728.91772,Cluster-8728.120109,Cluster-8728.121226,Cluster-8728.51039,Cluster-8728.106164,Cluster-8728.87324,Cluster-8728.127705,Cluster-8728.120108,Cluster-8728.122334,Cluster-8728.98269,Cluster-8728.33854,Cluster-872…
GO:1901659	glycosyl compound biosynthetic process	biological_process	0.059165	0.6248	49	4146	990	106734	Cluster-8728.97123,Cluster-8728.103921,Cluster-8728.59420,Cluster-8728.95718,Cluster-8728.86537,Cluster-8728.95978,Cluster-8728.87324,Cluster-8728.104221,Cluster-8728.56266,Cluster-8728.96802,Cluster-8728.87253,Cluster-8728.165347,Cluster-8728.30329,Cluster-8728.86252,Cluster-8728.94381,Cluster-8728.104922,Cluster-8728.94584,Cluster-8728.116311,Cluster-8728.74181,Cluster-8728.96352,Cluster-8728.9…
GO:0006298	mismatch repair	biological_process	0.059873	0.63112	15	4146	228	106734	Cluster-8728.95061,Cluster-8728.96508,Cluster-8728.89367,Cluster-8728.120084,Cluster-8728.83087,Cluster-8728.121540,Cluster-8728.5422,Cluster-8728.89381,Cluster-8728.91550,Cluster-8728.120900,Cluster-8728.5419,Cluster-8728.89366,Cluster-8728.98584,Cluster-8728.123156,Cluster-18793.0
GO:0042440	pigment metabolic process	biological_process	0.060137	0.63183	35	4146	644	106734	Cluster-8728.134030,Cluster-32567.0,Cluster-8728.99645,Cluster-8728.62753,Cluster-8728.92943,Cluster-8728.96393,Cluster-13911.0,Cluster-8728.122559,Cluster-8728.47747,Cluster-8728.2675,Cluster-8728.103719,Cluster-8728.172672,Cluster-8728.120186,Cluster-8728.158738,Cluster-8728.42909,Cluster-8728.118726,Cluster-8728.114333,Cluster-8728.128992,Cluster-8728.102198,Cluster-8728.73269,Cluster-8728.479…
GO:0051156	glucose 6-phosphate metabolic process	biological_process	0.060159	0.63183	29	4146	540	106734	Cluster-8728.106453,Cluster-8728.162741,Cluster-8728.131167,Cluster-28504.4,Cluster-8728.103179,Cluster-8728.113465,Cluster-8728.121117,Cluster-8728.123657,Cluster-8728.96393,Cluster-8728.128992,Cluster-8728.91089,Cluster-8728.104579,Cluster-8728.113152,Cluster-8728.105356,Cluster-8728.26421,Cluster-8728.99645,Cluster-8728.109204,Cluster-8728.65380,Cluster-8728.95907,Cluster-8728.91557,Cluster-87…
GO:0009262	deoxyribonucleotide metabolic process	biological_process	0.061211	0.63922	9	4146	124	106734	Cluster-8728.105241,Cluster-8728.122003,Cluster-8728.33577,Cluster-8728.40272,Cluster-8728.146848,Cluster-8728.89899,Cluster-8728.75351,Cluster-8728.73082,Cluster-8728.33578
GO:0010324	membrane invagination	biological_process	0.061414	0.63922	2	4146	9	106734	Cluster-8728.88802,Cluster-8728.88856
GO:0016237	microautophagy	biological_process	0.061414	0.63922	2	4146	9	106734	Cluster-8728.88802,Cluster-8728.88856
GO:0034448	EGO complex	cellular_component	0.061414	0.63922	2	4146	9	106734	Cluster-8728.88856,Cluster-8728.88802
GO:1902534	single-organism membrane invagination	biological_process	0.061414	0.63922	2	4146	9	106734	Cluster-8728.88856,Cluster-8728.88802
GO:0008194	UDP-glycosyltransferase activity	molecular_function	0.061781	0.64188	52	4146	1048	106734	Cluster-8728.70393,Cluster-8728.31365,Cluster-8728.147130,Cluster-8728.99822,Cluster-8728.109681,Cluster-8728.52612,Cluster-8728.106889,Cluster-8728.95921,Cluster-8728.97760,Cluster-8728.105332,Cluster-8728.97763,Cluster-8728.28150,Cluster-8728.96420,Cluster-8728.105334,Cluster-8728.78439,Cluster-8728.102621,Cluster-8728.135004,Cluster-8728.24990,Cluster-8728.104045,Cluster-8728.105335,Cluster-87…
GO:0005789	endoplasmic reticulum membrane	cellular_component	0.062445	0.64761	53	4146	1072	106734	Cluster-8728.98484,Cluster-8728.72172,Cluster-8728.102121,Cluster-8728.126700,Cluster-8728.127315,Cluster-8728.87255,Cluster-8728.31948,Cluster-8728.121057,Cluster-8728.91900,Cluster-8728.62617,Cluster-8728.92580,Cluster-8728.91565,Cluster-8728.73435,Cluster-8728.100661,Cluster-8728.70575,Cluster-8728.108627,Cluster-8728.77187,Cluster-8728.63355,Cluster-8728.95949,Cluster-8728.98250,Cluster-8728.…
GO:0009147	pyrimidine nucleoside triphosphate metabolic process	biological_process	0.062635	0.64842	7	4146	94	106734	Cluster-8728.73296,Cluster-8728.122003,Cluster-8728.58159,Cluster-8728.59420,Cluster-8728.33577,Cluster-8728.73082,Cluster-8728.33578
GO:0030060	L-malate dehydrogenase activity	molecular_function	0.063056	0.65006	2	4146	10	106734	Cluster-8728.101590,Cluster-8728.93386
GO:0051049	regulation of transport	biological_process	0.06318	0.65006	13	4146	204	106734	Cluster-8728.102193,Cluster-8728.74519,Cluster-8728.100661,Cluster-8728.104826,Cluster-8728.63355,Cluster-8728.83905,Cluster-8728.45374,Cluster-8728.101390,Cluster-8728.81387,Cluster-8728.96295,Cluster-8728.124053,Cluster-8728.41986,Cluster-8728.107838
GO:0009636	response to toxic substance	biological_process	0.063456	0.65006	12	4146	184	106734	Cluster-8728.126556,Cluster-8728.95921,Cluster-8728.103458,Cluster-8728.54275,Cluster-8728.95861,Cluster-8728.78450,Cluster-8728.78453,Cluster-8728.96736,Cluster-8728.54473,Cluster-8728.138311,Cluster-8728.78452,Cluster-8728.87774
GO:0019784	NEDD8-specific protease activity	molecular_function	0.063467	0.65006	3	4146	23	106734	Cluster-8728.51169,Cluster-8728.876,Cluster-8728.42312
GO:0039693	viral DNA genome replication	biological_process	0.063467	0.65006	3	4146	23	106734	Cluster-8728.51169,Cluster-8728.876,Cluster-8728.42312
GO:0044034	multi-organism biosynthetic process	biological_process	0.063467	0.65006	3	4146	23	106734	Cluster-8728.42312,Cluster-8728.876,Cluster-8728.51169
GO:0018196	peptidyl-asparagine modification	biological_process	0.064194	0.65519	6	4146	72	106734	Cluster-8728.96302,Cluster-8728.88562,Cluster-8728.45463,Cluster-8728.98484,Cluster-8728.87255,Cluster-8728.124438
GO:0018279	protein N-linked glycosylation via asparagine	biological_process	0.064194	0.65519	6	4146	72	106734	Cluster-8728.98484,Cluster-8728.87255,Cluster-8728.124438,Cluster-8728.96302,Cluster-8728.88562,Cluster-8728.45463
GO:1902911	protein kinase complex	cellular_component	0.064413	0.65627	22	4146	382	106734	Cluster-8728.90539,Cluster-8728.104826,Cluster-8728.74693,Cluster-8728.100661,Cluster-8728.90943,Cluster-8728.136050,Cluster-8728.106229,Cluster-8728.106164,Cluster-8728.129671,Cluster-8728.71351,Cluster-8728.102980,Cluster-8728.96879,Cluster-8728.157310,Cluster-8728.33741,Cluster-8728.103193,Cluster-8728.40002,Cluster-8728.106627,Cluster-8728.31584,Cluster-8728.105445,Cluster-8728.88722,Cluster-…
GO:0008657	DNA topoisomerase (ATP-hydrolyzing) inhibitor activity	molecular_function	0.064741	0.65729	1	4146	2	106734	Cluster-8728.143775
GO:0072586	DNA topoisomerase (ATP-hydrolyzing) regulator activity	molecular_function	0.064741	0.65729	1	4146	2	106734	Cluster-8728.143775
GO:1990267	response to transition metal nanoparticle	biological_process	0.065363	0.66245	7	4146	88	106734	Cluster-8728.95921,Cluster-8728.96736,Cluster-8728.103458,Cluster-8728.78450,Cluster-8728.78452,Cluster-8728.138311,Cluster-8728.78453
GO:0015179	L-amino acid transmembrane transporter activity	molecular_function	0.065683	0.66452	4	4146	38	106734	Cluster-8728.102879,Cluster-8728.81919,Cluster-8728.117027,Cluster-8728.117025
GO:0008408	3'-5' exonuclease activity	molecular_function	0.065895	0.6655	15	4146	236	106734	Cluster-8728.113423,Cluster-8728.89417,Cluster-8728.164166,Cluster-8728.71045,Cluster-8728.113745,Cluster-8728.135497,Cluster-8728.89416,Cluster-8728.127202,Cluster-8728.47957,Cluster-8728.92808,Cluster-8728.127609,Cluster-8728.80333,Cluster-8728.79865,Cluster-8728.108843,Cluster-8728.91371
GO:0004143	diacylglycerol kinase activity	molecular_function	0.066372	0.66849	7	4146	88	106734	Cluster-8728.96103,Cluster-8728.132176,Cluster-8728.96119,Cluster-8728.102383,Cluster-8728.66966,Cluster-8728.82814,Cluster-8728.66970
GO:0035429	gluconate transmembrane transport	biological_process	0.066429	0.66849	2	4146	11	106734	Cluster-8728.83665,Cluster-8728.105970
GO:0004576	oligosaccharyl transferase activity	molecular_function	0.066537	0.66849	6	4146	74	106734	Cluster-8728.87255,Cluster-8728.124438,Cluster-8728.72172,Cluster-8728.105551,Cluster-8728.45463,Cluster-8728.96302
GO:0016741	transferase activity, transferring one-carbon groups	molecular_function	0.068519	0.68608	120	4146	2590	106734	Cluster-8728.109710,Cluster-8728.131742,Cluster-8728.76278,Cluster-8728.138227,Cluster-8728.98512,Cluster-8728.135681,Cluster-8728.70539,Cluster-8728.72032,Cluster-8728.74743,Cluster-8728.134190,Cluster-8728.105149,Cluster-8728.101105,Cluster-8728.81436,Cluster-8728.96542,Cluster-8728.122850,Cluster-8728.100922,Cluster-8728.70549,Cluster-8728.103244,Cluster-8728.55707,Cluster-8728.95050,Cluster-8…
GO:0006084	acetyl-CoA metabolic process	biological_process	0.068525	0.68608	5	4146	62	106734	Cluster-8728.85809,Cluster-8728.104354,Cluster-8728.81217,Cluster-8728.122006,Cluster-8728.95921
GO:0032984	macromolecular complex disassembly	biological_process	0.068802	0.68653	20	4146	338	106734	Cluster-8728.89716,Cluster-8728.77466,Cluster-8728.84940,Cluster-8728.121897,Cluster-8728.90917,Cluster-8728.95866,Cluster-8728.99336,Cluster-8728.102146,Cluster-8728.102642,Cluster-8728.74193,Cluster-8728.148888,Cluster-8728.98051,Cluster-8728.98059,Cluster-8728.92583,Cluster-8728.92590,Cluster-8728.157114,Cluster-8728.92855,Cluster-8728.78881,Cluster-8728.97159,Cluster-8728.98919
GO:0031419	cobalamin binding	molecular_function	0.068807	0.68653	4	4146	45	106734	Cluster-8728.96271,Cluster-8728.113026,Cluster-8728.89624,Cluster-8728.104921
GO:0009218	pyrimidine ribonucleotide metabolic process	biological_process	0.069536	0.69142	8	4146	113	106734	Cluster-8728.73296,Cluster-8728.146848,Cluster-8728.75351,Cluster-8728.58159,Cluster-8728.59420,Cluster-8728.89899,Cluster-8728.105241,Cluster-8728.40272
GO:0009220	pyrimidine ribonucleotide biosynthetic process	biological_process	0.069536	0.69142	8	4146	113	106734	Cluster-8728.73296,Cluster-8728.146848,Cluster-8728.75351,Cluster-8728.58159,Cluster-8728.59420,Cluster-8728.89899,Cluster-8728.105241,Cluster-8728.40272
GO:0019682	glyceraldehyde-3-phosphate metabolic process	biological_process	0.070352	0.6978	29	4146	548	106734	Cluster-8728.70641,Cluster-8728.91557,Cluster-8728.65380,Cluster-8728.95907,Cluster-8728.109204,Cluster-8728.96743,Cluster-8728.114333,Cluster-8728.101859,Cluster-8728.103719,Cluster-25388.1,Cluster-8728.70642,Cluster-8728.91340,Cluster-8728.96020,Cluster-8728.131167,Cluster-8728.106453,Cluster-8728.162741,Cluster-8728.96393,Cluster-8728.123657,Cluster-8728.121117,Cluster-8728.113465,Cluster-8728…
GO:0044242	cellular lipid catabolic process	biological_process	0.070419	0.6978	16	4146	270	106734	Cluster-8728.102383,Cluster-8728.57885,Cluster-8728.96158,Cluster-8728.66970,Cluster-8728.124560,Cluster-8728.66966,Cluster-8728.86546,Cluster-8728.124566,Cluster-8728.96103,Cluster-8728.64025,Cluster-8728.124558,Cluster-8728.132176,Cluster-8728.124564,Cluster-8728.96119,Cluster-8728.82814,Cluster-8728.74466
GO:0015926	glucosidase activity	molecular_function	0.070856	0.70092	5	4146	58	106734	Cluster-8728.97907,Cluster-8728.31365,Cluster-8728.113026,Cluster-8728.104921,Cluster-8728.89624
GO:0055076	transition metal ion homeostasis	biological_process	0.07119	0.70303	7	4146	91	106734	Cluster-8728.163198,Cluster-8728.47898,Cluster-8728.62150,Cluster-8728.68334,Cluster-8728.109749,Cluster-8728.83997,Cluster-8728.83998
GO:0009507	chloroplast	cellular_component	0.071636	0.70374	19	4146	378	106734	Cluster-8728.127820,Cluster-8728.96898,Cluster-8728.90333,Cluster-8728.117454,Cluster-8728.85180,Cluster-8728.105013,Cluster-8728.117518,Cluster-8728.14526,Cluster-8728.95131,Cluster-8728.95928,Cluster-8728.105906,Cluster-8728.103582,Cluster-8728.111097,Cluster-8728.101837,Cluster-8728.98344,Cluster-8728.90334,Cluster-8728.110424,Cluster-8728.89352,Cluster-8728.115199
GO:0001518	voltage-gated sodium channel complex	cellular_component	0.071798	0.70374	2	4146	12	106734	Cluster-8728.66029,Cluster-8728.98585
GO:0005248	voltage-gated sodium channel activity	molecular_function	0.071798	0.70374	2	4146	12	106734	Cluster-8728.66029,Cluster-8728.98585
GO:0034706	sodium channel complex	cellular_component	0.071798	0.70374	2	4146	12	106734	Cluster-8728.66029,Cluster-8728.98585
GO:0006782	protoporphyrinogen IX biosynthetic process	biological_process	0.071991	0.70374	2	4146	11	106734	Cluster-8728.120186,Cluster-8728.118726
GO:0046501	protoporphyrinogen IX metabolic process	biological_process	0.071991	0.70374	2	4146	11	106734	Cluster-8728.120186,Cluster-8728.118726
GO:0016646	oxidoreductase activity, acting on the CH-NH group of donors, NAD or NADP as acceptor	molecular_function	0.072273	0.7053	10	4146	142	106734	Cluster-8728.46073,Cluster-8728.159748,Cluster-8728.102303,Cluster-8728.95907,Cluster-8728.144836,Cluster-8728.104142,Cluster-8728.102301,Cluster-8728.102108,Cluster-8728.94759,Cluster-8728.41609
GO:0010959	regulation of metal ion transport	biological_process	0.072399	0.70534	6	4146	76	106734	Cluster-8728.63355,Cluster-8728.104826,Cluster-8728.100661,Cluster-8728.96295,Cluster-8728.101390,Cluster-8728.81387
GO:0009734	auxin-activated signaling pathway	biological_process	0.073806	0.71663	2	4146	12	106734	Cluster-8728.129695,Cluster-8728.64438
GO:0071365	cellular response to auxin stimulus	biological_process	0.073806	0.71663	2	4146	12	106734	Cluster-8728.64438,Cluster-8728.129695
GO:0005576	extracellular region	cellular_component	0.074299	0.72021	177	4146	4001	106734	Cluster-8728.93091,Cluster-8728.97696,Cluster-8728.31827,Cluster-8728.99744,Cluster-8728.138234,Cluster-8728.113909,Cluster-8728.103548,Cluster-8728.71364,Cluster-8728.150813,Cluster-8728.127801,Cluster-8728.94624,Cluster-8728.116089,Cluster-8728.126646,Cluster-8728.131167,Cluster-8728.103856,Cluster-8728.30329,Cluster-8728.94308,Cluster-8728.83867,Cluster-8728.132092,Cluster-8728.94895,Cluster-8…
GO:0006012	galactose metabolic process	biological_process	0.074609	0.72201	19	4146	332	106734	Cluster-8728.104579,Cluster-8728.97907,Cluster-8728.123974,Cluster-8728.96836,Cluster-8728.119680,Cluster-8728.31365,Cluster-8728.170748,Cluster-8728.68409,Cluster-8728.108103,Cluster-8728.52803,Cluster-8728.112501,Cluster-8728.92856,Cluster-8728.136681,Cluster-8728.39774,Cluster-8728.102415,Cluster-8728.112496,Cluster-8728.85837,Cluster-8728.111221,Cluster-8728.91557
GO:0008168	methyltransferase activity	molecular_function	0.075288	0.72736	115	4146	2489	106734	Cluster-8728.89567,Cluster-8728.78982,Cluster-8728.70460,Cluster-8728.102879,Cluster-8728.41343,Cluster-8728.49175,Cluster-8728.82897,Cluster-8728.70550,Cluster-8728.104142,Cluster-8728.129368,Cluster-8728.101102,Cluster-8728.62667,Cluster-8728.111044,Cluster-8728.109707,Cluster-8728.116180,Cluster-8728.106503,Cluster-8728.95122,Cluster-8728.65901,Cluster-8728.100903,Cluster-8728.4234,Cluster-872…
GO:0034599	cellular response to oxidative stress	biological_process	0.076547	0.7383	4	4146	40	106734	Cluster-8728.91564,Cluster-8728.91561,Cluster-8728.117728,Cluster-8728.91565
GO:0008235	metalloexopeptidase activity	molecular_function	0.077315	0.74436	6	4146	72	106734	Cluster-8728.82738,Cluster-8728.91424,Cluster-8728.92649,Cluster-8728.85975,Cluster-8728.94804,Cluster-8728.91423
GO:0004579	dolichyl-diphosphooligosaccharide-protein glycotransferase activity	molecular_function	0.077433	0.74436	4	4146	42	106734	Cluster-8728.45463,Cluster-8728.96302,Cluster-8728.124438,Cluster-8728.87255
GO:0016814	hydrolase activity, acting on carbon-nitrogen (but not peptide) bonds, in cyclic amidines	molecular_function	0.077838	0.74702	8	4146	109	106734	Cluster-8728.33854,Cluster-8728.120433,Cluster-8728.109075,Cluster-8728.91643,Cluster-8728.109070,Cluster-8728.123257,Cluster-8728.131404,Cluster-8728.75496
GO:0005212	structural constituent of eye lens	molecular_function	0.07824	0.74963	1	4146	3	106734	Cluster-8728.86405
GO:0001671	ATPase activator activity	molecular_function	0.079979	0.76259	2	4146	13	106734	Cluster-8728.50035,Cluster-8728.48687
GO:0006778	porphyrin-containing compound metabolic process	biological_process	0.080033	0.76259	32	4146	602	106734	Cluster-8728.92282,Cluster-8728.84282,Cluster-8728.95907,Cluster-8728.102108,Cluster-8728.91431,Cluster-8728.128992,Cluster-8728.124170,Cluster-8728.47944,Cluster-8728.73269,Cluster-8728.86233,Cluster-8728.131167,Cluster-8728.113465,Cluster-8728.62752,Cluster-8728.93461,Cluster-8728.90542,Cluster-8728.103719,Cluster-8728.2675,Cluster-8728.47747,Cluster-8728.120186,Cluster-8728.172672,Cluster-8728…
GO:0022411	cellular component disassembly	biological_process	0.080046	0.76259	20	4146	346	106734	Cluster-8728.148888,Cluster-8728.74193,Cluster-8728.98051,Cluster-8728.102146,Cluster-8728.102642,Cluster-8728.95866,Cluster-8728.121897,Cluster-8728.90917,Cluster-8728.84940,Cluster-8728.99336,Cluster-8728.89716,Cluster-8728.77466,Cluster-8728.98919,Cluster-8728.157114,Cluster-8728.92855,Cluster-8728.97159,Cluster-8728.78881,Cluster-8728.92590,Cluster-8728.98059,Cluster-8728.92583
GO:0008883	glutamyl-tRNA reductase activity	molecular_function	0.08012	0.76259	6	4146	71	106734	Cluster-8728.57595,Cluster-8728.96393,Cluster-8728.99645,Cluster-8728.103719,Cluster-8728.153756,Cluster-8728.111262
GO:0019370	leukotriene biosynthetic process	biological_process	0.080994	0.76712	3	4146	25	106734	Cluster-8728.107213,Cluster-8728.93494,Cluster-8728.93493
GO:0046456	icosanoid biosynthetic process	biological_process	0.080994	0.76712	3	4146	25	106734	Cluster-8728.107213,Cluster-8728.93493,Cluster-8728.93494
GO:1901570	fatty acid derivative biosynthetic process	biological_process	0.080994	0.76712	3	4146	25	106734	Cluster-8728.93494,Cluster-8728.93493,Cluster-8728.107213
GO:0007017	microtubule-based process	biological_process	0.082671	0.7802	61	4146	1255	106734	Cluster-8728.73234,Cluster-8728.121540,Cluster-8728.74104,Cluster-14134.0,Cluster-8728.98550,Cluster-8728.77466,Cluster-8728.55103,Cluster-8728.102431,Cluster-8728.86982,Cluster-8728.103824,Cluster-8728.154376,Cluster-8728.145815,Cluster-8728.66509,Cluster-8728.59281,Cluster-8728.139529,Cluster-8728.134059,Cluster-8728.107103,Cluster-8728.125334,Cluster-8728.120084,Cluster-8728.127871,Cluster-872…
GO:0009119	ribonucleoside metabolic process	biological_process	0.082748	0.7802	126	4146	2816	106734	Cluster-8728.94584,Cluster-8728.76080,Cluster-8728.116311,Cluster-8728.104922,Cluster-8728.91089,Cluster-8728.86212,Cluster-8728.74181,Cluster-8728.78039,Cluster-8728.85637,Cluster-8728.86214,Cluster-8728.86228,Cluster-8728.111599,Cluster-8728.101052,Cluster-8728.115983,Cluster-8728.56266,Cluster-8728.110297,Cluster-8728.116973,Cluster-8728.110549,Cluster-8728.103921,Cluster-8728.97123,Cluster-87…
GO:0033178	proton-transporting two-sector ATPase complex, catalytic domain	cellular_component	0.083323	0.7802	19	4146	320	106734	Cluster-8728.73967,Cluster-8728.109190,Cluster-8728.80606,Cluster-8728.84132,Cluster-8728.56266,Cluster-8728.86400,Cluster-8728.97648,Cluster-8728.95978,Cluster-8728.97123,Cluster-8728.92164,Cluster-8728.96352,Cluster-8728.92127,Cluster-8728.87401,Cluster-8728.94381,Cluster-8728.116311,Cluster-8728.114139,Cluster-8728.114138,Cluster-8728.81196,Cluster-8728.85637
GO:0015018	galactosylgalactosylxylosylprotein 3-beta-glucuronosyltransferase activity	molecular_function	0.083368	0.7802	3	4146	25	106734	Cluster-8728.89501,Cluster-8728.52612,Cluster-8728.84187
GO:0015020	glucuronosyltransferase activity	molecular_function	0.083368	0.7802	3	4146	25	106734	Cluster-8728.52612,Cluster-8728.84187,Cluster-8728.89501
GO:0006353	DNA-templated transcription, termination	biological_process	0.083368	0.7802	7	4146	94	106734	Cluster-8728.75455,Cluster-8728.98919,Cluster-8728.92590,Cluster-8728.92583,Cluster-8728.157114,Cluster-8728.81852,Cluster-8728.89716
GO:0031555	transcriptional attenuation	biological_process	0.083454	0.7802	4	4146	42	106734	Cluster-8728.157114,Cluster-8728.89716,Cluster-8728.92583,Cluster-8728.92590
GO:0031556	transcriptional attenuation by ribosome	biological_process	0.083454	0.7802	4	4146	42	106734	Cluster-8728.92590,Cluster-8728.89716,Cluster-8728.157114,Cluster-8728.92583
GO:0016884	carbon-nitrogen ligase activity, with glutamine as amido-N-donor	molecular_function	0.083687	0.78113	7	4146	91	106734	Cluster-8728.96763,Cluster-8728.69117,Cluster-8728.59017,Cluster-8728.120316,Cluster-8728.96413,Cluster-8728.72494,Cluster-8728.97137
GO:0001772	immunological synapse	cellular_component	0.084492	0.7861	3	4146	29	106734	Cluster-8728.139265,Cluster-8624.0,Cluster-8728.153576
GO:0097197	tetraspanin-enriched microdomain	cellular_component	0.084492	0.7861	3	4146	29	106734	Cluster-8728.139265,Cluster-8624.0,Cluster-8728.153576
GO:0015980	energy derivation by oxidation of organic compounds	biological_process	0.085111	0.79059	66	4146	1402	106734	Cluster-8728.78020,Cluster-8728.91772,Cluster-8728.70301,Cluster-8728.85809,Cluster-8728.95012,Cluster-8728.3985,Cluster-8728.78022,Cluster-8728.92002,Cluster-8728.94537,Cluster-8728.80119,Cluster-8728.122334,Cluster-8728.51039,Cluster-8728.97250,Cluster-8728.127705,Cluster-8728.115982,Cluster-8728.101309,Cluster-8728.82040,Cluster-8728.72290,Cluster-8728.96759,Cluster-8728.47035,Cluster-8728.964…
GO:0080019	fatty-acyl-CoA reductase (alcohol-forming) activity	molecular_function	0.085874	0.7964	2	4146	14	106734	Cluster-8728.68979,Cluster-8728.47130
GO:0003937	IMP cyclohydrolase activity	molecular_function	0.086502	0.80094	2	4146	11	106734	Cluster-8728.120433,Cluster-8728.91643
GO:0004452	isopentenyl-diphosphate delta-isomerase activity	molecular_function	0.086943	0.80374	1	4146	2	106734	Cluster-8728.89290
GO:0008203	cholesterol metabolic process	biological_process	0.08805	0.81114	4	4146	39	106734	Cluster-8728.67503,Cluster-8728.127603,Cluster-8728.117933,Cluster-8728.129081
GO:1902652	secondary alcohol metabolic process	biological_process	0.08805	0.81114	4	4146	39	106734	Cluster-8728.117933,Cluster-8728.127603,Cluster-8728.67503,Cluster-8728.129081
GO:0006636	unsaturated fatty acid biosynthetic process	biological_process	0.088376	0.81114	3	4146	26	106734	Cluster-8728.93494,Cluster-8728.93493,Cluster-8728.107213
GO:0018759	methenyltetrahydromethanopterin cyclohydrolase activity	molecular_function	0.089149	0.81114	1	4146	2	106734	Cluster-8728.75496
GO:0030983	mismatched DNA binding	molecular_function	0.089411	0.81114	13	4146	201	106734	Cluster-8728.96508,Cluster-8728.95061,Cluster-8728.89367,Cluster-8728.120084,Cluster-8728.121540,Cluster-8728.89381,Cluster-8728.5422,Cluster-8728.5419,Cluster-8728.120900,Cluster-8728.89366,Cluster-8728.91550,Cluster-18793.0,Cluster-8728.123156
GO:0015128	gluconate transmembrane transporter activity	molecular_function	0.089513	0.81114	2	4146	13	106734	Cluster-8728.105970,Cluster-8728.83665
GO:0015725	gluconate transport	biological_process	0.089513	0.81114	2	4146	13	106734	Cluster-8728.83665,Cluster-8728.105970
GO:0042873	aldonate transport	biological_process	0.089513	0.81114	2	4146	13	106734	Cluster-8728.105970,Cluster-8728.83665
GO:0042879	aldonate transmembrane transporter activity	molecular_function	0.089513	0.81114	2	4146	13	106734	Cluster-8728.83665,Cluster-8728.105970
GO:0004488	methylenetetrahydrofolate dehydrogenase (NADP+) activity	molecular_function	0.089562	0.81114	7	4146	91	106734	Cluster-8728.144836,Cluster-8728.95907,Cluster-8728.46073,Cluster-8728.94759,Cluster-8728.41609,Cluster-8728.159748,Cluster-8728.102108
GO:0030204	chondroitin sulfate metabolic process	biological_process	0.089832	0.81114	3	4146	26	106734	Cluster-8728.89501,Cluster-8728.84187,Cluster-8728.52612
GO:0030206	chondroitin sulfate biosynthetic process	biological_process	0.089832	0.81114	3	4146	26	106734	Cluster-8728.89501,Cluster-8728.52612,Cluster-8728.84187
GO:0050650	chondroitin sulfate proteoglycan biosynthetic process	biological_process	0.089832	0.81114	3	4146	26	106734	Cluster-8728.89501,Cluster-8728.52612,Cluster-8728.84187
GO:0050654	chondroitin sulfate proteoglycan metabolic process	biological_process	0.089832	0.81114	3	4146	26	106734	Cluster-8728.89501,Cluster-8728.84187,Cluster-8728.52612
GO:0051302	regulation of cell division	biological_process	0.089846	0.81114	16	4146	269	106734	Cluster-8728.37794,Cluster-8728.90808,Cluster-8728.76783,Cluster-8728.114271,Cluster-8728.126225,Cluster-8728.126221,Cluster-8728.119068,Cluster-8728.90812,Cluster-8728.144417,Cluster-8728.95743,Cluster-8728.121837,Cluster-8728.104922,Cluster-8728.83184,Cluster-8728.79912,Cluster-8728.102794,Cluster-8728.16551
GO:0004075	biotin carboxylase activity	molecular_function	0.091327	0.82194	2	4146	12	106734	Cluster-8728.69709,Cluster-8728.87204
GO:0009343	biotin carboxylase complex	cellular_component	0.091327	0.82194	2	4146	12	106734	Cluster-8728.69709,Cluster-8728.87204
GO:0016832	aldehyde-lyase activity	molecular_function	0.091669	0.82374	6	4146	84	106734	Cluster-8728.70642,Cluster-8728.96743,Cluster-8728.123657,Cluster-8728.91089,Cluster-8728.78222,Cluster-8728.70641
GO:0042886	amide transport	biological_process	0.092202	0.82725	5	4146	59	106734	Cluster-8728.79446,Cluster-8728.44634,Cluster-8728.79444,Cluster-8728.59156,Cluster-8728.79682
GO:0019208	phosphatase regulator activity	molecular_function	0.092378	0.82754	9	4146	134	106734	Cluster-8728.79033,Cluster-8728.97110,Cluster-8728.54124,Cluster-8728.154839,Cluster-8728.91762,Cluster-8728.56074,Cluster-8728.132947,Cluster-8728.68103,Cluster-8728.98750
GO:0019645	anaerobic electron transport chain	biological_process	0.092787	0.82992	1	4146	3	106734	Cluster-8728.98826
GO:0009555	pollen development	biological_process	0.093445	0.83452	2	4146	14	106734	Cluster-8728.96191,Cluster-8728.97619
GO:0019239	deaminase activity	molecular_function	0.094435	0.83561	6	4146	80	106734	Cluster-8728.109070,Cluster-8728.123257,Cluster-8728.33854,Cluster-8728.131404,Cluster-8728.75130,Cluster-8728.109075
GO:0000295	adenine nucleotide transmembrane transporter activity	molecular_function	0.094722	0.83561	3	4146	27	106734	Cluster-8728.85726,Cluster-8728.116858,Cluster-8728.116857
GO:0005346	purine ribonucleotide transmembrane transporter activity	molecular_function	0.094722	0.83561	3	4146	27	106734	Cluster-8728.116857,Cluster-8728.116858,Cluster-8728.85726
GO:0005347	ATP transmembrane transporter activity	molecular_function	0.094722	0.83561	3	4146	27	106734	Cluster-8728.85726,Cluster-8728.116857,Cluster-8728.116858
GO:0005471	ATP:ADP antiporter activity	molecular_function	0.094722	0.83561	3	4146	27	106734	Cluster-8728.116858,Cluster-8728.116857,Cluster-8728.85726
GO:0015211	purine nucleoside transmembrane transporter activity	molecular_function	0.094722	0.83561	3	4146	27	106734	Cluster-8728.116858,Cluster-8728.116857,Cluster-8728.85726
GO:0015216	purine nucleotide transmembrane transporter activity	molecular_function	0.094722	0.83561	3	4146	27	106734	Cluster-8728.85726,Cluster-8728.116858,Cluster-8728.116857
GO:0015217	ADP transmembrane transporter activity	molecular_function	0.094722	0.83561	3	4146	27	106734	Cluster-8728.116858,Cluster-8728.116857,Cluster-8728.85726
GO:0016624	oxidoreductase activity, acting on the aldehyde or oxo group of donors, disulfide as acceptor	molecular_function	0.095027	0.83606	6	4146	77	106734	Cluster-8728.111121,Cluster-8728.108559,Cluster-8728.107780,Cluster-8728.101548,Cluster-8728.78605,Cluster-8728.88933
GO:0016878	acid-thiol ligase activity	molecular_function	0.095062	0.83606	3	4146	27	106734	Cluster-8728.112067,Cluster-8728.112066,Cluster-8728.77606
GO:0070008	serine-type exopeptidase activity	molecular_function	0.097592	0.857	23	4146	440	106734	Cluster-8728.45375,Cluster-8728.164502,Cluster-8728.83311,Cluster-8728.86037,Cluster-8728.142304,Cluster-8728.121036,Cluster-8728.63145,Cluster-8728.46029,Cluster-8728.67989,Cluster-8728.65129,Cluster-8728.152137,Cluster-8728.107005,Cluster-8728.130961,Cluster-8728.83316,Cluster-8728.61848,Cluster-8728.48249,Cluster-8728.73702,Cluster-8728.117540,Cluster-8728.57284,Cluster-8728.124632,Cluster-872…
GO:0015718	monocarboxylic acid transport	biological_process	0.098417	0.86294	7	4146	102	106734	Cluster-8728.63596,Cluster-8728.105970,Cluster-8728.114988,Cluster-8728.52052,Cluster-8728.83665,Cluster-8728.31584,Cluster-8728.105708
GO:0005283	sodium:amino acid symporter activity	molecular_function	0.099284	0.86791	4	4146	44	106734	Cluster-8728.102879,Cluster-8728.81919,Cluster-8728.117027,Cluster-8728.117025
GO:0005416	cation:amino acid symporter activity	molecular_function	0.099284	0.86791	4	4146	44	106734	Cluster-8728.81919,Cluster-8728.102879,Cluster-8728.117025,Cluster-8728.117027
GO:0042138	meiotic DNA double-strand break formation	biological_process	0.099787	0.87099	2	4146	13	106734	Cluster-8728.34411,Cluster-8728.139235
GO:0008081	phosphoric diester hydrolase activity	molecular_function	0.1002	0.87281	17	4146	304	106734	Cluster-8728.86546,Cluster-8728.124566,Cluster-8728.63158,Cluster-8728.124560,Cluster-8728.92899,Cluster-8728.106337,Cluster-8728.164550,Cluster-8728.57885,Cluster-8728.122279,Cluster-8728.48138,Cluster-8728.124564,Cluster-8728.68939,Cluster-8728.164549,Cluster-8728.89166,Cluster-8728.92898,Cluster-8728.102039,Cluster-8728.124558
GO:0042175	nuclear outer membrane-endoplasmic reticulum membrane network	cellular_component	0.1003	0.87281	53	4146	1109	106734	Cluster-8728.117728,Cluster-8728.98250,Cluster-8728.95949,Cluster-8728.97463,Cluster-8728.96926,Cluster-8728.77187,Cluster-8728.108627,Cluster-8728.70575,Cluster-8728.100661,Cluster-8728.63355,Cluster-8728.91565,Cluster-8728.73435,Cluster-8728.127315,Cluster-8728.87255,Cluster-8728.126700,Cluster-8728.31948,Cluster-8728.102121,Cluster-8728.98484,Cluster-8728.72172,Cluster-8728.92580,Cluster-8728.…
GO:0010038	response to metal ion	biological_process	0.10045	0.87281	11	4146	185	106734	Cluster-8728.134822,Cluster-8728.5915,Cluster-8728.138311,Cluster-8728.78452,Cluster-8728.96736,Cluster-8728.78453,Cluster-8728.78450,Cluster-8728.103458,Cluster-8728.119588,Cluster-8728.89470,Cluster-8728.95921
GO:0003796	lysozyme activity	molecular_function	0.10182	0.88344	1	4146	4	106734	Cluster-8728.135107
GO:0008814	citrate CoA-transferase activity	molecular_function	0.10233	0.88522	1	4146	3	106734	Cluster-8728.85809
GO:0009346	citrate lyase complex	cellular_component	0.10233	0.88522	1	4146	3	106734	Cluster-8728.85809
GO:0044271	cellular nitrogen compound biosynthetic process	biological_process	0.1029	0.88874	717	4146	17404	106734	Cluster-8728.136701,Cluster-8728.97444,Cluster-8728.89851,Cluster-8728.99654,Cluster-8728.81470,Cluster-8728.96059,Cluster-8728.99645,Cluster-8728.133070,Cluster-8728.69117,Cluster-8728.95633,Cluster-8728.86648,Cluster-8728.62753,Cluster-8728.106672,Cluster-8728.92585,Cluster-8728.115419,Cluster-8728.123281,Cluster-8728.55925,Cluster-8728.135601,Cluster-8728.104896,Cluster-8728.93057,Cluster-8728…
GO:0019693	ribose phosphate metabolic process	biological_process	0.10305	0.88876	130	4146	2933	106734	Cluster-25388.1,Cluster-8728.115983,Cluster-8728.97123,Cluster-8728.59420,Cluster-8728.95978,Cluster-8728.113152,Cluster-8728.91089,Cluster-8728.86212,Cluster-8728.103179,Cluster-8728.111599,Cluster-8728.101052,Cluster-8728.85637,Cluster-8728.59414,Cluster-8728.98033,Cluster-8728.80606,Cluster-8728.82593,Cluster-8728.93058,Cluster-8728.109070,Cluster-8728.58159,Cluster-8728.89899,Cluster-8728.988…
GO:0006869	lipid transport	biological_process	0.10375	0.89067	19	4146	351	106734	Cluster-12464.0,Cluster-8728.62660,Cluster-8728.96947,Cluster-8728.95785,Cluster-8728.86132,Cluster-8728.163198,Cluster-8728.158738,Cluster-8728.115731,Cluster-8728.161435,Cluster-8728.121384,Cluster-8728.68674,Cluster-8728.87149,Cluster-8728.46977,Cluster-8728.96954,Cluster-8728.61875,Cluster-8728.93091,Cluster-8728.107680,Cluster-8728.97885,Cluster-8728.98841
GO:0072348	sulfur compound transport	biological_process	0.10381	0.89067	10	4146	158	106734	Cluster-8728.79220,Cluster-8728.155585,Cluster-8728.89874,Cluster-8728.71333,Cluster-8728.60071,Cluster-8728.84364,Cluster-8728.110040,Cluster-8728.131756,Cluster-8728.106591,Cluster-8728.94840
GO:0006597	spermine biosynthetic process	biological_process	0.10389	0.89067	4	4146	43	106734	Cluster-8728.104922,Cluster-8728.95420,Cluster-8728.95743,Cluster-8728.102794
GO:0008215	spermine metabolic process	biological_process	0.10389	0.89067	4	4146	43	106734	Cluster-8728.102794,Cluster-8728.95743,Cluster-8728.95420,Cluster-8728.104922
GO:0004435	phosphatidylinositol phospholipase C activity	molecular_function	0.10515	0.89619	6	4146	83	106734	Cluster-8728.124558,Cluster-8728.124560,Cluster-8728.57885,Cluster-8728.124564,Cluster-8728.86546,Cluster-8728.124566
GO:0006638	neutral lipid metabolic process	biological_process	0.10515	0.89619	6	4146	83	106734	Cluster-8728.124560,Cluster-8728.124558,Cluster-8728.57885,Cluster-8728.124564,Cluster-8728.124566,Cluster-8728.86546
GO:0006639	acylglycerol metabolic process	biological_process	0.10515	0.89619	6	4146	83	106734	Cluster-8728.86546,Cluster-8728.124566,Cluster-8728.124558,Cluster-8728.124560,Cluster-8728.124564,Cluster-8728.57885
GO:0046339	diacylglycerol metabolic process	biological_process	0.10515	0.89619	6	4146	83	106734	Cluster-8728.124560,Cluster-8728.57885,Cluster-8728.124558,Cluster-8728.124564,Cluster-8728.124566,Cluster-8728.86546
GO:0015919	peroxisomal membrane transport	biological_process	0.10576	0.89875	2	4146	14	106734	Cluster-8728.92585,Cluster-8728.92583
GO:0045046	protein import into peroxisome membrane	biological_process	0.10576	0.89875	2	4146	14	106734	Cluster-8728.92585,Cluster-8728.92583
GO:0046982	protein heterodimerization activity	molecular_function	0.10609	0.89915	5	4146	67	106734	Cluster-8728.63880,Cluster-8728.100962,Cluster-8728.44979,Cluster-8728.90372,Cluster-8728.88251
GO:1900673	olefin metabolic process	biological_process	0.10646	0.89915	5	4146	59	106734	Cluster-8728.112066,Cluster-28990.0,Cluster-8728.112067,Cluster-8728.106357,Cluster-8728.77606
GO:0009536	plastid	cellular_component	0.10699	0.89915	19	4146	408	106734	Cluster-8728.90333,Cluster-8728.96898,Cluster-8728.127820,Cluster-8728.95131,Cluster-8728.117518,Cluster-8728.14526,Cluster-8728.105013,Cluster-8728.85180,Cluster-8728.117454,Cluster-8728.101837,Cluster-8728.103582,Cluster-8728.111097,Cluster-8728.105906,Cluster-8728.95928,Cluster-8728.89352,Cluster-8728.115199,Cluster-8728.110424,Cluster-8728.98344,Cluster-8728.90334
GO:0008272	sulfate transport	biological_process	0.10709	0.89915	8	4146	123	106734	Cluster-8728.94840,Cluster-8728.84364,Cluster-8728.110040,Cluster-8728.106591,Cluster-8728.60071,Cluster-8728.155585,Cluster-8728.79220,Cluster-8728.89874
GO:0015116	sulfate transmembrane transporter activity	molecular_function	0.10709	0.89915	8	4146	123	106734	Cluster-8728.60071,Cluster-8728.89874,Cluster-8728.155585,Cluster-8728.79220,Cluster-8728.94840,Cluster-8728.110040,Cluster-8728.106591,Cluster-8728.84364
GO:0032261	purine nucleotide salvage	biological_process	0.10733	0.89915	2	4146	14	106734	Cluster-8728.103921,Cluster-8728.80207
GO:0044209	AMP salvage	biological_process	0.10733	0.89915	2	4146	14	106734	Cluster-8728.103921,Cluster-8728.80207
GO:0016054	organic acid catabolic process	biological_process	0.10752	0.89915	36	4146	721	106734	Cluster-8728.113152,Cluster-8728.95921,Cluster-8728.128992,Cluster-8728.99518,Cluster-8728.113465,Cluster-8728.103179,Cluster-8728.122306,Cluster-8728.121117,Cluster-8728.79185,Cluster-8728.131167,Cluster-8728.122006,Cluster-8728.96020,Cluster-8728.128713,Cluster-8728.81217,Cluster-8728.90544,Cluster-8728.116973,Cluster-8728.123198,Cluster-8728.98269,Cluster-8728.102108,Cluster-8728.118712,Cluste…
GO:0046395	carboxylic acid catabolic process	biological_process	0.10752	0.89915	36	4146	721	106734	Cluster-8728.79185,Cluster-8728.131167,Cluster-8728.113465,Cluster-8728.103179,Cluster-8728.121117,Cluster-8728.122306,Cluster-8728.128992,Cluster-8728.99518,Cluster-8728.113152,Cluster-8728.95921,Cluster-8728.109204,Cluster-8728.89287,Cluster-8728.95907,Cluster-8728.98269,Cluster-8728.118712,Cluster-8728.102108,Cluster-8728.123198,Cluster-8728.116973,Cluster-8728.90544,Cluster-8728.81217,Cluster…
GO:0048229	gametophyte development	biological_process	0.10765	0.89915	2	4146	15	106734	Cluster-8728.96191,Cluster-8728.97619
GO:0015370	solute:sodium symporter activity	molecular_function	0.10768	0.89915	5	4146	64	106734	Cluster-8728.81919,Cluster-8728.102879,Cluster-8728.101467,Cluster-8728.117025,Cluster-8728.117027
GO:0008827	cytochrome o ubiquinol oxidase activity	molecular_function	0.10783	0.89915	2	4146	16	106734	Cluster-8728.120398,Cluster-8728.120397
GO:0009319	cytochrome o ubiquinol oxidase complex	cellular_component	0.10783	0.89915	2	4146	16	106734	Cluster-8728.120397,Cluster-8728.120398
GO:0004629	phospholipase C activity	molecular_function	0.10812	0.90024	6	4146	84	106734	Cluster-8728.124564,Cluster-8728.124560,Cluster-8728.124558,Cluster-8728.57885,Cluster-8728.124566,Cluster-8728.86546
GO:0008061	chitin binding	molecular_function	0.10879	0.90405	8	4146	123	106734	Cluster-8728.104983,Cluster-8728.51577,Cluster-8728.124511,Cluster-8728.36181,Cluster-8728.62513,Cluster-8728.34809,Cluster-8728.36093,Cluster-8728.33469
GO:0003726	double-stranded RNA adenosine deaminase activity	molecular_function	0.1094	0.90405	2	4146	13	106734	Cluster-8728.123257,Cluster-8728.131404
GO:0016999	antibiotic metabolic process	biological_process	0.10966	0.90405	5	4146	62	106734	Cluster-8728.92465,Cluster-8728.165347,Cluster-8728.85148,Cluster-8728.92464,Cluster-8728.86252
GO:0017000	antibiotic biosynthetic process	biological_process	0.10966	0.90405	5	4146	62	106734	Cluster-8728.165347,Cluster-8728.92464,Cluster-8728.85148,Cluster-8728.86252,Cluster-8728.92465
GO:0017144	drug metabolic process	biological_process	0.10966	0.90405	5	4146	62	106734	Cluster-8728.92465,Cluster-8728.165347,Cluster-8728.92464,Cluster-8728.85148,Cluster-8728.86252
GO:0009372	quorum sensing	biological_process	0.10982	0.90405	6	4146	80	106734	Cluster-8728.90400,Cluster-8728.75731,Cluster-8728.91726,Cluster-8728.118732,Cluster-8728.104553,Cluster-8728.91727
GO:0048872	homeostasis of number of cells	biological_process	0.10982	0.90405	6	4146	80	106734	Cluster-8728.75731,Cluster-8728.91726,Cluster-8728.90400,Cluster-8728.91727,Cluster-8728.104553,Cluster-8728.118732
GO:0048874	homeostasis of number of cells in a free-living population	biological_process	0.10982	0.90405	6	4146	80	106734	Cluster-8728.91727,Cluster-8728.104553,Cluster-8728.118732,Cluster-8728.75731,Cluster-8728.91726,Cluster-8728.90400
GO:0044070	regulation of anion transport	biological_process	0.11073	0.91026	2	4146	15	106734	Cluster-8728.102193,Cluster-8728.74519
GO:0044432	endoplasmic reticulum part	cellular_component	0.11192	0.91767	55	4146	1168	106734	Cluster-8728.63355,Cluster-8728.108627,Cluster-8728.77187,Cluster-8728.100661,Cluster-8728.70575,Cluster-8728.96926,Cluster-8728.97463,Cluster-8728.117728,Cluster-8728.95949,Cluster-8728.98250,Cluster-8728.62617,Cluster-8728.92580,Cluster-8728.121057,Cluster-8728.91900,Cluster-8728.102121,Cluster-8728.126700,Cluster-8728.127315,Cluster-8728.87255,Cluster-8728.31948,Cluster-8728.98484,Cluster-8728…
GO:0000176	nuclear exosome (RNase complex)	cellular_component	0.11195	0.91767	2	4146	14	106734	Cluster-8728.135497,Cluster-8728.125405
GO:0051861	glycolipid binding	molecular_function	0.11233	0.91949	6	4146	85	106734	Cluster-8728.62660,Cluster-12464.0,Cluster-8728.87149,Cluster-8728.46977,Cluster-8728.161435,Cluster-8728.61875
GO:0042908	xenobiotic transport	biological_process	0.11373	0.92698	1	4146	5	106734	Cluster-8728.52052
GO:0042919	benzoate transport	biological_process	0.11373	0.92698	1	4146	5	106734	Cluster-8728.52052
GO:0042925	benzoate transporter activity	molecular_function	0.11373	0.92698	1	4146	5	106734	Cluster-8728.52052
GO:0005787	signal peptidase complex	cellular_component	0.11464	0.93292	9	4146	144	106734	Cluster-8728.82311,Cluster-8728.92580,Cluster-8728.84699,Cluster-8728.107770,Cluster-8728.73435,Cluster-8728.98250,Cluster-8728.97463,Cluster-8728.95324,Cluster-8728.88458
GO:0033014	tetrapyrrole biosynthetic process	biological_process	0.11478	0.93292	33	4146	648	106734	Cluster-8728.95907,Cluster-8728.102108,Cluster-8728.128386,Cluster-8728.98585,Cluster-8728.92282,Cluster-8728.86233,Cluster-8728.131167,Cluster-8728.113465,Cluster-8728.62752,Cluster-8728.128992,Cluster-8728.127315,Cluster-8728.124170,Cluster-8728.47944,Cluster-8728.36699,Cluster-8728.120186,Cluster-8728.172672,Cluster-8728.42909,Cluster-8728.158738,Cluster-8728.114333,Cluster-8728.118726,Cluster…
GO:0010876	lipid localization	biological_process	0.11573	0.93928	20	4146	380	106734	Cluster-8728.98841,Cluster-8728.97885,Cluster-8728.107680,Cluster-8728.54008,Cluster-8728.61875,Cluster-8728.96954,Cluster-8728.93091,Cluster-8728.87149,Cluster-8728.68674,Cluster-8728.46977,Cluster-8728.163198,Cluster-8728.158738,Cluster-8728.115731,Cluster-8728.121384,Cluster-8728.161435,Cluster-8728.96947,Cluster-12464.0,Cluster-8728.62660,Cluster-8728.95785,Cluster-8728.86132
GO:0043173	nucleotide salvage	biological_process	0.116	0.94015	2	4146	15	106734	Cluster-8728.103921,Cluster-8728.80207
GO:0015215	nucleotide transmembrane transporter activity	molecular_function	0.11635	0.94039	3	4146	30	106734	Cluster-8728.85726,Cluster-8728.116857,Cluster-8728.116858
GO:0040007	growth	biological_process	0.11635	0.94039	22	4146	424	106734	Cluster-8728.98826,Cluster-8728.99545,Cluster-8728.166718,Cluster-8728.28183,Cluster-8728.99259,Cluster-8728.94778,Cluster-8728.113238,Cluster-8728.108830,Cluster-8728.82814,Cluster-8728.94779,Cluster-8728.95619,Cluster-8728.128379,Cluster-8728.76762,Cluster-8728.108690,Cluster-8728.43949,Cluster-8728.74138,Cluster-8728.76414,Cluster-8728.98344,Cluster-8728.109190,Cluster-8728.112811,Cluster-8728…
GO:0015934	large ribosomal subunit	cellular_component	0.11652	0.94049	6	4146	106	106734	Cluster-8728.110048,Cluster-8728.110049,Cluster-8728.91339,Cluster-8728.135603,Cluster-8728.102113,Cluster-8728.102710
GO:0004807	triose-phosphate isomerase activity	molecular_function	0.11688	0.94206	2	4146	18	106734	Cluster-8728.90106,Cluster-8728.118876
GO:0035737	injection of substance in to other organism	biological_process	0.11855	0.94756	2	4146	17	106734	Cluster-8728.95127,Cluster-8728.116932
GO:0035738	envenomation resulting in modification of morphology or physiology of other organism	biological_process	0.11855	0.94756	2	4146	17	106734	Cluster-8728.116932,Cluster-8728.95127
GO:0044559	envenomation resulting in modulation of voltage-gated potassium channel activity in other organism	biological_process	0.11855	0.94756	2	4146	17	106734	Cluster-8728.95127,Cluster-8728.116932
GO:0044560	envenomation resulting in modulation of ion channel activity in other organism	biological_process	0.11855	0.94756	2	4146	17	106734	Cluster-8728.95127,Cluster-8728.116932
GO:0044562	envenomation resulting in negative regulation of voltage-gated potassium channel activity in other organism	biological_process	0.11855	0.94756	2	4146	17	106734	Cluster-8728.116932,Cluster-8728.95127
GO:0044564	envenomation resulting in occlusion of the pore of voltage-gated potassium channel in other organism	biological_process	0.11855	0.94756	2	4146	17	106734	Cluster-8728.116932,Cluster-8728.95127
GO:0004864	protein phosphatase inhibitor activity	molecular_function	0.11938	0.95157	3	4146	31	106734	Cluster-8728.54124,Cluster-8728.154839,Cluster-8728.98750
GO:0019212	phosphatase inhibitor activity	molecular_function	0.11938	0.95157	3	4146	31	106734	Cluster-8728.98750,Cluster-8728.154839,Cluster-8728.54124
GO:0008652	cellular amino acid biosynthetic process	biological_process	0.11965	0.95206	63	4146	1362	106734	Cluster-8728.106357,Cluster-8728.99645,Cluster-8728.106163,Cluster-8728.75496,Cluster-8728.78615,Cluster-8728.69117,Cluster-8728.105416,Cluster-8728.144836,Cluster-8728.116579,Cluster-8728.41609,Cluster-8728.87856,Cluster-8728.153576,Cluster-8728.113117,Cluster-8728.97081,Cluster-8728.104821,Cluster-8728.96393,Cluster-8728.38117,Cluster-8728.62753,Cluster-8728.92624,Cluster-8728.93386,Cluster-872…
GO:0016755	transferase activity, transferring amino-acyl groups	molecular_function	0.11983	0.95206	12	4146	196	106734	Cluster-8728.98516,Cluster-8728.89470,Cluster-8728.119588,Cluster-8728.97317,Cluster-8728.97379,Cluster-8728.89457,Cluster-8728.98790,Cluster-8728.134822,Cluster-8728.61360,Cluster-8728.89366,Cluster-8728.5915,Cluster-8728.109681
GO:0019888	protein phosphatase regulator activity	molecular_function	0.11998	0.95206	7	4146	105	106734	Cluster-8728.98750,Cluster-8728.68103,Cluster-8728.54124,Cluster-8728.97110,Cluster-8728.79033,Cluster-8728.56074,Cluster-8728.154839
GO:0020002	host cell plasma membrane	cellular_component	0.12026	0.95206	3	4146	30	106734	Cluster-8728.97159,Cluster-8728.95866,Cluster-8728.75555
GO:0044156	host cell junction	cellular_component	0.12026	0.95206	3	4146	30	106734	Cluster-8728.75555,Cluster-8728.95866,Cluster-8728.97159
GO:0008521	acetyl-CoA transporter activity	molecular_function	0.12189	0.95711	2	4146	14	106734	Cluster-8728.131756,Cluster-8728.71333
GO:0015876	acetyl-CoA transport	biological_process	0.12189	0.95711	2	4146	14	106734	Cluster-8728.71333,Cluster-8728.131756
GO:0015916	fatty-acyl-CoA transport	biological_process	0.12189	0.95711	2	4146	14	106734	Cluster-8728.71333,Cluster-8728.131756
GO:0051182	coenzyme transport	biological_process	0.12189	0.95711	2	4146	14	106734	Cluster-8728.71333,Cluster-8728.131756
GO:0051185	coenzyme transporter activity	molecular_function	0.12189	0.95711	2	4146	14	106734	Cluster-8728.71333,Cluster-8728.131756
GO:1901337	thioester transport	biological_process	0.12189	0.95711	2	4146	14	106734	Cluster-8728.131756,Cluster-8728.71333
GO:0045551	cinnamyl-alcohol dehydrogenase activity	molecular_function	0.12244	0.95854	1	4146	3	106734	Cluster-28990.0
GO:0052747	sinapyl alcohol dehydrogenase activity	molecular_function	0.12244	0.95854	1	4146	3	106734	Cluster-28990.0
GO:0006167	AMP biosynthetic process	biological_process	0.12257	0.95854	2	4146	15	106734	Cluster-8728.80207,Cluster-8728.103921
GO:0000103	sulfate assimilation	biological_process	0.1231	0.96011	11	4146	187	106734	Cluster-8728.87324,Cluster-8728.130702,Cluster-8728.137380,Cluster-8728.92808,Cluster-8728.128378,Cluster-8728.146406,Cluster-8728.47878,Cluster-8728.89416,Cluster-8728.89417,Cluster-8728.99004,Cluster-8728.39806
GO:0004020	adenylylsulfate kinase activity	molecular_function	0.1231	0.96011	11	4146	187	106734	Cluster-8728.87324,Cluster-8728.130702,Cluster-8728.92808,Cluster-8728.128378,Cluster-8728.146406,Cluster-8728.137380,Cluster-8728.89416,Cluster-8728.47878,Cluster-8728.39806,Cluster-8728.99004,Cluster-8728.89417
GO:0006739	NADP metabolic process	biological_process	0.1235	0.9619	29	4146	582	106734	Cluster-8728.128992,Cluster-8728.91089,Cluster-8728.26421,Cluster-8728.99645,Cluster-8728.104579,Cluster-8728.113152,Cluster-8728.105356,Cluster-8728.131167,Cluster-8728.162741,Cluster-8728.106453,Cluster-8728.96393,Cluster-8728.123657,Cluster-8728.121117,Cluster-28504.4,Cluster-8728.113465,Cluster-8728.103179,Cluster-8728.70642,Cluster-8728.91340,Cluster-25388.1,Cluster-8728.103719,Cluster-8728.…
GO:0008013	beta-catenin binding	molecular_function	0.12406	0.96367	5	4146	62	106734	Cluster-8728.35550,Cluster-8728.95746,Cluster-8728.102146,Cluster-8728.84940,Cluster-8728.90276
GO:0016342	catenin complex	cellular_component	0.12406	0.96367	5	4146	62	106734	Cluster-8728.84940,Cluster-8728.90276,Cluster-8728.35550,Cluster-8728.95746,Cluster-8728.102146
GO:0006820	anion transport	biological_process	0.12423	0.96373	57	4146	1213	106734	Cluster-8728.74555,Cluster-8728.71333,Cluster-8728.79220,Cluster-8728.154870,Cluster-8728.90443,Cluster-8728.122336,Cluster-8728.50915,Cluster-8728.84364,Cluster-8728.88654,Cluster-8728.112710,Cluster-8728.93852,Cluster-8728.94840,Cluster-8728.100566,Cluster-8728.135643,Cluster-8728.66954,Cluster-8728.43952,Cluster-8728.50913,Cluster-8728.114988,Cluster-8728.129839,Cluster-8728.88669,Cluster-8728…
GO:0015605	organophosphate ester transmembrane transporter activity	molecular_function	0.12498	0.96823	3	4146	31	106734	Cluster-8728.116857,Cluster-8728.116858,Cluster-8728.85726
GO:0030435	sporulation resulting in formation of a cellular spore	biological_process	0.12526	0.96905	5	4146	64	106734	Cluster-8728.72498,Cluster-8728.101846,Cluster-8728.49653,Cluster-8728.96176,Cluster-8728.17970
GO:0006119	oxidative phosphorylation	biological_process	0.12557	0.9702	51	4146	1077	106734	Cluster-8728.120328,Cluster-8728.80606,Cluster-8728.59414,Cluster-8728.98033,Cluster-8728.90168,Cluster-8728.86230,Cluster-8728.76309,Cluster-8728.85475,Cluster-8728.93058,Cluster-8728.82593,Cluster-8728.98874,Cluster-8728.93579,Cluster-8728.98871,Cluster-8728.100306,Cluster-8728.54267,Cluster-8728.95490,Cluster-8728.98870,Cluster-8728.90552,Cluster-8728.3520,Cluster-8728.111977,Cluster-8728.1159…
GO:0016776	phosphotransferase activity, phosphate group as acceptor	molecular_function	0.1266	0.97533	12	4146	202	106734	Cluster-8728.106164,Cluster-8728.80207,Cluster-8728.73296,Cluster-8728.129081,Cluster-8728.149978,Cluster-8728.59420,Cluster-8728.58159,Cluster-8728.103921,Cluster-8728.78222,Cluster-8728.117933,Cluster-8728.67503,Cluster-8728.127603
GO:0009163	nucleoside biosynthetic process	biological_process	0.12686	0.97533	44	4146	938	106734	Cluster-8728.96414,Cluster-8728.131357,Cluster-8728.1528,Cluster-8728.102794,Cluster-8728.95638,Cluster-8728.96295,Cluster-8728.95743,Cluster-8728.92127,Cluster-8728.95144,Cluster-8728.58159,Cluster-8728.95639,Cluster-8728.73296,Cluster-8728.80207,Cluster-8728.85391,Cluster-8728.93986,Cluster-8728.140813,Cluster-8728.109190,Cluster-8728.37047,Cluster-8728.80606,Cluster-8728.98838,Cluster-8728.130…
GO:0042455	ribonucleoside biosynthetic process	biological_process	0.12686	0.97533	44	4146	938	106734	Cluster-8728.130160,Cluster-8728.37047,Cluster-8728.109190,Cluster-8728.98838,Cluster-8728.80606,Cluster-8728.32180,Cluster-8728.93985,Cluster-8728.57721,Cluster-8728.95561,Cluster-8728.106647,Cluster-8728.85391,Cluster-8728.80207,Cluster-8728.73296,Cluster-8728.140813,Cluster-8728.93986,Cluster-8728.95144,Cluster-8728.95639,Cluster-8728.58159,Cluster-8728.92127,Cluster-8728.95743,Cluster-8728.10…
GO:0006465	signal peptide processing	biological_process	0.12691	0.97533	9	4146	147	106734	Cluster-8728.82311,Cluster-8728.84699,Cluster-8728.92580,Cluster-8728.98250,Cluster-8728.73435,Cluster-8728.107770,Cluster-8728.88458,Cluster-8728.95324,Cluster-8728.97463
GO:0009512	cytochrome b6f complex	cellular_component	0.12794	0.98172	11	4146	180	106734	Cluster-8728.117306,Cluster-8728.89456,Cluster-8728.97085,Cluster-8728.53153,Cluster-8728.107870,Cluster-8728.126484,Cluster-8728.98516,Cluster-8728.65881,Cluster-8728.119657,Cluster-8728.125093,Cluster-8728.89820
GO:0016740	transferase activity	molecular_function	0.12808	0.98172	872	4146	21064	106734	Cluster-8728.83459,Cluster-8728.90978,Cluster-34140.0,Cluster-8728.163270,Cluster-8728.104629,Cluster-8728.31584,Cluster-8728.99822,Cluster-8728.76623,Cluster-8728.89366,Cluster-8728.63647,Cluster-8728.89792,Cluster-8728.97528,Cluster-8728.123198,Cluster-8728.96083,Cluster-8728.55796,Cluster-8728.89161,Cluster-8728.87301,Cluster-8728.97763,Cluster-8728.96146,Cluster-8728.121226,Cluster-7735.0,Clu…
GO:0010629	negative regulation of gene expression	biological_process	0.1295	0.98767	19	4146	352	106734	Cluster-8728.99744,Cluster-8728.27309,Cluster-8728.99824,Cluster-8728.117094,Cluster-8728.78615,Cluster-8728.93627,Cluster-8728.93057,Cluster-8728.89129,Cluster-8728.117158,Cluster-8728.84911,Cluster-8728.26957,Cluster-8728.92640,Cluster-8728.33998,Cluster-8728.93416,Cluster-8728.85723,Cluster-8728.89734,Cluster-8728.44704,Cluster-8728.154065,Cluster-8728.98919
GO:0030797	24-methylenesterol C-methyltransferase activity	molecular_function	0.12971	0.98767	1	4146	3	106734	Cluster-8728.98269
GO:0009891	positive regulation of biosynthetic process	biological_process	0.13002	0.98767	15	4146	270	106734	Cluster-8728.99100,Cluster-8728.92855,Cluster-8728.24479,Cluster-8728.82707,Cluster-8728.102642,Cluster-8728.41366,Cluster-8728.40641,Cluster-8728.98051,Cluster-8728.75917,Cluster-8728.120488,Cluster-8728.98059,Cluster-8728.124564,Cluster-8728.126700,Cluster-8728.90917,Cluster-8728.124566
GO:0010557	positive regulation of macromolecule biosynthetic process	biological_process	0.13002	0.98767	15	4146	270	106734	Cluster-8728.24479,Cluster-8728.82707,Cluster-8728.92855,Cluster-8728.41366,Cluster-8728.102642,Cluster-8728.99100,Cluster-8728.40641,Cluster-8728.98051,Cluster-8728.124564,Cluster-8728.126700,Cluster-8728.98059,Cluster-8728.120488,Cluster-8728.75917,Cluster-8728.90917,Cluster-8728.124566
GO:0031328	positive regulation of cellular biosynthetic process	biological_process	0.13002	0.98767	15	4146	270	106734	Cluster-8728.124566,Cluster-8728.90917,Cluster-8728.98059,Cluster-8728.120488,Cluster-8728.75917,Cluster-8728.126700,Cluster-8728.124564,Cluster-8728.40641,Cluster-8728.98051,Cluster-8728.99100,Cluster-8728.102642,Cluster-8728.41366,Cluster-8728.24479,Cluster-8728.92855,Cluster-8728.82707
GO:0051173	positive regulation of nitrogen compound metabolic process	biological_process	0.13002	0.98767	15	4146	270	106734	Cluster-8728.99100,Cluster-8728.102642,Cluster-8728.41366,Cluster-8728.82707,Cluster-8728.24479,Cluster-8728.92855,Cluster-8728.40641,Cluster-8728.98051,Cluster-8728.120488,Cluster-8728.98059,Cluster-8728.75917,Cluster-8728.126700,Cluster-8728.124564,Cluster-8728.124566,Cluster-8728.90917
GO:0098533	ATPase dependent transmembrane transport complex	cellular_component	0.13022	0.98767	6	4146	86	106734	Cluster-8728.58683,Cluster-8728.80854,Cluster-8728.108313,Cluster-8728.72348,Cluster-8728.71400,Cluster-8728.110937
GO:1904564	Nbp35-Cfd1 ATPase complex	cellular_component	0.13022	0.98767	6	4146	86	106734	Cluster-8728.110937,Cluster-8728.71400,Cluster-8728.72348,Cluster-8728.108313,Cluster-8728.80854,Cluster-8728.58683
GO:0045087	innate immune response	biological_process	0.1317	0.99757	7	4146	101	106734	Cluster-8728.131167,Cluster-8728.102690,Cluster-8728.103548,Cluster-8728.96152,Cluster-8728.114333,Cluster-8728.77634,Cluster-8728.94414
GO:0018144	RNA-protein covalent cross-linking	biological_process	0.13371	1	3	4146	30	106734	Cluster-8728.82513,Cluster-8728.103205,Cluster-8728.158947
GO:0042910	xenobiotic transporter activity	molecular_function	0.13411	1	1	4146	6	106734	Cluster-8728.52052
GO:0033013	tetrapyrrole metabolic process	biological_process	0.13438	1	40	4146	815	106734	Cluster-8728.103719,Cluster-8728.153756,Cluster-8728.2675,Cluster-8728.47868,Cluster-8728.47747,Cluster-8728.90542,Cluster-8728.114333,Cluster-8728.118726,Cluster-8728.42909,Cluster-8728.158738,Cluster-8728.172672,Cluster-8728.120186,Cluster-8728.99645,Cluster-32567.0,Cluster-8728.134030,Cluster-13911.0,Cluster-8728.57595,Cluster-8728.95131,Cluster-8728.92943,Cluster-8728.96393,Cluster-8728.11126…
GO:0009826	unidimensional cell growth	biological_process	0.13452	1	1	4146	5	106734	Cluster-8728.98344
GO:0030145	manganese ion binding	molecular_function	0.13481	1	9	4146	144	106734	Cluster-8728.88664,Cluster-8728.80853,Cluster-8728.139609,Cluster-8728.91772,Cluster-8728.85975,Cluster-8728.97762,Cluster-8728.81804,Cluster-8728.92649,Cluster-8728.157981
GO:0004806	triglyceride lipase activity	molecular_function	0.13551	1	5	4146	68	106734	Cluster-8728.76862,Cluster-8728.17870,Cluster-8728.70260,Cluster-8728.84185,Cluster-8728.103275
GO:0046033	AMP metabolic process	biological_process	0.13564	1	2	4146	16	106734	Cluster-8728.80207,Cluster-8728.103921
GO:0004869	cysteine-type endopeptidase inhibitor activity	molecular_function	0.13673	1	4	4146	57	106734	Cluster-8728.104515,Cluster-8728.105970,Cluster-8728.106938,Cluster-8728.103850
GO:0015081	sodium ion transmembrane transporter activity	molecular_function	0.13726	1	17	4146	321	106734	Cluster-8728.107284,Cluster-8728.102879,Cluster-8728.102195,Cluster-8728.110203,Cluster-8728.117027,Cluster-8728.81919,Cluster-8728.110202,Cluster-8728.147483,Cluster-8728.125983,Cluster-8728.90523,Cluster-8728.101467,Cluster-8728.100554,Cluster-8728.100555,Cluster-8728.103850,Cluster-8728.98585,Cluster-8728.117025,Cluster-8728.66029
GO:0015301	anion:anion antiporter activity	molecular_function	0.13845	1	3	4146	32	106734	Cluster-8728.116858,Cluster-8728.116857,Cluster-8728.85726
GO:0005923	bicellular tight junction	cellular_component	0.13894	1	2	4146	17	106734	Cluster-8728.61147,Cluster-8728.61140
GO:0043296	apical junction complex	cellular_component	0.13894	1	2	4146	17	106734	Cluster-8728.61147,Cluster-8728.61140
GO:0070160	occluding junction	cellular_component	0.13894	1	2	4146	17	106734	Cluster-8728.61140,Cluster-8728.61147
GO:1901617	organic hydroxy compound biosynthetic process	biological_process	0.14	1	10	4146	160	106734	Cluster-8728.86252,Cluster-8728.165347,Cluster-8728.129081,Cluster-8728.92465,Cluster-8728.117933,Cluster-8728.67503,Cluster-8728.83426,Cluster-8728.127603,Cluster-8728.85148,Cluster-8728.92464
GO:0007267	cell-cell signaling	biological_process	0.14039	1	16	4146	285	106734	Cluster-8728.99611,Cluster-8728.71291,Cluster-8728.64907,Cluster-22089.0,Cluster-8728.109161,Cluster-8728.28150,Cluster-8728.101086,Cluster-8728.55320,Cluster-8728.98807,Cluster-8728.102251,Cluster-8728.139389,Cluster-8728.132092,Cluster-8728.97697,Cluster-8728.116300,Cluster-8728.83905,Cluster-8728.41996
GO:0019319	hexose biosynthetic process	biological_process	0.14088	1	29	4146	626	106734	Cluster-8728.65380,Cluster-8728.73601,Cluster-8728.70641,Cluster-8728.91557,Cluster-8728.97250,Cluster-8728.96743,Cluster-8728.100629,Cluster-8728.124051,Cluster-8728.124049,Cluster-8728.116953,Cluster-8728.78014,Cluster-8728.70642,Cluster-8728.52875,Cluster-8728.124048,Cluster-8728.140444,Cluster-8728.90106,Cluster-8728.73599,Cluster-8728.123657,Cluster-8728.78022,Cluster-28504.4,Cluster-8728.78…
GO:0046364	monosaccharide biosynthetic process	biological_process	0.14088	1	29	4146	626	106734	Cluster-8728.78014,Cluster-8728.124049,Cluster-8728.116953,Cluster-8728.52875,Cluster-8728.70642,Cluster-8728.124048,Cluster-8728.70641,Cluster-8728.91557,Cluster-8728.73601,Cluster-8728.65380,Cluster-8728.97250,Cluster-8728.96743,Cluster-8728.124051,Cluster-8728.100629,Cluster-8728.72290,Cluster-8728.78017,Cluster-8728.82040,Cluster-8728.91089,Cluster-8728.118876,Cluster-8728.88664,Cluster-8728.…
GO:0005343	organic acid:sodium symporter activity	molecular_function	0.14145	1	4	4146	50	106734	Cluster-8728.117027,Cluster-8728.117025,Cluster-8728.102879,Cluster-8728.81919
GO:0044798	nuclear transcription factor complex	cellular_component	0.14185	1	14	4146	253	106734	Cluster-8728.25145,Cluster-8728.38126,Cluster-8728.99649,Cluster-8728.106421,Cluster-8728.85526,Cluster-8728.102530,Cluster-8728.95328,Cluster-8728.111844,Cluster-8728.109146,Cluster-8728.85059,Cluster-8728.94564,Cluster-8728.94563,Cluster-8728.105728,Cluster-8728.99237
GO:0090575	RNA polymerase II transcription factor complex	cellular_component	0.14185	1	14	4146	253	106734	Cluster-8728.109146,Cluster-8728.111844,Cluster-8728.85059,Cluster-8728.94564,Cluster-8728.105728,Cluster-8728.99237,Cluster-8728.94563,Cluster-8728.25145,Cluster-8728.38126,Cluster-8728.99649,Cluster-8728.102530,Cluster-8728.106421,Cluster-8728.85526,Cluster-8728.95328
GO:0051775	response to redox state	biological_process	0.14306	1	3	4146	34	106734	Cluster-8728.27309,Cluster-8728.117094,Cluster-8728.99744
GO:0000275	mitochondrial proton-transporting ATP synthase complex, catalytic core F(1)	cellular_component	0.1437	1	4	4146	50	106734	Cluster-8728.116311,Cluster-8728.56266,Cluster-8728.97123,Cluster-8728.96352
GO:0016667	oxidoreductase activity, acting on a sulfur group of donors	molecular_function	0.14416	1	33	4146	666	106734	Cluster-8728.65881,Cluster-8728.112811,Cluster-8728.99999,Cluster-8728.32189,Cluster-8728.76862,Cluster-8728.36742,Cluster-8728.128857,Cluster-8728.104675,Cluster-8728.142830,Cluster-8728.142832,Cluster-8728.128425,Cluster-8728.11364,Cluster-8728.84185,Cluster-8728.100193,Cluster-8728.79411,Cluster-8728.51561,Cluster-8728.111541,Cluster-8728.66131,Cluster-8728.114277,Cluster-8728.126485,Cluster-8…
GO:0043624	cellular protein complex disassembly	biological_process	0.14444	1	15	4146	265	106734	Cluster-8728.99336,Cluster-8728.121897,Cluster-8728.90917,Cluster-8728.95866,Cluster-8728.84940,Cluster-8728.98059,Cluster-8728.77466,Cluster-8728.74193,Cluster-8728.148888,Cluster-8728.98051,Cluster-8728.92855,Cluster-8728.102146,Cluster-8728.102642,Cluster-8728.78881,Cluster-8728.97159
GO:0043190	ATP-binding cassette (ABC) transporter complex	cellular_component	0.14461	1	3	4146	32	106734	Cluster-8728.71400,Cluster-8728.110937,Cluster-8728.80854
GO:0018143	nucleic acid-protein covalent cross-linking	biological_process	0.14482	1	4	4146	48	106734	Cluster-8728.103205,Cluster-8728.158947,Cluster-8728.47502,Cluster-8728.82513
GO:0008509	anion transmembrane transporter activity	molecular_function	0.14486	1	32	4146	649	106734	Cluster-8728.74555,Cluster-8728.79220,Cluster-8728.85726,Cluster-8728.43952,Cluster-8728.94840,Cluster-8728.100566,Cluster-8728.112710,Cluster-8728.84364,Cluster-8728.60071,Cluster-8728.129839,Cluster-8728.116858,Cluster-8728.77595,Cluster-8728.138853,Cluster-8728.110040,Cluster-8728.102879,Cluster-8728.117025,Cluster-8728.91780,Cluster-8728.74519,Cluster-8728.102193,Cluster-8728.124713,Cluster-8…
GO:0016756	glutathione gamma-glutamylcysteinyltransferase activity	molecular_function	0.14734	1	4	4146	50	106734	Cluster-8728.134822,Cluster-8728.5915,Cluster-8728.119588,Cluster-8728.89470
GO:0046937	phytochelatin metabolic process	biological_process	0.14734	1	4	4146	50	106734	Cluster-8728.5915,Cluster-8728.134822,Cluster-8728.119588,Cluster-8728.89470
GO:0046938	phytochelatin biosynthetic process	biological_process	0.14734	1	4	4146	50	106734	Cluster-8728.119588,Cluster-8728.89470,Cluster-8728.5915,Cluster-8728.134822
GO:0006166	purine ribonucleoside salvage	biological_process	0.14761	1	2	4146	17	106734	Cluster-8728.103921,Cluster-8728.80207
GO:0042719	mitochondrial intermembrane space protein transporter complex	cellular_component	0.14796	1	1	4146	4	106734	Cluster-8728.118680
GO:0045039	protein import into mitochondrial inner membrane	biological_process	0.14796	1	1	4146	4	106734	Cluster-8728.118680
GO:0010628	positive regulation of gene expression	biological_process	0.14866	1	15	4146	276	106734	Cluster-8728.98051,Cluster-8728.40641,Cluster-8728.24479,Cluster-8728.82707,Cluster-8728.92855,Cluster-8728.102642,Cluster-8728.41366,Cluster-8728.99100,Cluster-8728.90917,Cluster-8728.124566,Cluster-8728.124564,Cluster-8728.126700,Cluster-8728.120488,Cluster-8728.75917,Cluster-8728.98059
GO:0033645	host cell endomembrane system	cellular_component	0.14871	1	2	4146	16	106734	Cluster-8728.88927,Cluster-8728.86833
GO:0044165	host cell endoplasmic reticulum	cellular_component	0.14871	1	2	4146	16	106734	Cluster-8728.88927,Cluster-8728.86833
GO:0044167	host cell endoplasmic reticulum membrane	cellular_component	0.14871	1	2	4146	16	106734	Cluster-8728.88927,Cluster-8728.86833
GO:0044385	integral to membrane of host cell	cellular_component	0.14871	1	2	4146	16	106734	Cluster-8728.86833,Cluster-8728.88927
GO:0044386	integral to host endoplasmic reticulum membrane	cellular_component	0.14871	1	2	4146	16	106734	Cluster-8728.86833,Cluster-8728.88927
GO:0043385	mycotoxin metabolic process	biological_process	0.14967	1	2	4146	16	106734	Cluster-8728.70399,Cluster-8728.70397
GO:0043386	mycotoxin biosynthetic process	biological_process	0.14967	1	2	4146	16	106734	Cluster-8728.70399,Cluster-8728.70397
GO:0045122	aflatoxin biosynthetic process	biological_process	0.14967	1	2	4146	16	106734	Cluster-8728.70399,Cluster-8728.70397
GO:0046222	aflatoxin metabolic process	biological_process	0.14967	1	2	4146	16	106734	Cluster-8728.70399,Cluster-8728.70397
GO:1901376	organic heteropentacyclic compound metabolic process	biological_process	0.14967	1	2	4146	16	106734	Cluster-8728.70397,Cluster-8728.70399
GO:1901378	organic heteropentacyclic compound biosynthetic process	biological_process	0.14967	1	2	4146	16	106734	Cluster-8728.70399,Cluster-8728.70397
GO:0050792	regulation of viral process	biological_process	0.15317	1	5	4146	76	106734	Cluster-8728.88856,Cluster-8728.85817,Cluster-8728.88802,Cluster-8728.153497,Cluster-8728.89470
GO:0015296	anion:cation symporter activity	molecular_function	0.15608	1	4	4146	52	106734	Cluster-8728.81919,Cluster-8728.102879,Cluster-8728.117025,Cluster-8728.117027
GO:0043174	nucleoside salvage	biological_process	0.15689	1	2	4146	18	106734	Cluster-8728.103921,Cluster-8728.80207
GO:0016831	carboxy-lyase activity	molecular_function	0.15702	1	33	4146	706	106734	Cluster-8728.14526,Cluster-8728.78022,Cluster-8728.107284,Cluster-8728.95420,Cluster-8728.104922,Cluster-8728.78020,Cluster-8728.78017,Cluster-8728.122317,Cluster-8728.110202,Cluster-8728.100554,Cluster-8728.59420,Cluster-8728.85723,Cluster-8728.97250,Cluster-8728.124048,Cluster-8728.100555,Cluster-29079.0,Cluster-8728.116953,Cluster-8728.102195,Cluster-8728.110203,Cluster-8728.73599,Cluster-8728…
GO:0016830	carbon-carbon lyase activity	molecular_function	0.15803	1	41	4146	892	106734	Cluster-8728.14526,Cluster-8728.107284,Cluster-8728.78022,Cluster-8728.95420,Cluster-8728.78020,Cluster-8728.104922,Cluster-8728.78017,Cluster-8728.122317,Cluster-8728.110202,Cluster-8728.91089,Cluster-8728.100554,Cluster-8728.59420,Cluster-8728.85723,Cluster-8728.92341,Cluster-8728.97250,Cluster-8728.100555,Cluster-8728.124048,Cluster-29079.0,Cluster-8728.116953,Cluster-8728.102195,Cluster-8728.…
GO:0031224	intrinsic component of membrane	cellular_component	0.15814	1	573	4146	13740	106734	Cluster-8728.131404,Cluster-8728.110937,Cluster-8728.137380,Cluster-8728.108313,Cluster-8728.115006,Cluster-8728.90553,Cluster-8728.82513,Cluster-8728.90594,Cluster-8728.58261,Cluster-8728.78789,Cluster-8728.153420,Cluster-8728.53764,Cluster-8728.62657,Cluster-8728.92499,Cluster-8728.99467,Cluster-8728.7366,Cluster-8728.97098,Cluster-8728.112811,Cluster-8728.134664,Cluster-8728.102361,Cluster-872…
GO:0006665	sphingolipid metabolic process	biological_process	0.15822	1	17	4146	315	106734	Cluster-8728.96191,Cluster-8728.112496,Cluster-8728.39774,Cluster-8728.102415,Cluster-8728.111221,Cluster-8728.37404,Cluster-8728.112501,Cluster-8728.92856,Cluster-8728.136681,Cluster-8728.108168,Cluster-8728.52803,Cluster-8728.170748,Cluster-8728.68409,Cluster-8728.108103,Cluster-8728.123974,Cluster-8728.96836,Cluster-8728.119680
GO:0006959	humoral immune response	biological_process	0.15834	1	4	4146	49	106734	Cluster-8728.114333,Cluster-8728.131167,Cluster-8728.102690,Cluster-8728.96152
GO:0042381	hemolymph coagulation	biological_process	0.15834	1	4	4146	49	106734	Cluster-8728.114333,Cluster-8728.131167,Cluster-8728.102690,Cluster-8728.96152
GO:0017053	transcriptional repressor complex	cellular_component	0.15877	1	5	4146	66	106734	Cluster-8728.87092,Cluster-8728.127827,Cluster-8728.130227,Cluster-8728.105014,Cluster-8728.101561
GO:0003989	acetyl-CoA carboxylase activity	molecular_function	0.15887	1	3	4146	34	106734	Cluster-8728.69709,Cluster-8728.79194,Cluster-8728.87204
GO:0016421	CoA carboxylase activity	molecular_function	0.15887	1	3	4146	34	106734	Cluster-8728.87204,Cluster-8728.79194,Cluster-8728.69709
GO:0016885	ligase activity, forming carbon-carbon bonds	molecular_function	0.15887	1	3	4146	34	106734	Cluster-8728.79194,Cluster-8728.87204,Cluster-8728.69709
GO:0034069	aminoglycoside N-acetyltransferase activity	molecular_function	0.15928	1	1	4146	5	106734	Cluster-8728.87774
GO:0046353	aminoglycoside 3-N-acetyltransferase activity	molecular_function	0.15928	1	1	4146	5	106734	Cluster-8728.87774
GO:1901605	alpha-amino acid metabolic process	biological_process	0.15973	1	181	4146	4223	106734	Cluster-8728.101561,Cluster-8728.110202,Cluster-8728.60716,Cluster-8728.111044,Cluster-8728.113152,Cluster-8728.70554,Cluster-8728.124170,Cluster-8728.129368,Cluster-8728.124676,Cluster-8728.94584,Cluster-8728.95921,Cluster-8728.103179,Cluster-8728.58612,Cluster-8728.110064,Cluster-8728.39806,Cluster-8728.29093,Cluster-8728.106764,Cluster-8728.99633,Cluster-8728.93896,Cluster-8728.69709,Cluster-8…
GO:0030089	phycobilisome	cellular_component	0.15992	1	4	4146	49	106734	Cluster-8728.111701,Cluster-8728.105551,Cluster-8728.87744,Cluster-8728.109011
GO:0006824	cobalt ion transport	biological_process	0.16161	1	1	4146	4	106734	Cluster-8728.47868
GO:0015087	cobalt ion transmembrane transporter activity	molecular_function	0.16161	1	1	4146	4	106734	Cluster-8728.47868
GO:0006575	cellular modified amino acid metabolic process	biological_process	0.16165	1	56	4146	1210	106734	Cluster-11349.0,Cluster-8728.93850,Cluster-8728.102303,Cluster-8728.99528,Cluster-8728.99645,Cluster-8728.75496,Cluster-8728.95638,Cluster-8728.104177,Cluster-8728.107342,Cluster-8728.136413,Cluster-8728.105445,Cluster-8728.144836,Cluster-8728.41609,Cluster-8728.93844,Cluster-8728.96393,Cluster-8728.96414,Cluster-8728.84537,Cluster-8728.131742,Cluster-8728.95561,Cluster-8728.135681,Cluster-8728.4…
GO:0003993	acid phosphatase activity	molecular_function	0.16198	1	12	4146	221	106734	Cluster-8728.44245,Cluster-8728.124882,Cluster-8728.120259,Cluster-8728.154197,Cluster-8728.80184,Cluster-8728.47052,Cluster-8728.101038,Cluster-8728.87137,Cluster-8728.135431,Cluster-8728.123454,Cluster-8728.83867,Cluster-8728.134685
GO:0019497	hexachlorocyclohexane metabolic process	biological_process	0.16198	1	12	4146	221	106734	Cluster-8728.134685,Cluster-8728.83867,Cluster-8728.135431,Cluster-8728.123454,Cluster-8728.101038,Cluster-8728.87137,Cluster-8728.44245,Cluster-8728.124882,Cluster-8728.120259,Cluster-8728.80184,Cluster-8728.154197,Cluster-8728.47052
GO:0015846	polyamine transport	biological_process	0.16216	1	4	4146	53	106734	Cluster-8728.81919,Cluster-8728.102879,Cluster-8728.117025,Cluster-8728.117027
GO:0016679	oxidoreductase activity, acting on diphenols and related substances as donors	molecular_function	0.16344	1	14	4146	260	106734	Cluster-8728.120398,Cluster-8728.88280,Cluster-8728.90812,Cluster-8728.54267,Cluster-8728.120109,Cluster-8728.84828,Cluster-8728.122709,Cluster-8728.120108,Cluster-8728.126484,Cluster-8728.111977,Cluster-8728.120397,Cluster-8728.65881,Cluster-8728.133488,Cluster-8728.92349
GO:0043101	purine-containing compound salvage	biological_process	0.16394	1	2	4146	18	106734	Cluster-8728.80207,Cluster-8728.103921
GO:1901137	carbohydrate derivative biosynthetic process	biological_process	0.16441	1	113	4146	2556	106734	Cluster-8728.104045,Cluster-8728.61140,Cluster-8728.56266,Cluster-8728.95718,Cluster-8728.71351,Cluster-8728.95978,Cluster-8728.103921,Cluster-8728.97123,Cluster-8728.59420,Cluster-8728.69709,Cluster-8728.93853,Cluster-8728.75351,Cluster-8728.109075,Cluster-8728.98484,Cluster-8728.72172,Cluster-8728.74181,Cluster-8728.96123,Cluster-8728.95468,Cluster-8728.106691,Cluster-8728.104922,Cluster-8728.5…
GO:0016645	oxidoreductase activity, acting on the CH-NH group of donors	molecular_function	0.16442	1	14	4146	252	106734	Cluster-8728.102303,Cluster-8728.131404,Cluster-8728.159748,Cluster-8728.92856,Cluster-8728.112514,Cluster-8728.46073,Cluster-8728.41609,Cluster-8728.94759,Cluster-8728.102108,Cluster-8728.102301,Cluster-8728.112505,Cluster-8728.104142,Cluster-8728.144836,Cluster-8728.95907
GO:0009317	acetyl-CoA carboxylase complex	cellular_component	0.16468	1	3	4146	35	106734	Cluster-8728.69709,Cluster-8728.79194,Cluster-8728.87204
GO:0006909	phagocytosis	biological_process	0.1649	1	2	4146	17	106734	Cluster-8728.124053,Cluster-8728.45374
GO:0030100	regulation of endocytosis	biological_process	0.1649	1	2	4146	17	106734	Cluster-8728.124053,Cluster-8728.45374
GO:0045806	negative regulation of endocytosis	biological_process	0.1649	1	2	4146	17	106734	Cluster-8728.45374,Cluster-8728.124053
GO:0050764	regulation of phagocytosis	biological_process	0.1649	1	2	4146	17	106734	Cluster-8728.45374,Cluster-8728.124053
GO:0050765	negative regulation of phagocytosis	biological_process	0.1649	1	2	4146	17	106734	Cluster-8728.124053,Cluster-8728.45374
GO:0006487	protein N-linked glycosylation	biological_process	0.16654	1	9	4146	151	106734	Cluster-8728.87255,Cluster-8728.124438,Cluster-8728.98484,Cluster-8728.104045,Cluster-8728.88562,Cluster-8728.106889,Cluster-8728.45463,Cluster-8728.96302,Cluster-8728.92113
GO:0090305	nucleic acid phosphodiester bond hydrolysis	biological_process	0.16801	1	4	4146	56	106734	Cluster-8728.20904,Cluster-8728.130702,Cluster-8728.34411,Cluster-8728.139235
GO:0060560	developmental growth involved in morphogenesis	biological_process	0.16821	1	1	4146	7	106734	Cluster-8728.98344
GO:1901575	organic substance catabolic process	biological_process	0.16847	1	176	4146	4117	106734	Cluster-8728.120084,Cluster-8728.122121,Cluster-8728.52875,Cluster-8728.53764,Cluster-8728.51577,Cluster-8728.47747,Cluster-8728.91842,Cluster-8728.122709,Cluster-8728.73704,Cluster-8728.91557,Cluster-8728.131061,Cluster-8728.99004,Cluster-8728.102794,Cluster-8728.84185,Cluster-8728.91006,Cluster-13911.0,Cluster-8728.106113,Cluster-8728.123198,Cluster-8728.66970,Cluster-8728.128713,Cluster-6681.0…
GO:0005868	cytoplasmic dynein complex	cellular_component	0.16984	1	2	4146	20	106734	Cluster-8728.74845,Cluster-8728.134059
GO:0009409	response to cold	biological_process	0.17064	1	2	4146	26	106734	Cluster-8728.95928,Cluster-8728.115199
GO:0007568	aging	biological_process	0.17194	1	1	4146	4	106734	Cluster-8728.106357
GO:0009692	ethylene metabolic process	biological_process	0.17194	1	1	4146	4	106734	Cluster-8728.106357
GO:0009693	ethylene biosynthetic process	biological_process	0.17194	1	1	4146	4	106734	Cluster-8728.106357
GO:0009835	fruit ripening	biological_process	0.17194	1	1	4146	4	106734	Cluster-8728.106357
GO:0016847	1-aminocyclopropane-1-carboxylate synthase activity	molecular_function	0.17194	1	1	4146	4	106734	Cluster-8728.106357
GO:0018871	1-aminocyclopropane-1-carboxylate metabolic process	biological_process	0.17194	1	1	4146	4	106734	Cluster-8728.106357
GO:0042218	1-aminocyclopropane-1-carboxylate biosynthetic process	biological_process	0.17194	1	1	4146	4	106734	Cluster-8728.106357
GO:0043449	cellular alkene metabolic process	biological_process	0.17194	1	1	4146	4	106734	Cluster-8728.106357
GO:0043450	alkene biosynthetic process	biological_process	0.17194	1	1	4146	4	106734	Cluster-8728.106357
GO:0071695	anatomical structure maturation	biological_process	0.17194	1	1	4146	4	106734	Cluster-8728.106357
GO:0010393	galacturonan metabolic process	biological_process	0.17264	1	2	4146	18	106734	Cluster-8728.131061,Cluster-8728.108846
GO:0045488	pectin metabolic process	biological_process	0.17264	1	2	4146	18	106734	Cluster-8728.108846,Cluster-8728.131061
GO:0045490	pectin catabolic process	biological_process	0.17264	1	2	4146	18	106734	Cluster-8728.131061,Cluster-8728.108846
GO:0033655	host cell cytoplasm part	cellular_component	0.1742	1	2	4146	18	106734	Cluster-8728.88927,Cluster-8728.86833
GO:0019229	regulation of vasoconstriction	biological_process	0.17421	1	5	4146	78	106734	Cluster-8728.103431,Cluster-8728.91359,Cluster-8728.82899,Cluster-8728.139747,Cluster-8728.91358
GO:0042310	vasoconstriction	biological_process	0.17421	1	5	4146	78	106734	Cluster-8728.139747,Cluster-8728.91358,Cluster-8728.103431,Cluster-8728.82899,Cluster-8728.91359
GO:0061695	transferase complex, transferring phosphorus-containing groups	cellular_component	0.17451	1	86	4146	1908	106734	Cluster-8728.104579,Cluster-8728.96025,Cluster-8728.89417,Cluster-8728.103137,Cluster-8728.127609,Cluster-8728.139204,Cluster-8728.105445,Cluster-8728.88722,Cluster-8728.103824,Cluster-8728.74693,Cluster-8728.121776,Cluster-8728.85059,Cluster-8728.124566,Cluster-8728.120907,Cluster-8728.105728,Cluster-8728.108843,Cluster-8728.85526,Cluster-8728.89416,Cluster-8728.127202,Cluster-8728.103193,Cluste…
GO:0004860	protein kinase inhibitor activity	molecular_function	0.17453	1	6	4146	94	106734	Cluster-8728.99296,Cluster-8728.43683,Cluster-8728.76065,Cluster-8728.46143,Cluster-8728.98120,Cluster-8728.102621
GO:0019210	kinase inhibitor activity	molecular_function	0.17453	1	6	4146	94	106734	Cluster-8728.76065,Cluster-8728.43683,Cluster-8728.99296,Cluster-8728.98120,Cluster-8728.102621,Cluster-8728.46143
GO:0006094	gluconeogenesis	biological_process	0.17464	1	28	4146	620	106734	Cluster-8728.70642,Cluster-8728.52875,Cluster-8728.124048,Cluster-8728.78014,Cluster-8728.124049,Cluster-8728.116953,Cluster-8728.96743,Cluster-8728.124051,Cluster-8728.91557,Cluster-8728.70641,Cluster-8728.73601,Cluster-8728.65380,Cluster-8728.97250,Cluster-8728.123239,Cluster-8728.104579,Cluster-8728.78020,Cluster-8728.72290,Cluster-8728.78017,Cluster-8728.82040,Cluster-8728.118876,Cluster-8728…
GO:0015321	sodium-dependent phosphate transmembrane transporter activity	molecular_function	0.17547	1	1	4146	5	106734	Cluster-8728.100566
GO:0044341	sodium-dependent phosphate transport	biological_process	0.17547	1	1	4146	5	106734	Cluster-8728.100566
GO:0042398	cellular modified amino acid biosynthetic process	biological_process	0.17703	1	36	4146	766	106734	Cluster-8728.96414,Cluster-8728.93844,Cluster-8728.96393,Cluster-8728.41609,Cluster-8728.144836,Cluster-8728.107342,Cluster-8728.95638,Cluster-8728.75496,Cluster-8728.99645,Cluster-8728.93850,Cluster-8728.95144,Cluster-8728.95639,Cluster-8728.85391,Cluster-8728.93986,Cluster-8728.98838,Cluster-8728.103719,Cluster-8728.47747,Cluster-8728.93985,Cluster-8728.95561,Cluster-8728.131742,Cluster-8728.12…
GO:0006090	pyruvate metabolic process	biological_process	0.17787	1	40	4146	896	106734	Cluster-8728.65380,Cluster-8728.91557,Cluster-8728.70641,Cluster-8728.87204,Cluster-8728.76017,Cluster-8728.96743,Cluster-8728.90523,Cluster-8728.70642,Cluster-8728.52875,Cluster-8728.107911,Cluster-8728.90106,Cluster-8728.103623,Cluster-8728.110203,Cluster-8728.120189,Cluster-8728.93386,Cluster-8728.102195,Cluster-8728.123657,Cluster-8728.147483,Cluster-8728.101309,Cluster-8728.118876,Cluster-87…
GO:0030410	nicotianamine synthase activity	molecular_function	0.17823	1	2	4146	19	106734	Cluster-8728.108663,Cluster-8728.133118
GO:0030417	nicotianamine metabolic process	biological_process	0.17823	1	2	4146	19	106734	Cluster-8728.108663,Cluster-8728.133118
GO:0030418	nicotianamine biosynthetic process	biological_process	0.17823	1	2	4146	19	106734	Cluster-8728.108663,Cluster-8728.133118
GO:0009074	aromatic amino acid family catabolic process	biological_process	0.1787	1	5	4146	73	106734	Cluster-8728.89287,Cluster-8728.136413,Cluster-8728.99518,Cluster-8728.38117,Cluster-8728.99528
GO:0002443	leukocyte mediated immunity	biological_process	0.17941	1	2	4146	19	106734	Cluster-8728.81756,Cluster-8728.121897
GO:0004829	threonine-tRNA ligase activity	molecular_function	0.18035	1	2	4146	19	106734	Cluster-8728.86648,Cluster-8728.86646
GO:0006435	threonyl-tRNA aminoacylation	biological_process	0.18035	1	2	4146	19	106734	Cluster-8728.86648,Cluster-8728.86646
GO:0051184	cofactor transporter activity	molecular_function	0.18155	1	4	4146	55	106734	Cluster-8728.71333,Cluster-8728.131756,Cluster-8728.79830,Cluster-8728.113209
GO:0008271	secondary active sulfate transmembrane transporter activity	molecular_function	0.18263	1	1	4146	6	106734	Cluster-8728.155585
GO:0016877	ligase activity, forming carbon-sulfur bonds	molecular_function	0.18323	1	9	4146	152	106734	Cluster-8728.123657,Cluster-8728.96393,Cluster-8728.112066,Cluster-8728.99645,Cluster-8728.103719,Cluster-8728.77606,Cluster-8728.113152,Cluster-8728.120418,Cluster-8728.112067
GO:0005740	mitochondrial envelope	cellular_component	0.1833	1	62	4146	1394	106734	Cluster-8728.43952,Cluster-8728.95718,Cluster-8728.135359,Cluster-8728.97123,Cluster-8728.80119,Cluster-8728.81272,Cluster-8728.138426,Cluster-8728.129308,Cluster-8728.120433,Cluster-8728.66170,Cluster-8728.99086,Cluster-8728.91643,Cluster-8728.79202,Cluster-8728.55796,Cluster-8728.94895,Cluster-8728.110297,Cluster-8728.56266,Cluster-8728.115983,Cluster-8728.104221,Cluster-8728.111599,Cluster-872…
GO:0051051	negative regulation of transport	biological_process	0.18339	1	4	4146	53	106734	Cluster-8728.45374,Cluster-8728.124053,Cluster-8728.83905,Cluster-8728.107838
GO:0030001	metal ion transport	biological_process	0.1869	1	142	4146	3278	106734	Cluster-8728.54177,Cluster-8728.56655,Cluster-8728.79185,Cluster-8728.86233,Cluster-8728.68086,Cluster-8728.122306,Cluster-8728.98559,Cluster-8728.110519,Cluster-8728.63355,Cluster-8728.90444,Cluster-8728.95907,Cluster-8728.86474,Cluster-8728.138311,Cluster-8728.71841,Cluster-8728.90439,Cluster-8728.102108,Cluster-8728.29598,Cluster-8728.96736,Cluster-8728.104669,Cluster-8728.96759,Cluster-8728.1…
GO:1901682	sulfur compound transmembrane transporter activity	molecular_function	0.18715	1	8	4146	139	106734	Cluster-8728.89874,Cluster-8728.79220,Cluster-8728.155585,Cluster-8728.60071,Cluster-8728.110040,Cluster-8728.106591,Cluster-8728.84364,Cluster-8728.94840
GO:0009082	branched-chain amino acid biosynthetic process	biological_process	0.1872	1	8	4146	145	106734	Cluster-8728.69118,Cluster-8728.120320,Cluster-8728.98425,Cluster-8728.101561,Cluster-8728.57990,Cluster-8728.113117,Cluster-8728.120314,Cluster-8728.86095
GO:0016780	phosphotransferase activity, for other substituted phosphate groups	molecular_function	0.18804	1	7	4146	117	106734	Cluster-8728.122105,Cluster-8728.88657,Cluster-8728.90544,Cluster-8728.96083,Cluster-8728.76302,Cluster-8728.83162,Cluster-8728.108335
GO:0044766	multi-organism transport	biological_process	0.18885	1	11	4146	207	106734	Cluster-8728.54271,Cluster-8728.127801,Cluster-8728.95866,Cluster-8728.81952,Cluster-8728.97159,Cluster-8728.127802,Cluster-8728.914,Cluster-8728.14059,Cluster-8728.52149,Cluster-8728.75555,Cluster-8728.153497
GO:0046794	transport of virus	biological_process	0.18885	1	11	4146	207	106734	Cluster-8728.153497,Cluster-8728.75555,Cluster-8728.52149,Cluster-8728.914,Cluster-8728.127802,Cluster-8728.14059,Cluster-8728.97159,Cluster-8728.81952,Cluster-8728.95866,Cluster-8728.127801,Cluster-8728.54271
GO:1902579	multi-organism localization	biological_process	0.18885	1	11	4146	207	106734	Cluster-8728.54271,Cluster-8728.95866,Cluster-8728.127801,Cluster-8728.127802,Cluster-8728.914,Cluster-8728.14059,Cluster-8728.81952,Cluster-8728.97159,Cluster-8728.153497,Cluster-8728.52149,Cluster-8728.75555
GO:0006520	cellular amino acid metabolic process	biological_process	0.18923	1	213	4146	5008	106734	Cluster-8728.119385,Cluster-8728.92461,Cluster-8728.14433,Cluster-8728.41609,Cluster-8728.92624,Cluster-8728.113117,Cluster-8728.96393,Cluster-8728.78615,Cluster-8728.95638,Cluster-8728.116579,Cluster-8728.105416,Cluster-8728.107342,Cluster-8728.56939,Cluster-8728.88312,Cluster-8728.101153,Cluster-8728.75496,Cluster-8728.99528,Cluster-8728.106163,Cluster-8728.61875,Cluster-8728.93850,Cluster-8728…
GO:0016742	hydroxymethyl-, formyl- and related transferase activity	molecular_function	0.19085	1	4	4146	56	106734	Cluster-8728.129368,Cluster-8728.120433,Cluster-8728.104177,Cluster-8728.91643
GO:0006522	alanine metabolic process	biological_process	0.1917	1	12	4146	220	106734	Cluster-8728.87204,Cluster-8728.69117,Cluster-8728.97137,Cluster-8728.85188,Cluster-8728.153576,Cluster-8728.59017,Cluster-8728.69709,Cluster-8728.120316,Cluster-8728.101649,Cluster-8728.96763,Cluster-8728.109598,Cluster-8728.96413
GO:0009078	pyruvate family amino acid metabolic process	biological_process	0.1917	1	12	4146	220	106734	Cluster-8728.96413,Cluster-8728.109598,Cluster-8728.101649,Cluster-8728.96763,Cluster-8728.153576,Cluster-8728.59017,Cluster-8728.69709,Cluster-8728.120316,Cluster-8728.97137,Cluster-8728.85188,Cluster-8728.87204,Cluster-8728.69117
GO:0008887	glycerate kinase activity	molecular_function	0.19204	1	1	4146	5	106734	Cluster-8728.61875
GO:0031388	organic acid phosphorylation	biological_process	0.19204	1	1	4146	5	106734	Cluster-8728.61875
GO:0008238	exopeptidase activity	molecular_function	0.19258	1	34	4146	725	106734	Cluster-8728.79830,Cluster-8728.107005,Cluster-8728.65129,Cluster-8728.61848,Cluster-8728.79193,Cluster-8728.130961,Cluster-8728.83316,Cluster-8728.83311,Cluster-8728.67989,Cluster-8728.63145,Cluster-8728.121036,Cluster-8728.94804,Cluster-8728.37794,Cluster-8728.145787,Cluster-8728.154753,Cluster-8728.73702,Cluster-8728.73704,Cluster-8728.117540,Cluster-8728.152137,Cluster-8728.48249,Cluster-8728…
GO:0007127	meiosis I	biological_process	0.19472	1	8	4146	131	106734	Cluster-8728.93504,Cluster-8728.49553,Cluster-8728.99296,Cluster-8728.83184,Cluster-8728.114839,Cluster-8728.139235,Cluster-8728.136702,Cluster-8728.34411
GO:0006873	cellular ion homeostasis	biological_process	0.19591	1	12	4146	230	106734	Cluster-8728.40989,Cluster-8728.83997,Cluster-8728.127315,Cluster-8728.83998,Cluster-8728.68334,Cluster-8728.86646,Cluster-8728.82381,Cluster-8728.109749,Cluster-8728.62150,Cluster-8728.163198,Cluster-8728.47898,Cluster-8728.86648
GO:0006875	cellular metal ion homeostasis	biological_process	0.19591	1	12	4146	230	106734	Cluster-8728.109749,Cluster-8728.62150,Cluster-8728.163198,Cluster-8728.47898,Cluster-8728.86648,Cluster-8728.83997,Cluster-8728.127315,Cluster-8728.40989,Cluster-8728.83998,Cluster-8728.68334,Cluster-8728.86646,Cluster-8728.82381
GO:0030003	cellular cation homeostasis	biological_process	0.19591	1	12	4146	230	106734	Cluster-8728.109749,Cluster-8728.47898,Cluster-8728.86648,Cluster-8728.163198,Cluster-8728.62150,Cluster-8728.68334,Cluster-8728.83998,Cluster-8728.127315,Cluster-8728.40989,Cluster-8728.83997,Cluster-8728.82381,Cluster-8728.86646
GO:0008514	organic anion transmembrane transporter activity	molecular_function	0.19592	1	15	4146	285	106734	Cluster-8728.85726,Cluster-8728.81919,Cluster-8728.129839,Cluster-8728.105970,Cluster-8728.117025,Cluster-8728.83665,Cluster-8728.102879,Cluster-8728.88458,Cluster-8728.138853,Cluster-8728.77595,Cluster-8728.116858,Cluster-8728.116857,Cluster-8728.117027,Cluster-8728.43952,Cluster-8728.124713
GO:0000155	phosphorelay sensor kinase activity	molecular_function	0.19606	1	12	4146	219	106734	Cluster-8728.88722,Cluster-8728.106164,Cluster-8728.105445,Cluster-8728.71351,Cluster-8728.106627,Cluster-8728.106229,Cluster-8728.90943,Cluster-8728.103193,Cluster-8728.104826,Cluster-8728.74693,Cluster-8728.100661,Cluster-8728.33741
GO:0008131	primary amine oxidase activity	molecular_function	0.19802	1	5	4146	85	106734	Cluster-8728.133686,Cluster-8728.113730,Cluster-8728.117694,Cluster-8728.73016,Cluster-8728.140175
GO:0032270	positive regulation of cellular protein metabolic process	biological_process	0.19802	1	8	4146	141	106734	Cluster-8728.98059,Cluster-8728.90917,Cluster-8728.100546,Cluster-8728.43949,Cluster-8728.92855,Cluster-8728.102642,Cluster-8728.98136,Cluster-8728.98051
GO:0051247	positive regulation of protein metabolic process	biological_process	0.19802	1	8	4146	141	106734	Cluster-8728.98059,Cluster-8728.100546,Cluster-8728.90917,Cluster-8728.102642,Cluster-8728.92855,Cluster-8728.43949,Cluster-8728.98136,Cluster-8728.98051
GO:1901505	carbohydrate derivative transporter activity	molecular_function	0.19824	1	9	4146	165	106734	Cluster-8728.61875,Cluster-8728.87149,Cluster-8728.46977,Cluster-8728.85726,Cluster-8728.62660,Cluster-12464.0,Cluster-8728.116857,Cluster-8728.116858,Cluster-8728.161435
GO:0002064	epithelial cell development	biological_process	0.20047	1	4	4146	64	106734	Cluster-8728.66951,Cluster-8728.94624,Cluster-8728.113909,Cluster-8728.82593
GO:0002065	columnar/cuboidal epithelial cell differentiation	biological_process	0.20047	1	4	4146	64	106734	Cluster-8728.113909,Cluster-8728.82593,Cluster-8728.66951,Cluster-8728.94624
GO:0002066	columnar/cuboidal epithelial cell development	biological_process	0.20047	1	4	4146	64	106734	Cluster-8728.82593,Cluster-8728.113909,Cluster-8728.94624,Cluster-8728.66951
GO:0005213	structural constituent of chorion	molecular_function	0.20047	1	4	4146	64	106734	Cluster-8728.66951,Cluster-8728.94624,Cluster-8728.82593,Cluster-8728.113909
GO:0007292	female gamete generation	biological_process	0.20047	1	4	4146	64	106734	Cluster-8728.82593,Cluster-8728.113909,Cluster-8728.94624,Cluster-8728.66951
GO:0007304	chorion-containing eggshell formation	biological_process	0.20047	1	4	4146	64	106734	Cluster-8728.82593,Cluster-8728.113909,Cluster-8728.66951,Cluster-8728.94624
GO:0030703	eggshell formation	biological_process	0.20047	1	4	4146	64	106734	Cluster-8728.66951,Cluster-8728.94624,Cluster-8728.82593,Cluster-8728.113909
GO:0030707	ovarian follicle cell development	biological_process	0.20047	1	4	4146	64	106734	Cluster-8728.66951,Cluster-8728.94624,Cluster-8728.82593,Cluster-8728.113909
GO:0030855	epithelial cell differentiation	biological_process	0.20047	1	4	4146	64	106734	Cluster-8728.82593,Cluster-8728.113909,Cluster-8728.94624,Cluster-8728.66951
GO:0048477	oogenesis	biological_process	0.20047	1	4	4146	64	106734	Cluster-8728.82593,Cluster-8728.113909,Cluster-8728.94624,Cluster-8728.66951
GO:0009072	aromatic amino acid family metabolic process	biological_process	0.20071	1	38	4146	827	106734	Cluster-8728.131167,Cluster-8728.162741,Cluster-8728.79185,Cluster-8728.121117,Cluster-8728.97057,Cluster-8728.103179,Cluster-8728.113465,Cluster-8728.99518,Cluster-8728.128992,Cluster-8728.70554,Cluster-8728.113152,Cluster-8728.98522,Cluster-8728.95907,Cluster-8728.89287,Cluster-8728.109204,Cluster-8728.121226,Cluster-8728.102108,Cluster-8728.118712,Cluster-8728.90544,Cluster-8728.92349,Cluster-…
GO:0015099	nickel cation transmembrane transporter activity	molecular_function	0.20177	1	2	4146	20	106734	Cluster-8728.137380,Cluster-8728.102251
GO:0015675	nickel cation transport	biological_process	0.20177	1	2	4146	20	106734	Cluster-8728.137380,Cluster-8728.102251
GO:0035444	nickel cation transmembrane transport	biological_process	0.20177	1	2	4146	20	106734	Cluster-8728.137380,Cluster-8728.102251
GO:0016042	lipid catabolic process	biological_process	0.20251	1	24	4146	498	106734	Cluster-8728.83377,Cluster-8728.74466,Cluster-8728.124564,Cluster-8728.96119,Cluster-8728.70260,Cluster-8728.82814,Cluster-8728.132176,Cluster-8728.106113,Cluster-8728.90769,Cluster-8728.84185,Cluster-8728.103275,Cluster-8728.124558,Cluster-8728.76862,Cluster-8728.86546,Cluster-8728.124566,Cluster-8728.96103,Cluster-8728.64025,Cluster-8728.66970,Cluster-8728.124560,Cluster-8728.66966,Cluster-8728…
GO:0022804	active transmembrane transporter activity	molecular_function	0.20288	1	73	4146	1652	106734	Cluster-8728.111185,Cluster-8728.136281,Cluster-8728.89923,Cluster-8728.165347,Cluster-8728.61109,Cluster-8728.102879,Cluster-8728.115983,Cluster-8728.56266,Cluster-8728.122686,Cluster-8728.88803,Cluster-8728.95978,Cluster-8728.102538,Cluster-8728.134921,Cluster-8728.125983,Cluster-8728.92127,Cluster-8728.98870,Cluster-8728.96025,Cluster-8728.57595,Cluster-8728.117025,Cluster-8728.138547,Cluster-…
GO:0005743	mitochondrial inner membrane	cellular_component	0.20422	1	37	4146	814	106734	Cluster-8728.43952,Cluster-8728.95718,Cluster-8728.80119,Cluster-8728.97123,Cluster-8728.120433,Cluster-8728.91643,Cluster-8728.110297,Cluster-8728.56266,Cluster-8728.115983,Cluster-8728.104221,Cluster-8728.111599,Cluster-8728.30329,Cluster-8728.31584,Cluster-8728.74181,Cluster-8728.96352,Cluster-8728.116311,Cluster-8728.114988,Cluster-8728.99900,Cluster-8728.76309,Cluster-8728.105708,Cluster-872…
GO:0005784	Sec61 translocon complex	cellular_component	0.20479	1	4	4146	60	106734	Cluster-8728.88217,Cluster-8728.77187,Cluster-8728.31948,Cluster-8728.95949
GO:0071256	translocon complex	cellular_component	0.20479	1	4	4146	60	106734	Cluster-8728.95949,Cluster-8728.77187,Cluster-8728.31948,Cluster-8728.88217
GO:0010496	intercellular transport	biological_process	0.20535	1	10	4146	185	106734	Cluster-8728.95866,Cluster-8728.127801,Cluster-8728.54271,Cluster-8728.52149,Cluster-8728.75555,Cluster-8728.914,Cluster-8728.127802,Cluster-8728.14059,Cluster-8728.81952,Cluster-8728.97159
GO:0044000	movement in host	biological_process	0.20535	1	10	4146	185	106734	Cluster-8728.75555,Cluster-8728.52149,Cluster-8728.914,Cluster-8728.14059,Cluster-8728.127802,Cluster-8728.97159,Cluster-8728.81952,Cluster-8728.95866,Cluster-8728.127801,Cluster-8728.54271
GO:0046739	transport of virus in multicellular host	biological_process	0.20535	1	10	4146	185	106734	Cluster-8728.75555,Cluster-8728.52149,Cluster-8728.914,Cluster-8728.127802,Cluster-8728.14059,Cluster-8728.97159,Cluster-8728.81952,Cluster-8728.95866,Cluster-8728.127801,Cluster-8728.54271
GO:0046740	transport of virus in host, cell to cell	biological_process	0.20535	1	10	4146	185	106734	Cluster-8728.127802,Cluster-8728.914,Cluster-8728.14059,Cluster-8728.97159,Cluster-8728.81952,Cluster-8728.75555,Cluster-8728.52149,Cluster-8728.54271,Cluster-8728.95866,Cluster-8728.127801
GO:0051814	movement in other organism involved in symbiotic interaction	biological_process	0.20535	1	10	4146	185	106734	Cluster-8728.54271,Cluster-8728.127801,Cluster-8728.95866,Cluster-8728.81952,Cluster-8728.97159,Cluster-8728.914,Cluster-8728.127802,Cluster-8728.14059,Cluster-8728.52149,Cluster-8728.75555
GO:1902586	multi-organism intercellular transport	biological_process	0.20535	1	10	4146	185	106734	Cluster-8728.52149,Cluster-8728.75555,Cluster-8728.127802,Cluster-8728.914,Cluster-8728.14059,Cluster-8728.81952,Cluster-8728.97159,Cluster-8728.95866,Cluster-8728.127801,Cluster-8728.54271
GO:0007268	synaptic transmission	biological_process	0.20547	1	15	4146	283	106734	Cluster-8728.28150,Cluster-8728.97697,Cluster-8728.139389,Cluster-8728.132092,Cluster-8728.109161,Cluster-22089.0,Cluster-8728.99611,Cluster-8728.71291,Cluster-8728.64907,Cluster-8728.83905,Cluster-8728.41996,Cluster-8728.55320,Cluster-8728.98807,Cluster-8728.102251,Cluster-8728.116300
GO:0016701	oxidoreductase activity, acting on single donors with incorporation of molecular oxygen	molecular_function	0.20827	1	23	4146	493	106734	Cluster-8728.51329,Cluster-8728.99518,Cluster-8728.99528,Cluster-8728.57314,Cluster-8728.91653,Cluster-8728.57317,Cluster-8728.104630,Cluster-8728.57313,Cluster-8728.29736,Cluster-8728.99926,Cluster-8728.82119,Cluster-8728.94158,Cluster-8728.99928,Cluster-8728.107551,Cluster-8728.99927,Cluster-8728.57311,Cluster-8728.57312,Cluster-8728.67144,Cluster-8728.110548,Cluster-8728.106041,Cluster-8728.30…
GO:0006952	defense response	biological_process	0.20897	1	77	4146	1773	106734	Cluster-8728.153106,Cluster-8728.101745,Cluster-8728.119444,Cluster-8728.102690,Cluster-8728.65380,Cluster-8728.87415,Cluster-8728.155938,Cluster-8728.72220,Cluster-8728.101194,Cluster-8728.84201,Cluster-8728.122121,Cluster-8728.120084,Cluster-8728.119506,Cluster-8728.145815,Cluster-8728.115118,Cluster-8728.148543,Cluster-8728.55441,Cluster-8728.115006,Cluster-8728.38111,Cluster-8728.94414,Cluste…
GO:1901615	organic hydroxy compound metabolic process	biological_process	0.20957	1	23	4146	477	106734	Cluster-8728.123657,Cluster-8728.26163,Cluster-8728.90106,Cluster-8728.86252,Cluster-8728.165347,Cluster-8728.105799,Cluster-8728.95271,Cluster-8728.117933,Cluster-8728.118876,Cluster-8728.91089,Cluster-8728.92464,Cluster-8728.96743,Cluster-8728.129081,Cluster-8728.92465,Cluster-8728.57289,Cluster-8728.70641,Cluster-8728.65380,Cluster-8728.94007,Cluster-8728.67503,Cluster-8728.83426,Cluster-8728.…
GO:0009157	deoxyribonucleoside monophosphate biosynthetic process	biological_process	0.20965	1	5	4146	78	106734	Cluster-8728.146848,Cluster-8728.105241,Cluster-8728.75351,Cluster-8728.40272,Cluster-8728.89899
GO:0009176	pyrimidine deoxyribonucleoside monophosphate metabolic process	biological_process	0.20965	1	5	4146	78	106734	Cluster-8728.105241,Cluster-8728.146848,Cluster-8728.89899,Cluster-8728.40272,Cluster-8728.75351
GO:0009177	pyrimidine deoxyribonucleoside monophosphate biosynthetic process	biological_process	0.20965	1	5	4146	78	106734	Cluster-8728.75351,Cluster-8728.40272,Cluster-8728.89899,Cluster-8728.146848,Cluster-8728.105241
GO:0009221	pyrimidine deoxyribonucleotide biosynthetic process	biological_process	0.20965	1	5	4146	78	106734	Cluster-8728.146848,Cluster-8728.105241,Cluster-8728.75351,Cluster-8728.40272,Cluster-8728.89899
GO:0009263	deoxyribonucleotide biosynthetic process	biological_process	0.20965	1	5	4146	78	106734	Cluster-8728.146848,Cluster-8728.105241,Cluster-8728.75351,Cluster-8728.40272,Cluster-8728.89899
GO:0009265	2'-deoxyribonucleotide biosynthetic process	biological_process	0.20965	1	5	4146	78	106734	Cluster-8728.89899,Cluster-8728.75351,Cluster-8728.40272,Cluster-8728.105241,Cluster-8728.146848
GO:0046385	deoxyribose phosphate biosynthetic process	biological_process	0.20965	1	5	4146	78	106734	Cluster-8728.89899,Cluster-8728.75351,Cluster-8728.40272,Cluster-8728.105241,Cluster-8728.146848
GO:0004103	choline kinase activity	molecular_function	0.21005	1	1	4146	5	106734	Cluster-8728.83426
GO:0006657	CDP-choline pathway	biological_process	0.21005	1	1	4146	5	106734	Cluster-8728.83426
GO:0071771	aldehyde decarbonylase activity	molecular_function	0.21009	1	1	4146	5	106734	Cluster-8728.92341
GO:0008972	phosphomethylpyrimidine kinase activity	molecular_function	0.21009	1	1	4146	5	106734	Cluster-8728.149978
GO:0009875	pollen-pistil interaction	biological_process	0.21036	1	14	4146	270	106734	Cluster-8728.73397,Cluster-8728.62699,Cluster-8728.114921,Cluster-8728.4988,Cluster-8728.49239,Cluster-8728.113730,Cluster-8728.102246,Cluster-8728.96578,Cluster-8728.73016,Cluster-8728.129908,Cluster-8728.131247,Cluster-8728.57650,Cluster-8728.137660,Cluster-8728.116311
GO:0048544	recognition of pollen	biological_process	0.21036	1	14	4146	270	106734	Cluster-8728.4988,Cluster-8728.62699,Cluster-8728.114921,Cluster-8728.73397,Cluster-8728.57650,Cluster-8728.116311,Cluster-8728.137660,Cluster-8728.73016,Cluster-8728.131247,Cluster-8728.129908,Cluster-8728.113730,Cluster-8728.102246,Cluster-8728.96578,Cluster-8728.49239
GO:0044429	mitochondrial part	cellular_component	0.21085	1	64	4146	1462	106734	Cluster-8728.1528,Cluster-8728.14351,Cluster-8728.31514,Cluster-8728.147779,Cluster-8728.80229,Cluster-8728.100310,Cluster-8728.83612,Cluster-8728.118680,Cluster-8728.63596,Cluster-8728.128425,Cluster-8728.90552,Cluster-8728.3520,Cluster-8728.74519,Cluster-8728.93058,Cluster-8728.130160,Cluster-8728.105708,Cluster-8728.154597,Cluster-8728.98033,Cluster-8728.59414,Cluster-8728.57460,Cluster-8728.3…
GO:0072511	divalent inorganic cation transport	biological_process	0.21095	1	45	4146	973	106734	Cluster-15269.0,Cluster-8728.81756,Cluster-8728.120679,Cluster-18793.0,Cluster-8728.78452,Cluster-8728.101390,Cluster-8728.110003,Cluster-8728.92855,Cluster-8728.47868,Cluster-8728.82381,Cluster-8728.40989,Cluster-8728.78450,Cluster-8728.104826,Cluster-8728.116627,Cluster-8728.98051,Cluster-8728.102315,Cluster-8728.89703,Cluster-8728.86648,Cluster-8728.81387,Cluster-8728.111525,Cluster-8728.96295…
GO:0044463	cell projection part	cellular_component	0.21105	1	6	4146	102	106734	Cluster-8728.69433,Cluster-8728.105014,Cluster-8728.172672,Cluster-8728.121226,Cluster-8728.44704,Cluster-8728.98550
GO:0009162	deoxyribonucleoside monophosphate metabolic process	biological_process	0.21215	1	5	4146	79	106734	Cluster-8728.75351,Cluster-8728.40272,Cluster-8728.89899,Cluster-8728.146848,Cluster-8728.105241
GO:0015630	microtubule cytoskeleton	cellular_component	0.21248	1	72	4146	1601	106734	Cluster-8728.123785,Cluster-8728.147966,Cluster-8728.51070,Cluster-8728.121249,Cluster-8728.127871,Cluster-8728.109579,Cluster-8728.37047,Cluster-8728.56154,Cluster-8728.66509,Cluster-8728.119660,Cluster-8728.102431,Cluster-8728.77466,Cluster-8728.116331,Cluster-8728.99680,Cluster-8728.74104,Cluster-14134.0,Cluster-8728.121540,Cluster-8728.44704,Cluster-8728.103741,Cluster-8728.148280,Cluster-872…
GO:0006024	glycosaminoglycan biosynthetic process	biological_process	0.2127	1	14	4146	270	106734	Cluster-8728.69709,Cluster-8728.122105,Cluster-8728.123553,Cluster-8728.87204,Cluster-8728.116579,Cluster-8728.109681,Cluster-8728.52612,Cluster-8728.84187,Cluster-8728.109598,Cluster-8728.101649,Cluster-8728.120640,Cluster-8728.96083,Cluster-8728.96123,Cluster-8728.89501
GO:0031423	hexon binding	molecular_function	0.21317	1	2	4146	21	106734	Cluster-8728.103050,Cluster-8728.115673
GO:0005310	dicarboxylic acid transmembrane transporter activity	molecular_function	0.21329	1	4	4146	59	106734	Cluster-8728.117027,Cluster-8728.117025,Cluster-8728.102879,Cluster-8728.81919
GO:0034464	BBSome	cellular_component	0.21398	1	1	4146	7	106734	Cluster-8728.92563
GO:0009856	pollination	biological_process	0.21447	1	14	4146	272	106734	Cluster-8728.73397,Cluster-8728.62699,Cluster-8728.114921,Cluster-8728.4988,Cluster-8728.102246,Cluster-8728.113730,Cluster-8728.96578,Cluster-8728.49239,Cluster-8728.131247,Cluster-8728.129908,Cluster-8728.73016,Cluster-8728.137660,Cluster-8728.116311,Cluster-8728.57650
GO:0008649	rRNA methyltransferase activity	molecular_function	0.2148	1	5	4146	77	106734	Cluster-8728.31948,Cluster-8728.29597,Cluster-8728.135681,Cluster-8728.29598,Cluster-8728.31947
GO:0043021	ribonucleoprotein complex binding	molecular_function	0.21516	1	7	4146	128	106734	Cluster-8728.92855,Cluster-8728.118914,Cluster-8728.102642,Cluster-8728.98059,Cluster-8728.98051,Cluster-8728.100506,Cluster-8728.90917
GO:0060429	epithelium development	biological_process	0.21547	1	5	4146	87	106734	Cluster-8728.66951,Cluster-8728.94624,Cluster-8728.87458,Cluster-8728.82593,Cluster-8728.113909
GO:0046961	proton-transporting ATPase activity, rotational mechanism	molecular_function	0.2158	1	6	4146	101	106734	Cluster-8728.80606,Cluster-8728.56266,Cluster-8728.87401,Cluster-8728.73967,Cluster-8728.95978,Cluster-8728.96352
GO:0072351	tricarboxylic acid biosynthetic process	biological_process	0.21586	1	3	4146	40	106734	Cluster-8728.133118,Cluster-8728.98396,Cluster-8728.108663
GO:0003918	DNA topoisomerase type II (ATP-hydrolyzing) activity	molecular_function	0.21592	1	6	4146	100	106734	Cluster-8728.82707,Cluster-8728.85012,Cluster-8728.100125,Cluster-8728.98800,Cluster-8728.126951,Cluster-8728.79240
GO:0061505	DNA topoisomerase II activity	molecular_function	0.21592	1	6	4146	100	106734	Cluster-8728.85012,Cluster-8728.82707,Cluster-8728.79240,Cluster-8728.98800,Cluster-8728.100125,Cluster-8728.126951
GO:0006662	glycerol ether metabolic process	biological_process	0.21652	1	3	4146	44	106734	Cluster-8728.36742,Cluster-8728.143664,Cluster-8728.112811
GO:0018904	ether metabolic process	biological_process	0.21652	1	3	4146	44	106734	Cluster-8728.112811,Cluster-8728.143664,Cluster-8728.36742
GO:0006479	protein methylation	biological_process	0.21697	1	24	4146	491	106734	Cluster-8728.53313,Cluster-8728.122306,Cluster-8728.41343,Cluster-8728.70549,Cluster-8728.82899,Cluster-8728.70542,Cluster-8728.53314,Cluster-8728.129180,Cluster-8728.82898,Cluster-8728.134190,Cluster-8728.74743,Cluster-8728.105149,Cluster-8728.138170,Cluster-8728.122850,Cluster-8728.103592,Cluster-8728.100922,Cluster-8728.98269,Cluster-8728.116973,Cluster-8728.72839,Cluster-8728.123198,Cluster-8…
GO:0008213	protein alkylation	biological_process	0.21697	1	24	4146	491	106734	Cluster-8728.135681,Cluster-8728.124682,Cluster-8728.70544,Cluster-8728.129181,Cluster-8728.116973,Cluster-8728.72839,Cluster-8728.123198,Cluster-8728.100922,Cluster-8728.98269,Cluster-8728.122850,Cluster-8728.103592,Cluster-8728.138170,Cluster-8728.134190,Cluster-8728.74743,Cluster-8728.105149,Cluster-8728.82898,Cluster-8728.129180,Cluster-8728.53314,Cluster-8728.70542,Cluster-8728.70549,Cluster…
GO:0055065	metal ion homeostasis	biological_process	0.21826	1	12	4146	236	106734	Cluster-8728.62150,Cluster-8728.47898,Cluster-8728.86648,Cluster-8728.163198,Cluster-8728.109749,Cluster-8728.86646,Cluster-8728.82381,Cluster-8728.83998,Cluster-8728.127315,Cluster-8728.40989,Cluster-8728.83997,Cluster-8728.68334
GO:0006352	DNA-templated transcription, initiation	biological_process	0.21886	1	33	4146	716	106734	Cluster-8728.98585,Cluster-8728.128386,Cluster-8728.81622,Cluster-8728.119220,Cluster-8728.25145,Cluster-8728.102530,Cluster-8728.106421,Cluster-8728.98192,Cluster-8728.106061,Cluster-8728.107724,Cluster-8728.99237,Cluster-8728.94563,Cluster-8728.82707,Cluster-8728.97875,Cluster-8728.98402,Cluster-8728.85059,Cluster-8728.124566,Cluster-8728.105728,Cluster-8728.99649,Cluster-8728.91245,Cluster-872…
GO:0044391	ribosomal subunit	cellular_component	0.21894	1	8	4146	191	106734	Cluster-8728.102113,Cluster-8728.80229,Cluster-8728.85698,Cluster-8728.102710,Cluster-8728.91339,Cluster-8728.135603,Cluster-8728.110049,Cluster-8728.110048
GO:0019566	arabinose metabolic process	biological_process	0.21954	1	3	4146	38	106734	Cluster-8728.63775,Cluster-8728.69014,Cluster-8728.148540
GO:0046373	L-arabinose metabolic process	biological_process	0.21954	1	3	4146	38	106734	Cluster-8728.63775,Cluster-8728.69014,Cluster-8728.148540
GO:0036442	hydrogen-exporting ATPase activity	molecular_function	0.21968	1	6	4146	102	106734	Cluster-8728.96352,Cluster-8728.95978,Cluster-8728.73967,Cluster-8728.87401,Cluster-8728.56266,Cluster-8728.80606
GO:0055080	cation homeostasis	biological_process	0.21968	1	22	4146	463	106734	Cluster-8728.109749,Cluster-27195.0,Cluster-8728.134921,Cluster-8728.163198,Cluster-8728.40989,Cluster-8728.68334,Cluster-8728.122686,Cluster-8728.103850,Cluster-8728.82381,Cluster-8728.114944,Cluster-8728.125152,Cluster-8728.165347,Cluster-8728.62150,Cluster-8728.47898,Cluster-8728.86648,Cluster-8728.83998,Cluster-8728.83997,Cluster-8728.125983,Cluster-8728.127315,Cluster-8728.111185,Cluster-872…
GO:0098771	inorganic ion homeostasis	biological_process	0.21968	1	22	4146	463	106734	Cluster-8728.163198,Cluster-27195.0,Cluster-8728.134921,Cluster-8728.109749,Cluster-8728.82381,Cluster-8728.125152,Cluster-8728.114944,Cluster-8728.122686,Cluster-8728.103850,Cluster-8728.68334,Cluster-8728.40989,Cluster-8728.86648,Cluster-8728.47898,Cluster-8728.62150,Cluster-8728.165347,Cluster-8728.121897,Cluster-8728.86646,Cluster-8728.83998,Cluster-8728.125983,Cluster-8728.127315,Cluster-872…
GO:0030031	cell projection assembly	biological_process	0.22055	1	7	4146	124	106734	Cluster-8728.98550,Cluster-8728.120900,Cluster-8728.95061,Cluster-8728.121226,Cluster-8728.172672,Cluster-8728.92563,Cluster-8728.105014
GO:0006525	arginine metabolic process	biological_process	0.22074	1	21	4146	434	106734	Cluster-8728.39806,Cluster-8728.100555,Cluster-8728.98506,Cluster-8728.29093,Cluster-8728.90523,Cluster-8728.85188,Cluster-8728.100554,Cluster-8728.130702,Cluster-8728.85837,Cluster-8728.104922,Cluster-8728.100546,Cluster-8728.95743,Cluster-8728.95420,Cluster-8728.110202,Cluster-8728.94352,Cluster-8728.147483,Cluster-8728.107284,Cluster-8728.102195,Cluster-8728.110203,Cluster-8728.75373,Cluster-8…
GO:0030212	hyaluronan metabolic process	biological_process	0.22077	1	2	4146	21	106734	Cluster-8728.99108,Cluster-8728.87819
GO:0050801	ion homeostasis	biological_process	0.22098	1	22	4146	464	106734	Cluster-8728.122686,Cluster-8728.103850,Cluster-8728.82381,Cluster-8728.125152,Cluster-8728.114944,Cluster-8728.40989,Cluster-8728.68334,Cluster-27195.0,Cluster-8728.134921,Cluster-8728.163198,Cluster-8728.109749,Cluster-8728.86646,Cluster-8728.121897,Cluster-8728.83998,Cluster-8728.83997,Cluster-8728.125983,Cluster-8728.111185,Cluster-8728.127315,Cluster-8728.62150,Cluster-8728.86648,Cluster-872…
GO:0050830	defense response to Gram-positive bacterium	biological_process	0.22106	1	4	4146	58	106734	Cluster-8728.78734,Cluster-8728.136086,Cluster-8728.35774,Cluster-8728.153106
GO:0098599	palmitoyl hydrolase activity	molecular_function	0.22111	1	2	4146	24	106734	Cluster-8728.80047,Cluster-8728.36183
GO:0043094	cellular metabolic compound salvage	biological_process	0.22137	1	2	4146	26	106734	Cluster-8728.103921,Cluster-8728.80207
GO:0008028	monocarboxylic acid transmembrane transporter activity	molecular_function	0.22158	1	2	4146	22	106734	Cluster-8728.105970,Cluster-8728.83665
GO:0008963	phospho-N-acetylmuramoyl-pentapeptide-transferase activity	molecular_function	0.2224	1	2	4146	23	106734	Cluster-8728.96083,Cluster-8728.122105
GO:0008654	phospholipid biosynthetic process	biological_process	0.22247	1	30	4146	620	106734	Cluster-8728.96119,Cluster-8728.92464,Cluster-8728.93850,Cluster-8728.122317,Cluster-8728.90593,Cluster-8728.88657,Cluster-8728.165347,Cluster-8728.86252,Cluster-8728.109681,Cluster-8728.107342,Cluster-8728.108335,Cluster-8728.76302,Cluster-8728.90594,Cluster-8728.124543,Cluster-8728.93844,Cluster-8728.90544,Cluster-8728.89424,Cluster-8728.93849,Cluster-8728.85148,Cluster-8728.147349,Cluster-8728…
GO:0016021	integral component of membrane	cellular_component	0.22267	1	562	4146	13596	106734	Cluster-8728.124438,Cluster-8728.21936,Cluster-8728.93362,Cluster-8728.160404,Cluster-8728.89874,Cluster-8728.107770,Cluster-8728.112505,Cluster-8728.127802,Cluster-8728.98570,Cluster-8728.163689,Cluster-8728.98120,Cluster-8728.147966,Cluster-8728.95324,Cluster-8728.116091,Cluster-8728.171406,Cluster-8728.136281,Cluster-8728.115510,Cluster-8728.88061,Cluster-8728.80427,Cluster-8728.134584,Cluster…
GO:0007606	sensory perception of chemical stimulus	biological_process	0.22541	1	10	4146	183	106734	Cluster-8728.97582,Cluster-8728.111461,Cluster-8728.73234,Cluster-8728.55872,Cluster-8728.55874,Cluster-8728.95061,Cluster-8728.55873,Cluster-8728.70980,Cluster-8728.120900,Cluster-8728.102642
GO:0010564	regulation of cell cycle process	biological_process	0.22594	1	13	4146	249	106734	Cluster-8728.95743,Cluster-8728.104922,Cluster-8728.90808,Cluster-8728.98550,Cluster-8728.114271,Cluster-8728.83184,Cluster-8728.90812,Cluster-8728.102794,Cluster-8728.16551,Cluster-8728.105014,Cluster-8728.172672,Cluster-8728.144417,Cluster-8728.121226
GO:0006276	plasmid maintenance	biological_process	0.22612	1	5	4146	79	106734	Cluster-8728.143775,Cluster-8728.102516,Cluster-8728.124167,Cluster-8728.123840,Cluster-8728.148912
GO:0070069	cytochrome complex	cellular_component	0.22703	1	27	4146	569	106734	Cluster-8728.90552,Cluster-8728.126484,Cluster-8728.3520,Cluster-8728.98516,Cluster-8728.115982,Cluster-8728.119657,Cluster-8728.120397,Cluster-8728.117306,Cluster-8728.120398,Cluster-8728.112901,Cluster-8728.100310,Cluster-8728.107870,Cluster-8728.115983,Cluster-8728.98033,Cluster-8728.59414,Cluster-8728.90168,Cluster-8728.65881,Cluster-8728.89820,Cluster-8728.93058,Cluster-8728.125093,Cluster-8…
GO:0048878	chemical homeostasis	biological_process	0.22771	1	23	4146	493	106734	Cluster-8728.165347,Cluster-8728.62150,Cluster-8728.153497,Cluster-8728.47898,Cluster-8728.86648,Cluster-8728.127315,Cluster-8728.125983,Cluster-8728.111185,Cluster-8728.83997,Cluster-8728.83998,Cluster-8728.86646,Cluster-8728.121897,Cluster-8728.109749,Cluster-8728.134921,Cluster-27195.0,Cluster-8728.163198,Cluster-8728.40989,Cluster-8728.68334,Cluster-8728.103850,Cluster-8728.122686,Cluster-872…
GO:0033926	glycopeptide alpha-N-acetylgalactosaminidase activity	molecular_function	0.22776	1	3	4146	42	106734	Cluster-8728.82513,Cluster-8728.62533,Cluster-8728.99190
GO:0008899	homoserine O-succinyltransferase activity	molecular_function	0.22904	1	1	4146	7	106734	Cluster-8728.46231
GO:0009092	homoserine metabolic process	biological_process	0.22904	1	1	4146	7	106734	Cluster-8728.46231
GO:0016750	O-succinyltransferase activity	molecular_function	0.22904	1	1	4146	7	106734	Cluster-8728.46231
GO:0019279	L-methionine biosynthetic process from L-homoserine via cystathionine	biological_process	0.22904	1	1	4146	7	106734	Cluster-8728.46231
GO:0019281	L-methionine biosynthetic process from homoserine via O-succinyl-L-homoserine and cystathionine	biological_process	0.22904	1	1	4146	7	106734	Cluster-8728.46231
GO:0071265	L-methionine biosynthetic process	biological_process	0.22904	1	1	4146	7	106734	Cluster-8728.46231
GO:0071266	'de novo' L-methionine biosynthetic process	biological_process	0.22904	1	1	4146	7	106734	Cluster-8728.46231
GO:0016682	oxidoreductase activity, acting on diphenols and related substances as donors, oxygen as acceptor	molecular_function	0.23051	1	6	4146	100	106734	Cluster-8728.120397,Cluster-8728.122709,Cluster-8728.84828,Cluster-8728.92349,Cluster-8728.120398,Cluster-8728.88280
GO:0009129	pyrimidine nucleoside monophosphate metabolic process	biological_process	0.231	1	5	4146	82	106734	Cluster-8728.105241,Cluster-8728.146848,Cluster-8728.89899,Cluster-8728.40272,Cluster-8728.75351
GO:0009130	pyrimidine nucleoside monophosphate biosynthetic process	biological_process	0.231	1	5	4146	82	106734	Cluster-8728.40272,Cluster-8728.75351,Cluster-8728.89899,Cluster-8728.146848,Cluster-8728.105241
GO:0051494	negative regulation of cytoskeleton organization	biological_process	0.23141	1	6	4146	96	106734	Cluster-8728.98550,Cluster-8728.172672,Cluster-8728.105014,Cluster-8728.121226,Cluster-8728.74193,Cluster-8728.99336
GO:0004071	aspartate-ammonia ligase activity	molecular_function	0.23255	1	1	4146	6	106734	Cluster-8728.153576
GO:0005319	lipid transporter activity	molecular_function	0.23306	1	8	4146	145	106734	Cluster-8728.161435,Cluster-8728.115731,Cluster-8728.87149,Cluster-8728.68674,Cluster-8728.46977,Cluster-8728.61875,Cluster-12464.0,Cluster-8728.62660
GO:0010035	response to inorganic substance	biological_process	0.23309	1	13	4146	267	106734	Cluster-8728.78453,Cluster-8728.78450,Cluster-8728.89470,Cluster-8728.88835,Cluster-8728.103458,Cluster-8728.119588,Cluster-8728.95921,Cluster-8728.134822,Cluster-8728.78452,Cluster-8728.5915,Cluster-8728.138311,Cluster-8728.64175,Cluster-8728.96736
GO:0006656	phosphatidylcholine biosynthetic process	biological_process	0.23419	1	1	4146	6	106734	Cluster-8728.83426
GO:0044712	single-organism catabolic process	biological_process	0.2343	1	92	4146	2156	106734	Cluster-8728.109204,Cluster-8728.84282,Cluster-8728.91431,Cluster-8728.81272,Cluster-8728.118712,Cluster-8728.116973,Cluster-8728.90544,Cluster-8728.90808,Cluster-8728.81217,Cluster-8728.86546,Cluster-8728.64025,Cluster-8728.90769,Cluster-8728.93461,Cluster-8728.103179,Cluster-8728.132176,Cluster-8728.128992,Cluster-8728.91089,Cluster-8728.70260,Cluster-8728.113152,Cluster-8728.104922,Cluster-872…
GO:0043648	dicarboxylic acid metabolic process	biological_process	0.23517	1	35	4146	758	106734	Cluster-8728.101309,Cluster-8728.99645,Cluster-8728.75496,Cluster-8728.103623,Cluster-8728.69117,Cluster-8728.96393,Cluster-8728.93386,Cluster-8728.38117,Cluster-8728.120189,Cluster-8728.62753,Cluster-8728.151501,Cluster-8728.87856,Cluster-8728.153576,Cluster-8728.96763,Cluster-8728.131742,Cluster-8728.103719,Cluster-8728.68303,Cluster-8728.107911,Cluster-8728.76017,Cluster-8728.85188,Cluster-872…
GO:0019751	polyol metabolic process	biological_process	0.23528	1	13	4146	266	106734	Cluster-8728.92464,Cluster-8728.85148,Cluster-8728.118876,Cluster-8728.91089,Cluster-8728.70642,Cluster-8728.165347,Cluster-8728.65380,Cluster-8728.70641,Cluster-8728.86252,Cluster-8728.90106,Cluster-8728.92465,Cluster-8728.123657,Cluster-8728.96743
GO:0009538	photosystem I reaction center	cellular_component	0.23596	1	5	4146	87	106734	Cluster-8728.100156,Cluster-8728.114879,Cluster-8728.100193,Cluster-8728.30694,Cluster-8728.141986
GO:0042196	chlorinated hydrocarbon metabolic process	biological_process	0.2366	1	12	4146	240	106734	Cluster-8728.83867,Cluster-8728.134685,Cluster-8728.135431,Cluster-8728.123454,Cluster-8728.101038,Cluster-8728.87137,Cluster-8728.44245,Cluster-8728.124882,Cluster-8728.120259,Cluster-8728.154197,Cluster-8728.80184,Cluster-8728.47052
GO:0042197	halogenated hydrocarbon metabolic process	biological_process	0.2366	1	12	4146	240	106734	Cluster-8728.135431,Cluster-8728.123454,Cluster-8728.83867,Cluster-8728.134685,Cluster-8728.80184,Cluster-8728.154197,Cluster-8728.47052,Cluster-8728.120259,Cluster-8728.124882,Cluster-8728.44245,Cluster-8728.87137,Cluster-8728.101038
GO:0031342	negative regulation of cell killing	biological_process	0.23849	1	1	4146	7	106734	Cluster-8728.126556
GO:0046556	alpha-L-arabinofuranosidase activity	molecular_function	0.23911	1	3	4146	40	106734	Cluster-8728.63775,Cluster-8728.148540,Cluster-8728.69014
GO:0032990	cell part morphogenesis	biological_process	0.23915	1	9	4146	165	106734	Cluster-8728.73017,Cluster-8728.105014,Cluster-8728.172672,Cluster-8728.117540,Cluster-8728.92563,Cluster-8728.121226,Cluster-8624.0,Cluster-8728.98550,Cluster-10388.0
GO:0048858	cell projection morphogenesis	biological_process	0.23915	1	9	4146	165	106734	Cluster-8728.172672,Cluster-8728.117540,Cluster-8728.105014,Cluster-8728.92563,Cluster-8728.121226,Cluster-8728.73017,Cluster-8624.0,Cluster-10388.0,Cluster-8728.98550
GO:0005758	mitochondrial intermembrane space	cellular_component	0.23967	1	2	4146	24	106734	Cluster-8728.154597,Cluster-8728.118680
GO:0031970	organelle envelope lumen	cellular_component	0.23967	1	2	4146	24	106734	Cluster-8728.154597,Cluster-8728.118680
GO:0009496	plastoquinol--plastocyanin reductase activity	molecular_function	0.24038	1	2	4146	25	106734	Cluster-8728.126484,Cluster-8728.65881
GO:0052880	oxidoreductase activity, acting on diphenols and related substances as donors, with copper protein as acceptor	molecular_function	0.24038	1	2	4146	25	106734	Cluster-8728.65881,Cluster-8728.126484
GO:0019904	protein domain specific binding	molecular_function	0.24049	1	5	4146	79	106734	Cluster-8728.124452,Cluster-8728.120496,Cluster-8728.83377,Cluster-8728.106113,Cluster-8728.99296
GO:0019307	mannose biosynthetic process	biological_process	0.24062	1	1	4146	6	106734	Cluster-8728.100629
GO:0021700	developmental maturation	biological_process	0.2407	1	1	4146	7	106734	Cluster-8728.106357
GO:0008474	palmitoyl-(protein) hydrolase activity	molecular_function	0.24135	1	1	4146	6	106734	Cluster-8728.36183
GO:0009573	chloroplast ribulose bisphosphate carboxylase complex	cellular_component	0.24378	1	1	4146	11	106734	Cluster-8728.14526
GO:0016984	ribulose-bisphosphate carboxylase activity	molecular_function	0.24378	1	1	4146	11	106734	Cluster-8728.14526
GO:0048492	ribulose bisphosphate carboxylase complex	cellular_component	0.24378	1	1	4146	11	106734	Cluster-8728.14526
GO:0042162	telomeric DNA binding	molecular_function	0.2443	1	2	4146	24	106734	Cluster-8728.71120,Cluster-8728.51070
GO:0044282	small molecule catabolic process	biological_process	0.2461	1	36	4146	799	106734	Cluster-8728.95921,Cluster-8728.113152,Cluster-8728.99518,Cluster-8728.128992,Cluster-8728.121117,Cluster-8728.122306,Cluster-8728.113465,Cluster-8728.103179,Cluster-8728.131167,Cluster-8728.79185,Cluster-8728.81217,Cluster-8728.122006,Cluster-8728.128713,Cluster-8728.96020,Cluster-8728.123198,Cluster-8728.90544,Cluster-8728.116973,Cluster-8728.118712,Cluster-8728.102108,Cluster-8728.98269,Cluste…
GO:0005057	receptor signaling protein activity	molecular_function	0.24681	1	14	4146	285	106734	Cluster-8728.100661,Cluster-8728.74693,Cluster-8728.104826,Cluster-8728.103193,Cluster-8728.33741,Cluster-8728.104407,Cluster-8728.71351,Cluster-8728.88722,Cluster-8728.106164,Cluster-8728.105445,Cluster-8728.106229,Cluster-8728.92461,Cluster-8728.90943,Cluster-8728.106627
GO:0003690	double-stranded DNA binding	molecular_function	0.24703	1	18	4146	358	106734	Cluster-8728.95061,Cluster-8728.77202,Cluster-8728.121540,Cluster-8728.170659,Cluster-8728.5419,Cluster-8728.89366,Cluster-8728.93786,Cluster-8728.93050,Cluster-8728.96508,Cluster-8728.120084,Cluster-8728.89367,Cluster-8728.89381,Cluster-8728.5422,Cluster-8728.120900,Cluster-8728.91550,Cluster-8728.123156,Cluster-18793.0,Cluster-8728.93046
GO:0004867	serine-type endopeptidase inhibitor activity	molecular_function	0.24719	1	7	4146	133	106734	Cluster-8728.99108,Cluster-8728.100193,Cluster-8728.133854,Cluster-8728.87819,Cluster-8728.111145,Cluster-8728.99045,Cluster-8728.97285
GO:0009132	nucleoside diphosphate metabolic process	biological_process	0.24885	1	27	4146	615	106734	Cluster-8728.34640,Cluster-8728.90470,Cluster-8728.91089,Cluster-8728.118876,Cluster-8728.128425,Cluster-8728.88664,Cluster-8728.90466,Cluster-8728.123239,Cluster-8728.104579,Cluster-8728.140444,Cluster-8728.90106,Cluster-8728.123657,Cluster-28504.4,Cluster-8728.90443,Cluster-8728.70642,Cluster-8728.90444,Cluster-8728.52875,Cluster-8728.65392,Cluster-8728.73296,Cluster-8728.70641,Cluster-8728.915…
GO:0002250	adaptive immune response	biological_process	0.25039	1	1	4146	7	106734	Cluster-8728.121897
GO:0002437	inflammatory response to antigenic stimulus	biological_process	0.25039	1	1	4146	7	106734	Cluster-8728.121897
GO:0002438	acute inflammatory response to antigenic stimulus	biological_process	0.25039	1	1	4146	7	106734	Cluster-8728.121897
GO:0002449	lymphocyte mediated immunity	biological_process	0.25039	1	1	4146	7	106734	Cluster-8728.121897
GO:0002460	adaptive immune response based on somatic recombination of immune receptors built from immunoglobulin superfamily domains	biological_process	0.25039	1	1	4146	7	106734	Cluster-8728.121897
GO:0002524	hypersensitivity	biological_process	0.25039	1	1	4146	7	106734	Cluster-8728.121897
GO:0016064	immunoglobulin mediated immune response	biological_process	0.25039	1	1	4146	7	106734	Cluster-8728.121897
GO:0016068	type I hypersensitivity	biological_process	0.25039	1	1	4146	7	106734	Cluster-8728.121897
GO:0019724	B cell mediated immunity	biological_process	0.25039	1	1	4146	7	106734	Cluster-8728.121897
GO:0046271	phenylpropanoid catabolic process	biological_process	0.25044	1	1	4146	7	106734	Cluster-8728.122709
GO:0046274	lignin catabolic process	biological_process	0.25044	1	1	4146	7	106734	Cluster-8728.122709
GO:0052716	hydroquinone:oxygen oxidoreductase activity	molecular_function	0.25044	1	1	4146	7	106734	Cluster-8728.122709
GO:0055082	cellular chemical homeostasis	biological_process	0.25182	1	12	4146	243	106734	Cluster-8728.109749,Cluster-8728.62150,Cluster-8728.163198,Cluster-8728.47898,Cluster-8728.86648,Cluster-8728.40989,Cluster-8728.83997,Cluster-8728.127315,Cluster-8728.83998,Cluster-8728.68334,Cluster-8728.86646,Cluster-8728.82381
GO:0019700	organic phosphonate catabolic process	biological_process	0.25326	1	1	4146	7	106734	Cluster-6681.0
GO:0042916	alkylphosphonate transport	biological_process	0.25326	1	1	4146	7	106734	Cluster-6681.0
GO:0006029	proteoglycan metabolic process	biological_process	0.25493	1	4	4146	61	106734	Cluster-8728.52612,Cluster-8728.84187,Cluster-8728.89501,Cluster-8728.96123
GO:0030166	proteoglycan biosynthetic process	biological_process	0.25493	1	4	4146	61	106734	Cluster-8728.89501,Cluster-8728.96123,Cluster-8728.84187,Cluster-8728.52612
GO:0015399	primary active transmembrane transporter activity	molecular_function	0.25497	1	36	4146	784	106734	Cluster-8728.86537,Cluster-8728.88856,Cluster-8728.95978,Cluster-8728.102538,Cluster-8728.88803,Cluster-8728.88802,Cluster-8728.73967,Cluster-8728.56266,Cluster-8728.115983,Cluster-8728.95494,Cluster-8728.61109,Cluster-8728.136281,Cluster-8728.96352,Cluster-8728.94381,Cluster-8728.89923,Cluster-8728.100306,Cluster-8728.48916,Cluster-8728.98871,Cluster-8728.98874,Cluster-8728.159506,Cluster-8728.1…
GO:0015405	P-P-bond-hydrolysis-driven transmembrane transporter activity	molecular_function	0.25497	1	36	4146	784	106734	Cluster-8728.92127,Cluster-8728.87401,Cluster-8728.99004,Cluster-8728.98870,Cluster-8728.95490,Cluster-8728.137380,Cluster-8728.57595,Cluster-8728.85475,Cluster-8728.98807,Cluster-8728.102251,Cluster-8728.100075,Cluster-8728.153756,Cluster-8728.80606,Cluster-8728.98928,Cluster-8728.120328,Cluster-8728.100306,Cluster-8728.48916,Cluster-8728.98871,Cluster-8728.159506,Cluster-8728.123969,Cluster-872…
GO:0004729	oxygen-dependent protoporphyrinogen oxidase activity	molecular_function	0.25498	1	1	4146	7	106734	Cluster-8728.47747
GO:0070818	protoporphyrinogen oxidase activity	molecular_function	0.25498	1	1	4146	7	106734	Cluster-8728.47747
GO:0005549	odorant binding	molecular_function	0.25506	1	3	4146	42	106734	Cluster-8728.111461,Cluster-8728.97110,Cluster-8728.79033
GO:0019321	pentose metabolic process	biological_process	0.25618	1	3	4146	41	106734	Cluster-8728.63775,Cluster-8728.148540,Cluster-8728.69014
GO:0005093	Rab GDP-dissociation inhibitor activity	molecular_function	0.25805	1	1	4146	7	106734	Cluster-8728.96935
GO:0060590	ATPase regulator activity	molecular_function	0.26017	1	14	4146	286	106734	Cluster-8728.28384,Cluster-8728.143775,Cluster-8728.98059,Cluster-8728.48687,Cluster-8728.134237,Cluster-8728.116973,Cluster-8728.102315,Cluster-8728.98051,Cluster-8728.122306,Cluster-8728.914,Cluster-8728.134235,Cluster-8728.50035,Cluster-8728.111525,Cluster-8728.92855
GO:0004590	orotidine-5'-phosphate decarboxylase activity	molecular_function	0.2604	1	2	4146	28	106734	Cluster-8728.59420,Cluster-8728.58994
GO:0006207	'de novo' pyrimidine nucleobase biosynthetic process	biological_process	0.2604	1	2	4146	28	106734	Cluster-8728.58994,Cluster-8728.59420
GO:0009161	ribonucleoside monophosphate metabolic process	biological_process	0.26055	1	99	4146	2342	106734	Cluster-8728.104579,Cluster-8728.98870,Cluster-8728.111977,Cluster-8728.90552,Cluster-8728.3520,Cluster-8728.105241,Cluster-8728.118876,Cluster-8728.78222,Cluster-8728.92127,Cluster-8728.82534,Cluster-8728.100310,Cluster-8728.90106,Cluster-8728.112901,Cluster-8728.1528,Cluster-8728.32180,Cluster-8728.59414,Cluster-8728.98033,Cluster-8728.130160,Cluster-8728.37047,Cluster-8728.109190,Cluster-8728.…
GO:0006109	regulation of carbohydrate metabolic process	biological_process	0.261	1	3	4146	45	106734	Cluster-8728.104826,Cluster-8728.100661,Cluster-8728.103193
GO:0004373	glycogen (starch) synthase activity	molecular_function	0.26311	1	1	4146	9	106734	Cluster-8728.147130
GO:0007266	Rho protein signal transduction	biological_process	0.2633	1	1	4146	7	106734	Cluster-8728.163198
GO:0035023	regulation of Rho protein signal transduction	biological_process	0.2633	1	1	4146	7	106734	Cluster-8728.163198
GO:0019866	organelle inner membrane	cellular_component	0.26354	1	37	4146	841	106734	Cluster-8728.74181,Cluster-8728.96352,Cluster-8728.114988,Cluster-8728.116311,Cluster-8728.111599,Cluster-8728.30329,Cluster-8728.31584,Cluster-8728.91643,Cluster-8728.110297,Cluster-8728.56266,Cluster-8728.115983,Cluster-8728.104221,Cluster-8728.95718,Cluster-8728.43952,Cluster-8728.97123,Cluster-8728.80119,Cluster-8728.120433,Cluster-8728.128425,Cluster-8728.63596,Cluster-8728.96759,Cluster-872…
GO:0004800	thyroxine 5'-deiodinase activity	molecular_function	0.26473	1	2	4146	24	106734	Cluster-8728.93986,Cluster-8728.112811
GO:0051213	dioxygenase activity	molecular_function	0.26619	1	25	4146	569	106734	Cluster-8728.57312,Cluster-8728.57311,Cluster-8728.99927,Cluster-8728.99928,Cluster-8728.107551,Cluster-8728.68222,Cluster-8728.57319,Cluster-8728.30441,Cluster-8728.106041,Cluster-8728.134929,Cluster-8728.110548,Cluster-8728.67144,Cluster-8728.99528,Cluster-8728.99518,Cluster-8728.51329,Cluster-8728.55479,Cluster-8728.94158,Cluster-8728.82119,Cluster-8728.99926,Cluster-8728.29736,Cluster-8728.88…
GO:0016055	Wnt signaling pathway	biological_process	0.26636	1	8	4146	148	106734	Cluster-8728.84940,Cluster-8728.96333,Cluster-8728.102146,Cluster-8728.89808,Cluster-8728.150219,Cluster-8728.95746,Cluster-29052.0,Cluster-8728.103966
GO:0008250	oligosaccharyltransferase complex	cellular_component	0.26641	1	6	4146	109	106734	Cluster-8728.45463,Cluster-8728.105551,Cluster-8728.96302,Cluster-8728.87255,Cluster-8728.124438,Cluster-8728.72172
GO:0003008	system process	biological_process	0.26695	1	15	4146	310	106734	Cluster-8728.91358,Cluster-8728.139747,Cluster-8728.55873,Cluster-8728.70980,Cluster-8728.120900,Cluster-8728.102642,Cluster-8728.103431,Cluster-8728.111461,Cluster-8728.97582,Cluster-8728.73234,Cluster-8728.55872,Cluster-8728.82899,Cluster-8728.55874,Cluster-8728.91359,Cluster-8728.95061
GO:0003013	circulatory system process	biological_process	0.26862	1	5	4146	90	106734	Cluster-8728.139747,Cluster-8728.91358,Cluster-8728.103431,Cluster-8728.91359,Cluster-8728.82899
GO:0003018	vascular process in circulatory system	biological_process	0.26862	1	5	4146	90	106734	Cluster-8728.91358,Cluster-8728.139747,Cluster-8728.91359,Cluster-8728.82899,Cluster-8728.103431
GO:0008015	blood circulation	biological_process	0.26862	1	5	4146	90	106734	Cluster-8728.103431,Cluster-8728.82899,Cluster-8728.91359,Cluster-8728.139747,Cluster-8728.91358
GO:0035150	regulation of tube size	biological_process	0.26862	1	5	4146	90	106734	Cluster-8728.139747,Cluster-8728.91358,Cluster-8728.103431,Cluster-8728.91359,Cluster-8728.82899
GO:0050880	regulation of blood vessel size	biological_process	0.26862	1	5	4146	90	106734	Cluster-8728.139747,Cluster-8728.91358,Cluster-8728.103431,Cluster-8728.82899,Cluster-8728.91359
GO:1903522	regulation of blood circulation	biological_process	0.26862	1	5	4146	90	106734	Cluster-8728.103431,Cluster-8728.82899,Cluster-8728.91359,Cluster-8728.139747,Cluster-8728.91358
GO:0006023	aminoglycan biosynthetic process	biological_process	0.27127	1	14	4146	285	106734	Cluster-8728.87204,Cluster-8728.123553,Cluster-8728.116579,Cluster-8728.109681,Cluster-8728.69709,Cluster-8728.122105,Cluster-8728.101649,Cluster-8728.120640,Cluster-8728.96123,Cluster-8728.96083,Cluster-8728.89501,Cluster-8728.52612,Cluster-8728.84187,Cluster-8728.109598
GO:0004014	adenosylmethionine decarboxylase activity	molecular_function	0.27134	1	4	4146	63	106734	Cluster-8728.95743,Cluster-8728.95420,Cluster-8728.104922,Cluster-8728.102794
GO:0008216	spermidine metabolic process	biological_process	0.27134	1	4	4146	63	106734	Cluster-8728.95420,Cluster-8728.95743,Cluster-8728.104922,Cluster-8728.102794
GO:0008295	spermidine biosynthetic process	biological_process	0.27134	1	4	4146	63	106734	Cluster-8728.95420,Cluster-8728.95743,Cluster-8728.104922,Cluster-8728.102794
GO:0000172	ribonuclease MRP complex	cellular_component	0.2733	1	2	4146	25	106734	Cluster-8728.130702,Cluster-8728.20904
GO:0016459	myosin complex	cellular_component	0.27396	1	11	4146	230	106734	Cluster-8728.103193,Cluster-8728.55103,Cluster-8728.79202,Cluster-8728.81286,Cluster-8728.95967,Cluster-8728.59282,Cluster-8728.73565,Cluster-8728.103299,Cluster-8728.99189,Cluster-8728.81039,Cluster-8728.96218
GO:0019887	protein kinase regulator activity	molecular_function	0.27453	1	8	4146	152	106734	Cluster-8728.118572,Cluster-8728.46143,Cluster-8728.76065,Cluster-8728.99296,Cluster-8728.98120,Cluster-8728.102621,Cluster-8728.111470,Cluster-8728.43683
GO:0006644	phospholipid metabolic process	biological_process	0.27499	1	56	4146	1258	106734	Cluster-8728.124558,Cluster-8728.107342,Cluster-8728.90594,Cluster-8728.93844,Cluster-8728.92464,Cluster-8728.124564,Cluster-8728.96119,Cluster-8728.93850,Cluster-8728.82814,Cluster-8728.89770,Cluster-8728.85817,Cluster-8728.90593,Cluster-8728.74466,Cluster-8728.87906,Cluster-8728.102383,Cluster-8728.76669,Cluster-8728.96158,Cluster-8728.17870,Cluster-8728.92465,Cluster-8728.124560,Cluster-8728.1…
GO:0048523	negative regulation of cellular process	biological_process	0.27526	1	38	4146	841	106734	Cluster-8728.90523,Cluster-8728.96302,Cluster-8728.154065,Cluster-8728.98919,Cluster-8728.89734,Cluster-8728.105014,Cluster-8728.172672,Cluster-8728.26957,Cluster-8728.93057,Cluster-8728.93627,Cluster-8728.108599,Cluster-8728.78615,Cluster-8728.99824,Cluster-8728.27309,Cluster-8728.108848,Cluster-8728.83184,Cluster-8728.98550,Cluster-8728.90812,Cluster-8728.44704,Cluster-8728.124053,Cluster-8728.…
GO:0031966	mitochondrial membrane	cellular_component	0.27588	1	58	4146	1348	106734	Cluster-8728.63596,Cluster-8728.96759,Cluster-8728.128425,Cluster-8728.90552,Cluster-8728.3520,Cluster-8728.115982,Cluster-8728.14351,Cluster-8728.131357,Cluster-8728.1528,Cluster-8728.100310,Cluster-8728.147779,Cluster-8728.31514,Cluster-8728.154376,Cluster-8728.77044,Cluster-8728.83612,Cluster-8728.118680,Cluster-8728.121075,Cluster-8728.102193,Cluster-8728.76309,Cluster-8728.121088,Cluster-872…
GO:0018112	proline racemase activity	molecular_function	0.27597	1	1	4146	7	106734	Cluster-8728.98506
GO:0005890	sodium:potassium-exchanging ATPase complex	cellular_component	0.27619	1	3	4146	46	106734	Cluster-8728.72348,Cluster-8728.58683,Cluster-8728.108313
GO:0006072	glycerol-3-phosphate metabolic process	biological_process	0.27753	1	5	4146	86	106734	Cluster-8728.89420,Cluster-8728.113152,Cluster-8728.26659,Cluster-8728.109204,Cluster-8728.162741
GO:0009266	response to temperature stimulus	biological_process	0.27827	1	2	4146	34	106734	Cluster-8728.115199,Cluster-8728.95928
GO:0006560	proline metabolic process	biological_process	0.27864	1	19	4146	405	106734	Cluster-8728.29093,Cluster-8728.98506,Cluster-8728.100555,Cluster-8728.100554,Cluster-8728.85188,Cluster-8728.90523,Cluster-8728.85837,Cluster-8728.95743,Cluster-8728.95420,Cluster-8728.100546,Cluster-8728.104922,Cluster-8728.147483,Cluster-8728.94352,Cluster-8728.110202,Cluster-8728.102195,Cluster-8728.110203,Cluster-8728.107284,Cluster-8728.102794,Cluster-8728.75373
GO:0004190	aspartic-type endopeptidase activity	molecular_function	0.2797	1	46	4146	1044	106734	Cluster-8728.54174,Cluster-8728.90594,Cluster-8728.90593,Cluster-8728.67019,Cluster-8728.88718,Cluster-8728.114346,Cluster-8728.99058,Cluster-8728.118617,Cluster-8728.82572,Cluster-8728.105578,Cluster-8728.116857,Cluster-8728.120186,Cluster-8728.83888,Cluster-8728.20937,Cluster-8728.82381,Cluster-8728.101607,Cluster-8728.102251,Cluster-8728.55207,Cluster-8728.25551,Cluster-8728.124825,Cluster-872…
GO:0070001	aspartic-type peptidase activity	molecular_function	0.2797	1	46	4146	1044	106734	Cluster-8728.55207,Cluster-8728.25551,Cluster-8728.124825,Cluster-8728.60308,Cluster-8728.61906,Cluster-8728.116858,Cluster-8728.91653,Cluster-8728.151498,Cluster-8728.91201,Cluster-8728.127315,Cluster-8728.164514,Cluster-8728.73755,Cluster-8728.90044,Cluster-8728.122913,Cluster-8728.101374,Cluster-8728.124052,Cluster-8728.84952,Cluster-8728.91965,Cluster-8728.124053,Cluster-8728.43952,Cluster-87…
GO:0009620	response to fungus	biological_process	0.28086	1	4	4146	74	106734	Cluster-8728.85129,Cluster-8728.102722,Cluster-8728.133726,Cluster-8728.24237
GO:0050832	defense response to fungus	biological_process	0.28086	1	4	4146	74	106734	Cluster-8728.102722,Cluster-8728.85129,Cluster-8728.133726,Cluster-8728.24237
GO:0006531	aspartate metabolic process	biological_process	0.28228	1	8	4146	154	106734	Cluster-8728.96413,Cluster-8728.96763,Cluster-8728.97137,Cluster-8728.85188,Cluster-8728.153576,Cluster-8728.120316,Cluster-8728.59017,Cluster-8728.69117
GO:0006812	cation transport	biological_process	0.2829	1	227	4146	5448	106734	Cluster-8728.92855,Cluster-8728.172672,Cluster-8728.140813,Cluster-8728.98874,Cluster-15269.0,Cluster-8728.101467,Cluster-8728.66029,Cluster-8728.102150,Cluster-8728.154839,Cluster-8728.116627,Cluster-8728.93058,Cluster-8728.82593,Cluster-8728.117025,Cluster-8728.80606,Cluster-8728.43678,Cluster-8728.98033,Cluster-8728.99733,Cluster-8728.125152,Cluster-8728.59414,Cluster-8728.114944,Cluster-8728.…
GO:0072686	mitotic spindle	cellular_component	0.28392	1	13	4146	265	106734	Cluster-8728.109579,Cluster-8728.59282,Cluster-8728.120900,Cluster-8728.103741,Cluster-8728.89381,Cluster-8728.31323,Cluster-8728.112552,Cluster-8728.47868,Cluster-8728.121540,Cluster-8728.73302,Cluster-8728.113304,Cluster-8728.111172,Cluster-8728.95061
GO:0044706	multi-multicellular organism process	biological_process	0.28435	1	14	4146	290	106734	Cluster-8728.73397,Cluster-8728.62699,Cluster-8728.114921,Cluster-8728.4988,Cluster-8728.102246,Cluster-8728.49239,Cluster-8728.96578,Cluster-8728.113730,Cluster-8728.129908,Cluster-8728.131247,Cluster-8728.73016,Cluster-8728.137660,Cluster-8728.116311,Cluster-8728.57650
GO:0044769	ATPase activity, coupled to transmembrane movement of ions, rotational mechanism	molecular_function	0.28542	1	7	4146	132	106734	Cluster-8728.96352,Cluster-8728.95978,Cluster-8728.86537,Cluster-8728.80606,Cluster-8728.56266,Cluster-8728.73967,Cluster-8728.87401
GO:0003830	beta-1,4-mannosylglycoprotein 4-beta-N-acetylglucosaminyltransferase activity	molecular_function	0.28561	1	3	4146	44	106734	Cluster-8728.104045,Cluster-8728.106889,Cluster-8728.92113
GO:0009141	nucleoside triphosphate metabolic process	biological_process	0.28582	1	97	4146	2320	106734	Cluster-8728.56266,Cluster-8728.115983,Cluster-8728.33577,Cluster-8728.110297,Cluster-8728.110549,Cluster-8728.59420,Cluster-8728.97123,Cluster-8728.95978,Cluster-8728.95718,Cluster-8728.116311,Cluster-8728.74181,Cluster-8728.91089,Cluster-8728.86212,Cluster-8728.78039,Cluster-8728.86228,Cluster-8728.85637,Cluster-8728.86214,Cluster-8728.111599,Cluster-8728.80606,Cluster-8728.37047,Cluster-8728.1…
GO:0007205	protein kinase C-activating G-protein coupled receptor signaling pathway	biological_process	0.28652	1	4	4146	68	106734	Cluster-8728.82814,Cluster-8728.66966,Cluster-8728.66970,Cluster-8728.132176
GO:1901677	phosphate transmembrane transporter activity	molecular_function	0.28698	1	5	4146	94	106734	Cluster-8728.122336,Cluster-8728.116858,Cluster-8728.116857,Cluster-8728.85726,Cluster-8728.138555
GO:0000902	cell morphogenesis	biological_process	0.28893	1	17	4146	363	106734	Cluster-8728.94227,Cluster-8728.96663,Cluster-8728.97732,Cluster-8728.98344,Cluster-8728.117987,Cluster-8728.121226,Cluster-8728.172672,Cluster-8728.117540,Cluster-8728.105014,Cluster-8728.92563,Cluster-8728.98550,Cluster-10388.0,Cluster-8624.0,Cluster-8728.73017,Cluster-8728.132616,Cluster-8728.98177,Cluster-8728.88279
GO:0032989	cellular component morphogenesis	biological_process	0.28893	1	17	4146	363	106734	Cluster-8728.96663,Cluster-8728.94227,Cluster-8728.97732,Cluster-8728.172672,Cluster-8728.117540,Cluster-8728.105014,Cluster-8728.92563,Cluster-8728.117987,Cluster-8728.121226,Cluster-8728.98344,Cluster-10388.0,Cluster-8728.98550,Cluster-8624.0,Cluster-8728.132616,Cluster-8728.98177,Cluster-8728.73017,Cluster-8728.88279
GO:0018342	protein prenylation	biological_process	0.28898	1	4	4146	69	106734	Cluster-8728.76696,Cluster-8728.65335,Cluster-8728.69082,Cluster-8728.97584
GO:0097354	prenylation	biological_process	0.28898	1	4	4146	69	106734	Cluster-8728.97584,Cluster-8728.69082,Cluster-8728.65335,Cluster-8728.76696
GO:0018836	alkylmercury lyase activity	molecular_function	0.29161	1	1	4146	8	106734	Cluster-8728.76669
GO:0018941	organomercury metabolic process	biological_process	0.29161	1	1	4146	8	106734	Cluster-8728.76669
GO:0018942	organometal metabolic process	biological_process	0.29161	1	1	4146	8	106734	Cluster-8728.76669
GO:0046413	organomercury catabolic process	biological_process	0.29161	1	1	4146	8	106734	Cluster-8728.76669
GO:0009291	unidirectional conjugation	biological_process	0.29209	1	1	4146	8	106734	Cluster-8728.96511
GO:0019060	intracellular transport of viral protein in host cell	biological_process	0.29271	1	1	4146	11	106734	Cluster-8728.153497
GO:0030581	symbiont intracellular protein transport in host	biological_process	0.29271	1	1	4146	11	106734	Cluster-8728.153497
GO:0046719	regulation by virus of viral protein levels in host cell	biological_process	0.29271	1	1	4146	11	106734	Cluster-8728.153497
GO:0051708	intracellular protein transport in other organism involved in symbiotic interaction	biological_process	0.29271	1	1	4146	11	106734	Cluster-8728.153497
GO:0008318	protein prenyltransferase activity	molecular_function	0.29341	1	4	4146	70	106734	Cluster-8728.76696,Cluster-8728.65335,Cluster-8728.97584,Cluster-8728.69082
GO:0046406	magnesium protoporphyrin IX methyltransferase activity	molecular_function	0.29398	1	1	4146	8	106734	Cluster-8728.158738
GO:0004097	catechol oxidase activity	molecular_function	0.2941	1	2	4146	24	106734	Cluster-8728.84828,Cluster-8728.92349
GO:0098588	bounding membrane of organelle	cellular_component	0.29443	1	101	4146	2376	106734	Cluster-8728.98250,Cluster-8728.110230,Cluster-8728.61181,Cluster-8728.135359,Cluster-8728.117728,Cluster-8728.81272,Cluster-8728.129308,Cluster-8728.138426,Cluster-8728.107188,Cluster-8728.96926,Cluster-8728.79202,Cluster-8728.108627,Cluster-8728.92583,Cluster-8728.104207,Cluster-8728.77187,Cluster-8728.115983,Cluster-8728.73435,Cluster-8728.111599,Cluster-8728.95375,Cluster-8728.98484,Cluster-8…
GO:0008037	cell recognition	biological_process	0.29448	1	14	4146	292	106734	Cluster-8728.57650,Cluster-8728.116311,Cluster-8728.137660,Cluster-8728.73016,Cluster-8728.129908,Cluster-8728.131247,Cluster-8728.49239,Cluster-8728.102246,Cluster-8728.113730,Cluster-8728.96578,Cluster-8728.4988,Cluster-8728.114921,Cluster-8728.62699,Cluster-8728.73397
GO:0019843	rRNA binding	molecular_function	0.29482	1	7	4146	153	106734	Cluster-8728.115419,Cluster-8728.91089,Cluster-8728.96743,Cluster-8728.96695,Cluster-8728.129901,Cluster-8728.108878,Cluster-8728.148107
GO:0042601	endospore-forming forespore	cellular_component	0.29558	1	2	4146	26	106734	Cluster-8728.139086,Cluster-8728.158621
GO:0042763	intracellular immature spore	cellular_component	0.29558	1	2	4146	26	106734	Cluster-8728.139086,Cluster-8728.158621
GO:0043903	regulation of symbiosis, encompassing mutualism through parasitism	biological_process	0.2959	1	5	4146	97	106734	Cluster-8728.85817,Cluster-8728.88856,Cluster-8728.89470,Cluster-8728.153497,Cluster-8728.88802
GO:0003682	chromatin binding	molecular_function	0.29658	1	15	4146	319	106734	Cluster-8728.59069,Cluster-8728.105152,Cluster-8728.94469,Cluster-8728.139532,Cluster-8728.124370,Cluster-8728.94470,Cluster-8728.171406,Cluster-8728.109128,Cluster-8728.80317,Cluster-8728.103395,Cluster-8728.142863,Cluster-8728.77929,Cluster-8728.139531,Cluster-8728.77996,Cluster-8728.47009
GO:0004000	adenosine deaminase activity	molecular_function	0.29786	1	2	4146	28	106734	Cluster-8728.131404,Cluster-8728.123257
GO:0009001	serine O-acetyltransferase activity	molecular_function	0.29823	1	2	4146	27	106734	Cluster-8728.93057,Cluster-8728.78615
GO:0016412	serine O-acyltransferase activity	molecular_function	0.29823	1	2	4146	27	106734	Cluster-8728.93057,Cluster-8728.78615
GO:0003887	DNA-directed DNA polymerase activity	molecular_function	0.2983	1	23	4146	496	106734	Cluster-8728.90169,Cluster-8728.92808,Cluster-8728.79865,Cluster-8728.157735,Cluster-8728.108843,Cluster-8728.133967,Cluster-8728.113423,Cluster-8728.49463,Cluster-8728.124566,Cluster-8728.60579,Cluster-8728.121776,Cluster-8728.128386,Cluster-8728.114335,Cluster-8728.47957,Cluster-8728.127609,Cluster-8728.61888,Cluster-8728.89792,Cluster-8728.36699,Cluster-8728.67347,Cluster-8728.89417,Cluster-87…
GO:0008233	peptidase activity	molecular_function	0.29844	1	214	4146	5135	106734	Cluster-8728.81395,Cluster-8728.103205,Cluster-8728.93493,Cluster-8728.83888,Cluster-8728.20937,Cluster-8728.116857,Cluster-8728.105578,Cluster-8728.81952,Cluster-8728.146799,Cluster-8728.37794,Cluster-8728.118732,Cluster-8728.876,Cluster-8728.154753,Cluster-8728.46282,Cluster-8728.93061,Cluster-8728.158947,Cluster-8728.89595,Cluster-8728.94804,Cluster-8728.111017,Cluster-8728.99692,Cluster-8728.…
GO:0009156	ribonucleoside monophosphate biosynthetic process	biological_process	0.29921	1	33	4146	747	106734	Cluster-8728.30329,Cluster-8728.146848,Cluster-8728.87253,Cluster-8728.96352,Cluster-8728.74181,Cluster-8728.116311,Cluster-8728.94381,Cluster-8728.95978,Cluster-8728.95718,Cluster-8728.86537,Cluster-8728.75351,Cluster-8728.109075,Cluster-8728.97123,Cluster-8728.103921,Cluster-8728.104221,Cluster-8728.56266,Cluster-8728.40272,Cluster-8728.1528,Cluster-8728.131357,Cluster-8728.96295,Cluster-8728.9…
GO:0004379	glycylpeptide N-tetradecanoyltransferase activity	molecular_function	0.29994	1	2	4146	28	106734	Cluster-8728.108218,Cluster-8728.128425
GO:0019107	myristoyltransferase activity	molecular_function	0.29994	1	2	4146	28	106734	Cluster-8728.128425,Cluster-8728.108218
GO:0015936	coenzyme A metabolic process	biological_process	0.30166	1	7	4146	140	106734	Cluster-8728.101053,Cluster-8728.76080,Cluster-8728.106104,Cluster-8728.101052,Cluster-8728.106103,Cluster-8728.76084,Cluster-8728.87324
GO:0019238	cyclohydrolase activity	molecular_function	0.30271	1	3	4146	45	106734	Cluster-8728.120433,Cluster-8728.75496,Cluster-8728.91643
GO:0070206	protein trimerization	biological_process	0.30341	1	12	4146	236	106734	Cluster-8728.100852,Cluster-8728.90806,Cluster-8728.94227,Cluster-8728.79202,Cluster-8728.148088,Cluster-8728.55796,Cluster-8728.142531,Cluster-8728.129308,Cluster-8728.90307,Cluster-8728.96714,Cluster-8728.100854,Cluster-8728.80084
GO:0008716	D-alanine-D-alanine ligase activity	molecular_function	0.30355	1	4	4146	66	106734	Cluster-8728.69709,Cluster-8728.109598,Cluster-8728.87204,Cluster-8728.101649
GO:0046144	D-alanine family amino acid metabolic process	biological_process	0.30355	1	4	4146	66	106734	Cluster-8728.87204,Cluster-8728.101649,Cluster-8728.69709,Cluster-8728.109598
GO:0046436	D-alanine metabolic process	biological_process	0.30355	1	4	4146	66	106734	Cluster-8728.101649,Cluster-8728.87204,Cluster-8728.69709,Cluster-8728.109598
GO:0009259	ribonucleotide metabolic process	biological_process	0.3044	1	110	4146	2641	106734	Cluster-8728.123239,Cluster-8728.87401,Cluster-8728.115982,Cluster-8728.95490,Cluster-8728.96759,Cluster-8728.123657,Cluster-8728.96295,Cluster-8728.131357,Cluster-8728.106647,Cluster-8728.57721,Cluster-8728.70642,Cluster-8728.120328,Cluster-8728.52875,Cluster-8728.76309,Cluster-8728.85475,Cluster-8728.90168,Cluster-8728.86230,Cluster-8728.98871,Cluster-8728.93579,Cluster-8728.96743,Cluster-8728.…
GO:0006213	pyrimidine nucleoside metabolic process	biological_process	0.30606	1	6	4146	117	106734	Cluster-8728.133507,Cluster-8728.99296,Cluster-8728.59420,Cluster-8728.58159,Cluster-8728.33854,Cluster-8728.73296
GO:0046474	glycerophospholipid biosynthetic process	biological_process	0.30748	1	16	4146	332	106734	Cluster-8728.93850,Cluster-8728.90593,Cluster-8728.90594,Cluster-8728.107342,Cluster-8728.109681,Cluster-8728.93844,Cluster-8728.124543,Cluster-8728.79446,Cluster-8728.93848,Cluster-8728.93849,Cluster-8728.147349,Cluster-8728.89424,Cluster-8728.83426,Cluster-8728.71351,Cluster-8728.93853,Cluster-8728.93852
GO:0009123	nucleoside monophosphate metabolic process	biological_process	0.30756	1	99	4146	2374	106734	Cluster-8728.95490,Cluster-8728.87401,Cluster-8728.123239,Cluster-8728.115982,Cluster-8728.96759,Cluster-8728.123657,Cluster-8728.131357,Cluster-8728.96295,Cluster-8728.52875,Cluster-8728.120328,Cluster-8728.70642,Cluster-8728.106647,Cluster-8728.57721,Cluster-8728.90168,Cluster-8728.86230,Cluster-8728.76309,Cluster-8728.85475,Cluster-8728.93579,Cluster-8728.98871,Cluster-8728.96743,Cluster-8728.…
GO:0005143	interleukin-12 receptor binding	molecular_function	0.30836	1	1	4146	9	106734	Cluster-8728.109190
GO:0042022	interleukin-12 receptor complex	cellular_component	0.30836	1	1	4146	9	106734	Cluster-8728.109190
GO:0060567	negative regulation of DNA-templated transcription, termination	biological_process	0.30895	1	1	4146	9	106734	Cluster-8728.98919
GO:0019050	suppression by virus of host apoptotic process	biological_process	0.30916	1	1	4146	9	106734	Cluster-8728.108599
GO:0033668	negative regulation by symbiont of host apoptotic process	biological_process	0.30916	1	1	4146	9	106734	Cluster-8728.108599
GO:0052041	negative regulation by symbiont of host programmed cell death	biological_process	0.30916	1	1	4146	9	106734	Cluster-8728.108599
GO:0052490	negative regulation by organism of programmed cell death in other organism involved in symbiotic interaction	biological_process	0.30916	1	1	4146	9	106734	Cluster-8728.108599
GO:0000014	single-stranded DNA endodeoxyribonuclease activity	molecular_function	0.3097	1	1	4146	8	106734	Cluster-8728.65865
GO:0010112	regulation of systemic acquired resistance	biological_process	0.31074	1	2	4146	29	106734	Cluster-8728.77634,Cluster-8728.94414
GO:0002526	acute inflammatory response	biological_process	0.31212	1	1	4146	10	106734	Cluster-8728.121897
GO:0006811	ion transport	biological_process	0.31293	1	292	4146	7060	106734	Cluster-8728.104668,Cluster-8728.93451,Cluster-8728.79407,Cluster-8728.102195,Cluster-8728.97697,Cluster-8728.96295,Cluster-8728.82381,Cluster-8728.102251,Cluster-8728.104826,Cluster-8728.98871,Cluster-8728.81756,Cluster-8728.73704,Cluster-8728.100306,Cluster-8728.91772,Cluster-8728.129839,Cluster-8728.116300,Cluster-8728.95012,Cluster-8728.73755,Cluster-8728.96352,Cluster-8728.63511,Cluster-8728…
GO:0045261	proton-transporting ATP synthase complex, catalytic core F(1)	cellular_component	0.3133	1	5	4146	91	106734	Cluster-8728.97123,Cluster-8728.116311,Cluster-8728.56266,Cluster-8728.96352,Cluster-8728.95978
GO:0016849	phosphorus-oxygen lyase activity	molecular_function	0.31335	1	4	4146	68	106734	Cluster-8728.89770,Cluster-8728.85817,Cluster-8728.117093,Cluster-8728.120254
GO:0044430	cytoskeletal part	cellular_component	0.31378	1	104	4146	2432	106734	Cluster-8728.47502,Cluster-8728.59282,Cluster-8728.98344,Cluster-8728.92341,Cluster-8728.90812,Cluster-8728.76762,Cluster-8728.38692,Cluster-8728.127376,Cluster-8728.94227,Cluster-8728.66240,Cluster-8728.87002,Cluster-8728.90806,Cluster-8728.121783,Cluster-8728.138360,Cluster-8728.107104,Cluster-8728.97618,Cluster-8728.69111,Cluster-8728.155648,Cluster-8728.148289,Cluster-8728.103987,Cluster-8728…
GO:0031090	organelle membrane	cellular_component	0.314	1	136	4146	3261	106734	Cluster-8728.81196,Cluster-8728.31584,Cluster-8728.87255,Cluster-8728.127315,Cluster-8728.31948,Cluster-8728.102121,Cluster-8728.73755,Cluster-8728.96352,Cluster-8728.91900,Cluster-8728.121057,Cluster-8728.114988,Cluster-8728.43952,Cluster-8728.80119,Cluster-8728.100661,Cluster-8728.55796,Cluster-8728.70575,Cluster-8728.99086,Cluster-8728.90806,Cluster-8728.88802,Cluster-8728.104221,Cluster-8728.…
GO:0000160	phosphorelay signal transduction system	biological_process	0.31451	1	22	4146	492	106734	Cluster-19486.6,Cluster-8728.88722,Cluster-8728.105445,Cluster-8728.107173,Cluster-8728.106627,Cluster-8728.103193,Cluster-8728.79912,Cluster-8728.33741,Cluster-8728.106164,Cluster-8728.71351,Cluster-8728.126225,Cluster-8728.126221,Cluster-8728.119068,Cluster-8728.106229,Cluster-8728.90943,Cluster-8728.74693,Cluster-8728.76783,Cluster-8728.104826,Cluster-8728.100661,Cluster-8728.104407,Cluster-87…
GO:0043047	single-stranded telomeric DNA binding	molecular_function	0.31478	1	1	4146	9	106734	Cluster-8728.71120
GO:0022626	cytosolic ribosome	cellular_component	0.31622	1	3	4146	84	106734	Cluster-8728.115199,Cluster-8728.135603,Cluster-8728.95928
GO:0016591	DNA-directed RNA polymerase II, holoenzyme	cellular_component	0.31693	1	16	4146	354	106734	Cluster-8728.25145,Cluster-8728.104544,Cluster-8728.38126,Cluster-8728.99649,Cluster-8728.85526,Cluster-8728.106421,Cluster-8728.102530,Cluster-8728.95328,Cluster-8728.85059,Cluster-8728.105728,Cluster-8728.111844,Cluster-8728.109146,Cluster-8728.94564,Cluster-8728.172171,Cluster-8728.94563,Cluster-8728.99237
GO:0044057	regulation of system process	biological_process	0.31711	1	5	4146	97	106734	Cluster-8728.103431,Cluster-8728.91359,Cluster-8728.82899,Cluster-8728.139747,Cluster-8728.91358
GO:0045300	acyl-[acyl-carrier-protein] desaturase activity	molecular_function	0.31743	1	2	4146	26	106734	Cluster-8728.108313,Cluster-8728.108280
GO:0003747	translation release factor activity	molecular_function	0.31841	1	8	4146	155	106734	Cluster-8728.121897,Cluster-8728.95866,Cluster-8728.84940,Cluster-8728.77466,Cluster-8728.148888,Cluster-8728.102146,Cluster-8728.78881,Cluster-8728.97159
GO:0008079	translation termination factor activity	molecular_function	0.31841	1	8	4146	155	106734	Cluster-8728.95866,Cluster-8728.121897,Cluster-8728.84940,Cluster-8728.77466,Cluster-8728.148888,Cluster-8728.102146,Cluster-8728.78881,Cluster-8728.97159
GO:0018444	translation release factor complex	cellular_component	0.31841	1	8	4146	155	106734	Cluster-8728.148888,Cluster-8728.102146,Cluster-8728.78881,Cluster-8728.97159,Cluster-8728.95866,Cluster-8728.121897,Cluster-8728.84940,Cluster-8728.77466
GO:0016790	thiolester hydrolase activity	molecular_function	0.3189	1	3	4146	54	106734	Cluster-8728.117766,Cluster-8728.36183,Cluster-8728.45769
GO:0042802	identical protein binding	molecular_function	0.31944	1	32	4146	698	106734	Cluster-8728.90808,Cluster-8728.93629,Cluster-8728.108627,Cluster-8728.94227,Cluster-8728.124882,Cluster-8728.127376,Cluster-8728.122173,Cluster-8728.37987,Cluster-8728.148280,Cluster-8728.44704,Cluster-8728.96895,Cluster-8728.52286,Cluster-8728.49860,Cluster-8728.148289,Cluster-8728.110281,Cluster-8728.37047,Cluster-8728.125334,Cluster-8728.120084,Cluster-8728.51070,Cluster-8728.158738,Cluster-8…
GO:0005996	monosaccharide metabolic process	biological_process	0.3197	1	54	4146	1296	106734	Cluster-8728.100629,Cluster-8728.39774,Cluster-8728.102415,Cluster-8728.112496,Cluster-8728.97250,Cluster-8728.148540,Cluster-8728.85837,Cluster-8728.124048,Cluster-8728.92856,Cluster-8728.116953,Cluster-8728.136681,Cluster-28504.4,Cluster-8728.31365,Cluster-8728.78022,Cluster-8728.170748,Cluster-8728.68409,Cluster-8728.52803,Cluster-8728.140444,Cluster-8728.78020,Cluster-8728.111344,Cluster-8728…
GO:0046131	pyrimidine ribonucleoside metabolic process	biological_process	0.31989	1	4	4146	78	106734	Cluster-8728.59420,Cluster-8728.33854,Cluster-8728.58159,Cluster-8728.73296
GO:0006814	sodium ion transport	biological_process	0.3201	1	29	4146	667	106734	Cluster-8728.95012,Cluster-8728.96759,Cluster-8728.147483,Cluster-8728.125983,Cluster-8728.110202,Cluster-8728.105970,Cluster-8728.70301,Cluster-8728.81919,Cluster-8728.91772,Cluster-8728.117027,Cluster-8728.111599,Cluster-8728.102879,Cluster-8728.107284,Cluster-8728.110203,Cluster-8728.102195,Cluster-8728.108313,Cluster-8728.66029,Cluster-8728.98585,Cluster-8728.76309,Cluster-8728.117025,Cluster…
GO:0005891	voltage-gated calcium channel complex	cellular_component	0.32044	1	2	4146	28	106734	Cluster-8728.69433,Cluster-8728.171406
GO:0034704	calcium channel complex	cellular_component	0.32044	1	2	4146	28	106734	Cluster-8728.69433,Cluster-8728.171406
GO:0010154	fruit development	biological_process	0.32044	1	1	4146	11	106734	Cluster-8728.106357
GO:0005664	nuclear origin of replication recognition complex	cellular_component	0.32109	1	4	4146	73	106734	Cluster-8728.102391,Cluster-8728.65380,Cluster-8728.21426,Cluster-8728.55431
GO:0010604	positive regulation of macromolecule metabolic process	biological_process	0.32135	1	18	4146	392	106734	Cluster-8728.126700,Cluster-8728.124564,Cluster-8728.100546,Cluster-8728.90917,Cluster-8728.102642,Cluster-8728.41366,Cluster-8728.82707,Cluster-8728.99100,Cluster-8728.40641,Cluster-8728.98051,Cluster-8728.120488,Cluster-8728.75917,Cluster-8728.98059,Cluster-8728.124566,Cluster-8728.24479,Cluster-8728.92855,Cluster-8728.43949,Cluster-8728.98136
GO:0004668	protein-arginine deiminase activity	molecular_function	0.32356	1	2	4146	27	106734	Cluster-8728.116875,Cluster-8728.101233
GO:0006928	movement of cell or subcellular component	biological_process	0.32523	1	50	4146	1138	106734	Cluster-8728.148543,Cluster-8728.145815,Cluster-8728.66509,Cluster-8728.105445,Cluster-8728.73017,Cluster-8728.74104,Cluster-8728.73234,Cluster-8728.116331,Cluster-8728.77466,Cluster-8728.55103,Cluster-8728.110774,Cluster-8728.102431,Cluster-10388.0,Cluster-8728.121249,Cluster-8728.51070,Cluster-8728.127871,Cluster-8728.108111,Cluster-8728.158738,Cluster-8728.75655,Cluster-8728.137742,Cluster-872…
GO:2001070	starch binding	molecular_function	0.32622	1	5	4146	98	106734	Cluster-8728.85600,Cluster-8728.100920,Cluster-8728.80775,Cluster-8728.76376,Cluster-8728.96464
GO:0005856	cytoskeleton	cellular_component	0.32733	1	106	4146	2492	106734	Cluster-8728.86962,Cluster-8728.103299,Cluster-8728.148543,Cluster-8728.154376,Cluster-8728.145815,Cluster-8728.99481,Cluster-8728.106090,Cluster-8728.55103,Cluster-8728.86982,Cluster-8728.119680,Cluster-8728.112552,Cluster-8728.73234,Cluster-8728.30143,Cluster-8728.31323,Cluster-8728.137742,Cluster-8728.75655,Cluster-8728.120900,Cluster-8728.99337,Cluster-8728.158738,Cluster-8728.108111,Cluster-…
GO:0005388	calcium-transporting ATPase activity	molecular_function	0.32793	1	1	4146	10	106734	Cluster-8728.89923
GO:0016528	sarcoplasm	cellular_component	0.32793	1	1	4146	10	106734	Cluster-8728.89923
GO:0016529	sarcoplasmic reticulum	cellular_component	0.32793	1	1	4146	10	106734	Cluster-8728.89923
GO:0017003	protein-heme linkage	biological_process	0.33112	1	1	4146	11	106734	Cluster-8728.100166
GO:0016627	oxidoreductase activity, acting on the CH-CH group of donors	molecular_function	0.33136	1	31	4146	715	106734	Cluster-32567.0,Cluster-8728.113152,Cluster-8728.124170,Cluster-8728.99645,Cluster-8728.134030,Cluster-8728.128992,Cluster-8728.101590,Cluster-8728.62752,Cluster-8728.113465,Cluster-8728.83660,Cluster-8728.87856,Cluster-8728.96393,Cluster-8728.92943,Cluster-8728.62753,Cluster-8728.93386,Cluster-8728.162741,Cluster-8728.86233,Cluster-8728.131167,Cluster-8728.92282,Cluster-8728.68303,Cluster-8728.4…
GO:0005543	phospholipid binding	molecular_function	0.33193	1	14	4146	301	106734	Cluster-8728.131658,Cluster-8728.58378,Cluster-8728.110305,Cluster-8728.55441,Cluster-8728.86763,Cluster-8728.113792,Cluster-8728.94339,Cluster-8728.105014,Cluster-8728.53564,Cluster-8728.109760,Cluster-8728.172080,Cluster-8728.83596,Cluster-8728.101561,Cluster-8728.94336
GO:0000159	protein phosphatase type 2A complex	cellular_component	0.33344	1	4	4146	74	106734	Cluster-8728.56074,Cluster-8728.97110,Cluster-8728.79033,Cluster-8728.68103
GO:0008601	protein phosphatase type 2A regulator activity	molecular_function	0.33344	1	4	4146	74	106734	Cluster-8728.68103,Cluster-8728.79033,Cluster-8728.97110,Cluster-8728.56074
GO:0015996	chlorophyll catabolic process	biological_process	0.33385	1	6	4146	115	106734	Cluster-8728.84282,Cluster-13911.0,Cluster-8728.73269,Cluster-8728.2675,Cluster-8728.91431,Cluster-8728.93461
GO:0047746	chlorophyllase activity	molecular_function	0.33385	1	6	4146	115	106734	Cluster-8728.93461,Cluster-8728.91431,Cluster-13911.0,Cluster-8728.2675,Cluster-8728.73269,Cluster-8728.84282
GO:0010181	FMN binding	molecular_function	0.33414	1	9	4146	184	106734	Cluster-8728.67817,Cluster-8728.102251,Cluster-8728.129901,Cluster-8728.76696,Cluster-8728.80427,Cluster-8728.97584,Cluster-8728.89734,Cluster-8728.48870,Cluster-8728.93627
GO:0007160	cell-matrix adhesion	biological_process	0.33467	1	1	4146	11	106734	Cluster-8728.155612
GO:0019538	protein metabolic process	biological_process	0.33568	1	810	4146	20226	106734	Cluster-8728.50075,Cluster-8728.82898,Cluster-8728.121057,Cluster-8728.125563,Cluster-8728.91772,Cluster-8728.83305,Cluster-8728.91201,Cluster-8728.96517,Cluster-8728.90870,Cluster-8728.142304,Cluster-8728.79106,Cluster-8728.97204,Cluster-8728.95102,Cluster-8728.108385,Cluster-8728.81940,Cluster-8728.98409,Cluster-8728.98425,Cluster-8728.71944,Cluster-8728.78727,Cluster-8728.94227,Cluster-8728.11…
GO:0045766	positive regulation of angiogenesis	biological_process	0.33585	1	1	4146	10	106734	Cluster-8728.90523
GO:1904018	positive regulation of vasculature development	biological_process	0.33585	1	1	4146	10	106734	Cluster-8728.90523
GO:0009403	toxin biosynthetic process	biological_process	0.33586	1	3	4146	50	106734	Cluster-8728.70399,Cluster-8728.143775,Cluster-8728.70397
GO:0006887	exocytosis	biological_process	0.33652	1	20	4146	430	106734	Cluster-8728.78615,Cluster-8728.95102,Cluster-8728.40641,Cluster-8728.109011,Cluster-8728.97839,Cluster-8728.98223,Cluster-8728.106163,Cluster-8728.100987,Cluster-8728.98270,Cluster-8728.99611,Cluster-8728.81756,Cluster-8728.90033,Cluster-8728.93057,Cluster-8728.104207,Cluster-8728.151800,Cluster-8728.100401,Cluster-8728.118636,Cluster-8728.65392,Cluster-8728.95101,Cluster-8728.75456
GO:0033180	proton-transporting V-type ATPase, V1 domain	cellular_component	0.33839	1	7	4146	131	106734	Cluster-8728.80606,Cluster-8728.114139,Cluster-8728.84132,Cluster-8728.114138,Cluster-8728.81196,Cluster-8728.97648,Cluster-8728.92164
GO:0046416	D-amino acid metabolic process	biological_process	0.33875	1	4	4146	70	106734	Cluster-8728.87204,Cluster-8728.101649,Cluster-8728.109598,Cluster-8728.69709
GO:0034219	carbohydrate transmembrane transport	biological_process	0.33968	1	2	4146	30	106734	Cluster-8728.83665,Cluster-8728.105970
GO:0009057	macromolecule catabolic process	biological_process	0.33999	1	87	4146	2072	106734	Cluster-8728.95743,Cluster-8728.99004,Cluster-8728.98516,Cluster-8728.38111,Cluster-8728.119680,Cluster-8728.78084,Cluster-8728.89457,Cluster-8728.148543,Cluster-8728.102117,Cluster-8728.102794,Cluster-8728.86714,Cluster-8728.98790,Cluster-8728.108103,Cluster-8728.53764,Cluster-8728.51577,Cluster-8728.91842,Cluster-8728.122121,Cluster-8728.120084,Cluster-8728.125334,Cluster-8728.131061,Cluster-87…
GO:0045017	glycerolipid biosynthetic process	biological_process	0.34062	1	17	4146	363	106734	Cluster-8728.71351,Cluster-8728.93853,Cluster-8728.93852,Cluster-8728.79446,Cluster-8728.93848,Cluster-8728.93849,Cluster-8728.147349,Cluster-8728.89424,Cluster-8728.83426,Cluster-8728.90594,Cluster-8728.109681,Cluster-8728.107342,Cluster-8728.173351,Cluster-8728.93844,Cluster-8728.124543,Cluster-8728.93850,Cluster-8728.90593
GO:0034702	ion channel complex	cellular_component	0.34232	1	9	4146	187	106734	Cluster-8728.39819,Cluster-8728.59017,Cluster-8728.100506,Cluster-8728.120316,Cluster-8728.66029,Cluster-8728.171406,Cluster-8728.98585,Cluster-8728.106136,Cluster-8728.69433
GO:0034703	cation channel complex	cellular_component	0.34232	1	9	4146	187	106734	Cluster-8728.59017,Cluster-8728.100506,Cluster-8728.120316,Cluster-8728.39819,Cluster-8728.106136,Cluster-8728.69433,Cluster-8728.171406,Cluster-8728.66029,Cluster-8728.98585
GO:0006379	mRNA cleavage	biological_process	0.3428	1	2	4146	30	106734	Cluster-8728.20904,Cluster-8728.130702
GO:0004126	cytidine deaminase activity	molecular_function	0.34306	1	1	4146	12	106734	Cluster-8728.33854
GO:0006216	cytidine catabolic process	biological_process	0.34306	1	1	4146	12	106734	Cluster-8728.33854
GO:0009164	nucleoside catabolic process	biological_process	0.34306	1	1	4146	12	106734	Cluster-8728.33854
GO:0009972	cytidine deamination	biological_process	0.34306	1	1	4146	12	106734	Cluster-8728.33854
GO:0042454	ribonucleoside catabolic process	biological_process	0.34306	1	1	4146	12	106734	Cluster-8728.33854
GO:0046087	cytidine metabolic process	biological_process	0.34306	1	1	4146	12	106734	Cluster-8728.33854
GO:0046133	pyrimidine ribonucleoside catabolic process	biological_process	0.34306	1	1	4146	12	106734	Cluster-8728.33854
GO:0046135	pyrimidine nucleoside catabolic process	biological_process	0.34306	1	1	4146	12	106734	Cluster-8728.33854
GO:1901658	glycosyl compound catabolic process	biological_process	0.34306	1	1	4146	12	106734	Cluster-8728.33854
GO:0007623	circadian rhythm	biological_process	0.34388	1	2	4146	31	106734	Cluster-8728.120581,Cluster-8728.120580
GO:0046168	glycerol-3-phosphate catabolic process	biological_process	0.34484	1	4	4146	72	106734	Cluster-8728.26659,Cluster-8728.113152,Cluster-8728.162741,Cluster-8728.109204
GO:0007129	synapsis	biological_process	0.348	1	4	4146	68	106734	Cluster-8728.136702,Cluster-8728.99296,Cluster-8728.49553,Cluster-8728.93504
GO:0007130	synaptonemal complex assembly	biological_process	0.348	1	4	4146	68	106734	Cluster-8728.136702,Cluster-8728.49553,Cluster-8728.99296,Cluster-8728.93504
GO:0045143	homologous chromosome segregation	biological_process	0.348	1	4	4146	68	106734	Cluster-8728.136702,Cluster-8728.93504,Cluster-8728.99296,Cluster-8728.49553
GO:0070192	chromosome organization involved in meiosis	biological_process	0.348	1	4	4146	68	106734	Cluster-8728.136702,Cluster-8728.99296,Cluster-8728.49553,Cluster-8728.93504
GO:0070193	synaptonemal complex organization	biological_process	0.348	1	4	4146	68	106734	Cluster-8728.93504,Cluster-8728.99296,Cluster-8728.49553,Cluster-8728.136702
GO:0016730	oxidoreductase activity, acting on iron-sulfur proteins as donors	molecular_function	0.35006	1	3	4146	50	106734	Cluster-8728.124411,Cluster-8728.68875,Cluster-8728.70205
GO:0017108	5'-flap endonuclease activity	molecular_function	0.35045	1	2	4146	36	106734	Cluster-8728.99633,Cluster-8728.106764
GO:0033557	Slx1-Slx4 complex	cellular_component	0.35045	1	2	4146	36	106734	Cluster-8728.106764,Cluster-8728.99633
GO:0048256	flap endonuclease activity	molecular_function	0.35045	1	2	4146	36	106734	Cluster-8728.106764,Cluster-8728.99633
GO:0006771	riboflavin metabolic process	biological_process	0.35085	1	14	4146	308	106734	Cluster-8728.123454,Cluster-8728.135431,Cluster-8728.134685,Cluster-8728.83867,Cluster-8728.90164,Cluster-8728.47052,Cluster-8728.154197,Cluster-8728.80184,Cluster-8728.124882,Cluster-8728.44245,Cluster-8728.120259,Cluster-8728.54275,Cluster-8728.87137,Cluster-8728.101038
GO:0042726	flavin-containing compound metabolic process	biological_process	0.35085	1	14	4146	308	106734	Cluster-8728.101038,Cluster-8728.87137,Cluster-8728.54275,Cluster-8728.124882,Cluster-8728.120259,Cluster-8728.44245,Cluster-8728.80184,Cluster-8728.154197,Cluster-8728.47052,Cluster-8728.90164,Cluster-8728.134685,Cluster-8728.83867,Cluster-8728.135431,Cluster-8728.123454
GO:0046496	nicotinamide nucleotide metabolic process	biological_process	0.35136	1	36	4146	866	106734	Cluster-8728.140444,Cluster-8728.131167,Cluster-8728.162741,Cluster-8728.121117,Cluster-28504.4,Cluster-8728.103179,Cluster-8728.113465,Cluster-8728.128992,Cluster-8728.88664,Cluster-8728.91089,Cluster-8728.113152,Cluster-8728.105356,Cluster-8728.95907,Cluster-8728.98315,Cluster-8728.109204,Cluster-8728.101859,Cluster-25388.1,Cluster-8728.91340,Cluster-8728.96020,Cluster-8728.106453,Cluster-8728.…
GO:0004175	endopeptidase activity	molecular_function	0.35242	1	129	4146	3101	106734	Cluster-8728.104995,Cluster-8728.89309,Cluster-8728.98321,Cluster-8728.43952,Cluster-8728.96146,Cluster-8728.96276,Cluster-8728.98585,Cluster-8728.39494,Cluster-8728.151498,Cluster-8728.61906,Cluster-8728.79106,Cluster-8728.95861,Cluster-8728.127315,Cluster-8728.91201,Cluster-8728.73755,Cluster-8728.38450,Cluster-8728.99058,Cluster-8728.120186,Cluster-8728.102124,Cluster-8728.102690,Cluster-8728.…
GO:0090501	RNA phosphodiester bond hydrolysis	biological_process	0.35414	1	2	4146	32	106734	Cluster-8728.20904,Cluster-8728.130702
GO:0016813	hydrolase activity, acting on carbon-nitrogen (but not peptide) bonds, in linear amidines	molecular_function	0.35448	1	2	4146	29	106734	Cluster-8728.116875,Cluster-8728.101233
GO:0090533	cation-transporting ATPase complex	cellular_component	0.35551	1	3	4146	54	106734	Cluster-8728.72348,Cluster-8728.108313,Cluster-8728.58683
GO:0005744	mitochondrial inner membrane presequence translocase complex	cellular_component	0.3557	1	2	4146	30	106734	Cluster-8728.99900,Cluster-8728.111599
GO:0009627	systemic acquired resistance	biological_process	0.35593	1	2	4146	32	106734	Cluster-8728.94414,Cluster-8728.77634
GO:0009814	defense response, incompatible interaction	biological_process	0.35593	1	2	4146	32	106734	Cluster-8728.94414,Cluster-8728.77634
GO:0098800	inner mitochondrial membrane protein complex	cellular_component	0.35688	1	26	4146	608	106734	Cluster-8728.120433,Cluster-8728.97123,Cluster-8728.43952,Cluster-8728.95718,Cluster-8728.56266,Cluster-8728.104221,Cluster-8728.130160,Cluster-8728.57460,Cluster-8728.32180,Cluster-8728.57721,Cluster-8728.91643,Cluster-8728.99900,Cluster-8728.77044,Cluster-8728.154376,Cluster-8728.1528,Cluster-8728.131357,Cluster-8728.30329,Cluster-8728.14351,Cluster-8728.100310,Cluster-8728.111599,Cluster-8728.…
GO:0016462	pyrophosphatase activity	molecular_function	0.35754	1	224	4146	5398	106734	Cluster-8728.121075,Cluster-8728.89703,Cluster-8728.60872,Cluster-8728.103299,Cluster-8728.137380,Cluster-8728.145815,Cluster-8728.5419,Cluster-8728.87188,Cluster-8728.79407,Cluster-8728.95490,Cluster-8728.99004,Cluster-8728.86883,Cluster-8728.154032,Cluster-8728.85012,Cluster-8728.108111,Cluster-8728.158738,Cluster-8728.43924,Cluster-8728.98871,Cluster-8728.38126,Cluster-8728.102124,Cluster-8728…
GO:0003847	1-alkyl-2-acetylglycerophosphocholine esterase activity	molecular_function	0.35773	1	2	4146	31	106734	Cluster-8728.106113,Cluster-8728.83377
GO:0008247	1-alkyl-2-acetylglycerophosphocholine esterase complex	cellular_component	0.35773	1	2	4146	31	106734	Cluster-8728.106113,Cluster-8728.83377
GO:0033313	meiotic cell cycle checkpoint	biological_process	0.35796	1	1	4146	11	106734	Cluster-8728.83184
GO:0040020	regulation of meiotic nuclear division	biological_process	0.35796	1	1	4146	11	106734	Cluster-8728.83184
GO:0045835	negative regulation of meiotic nuclear division	biological_process	0.35796	1	1	4146	11	106734	Cluster-8728.83184
GO:0051445	regulation of meiotic cell cycle	biological_process	0.35796	1	1	4146	11	106734	Cluster-8728.83184
GO:0051447	negative regulation of meiotic cell cycle	biological_process	0.35796	1	1	4146	11	106734	Cluster-8728.83184
GO:0051598	meiotic recombination checkpoint	biological_process	0.35796	1	1	4146	11	106734	Cluster-8728.83184
GO:0031324	negative regulation of cellular metabolic process	biological_process	0.35851	1	22	4146	497	106734	Cluster-8728.93627,Cluster-8728.117094,Cluster-8728.78615,Cluster-8728.27309,Cluster-8728.108848,Cluster-8728.99824,Cluster-8728.99744,Cluster-8728.98919,Cluster-8728.154065,Cluster-8728.90812,Cluster-8728.92640,Cluster-8728.93416,Cluster-8728.33998,Cluster-8728.108846,Cluster-8728.44704,Cluster-8728.89734,Cluster-8728.117158,Cluster-8728.26957,Cluster-8728.90808,Cluster-8728.84911,Cluster-8728.9…
GO:0009226	nucleotide-sugar biosynthetic process	biological_process	0.35912	1	3	4146	54	106734	Cluster-8728.79319,Cluster-8728.100629,Cluster-8728.106691
GO:0019318	hexose metabolic process	biological_process	0.3592	1	51	4146	1243	106734	Cluster-8728.70642,Cluster-8728.112501,Cluster-8728.52875,Cluster-8728.78014,Cluster-8728.124049,Cluster-8728.124051,Cluster-8728.96743,Cluster-8728.91557,Cluster-8728.70641,Cluster-8728.65380,Cluster-8728.73601,Cluster-8728.111221,Cluster-8728.123239,Cluster-8728.104579,Cluster-8728.97907,Cluster-8728.118876,Cluster-8728.119680,Cluster-8728.72290,Cluster-8728.82040,Cluster-8728.22864,Cluster-872…
GO:0007281	germ cell development	biological_process	0.36082	1	4	4146	82	106734	Cluster-8728.113909,Cluster-8728.82593,Cluster-8728.66951,Cluster-8728.94624
GO:0008948	oxaloacetate decarboxylase activity	molecular_function	0.36114	1	8	4146	172	106734	Cluster-8728.100555,Cluster-8728.147483,Cluster-8728.110202,Cluster-8728.107284,Cluster-8728.102195,Cluster-8728.100554,Cluster-8728.110203,Cluster-8728.90523
GO:0035725	sodium ion transmembrane transport	biological_process	0.36114	1	8	4146	172	106734	Cluster-8728.107284,Cluster-8728.100554,Cluster-8728.102195,Cluster-8728.110203,Cluster-8728.90523,Cluster-8728.147483,Cluster-8728.110202,Cluster-8728.100555
GO:0071436	sodium ion export	biological_process	0.36114	1	8	4146	172	106734	Cluster-8728.100554,Cluster-8728.110203,Cluster-8728.102195,Cluster-8728.107284,Cluster-8728.90523,Cluster-8728.147483,Cluster-8728.110202,Cluster-8728.100555
GO:0005246	calcium channel regulator activity	molecular_function	0.36119	1	9	4146	188	106734	Cluster-8728.914,Cluster-8728.92855,Cluster-8728.111525,Cluster-8728.102315,Cluster-8728.122306,Cluster-8728.98051,Cluster-8728.98059,Cluster-8728.116973,Cluster-8728.28384
GO:0044462	external encapsulating structure part	cellular_component	0.36216	1	5	4146	98	106734	Cluster-8728.146799,Cluster-8728.85795,Cluster-8728.85801,Cluster-8728.108954,Cluster-8728.111844
GO:0000413	protein peptidyl-prolyl isomerization	biological_process	0.36237	1	10	4146	218	106734	Cluster-8728.76777,Cluster-8728.133965,Cluster-8728.112065,Cluster-8728.130227,Cluster-8728.75647,Cluster-8728.96940,Cluster-8728.95813,Cluster-8728.111283,Cluster-8728.89717,Cluster-8728.111082
GO:0003755	peptidyl-prolyl cis-trans isomerase activity	molecular_function	0.36237	1	10	4146	218	106734	Cluster-8728.95813,Cluster-8728.96940,Cluster-8728.89717,Cluster-8728.111082,Cluster-8728.111283,Cluster-8728.133965,Cluster-8728.112065,Cluster-8728.130227,Cluster-8728.76777,Cluster-8728.75647
GO:0016859	cis-trans isomerase activity	molecular_function	0.36237	1	10	4146	218	106734	Cluster-8728.75647,Cluster-8728.76777,Cluster-8728.133965,Cluster-8728.112065,Cluster-8728.130227,Cluster-8728.111283,Cluster-8728.89717,Cluster-8728.111082,Cluster-8728.96940,Cluster-8728.95813
GO:0030430	host cell cytoplasm	cellular_component	0.36274	1	3	4146	54	106734	Cluster-8728.86833,Cluster-8728.53337,Cluster-8728.88927
GO:0015385	sodium:proton antiporter activity	molecular_function	0.36328	1	2	4146	31	106734	Cluster-8728.125983,Cluster-8728.103850
GO:0006163	purine nucleotide metabolic process	biological_process	0.36344	1	107	4146	2607	106734	Cluster-8728.98874,Cluster-8728.117093,Cluster-8728.58159,Cluster-8728.86400,Cluster-8728.106103,Cluster-8728.140813,Cluster-8728.37047,Cluster-8728.80606,Cluster-8728.109190,Cluster-8728.130160,Cluster-8728.98033,Cluster-8728.59414,Cluster-8728.32180,Cluster-8728.109070,Cluster-8728.93058,Cluster-8728.82593,Cluster-8728.82534,Cluster-8728.101053,Cluster-8728.1528,Cluster-8728.112901,Cluster-8728…
GO:0019211	phosphatase activator activity	molecular_function	0.36355	1	2	4146	29	106734	Cluster-8728.91762,Cluster-8728.132947
GO:0007265	Ras protein signal transduction	biological_process	0.3648	1	2	4146	30	106734	Cluster-8728.163198,Cluster-8728.84881
GO:0046578	regulation of Ras protein signal transduction	biological_process	0.3648	1	2	4146	30	106734	Cluster-8728.84881,Cluster-8728.163198
GO:0044421	extracellular region part	cellular_component	0.36538	1	43	4146	998	106734	Cluster-8728.147966,Cluster-8728.43949,Cluster-8728.84175,Cluster-8728.96438,Cluster-8728.101846,Cluster-8728.74195,Cluster-8728.135281,Cluster-8728.76036,Cluster-8728.126375,Cluster-8728.96176,Cluster-8728.87218,Cluster-8728.148543,Cluster-8728.89969,Cluster-8728.33681,Cluster-8728.51169,Cluster-8728.119385,Cluster-8728.85233,Cluster-8728.104888,Cluster-8728.121452,Cluster-8728.44961,Cluster-872…
GO:0015716	organic phosphonate transport	biological_process	0.36599	1	1	4146	11	106734	Cluster-6681.0
GO:0009101	glycoprotein biosynthetic process	biological_process	0.36645	1	25	4146	566	106734	Cluster-8728.98988,Cluster-8728.45463,Cluster-8728.105551,Cluster-8728.92113,Cluster-8728.96302,Cluster-8728.101830,Cluster-8728.146460,Cluster-8728.61140,Cluster-8728.78727,Cluster-8728.89501,Cluster-8728.104045,Cluster-8728.145664,Cluster-8728.66449,Cluster-8728.114736,Cluster-8728.61147,Cluster-8728.88562,Cluster-8728.84187,Cluster-8728.52612,Cluster-8728.106889,Cluster-8728.95468,Cluster-8728…
GO:0032994	protein-lipid complex	cellular_component	0.36728	1	1	4146	12	106734	Cluster-8728.121384
GO:0034358	plasma lipoprotein particle	cellular_component	0.36728	1	1	4146	12	106734	Cluster-8728.121384
GO:0042627	chylomicron	cellular_component	0.36728	1	1	4146	12	106734	Cluster-8728.121384
GO:1990777	lipoprotein particle	cellular_component	0.36728	1	1	4146	12	106734	Cluster-8728.121384
GO:0006865	amino acid transport	biological_process	0.36729	1	15	4146	331	106734	Cluster-8728.113229,Cluster-8728.138853,Cluster-8728.93852,Cluster-8728.110224,Cluster-8728.130399,Cluster-8728.102879,Cluster-8728.124713,Cluster-8728.117027,Cluster-8728.43952,Cluster-8728.77595,Cluster-8728.135643,Cluster-8728.129839,Cluster-8728.81919,Cluster-8728.117025,Cluster-8728.132986
GO:0005137	interleukin-5 receptor binding	molecular_function	0.3688	1	1	4146	11	106734	Cluster-8728.82814
GO:0005895	interleukin-5 receptor complex	cellular_component	0.3688	1	1	4146	11	106734	Cluster-8728.82814
GO:0005623	cell	cellular_component	0.36996	1	1283	4146	32127	106734	Cluster-8728.65486,Cluster-8728.154032,Cluster-8728.170659,Cluster-8728.112552,Cluster-8728.103251,Cluster-8728.102794,Cluster-8728.115928,Cluster-8728.121669,Cluster-8728.60872,Cluster-8728.145815,Cluster-8728.93246,Cluster-8728.102193,Cluster-8728.86412,Cluster-8728.121088,Cluster-8728.102874,Cluster-8728.105905,Cluster-8728.92230,Cluster-8728.138424,Cluster-8728.101194,Cluster-8728.91842,Clust…
GO:0044464	cell part	cellular_component	0.36996	1	1283	4146	32127	106734	Cluster-8728.100920,Cluster-8728.95173,Cluster-8728.92585,Cluster-8728.103677,Cluster-8728.96263,Cluster-8728.59017,Cluster-8728.113479,Cluster-8728.80492,Cluster-8728.101390,Cluster-8728.99645,Cluster-8728.106136,Cluster-8728.96059,Cluster-8728.99654,Cluster-8728.89851,Cluster-8728.96759,Cluster-8728.136701,Cluster-8728.91561,Cluster-8728.86648,Cluster-8728.112437,Cluster-8728.133070,Cluster-872…
GO:0060627	regulation of vesicle-mediated transport	biological_process	0.37019	1	3	4146	56	106734	Cluster-8728.41986,Cluster-8728.45374,Cluster-8728.124053
GO:0000724	double-strand break repair via homologous recombination	biological_process	0.37125	1	2	4146	32	106734	Cluster-8728.63000,Cluster-8728.172359
GO:0016818	hydrolase activity, acting on acid anhydrides, in phosphorus-containing anhydrides	molecular_function	0.37188	1	240	4146	5809	106734	Cluster-8728.55796,Cluster-8728.38692,Cluster-8728.80082,Cluster-8728.82152,Cluster-8728.66240,Cluster-8728.157416,Cluster-8728.51178,Cluster-8728.98327,Cluster-8728.88802,Cluster-8728.73967,Cluster-8728.138360,Cluster-8728.5422,Cluster-8728.95494,Cluster-8728.98344,Cluster-8728.130702,Cluster-8728.87324,Cluster-8728.106164,Cluster-8728.100342,Cluster-8728.73082,Cluster-8728.76762,Cluster-8728.10…
GO:0009126	purine nucleoside monophosphate metabolic process	biological_process	0.37217	1	94	4146	2292	106734	Cluster-8728.87401,Cluster-8728.123239,Cluster-8728.115982,Cluster-8728.95490,Cluster-8728.96759,Cluster-8728.123657,Cluster-8728.96295,Cluster-8728.131357,Cluster-8728.106647,Cluster-8728.57721,Cluster-8728.120328,Cluster-8728.70642,Cluster-8728.52875,Cluster-8728.85475,Cluster-8728.76309,Cluster-8728.90168,Cluster-8728.86230,Cluster-8728.93579,Cluster-8728.98871,Cluster-8728.96743,Cluster-8728.…
GO:0009167	purine ribonucleoside monophosphate metabolic process	biological_process	0.37217	1	94	4146	2292	106734	Cluster-8728.95718,Cluster-8728.95978,Cluster-8728.103921,Cluster-8728.97123,Cluster-8728.109075,Cluster-8728.110549,Cluster-8728.110297,Cluster-8728.56266,Cluster-8728.115983,Cluster-8728.111599,Cluster-8728.86228,Cluster-8728.85637,Cluster-8728.86214,Cluster-8728.78039,Cluster-8728.86212,Cluster-8728.91089,Cluster-8728.74181,Cluster-8728.116311,Cluster-8728.86400,Cluster-8728.140813,Cluster-872…
GO:0015114	phosphate ion transmembrane transporter activity	molecular_function	0.37239	1	1	4146	12	106734	Cluster-8728.100566
GO:0046870	cadmium ion binding	molecular_function	0.37348	1	1	4146	12	106734	Cluster-9735.6
GO:0006220	pyrimidine nucleotide metabolic process	biological_process	0.37348	1	13	4146	285	106734	Cluster-8728.105241,Cluster-8728.68939,Cluster-8728.122003,Cluster-8728.33577,Cluster-8728.40272,Cluster-8728.73296,Cluster-8728.146848,Cluster-8728.58159,Cluster-8728.89899,Cluster-8728.59420,Cluster-8728.75351,Cluster-8728.73082,Cluster-8728.33578
GO:0016743	carboxyl- or carbamoyltransferase activity	molecular_function	0.37357	1	3	4146	51	106734	Cluster-8728.29093,Cluster-8728.89970,Cluster-21779.0
GO:0046149	pigment catabolic process	biological_process	0.37455	1	6	4146	121	106734	Cluster-8728.2675,Cluster-8728.73269,Cluster-13911.0,Cluster-8728.93461,Cluster-8728.91431,Cluster-8728.84282
GO:0004557	alpha-galactosidase activity	molecular_function	0.37505	1	2	4146	32	106734	Cluster-8728.136681,Cluster-8728.68409
GO:0032797	SMN complex	cellular_component	0.37527	1	2	4146	31	106734	Cluster-8728.140516,Cluster-8728.108342
GO:0007600	sensory perception	biological_process	0.37538	1	10	4146	213	106734	Cluster-8728.55873,Cluster-8728.70980,Cluster-8728.120900,Cluster-8728.102642,Cluster-8728.55872,Cluster-8728.73234,Cluster-8728.111461,Cluster-8728.97582,Cluster-8728.95061,Cluster-8728.55874
GO:0050877	neurological system process	biological_process	0.37538	1	10	4146	213	106734	Cluster-8728.55873,Cluster-8728.70980,Cluster-8728.102642,Cluster-8728.120900,Cluster-8728.73234,Cluster-8728.55872,Cluster-8728.97582,Cluster-8728.111461,Cluster-8728.95061,Cluster-8728.55874
GO:0009253	peptidoglycan catabolic process	biological_process	0.37541	1	1	4146	12	106734	Cluster-8728.135107
GO:0032879	regulation of localization	biological_process	0.37559	1	14	4146	316	106734	Cluster-8728.63355,Cluster-8728.83905,Cluster-8728.54008,Cluster-8728.102193,Cluster-8728.104826,Cluster-8728.100661,Cluster-8728.74519,Cluster-8728.107838,Cluster-8728.41986,Cluster-8728.101390,Cluster-8728.81387,Cluster-8728.45374,Cluster-8728.124053,Cluster-8728.96295
GO:0005778	peroxisomal membrane	cellular_component	0.37565	1	4	4146	77	106734	Cluster-8728.113479,Cluster-8728.92585,Cluster-8728.92583,Cluster-8728.73755
GO:0031903	microbody membrane	cellular_component	0.37565	1	4	4146	77	106734	Cluster-8728.113479,Cluster-8728.73755,Cluster-8728.92583,Cluster-8728.92585
GO:0044438	microbody part	cellular_component	0.37565	1	4	4146	77	106734	Cluster-8728.113479,Cluster-8728.73755,Cluster-8728.92583,Cluster-8728.92585
GO:0044439	peroxisomal part	cellular_component	0.37565	1	4	4146	77	106734	Cluster-8728.92585,Cluster-8728.92583,Cluster-8728.73755,Cluster-8728.113479
GO:0044448	cell cortex part	cellular_component	0.37595	1	18	4146	393	106734	Cluster-8728.78615,Cluster-8728.95102,Cluster-8728.109011,Cluster-8728.106163,Cluster-8728.98223,Cluster-8728.100987,Cluster-8728.147966,Cluster-8728.99611,Cluster-8728.98270,Cluster-8728.38692,Cluster-8728.90033,Cluster-8728.93057,Cluster-8728.151800,Cluster-8728.100401,Cluster-8728.65392,Cluster-8728.118636,Cluster-8728.75456,Cluster-8728.95101
GO:0005685	U1 snRNP	cellular_component	0.37769	1	3	4146	52	106734	Cluster-8728.94227,Cluster-8728.66509,Cluster-8728.95619
GO:0006376	mRNA splice site selection	biological_process	0.37769	1	3	4146	52	106734	Cluster-8728.94227,Cluster-8728.66509,Cluster-8728.95619
GO:0030532	small nuclear ribonucleoprotein complex	cellular_component	0.37769	1	3	4146	52	106734	Cluster-8728.95619,Cluster-8728.66509,Cluster-8728.94227
GO:0097525	spliceosomal snRNP complex	cellular_component	0.37769	1	3	4146	52	106734	Cluster-8728.94227,Cluster-8728.66509,Cluster-8728.95619
GO:0004748	ribonucleoside-diphosphate reductase activity, thioredoxin disulfide as acceptor	molecular_function	0.37777	1	2	4146	30	106734	Cluster-8728.34640,Cluster-8728.90466
GO:0005971	ribonucleoside-diphosphate reductase complex	cellular_component	0.37777	1	2	4146	30	106734	Cluster-8728.90466,Cluster-8728.34640
GO:0061731	ribonucleoside-diphosphate reductase activity	molecular_function	0.37777	1	2	4146	30	106734	Cluster-8728.90466,Cluster-8728.34640
GO:0051345	positive regulation of hydrolase activity	biological_process	0.37814	1	3	4146	55	106734	Cluster-8728.122686,Cluster-8728.100546,Cluster-8728.98136
GO:0015298	solute:cation antiporter activity	molecular_function	0.37819	1	10	4146	220	106734	Cluster-8728.121897,Cluster-8728.114944,Cluster-8728.125152,Cluster-8728.122686,Cluster-8728.103850,Cluster-8728.111185,Cluster-8728.125983,Cluster-27195.0,Cluster-8728.134921,Cluster-8728.165347
GO:0015299	solute:proton antiporter activity	molecular_function	0.37819	1	10	4146	220	106734	Cluster-8728.121897,Cluster-8728.114944,Cluster-8728.125152,Cluster-8728.122686,Cluster-8728.103850,Cluster-8728.125983,Cluster-8728.111185,Cluster-27195.0,Cluster-8728.134921,Cluster-8728.165347
GO:0016165	linoleate 13S-lipoxygenase activity	molecular_function	0.3783	1	1	4146	15	106734	Cluster-8728.67144
GO:0007016	cytoskeletal anchoring at plasma membrane	biological_process	0.37897	1	3	4146	52	106734	Cluster-8728.105902,Cluster-8728.90044,Cluster-8728.101607
GO:0048478	replication fork protection	biological_process	0.37962	1	2	4146	32	106734	Cluster-8728.108846,Cluster-8728.108848
GO:0004174	electron-transferring-flavoprotein dehydrogenase activity	molecular_function	0.38015	1	2	4146	32	106734	Cluster-8728.112514,Cluster-8728.112505
GO:0016649	oxidoreductase activity, acting on the CH-NH group of donors, quinone or similar compound as acceptor	molecular_function	0.38015	1	2	4146	32	106734	Cluster-8728.112505,Cluster-8728.112514
GO:0071203	WASH complex	cellular_component	0.38193	1	4	4146	76	106734	Cluster-8728.82707,Cluster-8728.102251,Cluster-8728.99567,Cluster-8728.91404
GO:0050896	response to stimulus	biological_process	0.38234	1	588	4146	14684	106734	Cluster-8728.82814,Cluster-8728.76305,Cluster-8728.107342,Cluster-8728.51561,Cluster-8728.104888,Cluster-8728.80229,Cluster-8728.48962,Cluster-8728.86833,Cluster-8728.114437,Cluster-8728.69077,Cluster-8728.74693,Cluster-8728.124566,Cluster-8728.65645,Cluster-8728.43949,Cluster-8728.34640,Cluster-22087.0,Cluster-8728.44245,Cluster-8728.84881,Cluster-8728.121837,Cluster-8728.134045,Cluster-8728.985…
GO:0008172	S-methyltransferase activity	molecular_function	0.38368	1	8	4146	169	106734	Cluster-8728.105416,Cluster-8728.63647,Cluster-8728.92624,Cluster-8728.76278,Cluster-8728.131742,Cluster-8728.106163,Cluster-8728.111044,Cluster-8728.96943
GO:0019362	pyridine nucleotide metabolic process	biological_process	0.38421	1	36	4146	879	106734	Cluster-8728.91089,Cluster-8728.88664,Cluster-8728.128992,Cluster-8728.105356,Cluster-8728.113152,Cluster-8728.162741,Cluster-8728.140444,Cluster-8728.131167,Cluster-8728.113465,Cluster-8728.103179,Cluster-28504.4,Cluster-8728.121117,Cluster-8728.96020,Cluster-8728.91340,Cluster-25388.1,Cluster-8728.109204,Cluster-8728.98315,Cluster-8728.95907,Cluster-8728.101859,Cluster-8728.118876,Cluster-8728.…
GO:0030313	cell envelope	cellular_component	0.38508	1	6	4146	123	106734	Cluster-8728.85795,Cluster-8728.146799,Cluster-8728.121837,Cluster-8728.111844,Cluster-8728.85801,Cluster-8728.108954
GO:0009124	nucleoside monophosphate biosynthetic process	biological_process	0.38697	1	33	4146	778	106734	Cluster-8728.146848,Cluster-8728.30329,Cluster-8728.87253,Cluster-8728.74181,Cluster-8728.96352,Cluster-8728.94381,Cluster-8728.116311,Cluster-8728.86537,Cluster-8728.95718,Cluster-8728.95978,Cluster-8728.97123,Cluster-8728.103921,Cluster-8728.75351,Cluster-8728.109075,Cluster-8728.40272,Cluster-8728.56266,Cluster-8728.104221,Cluster-8728.96295,Cluster-8728.1528,Cluster-8728.131357,Cluster-8728.1…
GO:0036126	sperm flagellum	cellular_component	0.38698	1	1	4146	11	106734	Cluster-8728.69433
GO:0097228	sperm principal piece	cellular_component	0.38698	1	1	4146	11	106734	Cluster-8728.69433
GO:0004527	exonuclease activity	molecular_function	0.38839	1	27	4146	610	106734	Cluster-8728.79865,Cluster-8728.108843,Cluster-8728.44704,Cluster-8728.128481,Cluster-8728.92808,Cluster-8728.14633,Cluster-8728.125334,Cluster-8728.71045,Cluster-8728.120084,Cluster-8728.53764,Cluster-8728.113423,Cluster-8728.164166,Cluster-8728.127609,Cluster-8728.80333,Cluster-8728.91371,Cluster-8728.47957,Cluster-8728.148543,Cluster-8728.113745,Cluster-8728.135497,Cluster-8728.116331,Cluster-…
GO:0005451	monovalent cation:proton antiporter activity	molecular_function	0.38898	1	2	4146	33	106734	Cluster-8728.125983,Cluster-8728.103850
GO:0032039	integrator complex	cellular_component	0.38998	1	1	4146	11	106734	Cluster-8728.172171
GO:0006006	glucose metabolic process	biological_process	0.39054	1	29	4146	722	106734	Cluster-8728.140444,Cluster-8728.90106,Cluster-8728.123657,Cluster-8728.73599,Cluster-8728.78022,Cluster-28504.4,Cluster-8728.72290,Cluster-8728.82040,Cluster-8728.78017,Cluster-8728.118876,Cluster-8728.91089,Cluster-8728.88664,Cluster-8728.111344,Cluster-8728.123239,Cluster-8728.104579,Cluster-8728.78020,Cluster-8728.91557,Cluster-8728.70641,Cluster-8728.73601,Cluster-8728.65380,Cluster-8728.972…
GO:0008855	exodeoxyribonuclease VII activity	molecular_function	0.39066	1	12	4146	260	106734	Cluster-8728.14633,Cluster-8728.125334,Cluster-8728.120084,Cluster-8728.116331,Cluster-8728.141791,Cluster-8728.58033,Cluster-8728.115510,Cluster-8728.53764,Cluster-8728.98554,Cluster-8728.44704,Cluster-8728.128481,Cluster-8728.148543
GO:0009318	exodeoxyribonuclease VII complex	cellular_component	0.39066	1	12	4146	260	106734	Cluster-8728.44704,Cluster-8728.128481,Cluster-8728.148543,Cluster-8728.58033,Cluster-8728.141791,Cluster-8728.116331,Cluster-8728.125334,Cluster-8728.120084,Cluster-8728.14633,Cluster-8728.98554,Cluster-8728.53764,Cluster-8728.115510
GO:0022843	voltage-gated cation channel activity	molecular_function	0.39098	1	8	4146	172	106734	Cluster-8728.120316,Cluster-8728.59017,Cluster-8728.100506,Cluster-8728.39819,Cluster-8728.98585,Cluster-8728.171406,Cluster-8728.66029,Cluster-8728.106136
GO:0005839	proteasome core complex	cellular_component	0.39113	1	8	4146	181	106734	Cluster-8728.103463,Cluster-8728.82328,Cluster-8728.39494,Cluster-8728.79106,Cluster-8728.86714,Cluster-8728.91842,Cluster-8728.39493,Cluster-8728.92774
GO:0006338	chromatin remodeling	biological_process	0.39141	1	13	4146	303	106734	Cluster-8728.90033,Cluster-8728.117122,Cluster-8728.115275,Cluster-8728.55874,Cluster-8728.102546,Cluster-8728.51178,Cluster-8728.88231,Cluster-8728.97582,Cluster-8728.55875,Cluster-8728.89240,Cluster-8728.60857,Cluster-8728.53067,Cluster-8728.55873
GO:0002263	cell activation involved in immune response	biological_process	0.39347	1	1	4146	12	106734	Cluster-8728.81756
GO:0002274	myeloid leukocyte activation	biological_process	0.39347	1	1	4146	12	106734	Cluster-8728.81756
GO:0002275	myeloid cell activation involved in immune response	biological_process	0.39347	1	1	4146	12	106734	Cluster-8728.81756
GO:0002279	mast cell activation involved in immune response	biological_process	0.39347	1	1	4146	12	106734	Cluster-8728.81756
GO:0002366	leukocyte activation involved in immune response	biological_process	0.39347	1	1	4146	12	106734	Cluster-8728.81756
GO:0002444	myeloid leukocyte mediated immunity	biological_process	0.39347	1	1	4146	12	106734	Cluster-8728.81756
GO:0002448	mast cell mediated immunity	biological_process	0.39347	1	1	4146	12	106734	Cluster-8728.81756
GO:0032418	lysosome localization	biological_process	0.39347	1	1	4146	12	106734	Cluster-8728.81756
GO:0043299	leukocyte degranulation	biological_process	0.39347	1	1	4146	12	106734	Cluster-8728.81756
GO:0043303	mast cell degranulation	biological_process	0.39347	1	1	4146	12	106734	Cluster-8728.81756
GO:0045055	regulated secretory pathway	biological_process	0.39347	1	1	4146	12	106734	Cluster-8728.81756
GO:0045576	mast cell activation	biological_process	0.39347	1	1	4146	12	106734	Cluster-8728.81756
GO:0042439	ethanolamine-containing compound metabolic process	biological_process	0.3951	1	1	4146	12	106734	Cluster-8728.83426
GO:0046470	phosphatidylcholine metabolic process	biological_process	0.3951	1	1	4146	12	106734	Cluster-8728.83426
GO:0001504	neurotransmitter uptake	biological_process	0.39536	1	1	4146	11	106734	Cluster-8728.83905
GO:0001505	regulation of neurotransmitter levels	biological_process	0.39536	1	1	4146	11	106734	Cluster-8728.83905
GO:0050805	negative regulation of synaptic transmission	biological_process	0.39536	1	1	4146	11	106734	Cluster-8728.83905
GO:0050827	toxin receptor binding	molecular_function	0.39536	1	1	4146	11	106734	Cluster-8728.83905
GO:0051580	regulation of neurotransmitter uptake	biological_process	0.39536	1	1	4146	11	106734	Cluster-8728.83905
GO:0051581	negative regulation of neurotransmitter uptake	biological_process	0.39536	1	1	4146	11	106734	Cluster-8728.83905
GO:0051588	regulation of neurotransmitter transport	biological_process	0.39536	1	1	4146	11	106734	Cluster-8728.83905
GO:0051589	negative regulation of neurotransmitter transport	biological_process	0.39536	1	1	4146	11	106734	Cluster-8728.83905
GO:0051609	inhibition of neurotransmitter uptake	biological_process	0.39536	1	1	4146	11	106734	Cluster-8728.83905
GO:0009144	purine nucleoside triphosphate metabolic process	biological_process	0.39555	1	93	4146	2289	106734	Cluster-8728.98870,Cluster-8728.90552,Cluster-8728.111977,Cluster-8728.3520,Cluster-8728.104579,Cluster-8728.78222,Cluster-8728.92127,Cluster-8728.118876,Cluster-8728.82534,Cluster-8728.1528,Cluster-8728.100310,Cluster-8728.90106,Cluster-8728.112901,Cluster-8728.130160,Cluster-8728.37047,Cluster-8728.109190,Cluster-8728.80606,Cluster-8728.32180,Cluster-8728.59414,Cluster-8728.98033,Cluster-8728.8…
GO:0009199	ribonucleoside triphosphate metabolic process	biological_process	0.39555	1	93	4146	2289	106734	Cluster-8728.51039,Cluster-8728.120109,Cluster-8728.86537,Cluster-8728.127705,Cluster-8728.120108,Cluster-8728.106164,Cluster-8728.80119,Cluster-8728.122334,Cluster-8728.90812,Cluster-8728.133488,Cluster-8728.73967,Cluster-8728.104221,Cluster-8728.95494,Cluster-8728.140444,Cluster-8728.30329,Cluster-28504.4,Cluster-8728.86227,Cluster-8728.87253,Cluster-8728.88664,Cluster-8728.70301,Cluster-8728.9…
GO:0009205	purine ribonucleoside triphosphate metabolic process	biological_process	0.39555	1	93	4146	2289	106734	Cluster-8728.122334,Cluster-8728.90812,Cluster-8728.80119,Cluster-8728.86537,Cluster-8728.120109,Cluster-8728.51039,Cluster-8728.106164,Cluster-8728.127705,Cluster-8728.120108,Cluster-8728.73967,Cluster-8728.104221,Cluster-8728.95494,Cluster-8728.133488,Cluster-8728.86227,Cluster-28504.4,Cluster-8728.87253,Cluster-8728.30329,Cluster-8728.140444,Cluster-8728.94381,Cluster-8728.91772,Cluster-8728.7…
GO:0030076	light-harvesting complex	cellular_component	0.39582	1	6	4146	120	106734	Cluster-8728.105551,Cluster-8728.87744,Cluster-8728.111701,Cluster-8728.109011,Cluster-8728.78222,Cluster-8728.90164
GO:0008661	1-deoxy-D-xylulose-5-phosphate synthase activity	molecular_function	0.3987	1	3	4146	58	106734	Cluster-8728.88933,Cluster-8728.107780,Cluster-8728.111121
GO:0070887	cellular response to chemical stimulus	biological_process	0.39929	1	19	4146	447	106734	Cluster-8728.129695,Cluster-8728.87137,Cluster-22087.0,Cluster-8728.44245,Cluster-8728.91561,Cluster-8728.83867,Cluster-8728.91565,Cluster-8728.135431,Cluster-8728.101038,Cluster-8728.124882,Cluster-8728.120259,Cluster-8728.47052,Cluster-8728.80184,Cluster-8728.154197,Cluster-8728.91564,Cluster-8728.64438,Cluster-8728.134685,Cluster-8728.117728,Cluster-8728.123454
GO:0046034	ATP metabolic process	biological_process	0.40117	1	90	4146	2215	106734	Cluster-8728.93058,Cluster-8728.82593,Cluster-8728.98033,Cluster-8728.32180,Cluster-8728.59414,Cluster-8728.37047,Cluster-8728.109190,Cluster-8728.80606,Cluster-8728.130160,Cluster-8728.86400,Cluster-8728.140813,Cluster-8728.98874,Cluster-8728.118876,Cluster-8728.92127,Cluster-8728.78222,Cluster-8728.104579,Cluster-8728.90552,Cluster-8728.3520,Cluster-8728.111977,Cluster-8728.98870,Cluster-8728.1…
GO:0031407	oxylipin metabolic process	biological_process	0.40214	1	1	4146	16	106734	Cluster-8728.67144
GO:0031408	oxylipin biosynthetic process	biological_process	0.40214	1	1	4146	16	106734	Cluster-8728.67144
GO:0004853	uroporphyrinogen decarboxylase activity	molecular_function	0.40251	1	2	4146	33	106734	Cluster-8728.120186,Cluster-8728.118726
GO:0004198	calcium-dependent cysteine-type endopeptidase activity	molecular_function	0.40313	1	1	4146	11	106734	Cluster-8728.56955
GO:0016744	transferase activity, transferring aldehyde or ketonic groups	molecular_function	0.40315	1	3	4146	59	106734	Cluster-8728.111121,Cluster-8728.107780,Cluster-8728.88933
GO:0008677	2-dehydropantoate 2-reductase activity	molecular_function	0.4042	1	6	4146	128	106734	Cluster-8728.103719,Cluster-8728.99645,Cluster-8728.96393,Cluster-8728.113152,Cluster-8728.47747,Cluster-8728.109204
GO:0005326	neurotransmitter transporter activity	molecular_function	0.40462	1	1	4146	14	106734	Cluster-8728.101467
GO:0005328	neurotransmitter:sodium symporter activity	molecular_function	0.40462	1	1	4146	14	106734	Cluster-8728.101467
GO:0015491	cation:cation antiporter activity	molecular_function	0.40603	1	2	4146	35	106734	Cluster-8728.125983,Cluster-8728.103850
GO:0006818	hydrogen transport	biological_process	0.40669	1	80	4146	1938	106734	Cluster-8728.111599,Cluster-8728.85637,Cluster-8728.79682,Cluster-8728.92164,Cluster-8728.74181,Cluster-8728.80427,Cluster-8728.114139,Cluster-8728.95718,Cluster-8728.97648,Cluster-8728.95978,Cluster-8728.76687,Cluster-8728.110297,Cluster-8728.115983,Cluster-8728.56266,Cluster-8728.112901,Cluster-8728.136702,Cluster-8728.1528,Cluster-8728.114138,Cluster-8728.125983,Cluster-8728.82814,Cluster-8728…
GO:0015992	proton transport	biological_process	0.40669	1	80	4146	1938	106734	Cluster-8728.96759,Cluster-8728.95490,Cluster-8728.87401,Cluster-8728.115982,Cluster-8728.73017,Cluster-8728.131357,Cluster-8728.96295,Cluster-8728.90168,Cluster-8728.76309,Cluster-8728.85475,Cluster-8728.84132,Cluster-8728.120328,Cluster-8728.106647,Cluster-8728.57721,Cluster-8728.100306,Cluster-8728.54267,Cluster-8728.98871,Cluster-8728.93579,Cluster-8728.96352,Cluster-8728.95012,Cluster-8728.7…
GO:0004838	L-tyrosine:2-oxoglutarate aminotransferase activity	molecular_function	0.40735	1	2	4146	33	106734	Cluster-8728.38117,Cluster-8728.89287
GO:0070547	L-tyrosine aminotransferase activity	molecular_function	0.40735	1	2	4146	33	106734	Cluster-8728.89287,Cluster-8728.38117
GO:0008897	holo-[acyl-carrier-protein] synthase activity	molecular_function	0.40743	1	1	4146	14	106734	Cluster-8728.83162
GO:0006690	icosanoid metabolic process	biological_process	0.40756	1	3	4146	54	106734	Cluster-8728.107213,Cluster-8728.93493,Cluster-8728.93494
GO:0006691	leukotriene metabolic process	biological_process	0.40756	1	3	4146	54	106734	Cluster-8728.107213,Cluster-8728.93494,Cluster-8728.93493
GO:1901568	fatty acid derivative metabolic process	biological_process	0.40756	1	3	4146	54	106734	Cluster-8728.107213,Cluster-8728.93494,Cluster-8728.93493
GO:0006563	L-serine metabolic process	biological_process	0.40882	1	9	4146	203	106734	Cluster-8728.129368,Cluster-8728.86646,Cluster-8728.83426,Cluster-8728.93057,Cluster-8728.61875,Cluster-8728.122317,Cluster-8728.86648,Cluster-8728.104177,Cluster-8728.78615
GO:0000245	spliceosomal complex assembly	biological_process	0.40916	1	3	4146	55	106734	Cluster-8728.66509,Cluster-8728.94227,Cluster-8728.95619
GO:0015232	heme transporter activity	molecular_function	0.41001	1	2	4146	36	106734	Cluster-8728.113209,Cluster-8728.79830
GO:0009399	nitrogen fixation	biological_process	0.41167	1	3	4146	53	106734	Cluster-8728.69118,Cluster-8728.120314,Cluster-8728.148912
GO:0009100	glycoprotein metabolic process	biological_process	0.4118	1	25	4146	578	106734	Cluster-8728.114736,Cluster-8728.61147,Cluster-8728.88562,Cluster-8728.84187,Cluster-8728.106889,Cluster-8728.52612,Cluster-8728.87255,Cluster-8728.95468,Cluster-8728.124438,Cluster-8728.96123,Cluster-8728.72172,Cluster-8728.98484,Cluster-8728.145664,Cluster-8728.66449,Cluster-8728.146460,Cluster-8728.89501,Cluster-8728.78727,Cluster-8728.61140,Cluster-8728.104045,Cluster-8728.98988,Cluster-8728.…
[truncated: 2,144 more rows]
