# Supplementary material for: Elucidation of the molecular responses to waterlogging in Sesbania cannabina roots by transcriptome profiling
Source: Sci Rep. 2017 Aug 23;7:9256. doi: 10.1038/s41598-017-07740-5 (PMC5569044; doi:10.1038/s41598-017-07740-5)
Supplement: Supplementary file 7 — Table S6 [file 41598_2017_7740_MOESM7_ESM.xls]

GO_accession	Description	Term_type	Over_represented_pValue	Corrected_pValue	DEG_item	DEG_list	Bg_item	Bg_list	Gene_names
GO:0006006	glucose metabolic process	biological_process	2.26E-22	1.31E-18	70	2613	722	106734	Cluster-8728.24434,Cluster-8728.121050,Cluster-8728.136446,Cluster-8728.122861,Cluster-8728.99221,Cluster-8728.104818,Cluster-8728.80328,Cluster-8728.17671,Cluster-8728.103734,Cluster-8728.90694,Cluster-8728.79474,Cluster-8728.103735,Cluster-8728.67114,Cluster-8728.90490,Cluster-8728.154381,Cluster-8728.101580,Cluster-8728.67115,Cluster-8728.103732,Cluster-8728.101240,Cluster-8728.50440,Cluster-8…
GO:0006096	glycolytic process	biological_process	7.00E-21	6.35E-18	55	2613	494	106734	Cluster-8728.67112,Cluster-8728.118672,Cluster-8728.141909,Cluster-8728.78387,Cluster-8728.113806,Cluster-8728.125376,Cluster-8728.73430,Cluster-8728.103733,Cluster-8728.103460,Cluster-8728.59332,Cluster-8728.86801,Cluster-8728.101239,Cluster-8728.71706,Cluster-8728.73431,Cluster-8728.142638,Cluster-8728.88655,Cluster-8728.102242,Cluster-8728.120033,Cluster-8728.112865,Cluster-1552.0,Cluster-8728…
GO:0006757	ATP generation from ADP	biological_process	7.00E-21	6.35E-18	55	2613	494	106734	Cluster-8728.125376,Cluster-8728.113806,Cluster-8728.78387,Cluster-8728.141909,Cluster-8728.118672,Cluster-8728.67112,Cluster-8728.73431,Cluster-8728.71706,Cluster-8728.101239,Cluster-8728.86801,Cluster-8728.59332,Cluster-8728.103460,Cluster-8728.103733,Cluster-8728.73430,Cluster-8728.107860,Cluster-1552.0,Cluster-8728.112865,Cluster-8728.120033,Cluster-8728.88655,Cluster-8728.102242,Cluster-8728…
GO:0009135	purine nucleoside diphosphate metabolic process	biological_process	7.68E-21	6.35E-18	55	2613	495	106734	Cluster-8728.160332,Cluster-8728.24434,Cluster-8728.107864,Cluster-8728.121050,Cluster-8728.125377,Cluster-8728.88652,Cluster-8728.122861,Cluster-8728.112999,Cluster-8728.104818,Cluster-8728.80328,Cluster-8728.100644,Cluster-8728.24433,Cluster-8728.17671,Cluster-8728.113000,Cluster-8728.90694,Cluster-8728.103734,Cluster-8728.103735,Cluster-8728.79474,Cluster-8728.67114,Cluster-8728.154381,Cluster…
GO:0009179	purine ribonucleoside diphosphate metabolic process	biological_process	7.68E-21	6.35E-18	55	2613	495	106734	Cluster-8728.107864,Cluster-8728.121050,Cluster-8728.24434,Cluster-8728.160332,Cluster-8728.104818,Cluster-8728.112999,Cluster-8728.80328,Cluster-8728.24433,Cluster-8728.100644,Cluster-8728.125377,Cluster-8728.88652,Cluster-8728.122861,Cluster-8728.79474,Cluster-8728.103735,Cluster-8728.17671,Cluster-8728.113000,Cluster-8728.90694,Cluster-8728.103734,Cluster-8728.101580,Cluster-8728.98399,Cluster…
GO:0009185	ribonucleoside diphosphate metabolic process	biological_process	7.68E-21	6.35E-18	55	2613	495	106734	Cluster-8728.67112,Cluster-8728.141909,Cluster-8728.118672,Cluster-8728.113806,Cluster-8728.78387,Cluster-8728.125376,Cluster-8728.73430,Cluster-8728.103733,Cluster-8728.101239,Cluster-8728.71706,Cluster-8728.59332,Cluster-8728.103460,Cluster-8728.86801,Cluster-8728.73431,Cluster-8728.88655,Cluster-8728.102242,Cluster-8728.142638,Cluster-1552.0,Cluster-8728.112865,Cluster-8728.120033,Cluster-8728…
GO:0046031	ADP metabolic process	biological_process	7.68E-21	6.35E-18	55	2613	495	106734	Cluster-8728.104818,Cluster-8728.80328,Cluster-8728.112999,Cluster-8728.24433,Cluster-8728.100644,Cluster-8728.88652,Cluster-8728.125377,Cluster-8728.122861,Cluster-8728.107864,Cluster-8728.121050,Cluster-8728.160332,Cluster-8728.24434,Cluster-8728.98399,Cluster-8728.101580,Cluster-8728.112866,Cluster-8728.67115,Cluster-8728.59150,Cluster-8728.103732,Cluster-8728.67114,Cluster-8728.154381,Cluster…
GO:0006094	gluconeogenesis	biological_process	2.98E-20	2.16E-17	61	2613	620	106734	Cluster-8728.102242,Cluster-8728.88655,Cluster-8728.142638,Cluster-8728.107860,Cluster-8728.112865,Cluster-1552.0,Cluster-8728.120033,Cluster-8728.90717,Cluster-8728.113802,Cluster-8728.98406,Cluster-8728.83236,Cluster-8728.72119,Cluster-8728.101306,Cluster-8728.97912,Cluster-8728.50237,Cluster-8728.104817,Cluster-8728.50440,Cluster-8728.101240,Cluster-8728.141909,Cluster-8728.118672,Cluster-8728…
GO:0019319	hexose biosynthetic process	biological_process	4.88E-20	2.82E-17	61	2613	626	106734	Cluster-8728.102242,Cluster-8728.88655,Cluster-8728.142638,Cluster-8728.107860,Cluster-8728.112865,Cluster-1552.0,Cluster-8728.120033,Cluster-8728.90717,Cluster-8728.113802,Cluster-8728.98406,Cluster-8728.83236,Cluster-8728.72119,Cluster-8728.97912,Cluster-8728.101306,Cluster-8728.50237,Cluster-8728.104817,Cluster-8728.101240,Cluster-8728.50440,Cluster-8728.141909,Cluster-8728.118672,Cluster-8728…
GO:0046364	monosaccharide biosynthetic process	biological_process	4.88E-20	2.82E-17	61	2613	626	106734	Cluster-8728.90694,Cluster-8728.103734,Cluster-8728.113000,Cluster-8728.17671,Cluster-8728.79474,Cluster-8728.103735,Cluster-8728.154381,Cluster-8728.67114,Cluster-8728.112866,Cluster-8728.59150,Cluster-8728.103732,Cluster-8728.67115,Cluster-8728.98399,Cluster-8728.101580,Cluster-8728.160332,Cluster-8728.24434,Cluster-8728.87184,Cluster-8728.121050,Cluster-8728.107864,Cluster-8728.122861,Cluster-…
GO:0006165	nucleoside diphosphate phosphorylation	biological_process	1.58E-18	8.33E-16	55	2613	556	106734	Cluster-8728.86801,Cluster-8728.59332,Cluster-8728.103460,Cluster-8728.101239,Cluster-8728.71706,Cluster-8728.73431,Cluster-8728.73430,Cluster-8728.103733,Cluster-8728.78387,Cluster-8728.113806,Cluster-8728.125376,Cluster-8728.67112,Cluster-8728.118672,Cluster-8728.141909,Cluster-8728.101240,Cluster-8728.50440,Cluster-8728.104817,Cluster-8728.101306,Cluster-8728.50237,Cluster-8728.97912,Cluster-8…
GO:0046939	nucleotide phosphorylation	biological_process	5.13E-18	2.47E-15	55	2613	570	106734	Cluster-8728.90694,Cluster-8728.103734,Cluster-8728.113000,Cluster-8728.17671,Cluster-8728.103735,Cluster-8728.79474,Cluster-8728.154381,Cluster-8728.67114,Cluster-8728.112866,Cluster-8728.67115,Cluster-8728.59150,Cluster-8728.103732,Cluster-8728.98399,Cluster-8728.101580,Cluster-8728.24434,Cluster-8728.160332,Cluster-8728.121050,Cluster-8728.107864,Cluster-8728.122861,Cluster-8728.88652,Cluster-…
GO:0044724	single-organism carbohydrate catabolic process	biological_process	5.65E-18	2.51E-15	56	2613	591	106734	Cluster-8728.59332,Cluster-8728.103460,Cluster-8728.86801,Cluster-8728.71706,Cluster-8728.101239,Cluster-8728.73431,Cluster-8728.73430,Cluster-8728.103733,Cluster-8728.78387,Cluster-8728.113806,Cluster-8728.125376,Cluster-8728.67112,Cluster-8728.118672,Cluster-8728.141909,Cluster-8728.101240,Cluster-8728.50440,Cluster-8728.104817,Cluster-8728.97912,Cluster-8728.101306,Cluster-8728.50237,Cluster-8…
GO:0016052	carbohydrate catabolic process	biological_process	4.68E-17	1.94E-14	63	2613	751	106734	Cluster-8728.104817,Cluster-8728.50440,Cluster-8728.101240,Cluster-8728.138843,Cluster-8728.113802,Cluster-8728.72119,Cluster-8728.105084,Cluster-8728.101306,Cluster-8728.97912,Cluster-8728.50237,Cluster-8728.107860,Cluster-8728.112865,Cluster-1552.0,Cluster-8728.120033,Cluster-8728.102242,Cluster-8728.88655,Cluster-8728.142638,Cluster-8728.73431,Cluster-8728.89050,Cluster-8728.71706,Cluster-8728…
GO:0009132	nucleoside diphosphate metabolic process	biological_process	1.78E-16	6.88E-14	55	2613	615	106734	Cluster-8728.104817,Cluster-8728.50440,Cluster-8728.101240,Cluster-8728.113802,Cluster-8728.72119,Cluster-8728.101306,Cluster-8728.50237,Cluster-8728.97912,Cluster-8728.107860,Cluster-1552.0,Cluster-8728.112865,Cluster-8728.120033,Cluster-8728.88655,Cluster-8728.102242,Cluster-8728.142638,Cluster-8728.73431,Cluster-8728.71706,Cluster-8728.101239,Cluster-8728.86801,Cluster-8728.59332,Cluster-8728.…
GO:0006090	pyruvate metabolic process	biological_process	4.22E-16	1.53E-13	68	2613	896	106734	Cluster-8728.59332,Cluster-8728.71706,Cluster-8728.73430,Cluster-8728.78387,Cluster-8728.113806,Cluster-8728.125376,Cluster-8728.67112,Cluster-8728.112174,Cluster-8728.118672,Cluster-8728.104817,Cluster-8728.50237,Cluster-8728.97912,Cluster-8728.72119,Cluster-8728.112865,Cluster-8728.102242,Cluster-8728.113000,Cluster-8728.112866,Cluster-8728.59150,Cluster-8728.52743,Cluster-8728.98399,Cluster-87…
GO:0072524	pyridine-containing compound metabolic process	biological_process	2.67E-14	9.08E-12	67	2613	957	106734	Cluster-8728.160332,Cluster-8728.107864,Cluster-8728.97791,Cluster-8728.125377,Cluster-8728.144630,Cluster-8728.88652,Cluster-8728.112999,Cluster-8728.100644,Cluster-8728.24433,Cluster-8728.113000,Cluster-8728.98399,Cluster-8728.119955,Cluster-8728.59150,Cluster-8728.112866,Cluster-8728.104817,Cluster-8728.61770,Cluster-8728.72119,Cluster-8728.97912,Cluster-8728.50237,Cluster-8728.112865,Cluster-…
GO:0006733	oxidoreduction coenzyme metabolic process	biological_process	2.97E-14	9.53E-12	77	2613	1193	106734	Cluster-8728.73430,Cluster-8728.71706,Cluster-8728.59332,Cluster-8728.21676,Cluster-8728.118672,Cluster-8728.143750,Cluster-8728.67112,Cluster-8728.125376,Cluster-8728.113806,Cluster-8728.78387,Cluster-8728.72119,Cluster-8728.97912,Cluster-8728.50237,Cluster-8728.104817,Cluster-8728.111601,Cluster-8728.111596,Cluster-8728.78671,Cluster-8728.122360,Cluster-8728.102242,Cluster-8728.112865,Cluster-8…
GO:0019362	pyridine nucleotide metabolic process	biological_process	5.08E-14	1.55E-11	63	2613	879	106734	Cluster-8728.90490,Cluster-8728.154381,Cluster-8728.67114,Cluster-8728.112866,Cluster-8728.59150,Cluster-8728.103732,Cluster-8728.67115,Cluster-8728.98399,Cluster-8728.119955,Cluster-8728.101580,Cluster-8728.90694,Cluster-8728.103734,Cluster-8728.113000,Cluster-8728.17671,Cluster-8728.103735,Cluster-8728.79474,Cluster-8728.122861,Cluster-8728.88652,Cluster-8728.136446,Cluster-8728.125377,Cluster-…
GO:0019318	hexose metabolic process	biological_process	7.43E-14	2.15E-11	79	2613	1243	106734	Cluster-8728.100644,Cluster-8728.24433,Cluster-8728.99224,Cluster-8728.112999,Cluster-8728.88652,Cluster-8728.125377,Cluster-8728.97791,Cluster-8728.107864,Cluster-8728.80071,Cluster-8728.105738,Cluster-8728.160332,Cluster-8728.87184,Cluster-8728.112866,Cluster-8728.59150,Cluster-8728.98399,Cluster-8728.113000,Cluster-8728.99229,Cluster-8728.94992,Cluster-8728.102242,Cluster-8728.112865,Cluster-8…
GO:0046496	nicotinamide nucleotide metabolic process	biological_process	8.31E-14	2.29E-11	62	2613	866	106734	Cluster-8728.67112,Cluster-8728.143750,Cluster-8728.118672,Cluster-8728.141909,Cluster-8728.78387,Cluster-8728.113806,Cluster-8728.125376,Cluster-8728.73430,Cluster-8728.103733,Cluster-8728.59332,Cluster-8728.103460,Cluster-8728.86801,Cluster-8728.71706,Cluster-8728.101239,Cluster-8728.73431,Cluster-8728.142638,Cluster-8728.102242,Cluster-8728.88655,Cluster-8728.78671,Cluster-8728.139273,Cluster-…
GO:0008131	primary amine oxidase activity	molecular_function	2.17E-13	5.71E-11	19	2613	85	106734	Cluster-8728.130808,Cluster-8728.89280,Cluster-8728.96698,Cluster-8728.93566,Cluster-8728.88359,Cluster-8728.93567,Cluster-8728.117323,Cluster-8728.100914,Cluster-8728.138494,Cluster-8728.99032,Cluster-8728.94850,Cluster-8728.89281,Cluster-8728.104593,Cluster-8728.98198,Cluster-8728.36858,Cluster-8728.89282,Cluster-8728.89278,Cluster-8728.89283,Cluster-8728.30844
GO:0005996	monosaccharide metabolic process	biological_process	6.36E-13	1.60E-10	79	2613	1296	106734	Cluster-8728.154381,Cluster-8728.90490,Cluster-8728.67114,Cluster-8728.67115,Cluster-8728.103732,Cluster-8728.101580,Cluster-8728.90694,Cluster-8728.103734,Cluster-8728.17671,Cluster-8728.79474,Cluster-8728.103735,Cluster-8728.99221,Cluster-8728.122861,Cluster-8728.136446,Cluster-8728.80328,Cluster-8728.104818,Cluster-8728.24434,Cluster-8728.121050,Cluster-8728.108625,Cluster-8728.141909,Cluster-…
GO:0004866	endopeptidase inhibitor activity	molecular_function	2.24E-12	5.19E-10	31	2613	280	106734	Cluster-8728.22825,Cluster-8728.160515,Cluster-8728.19766,Cluster-8728.23104,Cluster-8728.163039,Cluster-8728.161771,Cluster-8728.161315,Cluster-8728.108593,Cluster-8728.159392,Cluster-8728.52613,Cluster-8728.16705,Cluster-8728.22513,Cluster-8728.20485,Cluster-8728.40701,Cluster-8728.17573,Cluster-8728.23290,Cluster-8728.130036,Cluster-8728.78659,Cluster-8728.19296,Cluster-8728.98853,Cluster-8728…
GO:0061135	endopeptidase regulator activity	molecular_function	2.24E-12	5.19E-10	31	2613	280	106734	Cluster-8728.116890,Cluster-8728.116889,Cluster-8728.98853,Cluster-8728.19296,Cluster-8728.78659,Cluster-8728.130036,Cluster-8728.151621,Cluster-8728.13679,Cluster-8728.90389,Cluster-8728.98852,Cluster-8728.17749,Cluster-8728.23395,Cluster-8728.10448,Cluster-8728.38177,Cluster-8728.109425,Cluster-8728.19766,Cluster-8728.23104,Cluster-8728.160515,Cluster-8728.22825,Cluster-8728.16705,Cluster-8728.…
GO:0030414	peptidase inhibitor activity	molecular_function	2.88E-12	6.17E-10	33	2613	315	106734	Cluster-8728.160515,Cluster-8728.19766,Cluster-8728.161771,Cluster-8728.52613,Cluster-8728.108593,Cluster-8728.159392,Cluster-8728.17573,Cluster-8728.40701,Cluster-8728.23290,Cluster-8728.78659,Cluster-8728.116890,Cluster-8728.19296,Cluster-8728.90389,Cluster-8728.23395,Cluster-8728.98852,Cluster-8728.22825,Cluster-8728.23104,Cluster-8728.161315,Cluster-8728.163039,Cluster-8728.22513,Cluster-8728…
GO:0061134	peptidase regulator activity	molecular_function	2.88E-12	6.17E-10	33	2613	315	106734	Cluster-8728.161771,Cluster-8728.108593,Cluster-8728.52613,Cluster-8728.159392,Cluster-8728.160515,Cluster-8728.19766,Cluster-8728.23290,Cluster-8728.17573,Cluster-8728.40701,Cluster-8728.90389,Cluster-8728.78659,Cluster-8728.116890,Cluster-8728.19296,Cluster-8728.23395,Cluster-8728.98852,Cluster-8728.161315,Cluster-8728.163039,Cluster-8728.16705,Cluster-8728.22513,Cluster-8728.100989,Cluster-872…
GO:0048038	quinone binding	molecular_function	3.38E-12	6.99E-10	22	2613	132	106734	Cluster-8728.89278,Cluster-8728.100758,Cluster-8728.91045,Cluster-8728.30844,Cluster-8728.89283,Cluster-8728.79058,Cluster-8728.89282,Cluster-8728.36858,Cluster-8728.98198,Cluster-8728.104593,Cluster-8728.94850,Cluster-8728.89281,Cluster-8728.100914,Cluster-8728.117323,Cluster-8728.99032,Cluster-8728.138494,Cluster-8728.88359,Cluster-8728.93567,Cluster-8728.93566,Cluster-8728.130808,Cluster-8728.…
GO:0016641	oxidoreductase activity, acting on the CH-NH2 group of donors, oxygen as acceptor	molecular_function	1.48E-11	2.96E-09	21	2613	130	106734	Cluster-8728.117323,Cluster-8728.100914,Cluster-8728.138494,Cluster-8728.99032,Cluster-8728.88359,Cluster-8728.93567,Cluster-8728.93566,Cluster-8728.130808,Cluster-8728.89280,Cluster-8728.96698,Cluster-8728.89278,Cluster-8728.89283,Cluster-8728.30844,Cluster-8728.61770,Cluster-8728.89282,Cluster-8728.9665,Cluster-8728.104593,Cluster-8728.36858,Cluster-8728.98198,Cluster-8728.94850,Cluster-8728.89…
GO:0046034	ATP metabolic process	biological_process	1.52E-10	2.94E-08	106	2613	2215	106734	Cluster-8728.98413,Cluster-8728.107864,Cluster-8728.157518,Cluster-8728.138498,Cluster-8728.160332,Cluster-8728.64785,Cluster-8728.24433,Cluster-8728.100644,Cluster-8728.37817,Cluster-8728.122247,Cluster-8728.112999,Cluster-8728.88652,Cluster-8728.125377,Cluster-8728.70445,Cluster-8728.80139,Cluster-8728.69199,Cluster-8728.113000,Cluster-8728.112866,Cluster-8728.59150,Cluster-8728.82032,Cluster-8…
GO:0009144	purine nucleoside triphosphate metabolic process	biological_process	8.30E-10	1.45E-07	106	2613	2289	106734	Cluster-8728.80139,Cluster-8728.70445,Cluster-8728.69199,Cluster-8728.113000,Cluster-8728.59150,Cluster-8728.82032,Cluster-8728.157983,Cluster-8728.112866,Cluster-8728.69357,Cluster-8728.98399,Cluster-8728.98413,Cluster-8728.157518,Cluster-8728.107864,Cluster-8728.64785,Cluster-8728.138498,Cluster-8728.160332,Cluster-8728.24433,Cluster-8728.100644,Cluster-8728.112999,Cluster-8728.122247,Cluster-8…
GO:0009199	ribonucleoside triphosphate metabolic process	biological_process	8.30E-10	1.45E-07	106	2613	2289	106734	Cluster-8728.55519,Cluster-8728.67114,Cluster-8728.104773,Cluster-8728.154381,Cluster-8728.111234,Cluster-8728.127109,Cluster-8728.101580,Cluster-8728.117248,Cluster-8728.142815,Cluster-8728.103732,Cluster-8728.67115,Cluster-8728.17671,Cluster-8728.113860,Cluster-8728.90694,Cluster-8728.103734,Cluster-8728.21598,Cluster-8728.141535,Cluster-8728.9755,Cluster-8728.103735,Cluster-8728.79474,Cluster-…
GO:0009205	purine ribonucleoside triphosphate metabolic process	biological_process	8.30E-10	1.45E-07	106	2613	2289	106734	Cluster-8728.112865,Cluster-8728.102242,Cluster-8728.59945,Cluster-8728.104817,Cluster-8728.109316,Cluster-8728.111601,Cluster-8728.111596,Cluster-8728.108547,Cluster-8728.92491,Cluster-8728.72119,Cluster-8728.50237,Cluster-8728.97912,Cluster-8728.27540,Cluster-8728.125376,Cluster-8728.113806,Cluster-8728.78387,Cluster-8728.23187,Cluster-8728.21676,Cluster-8728.118672,Cluster-8728.67112,Cluster-8…
GO:0009126	purine nucleoside monophosphate metabolic process	biological_process	9.77E-10	1.61E-07	106	2613	2292	106734	Cluster-8728.69357,Cluster-8728.98399,Cluster-8728.82032,Cluster-8728.59150,Cluster-8728.157983,Cluster-8728.112866,Cluster-8728.69199,Cluster-8728.80139,Cluster-8728.70445,Cluster-8728.113000,Cluster-8728.122247,Cluster-8728.112999,Cluster-8728.37817,Cluster-8728.100644,Cluster-8728.24433,Cluster-8728.125377,Cluster-8728.88652,Cluster-8728.107864,Cluster-8728.157518,Cluster-8728.98413,Cluster-87…
GO:0009167	purine ribonucleoside monophosphate metabolic process	biological_process	9.77E-10	1.61E-07	106	2613	2292	106734	Cluster-8728.24434,Cluster-8728.142816,Cluster-8728.121050,Cluster-8728.70300,Cluster-8728.64783,Cluster-8728.122861,Cluster-8728.104818,Cluster-8728.80328,Cluster-8728.17671,Cluster-8728.90694,Cluster-8728.113860,Cluster-8728.103734,Cluster-8728.21598,Cluster-8728.9755,Cluster-8728.79474,Cluster-8728.141535,Cluster-8728.103735,Cluster-8728.55519,Cluster-8728.67114,Cluster-8728.154381,Cluster-872…
GO:0016051	carbohydrate biosynthetic process	biological_process	1.52E-09	2.45E-07	84	2613	1706	106734	Cluster-8728.101306,Cluster-8728.83236,Cluster-8728.113802,Cluster-8728.121065,Cluster-8728.120672,Cluster-8728.101240,Cluster-8728.50440,Cluster-8728.142638,Cluster-8728.88655,Cluster-8728.120033,Cluster-1552.0,Cluster-8728.107860,Cluster-8728.98439,Cluster-8728.103733,Cluster-8728.100487,Cluster-8728.86801,Cluster-8728.103460,Cluster-8728.101239,Cluster-8728.95348,Cluster-8728.73431,Cluster-872…
GO:0009141	nucleoside triphosphate metabolic process	biological_process	1.59E-09	2.49E-07	106	2613	2320	106734	Cluster-8728.24434,Cluster-8728.121050,Cluster-8728.142816,Cluster-8728.122861,Cluster-8728.64783,Cluster-8728.70300,Cluster-8728.104818,Cluster-8728.80328,Cluster-8728.103734,Cluster-8728.113860,Cluster-8728.90694,Cluster-8728.17671,Cluster-8728.21598,Cluster-8728.9755,Cluster-8728.103735,Cluster-8728.141535,Cluster-8728.79474,Cluster-8728.154381,Cluster-8728.104773,Cluster-8728.55519,Cluster-87…
GO:0004857	enzyme inhibitor activity	molecular_function	1.70E-09	2.59E-07	49	2613	767	106734	Cluster-8728.90389,Cluster-8728.98244,Cluster-8728.78659,Cluster-8728.66230,Cluster-8728.19296,Cluster-8728.116890,Cluster-8728.18339,Cluster-8728.23395,Cluster-8728.48798,Cluster-8728.98852,Cluster-8728.62517,Cluster-8728.146860,Cluster-8728.76778,Cluster-8728.104297,Cluster-8728.144666,Cluster-8728.161771,Cluster-8728.108593,Cluster-8728.52613,Cluster-8728.159392,Cluster-8728.160515,Cluster-872…
GO:0009161	ribonucleoside monophosphate metabolic process	biological_process	2.94E-09	4.36E-07	106	2613	2342	106734	Cluster-8728.101239,Cluster-8728.86801,Cluster-8728.81528,Cluster-8728.103460,Cluster-8728.26203,Cluster-8728.73431,Cluster-8728.161405,Cluster-8728.103733,Cluster-8728.111532,Cluster-8728.99202,Cluster-8728.56119,Cluster-8728.33006,Cluster-8728.141909,Cluster-8728.110647,Cluster-8728.101240,Cluster-8728.72136,Cluster-8728.50440,Cluster-8728.141004,Cluster-8728.117249,Cluster-8728.39647,Cluster-8…
GO:0009123	nucleoside monophosphate metabolic process	biological_process	5.66E-09	8.18E-07	106	2613	2374	106734	Cluster-8728.88652,Cluster-8728.125377,Cluster-8728.100644,Cluster-8728.24433,Cluster-8728.37817,Cluster-8728.122247,Cluster-8728.112999,Cluster-8728.138498,Cluster-8728.160332,Cluster-8728.64785,Cluster-8728.98413,Cluster-8728.107864,Cluster-8728.157518,Cluster-8728.112866,Cluster-8728.82032,Cluster-8728.59150,Cluster-8728.157983,Cluster-8728.98399,Cluster-8728.69357,Cluster-8728.113000,Cluster-…
GO:0009150	purine ribonucleotide metabolic process	biological_process	6.82E-09	9.62E-07	113	2613	2591	106734	Cluster-8728.125377,Cluster-8728.88652,Cluster-8728.122247,Cluster-8728.112999,Cluster-8728.37817,Cluster-8728.24433,Cluster-8728.100644,Cluster-8728.64785,Cluster-8728.160332,Cluster-8728.138498,Cluster-8728.107864,Cluster-8728.157518,Cluster-8728.98413,Cluster-8728.69357,Cluster-8728.98399,Cluster-8728.59150,Cluster-8728.82032,Cluster-8728.157983,Cluster-8728.112866,Cluster-8728.113000,Cluster-…
GO:0006091	generation of precursor metabolites and energy	biological_process	7.84E-09	1.08E-06	113	2613	2601	106734	Cluster-8728.125377,Cluster-8728.88652,Cluster-8728.112999,Cluster-8728.122247,Cluster-8728.37817,Cluster-8728.100644,Cluster-8728.24433,Cluster-8728.87184,Cluster-8728.140626,Cluster-8728.64785,Cluster-8728.160332,Cluster-8728.138498,Cluster-8728.107864,Cluster-8728.90272,Cluster-8728.109469,Cluster-8728.98399,Cluster-8728.59150,Cluster-8728.82032,Cluster-8728.112866,Cluster-8728.113000,Cluster-…
GO:0006163	purine nucleotide metabolic process	biological_process	9.17E-09	1.23E-06	113	2613	2607	106734	Cluster-8728.64783,Cluster-8728.70300,Cluster-8728.122861,Cluster-8728.104818,Cluster-8728.80328,Cluster-8728.24434,Cluster-8728.142816,Cluster-8728.108291,Cluster-8728.121050,Cluster-8728.67114,Cluster-8728.55519,Cluster-8728.154381,Cluster-8728.104773,Cluster-8728.127109,Cluster-8728.101580,Cluster-8728.111234,Cluster-8728.67115,Cluster-8728.103732,Cluster-8728.142815,Cluster-8728.117248,Cluste…
GO:0051156	glucose 6-phosphate metabolic process	biological_process	1.12E-08	1.47E-06	38	2613	540	106734	Cluster-8728.143750,Cluster-8728.67112,Cluster-8728.113806,Cluster-8728.73430,Cluster-8728.103733,Cluster-8728.103460,Cluster-8728.73431,Cluster-8728.142638,Cluster-8728.78671,Cluster-8728.112865,Cluster-1552.0,Cluster-8728.120033,Cluster-8728.139273,Cluster-8728.50237,Cluster-8728.101306,Cluster-8728.97912,Cluster-8728.113802,Cluster-8728.50440,Cluster-8728.104817,Cluster-8728.67115,Cluster-8728…
GO:0009259	ribonucleotide metabolic process	biological_process	1.79E-08	2.30E-06	113	2613	2641	106734	Cluster-8728.17671,Cluster-8728.113860,Cluster-8728.90694,Cluster-8728.103734,Cluster-8728.21598,Cluster-8728.79474,Cluster-8728.9755,Cluster-8728.141535,Cluster-8728.103735,Cluster-8728.55519,Cluster-8728.67114,Cluster-8728.104773,Cluster-8728.154381,Cluster-8728.111234,Cluster-8728.101580,Cluster-8728.127109,Cluster-8728.117248,Cluster-8728.142815,Cluster-8728.103732,Cluster-8728.67115,Cluster-…
GO:0006098	pentose-phosphate shunt	biological_process	2.48E-08	3.12E-06	37	2613	533	106734	Cluster-8728.50440,Cluster-8728.104817,Cluster-8728.50237,Cluster-8728.101306,Cluster-8728.113802,Cluster-1552.0,Cluster-8728.112865,Cluster-8728.120033,Cluster-8728.139273,Cluster-8728.142638,Cluster-8728.78671,Cluster-8728.103460,Cluster-8728.73431,Cluster-8728.73430,Cluster-8728.103733,Cluster-8728.113806,Cluster-8728.143750,Cluster-8728.67112,Cluster-8728.24434,Cluster-8728.160332,Cluster-872…
GO:0044723	single-organism carbohydrate metabolic process	biological_process	2.53E-08	3.12E-06	153	2613	3945	106734	Cluster-8728.97924,Cluster-8728.103079,Cluster-8728.151507,Cluster-8728.88372,Cluster-8728.96768,Cluster-8728.98399,Cluster-8728.119955,Cluster-8728.110099,Cluster-8728.82949,Cluster-8728.88652,Cluster-8728.24433,Cluster-8728.146860,Cluster-8728.99224,Cluster-8728.80071,Cluster-8728.87184,Cluster-8728.97291,Cluster-8728.113806,Cluster-8728.125376,Cluster-8728.41159,Cluster-8728.67112,Cluster-8728…
GO:0019682	glyceraldehyde-3-phosphate metabolic process	biological_process	5.78E-08	6.97E-06	37	2613	548	106734	Cluster-8728.160332,Cluster-8728.24434,Cluster-8728.97791,Cluster-8728.121050,Cluster-8728.122861,Cluster-8728.136446,Cluster-8728.100644,Cluster-8728.24433,Cluster-8728.104818,Cluster-8728.103734,Cluster-8728.17671,Cluster-8728.103735,Cluster-8728.79474,Cluster-8728.90490,Cluster-8728.67114,Cluster-8728.67115,Cluster-8728.103732,Cluster-8728.112866,Cluster-8728.119955,Cluster-8728.50440,Cluster-…
GO:0019693	ribose phosphate metabolic process	biological_process	6.57E-08	7.76E-06	120	2613	2933	106734	Cluster-8728.21598,Cluster-8728.9755,Cluster-8728.103735,Cluster-8728.141535,Cluster-8728.79474,Cluster-8728.113860,Cluster-8728.90694,Cluster-8728.103734,Cluster-8728.17671,Cluster-8728.142815,Cluster-8728.117248,Cluster-8728.103732,Cluster-8728.67115,Cluster-8728.111234,Cluster-8728.127109,Cluster-8728.101580,Cluster-8728.90490,Cluster-8728.104773,Cluster-8728.154381,Cluster-8728.55519,Cluster-…
GO:0042278	purine nucleoside metabolic process	biological_process	1.06E-07	1.20E-05	113	2613	2746	106734	Cluster-8728.104773,Cluster-8728.154381,Cluster-8728.55519,Cluster-8728.67114,Cluster-8728.142815,Cluster-8728.117248,Cluster-8728.67115,Cluster-8728.103732,Cluster-8728.111234,Cluster-8728.101580,Cluster-8728.127109,Cluster-8728.113860,Cluster-8728.103734,Cluster-8728.90694,Cluster-8728.17671,Cluster-8728.21598,Cluster-8728.103735,Cluster-8728.9755,Cluster-8728.141535,Cluster-8728.79474,Cluster-…
GO:0046128	purine ribonucleoside metabolic process	biological_process	1.06E-07	1.20E-05	113	2613	2746	106734	Cluster-8728.125376,Cluster-8728.27540,Cluster-8728.23187,Cluster-8728.78387,Cluster-8728.113806,Cluster-8728.118672,Cluster-8728.21676,Cluster-8728.67112,Cluster-8728.84538,Cluster-8728.59332,Cluster-8728.71706,Cluster-8728.73430,Cluster-8728.112865,Cluster-8728.102242,Cluster-8728.111601,Cluster-8728.109316,Cluster-8728.59945,Cluster-8728.104817,Cluster-8728.108547,Cluster-8728.111596,Cluster-8…
GO:0009119	ribonucleoside metabolic process	biological_process	1.97E-07	2.19E-05	114	2613	2816	106734	Cluster-8728.125377,Cluster-8728.88652,Cluster-8728.122247,Cluster-8728.112999,Cluster-8728.37817,Cluster-8728.100644,Cluster-8728.24433,Cluster-8728.64785,Cluster-8728.138498,Cluster-8728.160332,Cluster-8728.157518,Cluster-8728.107864,Cluster-8728.98413,Cluster-8728.98399,Cluster-8728.69357,Cluster-8728.82032,Cluster-8728.59150,Cluster-8728.157983,Cluster-8728.112866,Cluster-8728.113000,Cluster-…
GO:0006739	NADP metabolic process	biological_process	2.60E-07	2.84E-05	37	2613	582	106734	Cluster-8728.97791,Cluster-8728.121050,Cluster-8728.24434,Cluster-8728.160332,Cluster-8728.104818,Cluster-8728.100644,Cluster-8728.24433,Cluster-8728.136446,Cluster-8728.122861,Cluster-8728.103735,Cluster-8728.79474,Cluster-8728.17671,Cluster-8728.103734,Cluster-8728.119955,Cluster-8728.67115,Cluster-8728.103732,Cluster-8728.112866,Cluster-8728.67114,Cluster-8728.90490,Cluster-8728.113802,Cluster…
GO:0016638	oxidoreductase activity, acting on the CH-NH2 group of donors	molecular_function	3.81E-07	4.09E-05	24	2613	282	106734	Cluster-8728.97097,Cluster-8728.88359,Cluster-8728.93567,Cluster-8728.138494,Cluster-8728.99032,Cluster-8728.117323,Cluster-8728.100914,Cluster-8728.96698,Cluster-8728.89280,Cluster-8728.97005,Cluster-8728.130808,Cluster-8728.93566,Cluster-8728.89282,Cluster-8728.61770,Cluster-8728.98018,Cluster-8728.30844,Cluster-8728.89283,Cluster-8728.89278,Cluster-8728.89281,Cluster-8728.94850,Cluster-8728.10…
GO:0032787	monocarboxylic acid metabolic process	biological_process	4.15E-07	4.37E-05	94	2613	2257	106734	Cluster-8728.90694,Cluster-8728.103734,Cluster-8728.156808,Cluster-8728.17671,Cluster-8728.85748,Cluster-8728.132219,Cluster-8728.79474,Cluster-8728.103735,Cluster-8728.150950,Cluster-8728.97203,Cluster-8728.154381,Cluster-8728.67114,Cluster-8728.50470,Cluster-8728.67115,Cluster-8728.103732,Cluster-8728.101580,Cluster-8728.108587,Cluster-8728.24434,Cluster-8728.108291,Cluster-8728.121050,Cluster-…
GO:0016860	intramolecular oxidoreductase activity	molecular_function	4.28E-07	4.42E-05	20	2613	213	106734	Cluster-8728.79474,Cluster-8728.17671,Cluster-8728.25428,Cluster-8728.43806,Cluster-8728.55743,Cluster-8728.112866,Cluster-8728.113806,Cluster-8728.91127,Cluster-8728.153949,Cluster-8728.113802,Cluster-8728.77944,Cluster-8728.24434,Cluster-8728.50440,Cluster-8728.149873,Cluster-8728.159658,Cluster-8728.24433,Cluster-8728.94992,Cluster-8728.124983,Cluster-8728.112865,Cluster-8728.120033
GO:0015976	carbon utilization	biological_process	4.83E-07	4.90E-05	31	2613	462	106734	Cluster-8728.103734,Cluster-8728.59332,Cluster-8728.71706,Cluster-8728.113000,Cluster-8728.101239,Cluster-8728.103733,Cluster-576.1,Cluster-8728.103735,Cluster-8728.125376,Cluster-8728.67114,Cluster-8728.78387,Cluster-8728.90890,Cluster-8728.154381,Cluster-8728.98399,Cluster-8728.118672,Cluster-8728.141909,Cluster-8728.67112,Cluster-8728.112174,Cluster-31173.0,Cluster-8728.67115,Cluster-8728.1037…
GO:0030976	thiamine pyrophosphate binding	molecular_function	8.43E-07	8.41E-05	16	2613	148	106734	Cluster-8728.151205,Cluster-8728.108354,Cluster-8728.119317,Cluster-8728.34716,Cluster-8728.108589,Cluster-8728.97203,Cluster-8728.155659,Cluster-8728.108584,Cluster-8728.108585,Cluster-8728.98852,Cluster-8728.108581,Cluster-8728.145779,Cluster-8728.98853,Cluster-8728.100359,Cluster-8728.108587,Cluster-8728.108586
GO:0008703	5-amino-6-(5-phosphoribosylamino)uracil reductase activity	molecular_function	2.95E-06	0.0002898	6	2613	17	106734	Cluster-8728.113000,Cluster-8728.101239,Cluster-8728.59332,Cluster-8728.101240,Cluster-8728.125377,Cluster-8728.125376
GO:0006081	cellular aldehyde metabolic process	biological_process	3.10E-06	0.00029887	42	2613	777	106734	Cluster-8728.59656,Cluster-8728.143750,Cluster-8728.67112,Cluster-8728.113806,Cluster-8728.103733,Cluster-8728.73430,Cluster-8728.73431,Cluster-8728.103460,Cluster-8728.78671,Cluster-8728.142638,Cluster-1552.0,Cluster-8728.112865,Cluster-8728.139273,Cluster-8728.120033,Cluster-8728.113802,Cluster-8728.50237,Cluster-8728.101306,Cluster-8728.104817,Cluster-8728.50440,Cluster-8728.119955,Cluster-872…
GO:0051186	cofactor metabolic process	biological_process	3.82E-06	0.00036261	119	2613	3123	106734	Cluster-8728.59656,Cluster-8728.110647,Cluster-8728.97005,Cluster-8728.141909,Cluster-8728.103733,Cluster-8728.73883,Cluster-8728.105001,Cluster-8728.100317,Cluster-8728.95293,Cluster-8728.73431,Cluster-8728.103460,Cluster-8728.81528,Cluster-8728.86801,Cluster-8728.101239,Cluster-8728.111598,Cluster-8728.142638,Cluster-8728.88655,Cluster-8728.107860,Cluster-8728.120033,Cluster-8728.139273,Cluster…
GO:0004124	cysteine synthase activity	molecular_function	4.46E-06	0.00040925	5	2613	12	106734	Cluster-8728.107267,Cluster-8728.104376,Cluster-8728.107259,Cluster-8728.107258,Cluster-8728.100828
GO:0009333	cysteine synthase complex	cellular_component	4.46E-06	0.00040925	5	2613	12	106734	Cluster-8728.100828,Cluster-8728.107258,Cluster-8728.104376,Cluster-8728.107267,Cluster-8728.107259
GO:0016310	phosphorylation	biological_process	5.47E-06	0.00049505	289	2613	9007	106734	Cluster-8728.125503,Cluster-8728.67723,Cluster-8728.87981,Cluster-8728.135328,Cluster-8728.129626,Cluster-8728.109059,Cluster-8728.106253,Cluster-8728.22035,Cluster-8728.24035,Cluster-8728.63658,Cluster-8728.125514,Cluster-8728.89691,Cluster-8728.101977,Cluster-8728.122247,Cluster-8728.37817,Cluster-8728.88652,Cluster-8728.139621,Cluster-8728.120892,Cluster-8728.161859,Cluster-8728.59332,Cluster-…
GO:0009116	nucleoside metabolic process	biological_process	6.04E-06	0.00053782	114	2613	2984	106734	Cluster-8728.141909,Cluster-8728.110647,Cluster-8728.138896,Cluster-8728.56119,Cluster-8728.33006,Cluster-8728.99202,Cluster-8728.111532,Cluster-8728.103733,Cluster-8728.161405,Cluster-8728.73431,Cluster-8728.26203,Cluster-8728.101239,Cluster-8728.81528,Cluster-8728.103460,Cluster-8728.86801,Cluster-8728.111598,Cluster-8728.109317,Cluster-8728.88655,Cluster-8728.142638,Cluster-8728.74598,Cluster-…
GO:0004347	glucose-6-phosphate isomerase activity	molecular_function	6.29E-06	0.00055127	10	2613	68	106734	Cluster-8728.113802,Cluster-8728.79474,Cluster-8728.24434,Cluster-8728.17671,Cluster-8728.50440,Cluster-8728.112866,Cluster-8728.24433,Cluster-8728.120033,Cluster-8728.113806,Cluster-8728.112865
GO:1901657	glycosyl compound metabolic process	biological_process	7.63E-06	0.00065928	115	2613	3030	106734	Cluster-8728.39647,Cluster-8728.141004,Cluster-8728.117249,Cluster-8728.50440,Cluster-8728.101240,Cluster-8728.72136,Cluster-8728.113802,Cluster-8728.108302,Cluster-8728.101306,Cluster-8728.108288,Cluster-8728.76756,Cluster-8728.106350,Cluster-8728.107860,Cluster-8728.74598,Cluster-8728.123100,Cluster-8728.120033,Cluster-1552.0,Cluster-8728.108289,Cluster-8728.111598,Cluster-8728.142638,Cluster-8…
GO:0009678	hydrogen-translocating pyrophosphatase activity	molecular_function	1.06E-05	0.00090444	9	2613	54	106734	Cluster-8728.161405,Cluster-8728.39647,Cluster-8728.109316,Cluster-8728.59945,Cluster-8728.141004,Cluster-8728.37817,Cluster-8728.109317,Cluster-8728.82032,Cluster-8728.111532
GO:0010951	negative regulation of endopeptidase activity	biological_process	1.23E-05	0.0010278	7	2613	34	106734	Cluster-8728.23290,Cluster-8728.151621,Cluster-8728.163039,Cluster-8728.38177,Cluster-8728.23104,Cluster-8728.19296,Cluster-8728.17573
GO:0030234	enzyme regulator activity	molecular_function	1.25E-05	0.0010369	74	2613	1755	106734	Cluster-8728.48798,Cluster-8728.18339,Cluster-8728.92794,Cluster-8728.113024,Cluster-8728.101508,Cluster-8728.135995,Cluster-8728.104297,Cluster-8728.76778,Cluster-8728.90389,Cluster-8728.98244,Cluster-8728.159472,Cluster-8728.19296,Cluster-8728.158705,Cluster-8728.66230,Cluster-8728.78659,Cluster-8728.159392,Cluster-8728.108593,Cluster-8728.52613,Cluster-8728.94657,Cluster-8728.122094,Cluster-87…
GO:0004819	glutamine-tRNA ligase activity	molecular_function	1.35E-05	0.0010859	5	2613	12	106734	Cluster-8728.74971,Cluster-8728.74972,Cluster-8728.92324,Cluster-8728.49932,Cluster-8728.100176
GO:0006425	glutaminyl-tRNA aminoacylation	biological_process	1.35E-05	0.0010859	5	2613	12	106734	Cluster-8728.49932,Cluster-8728.100176,Cluster-8728.74972,Cluster-8728.74971,Cluster-8728.92324
GO:0006732	coenzyme metabolic process	biological_process	1.40E-05	0.0011124	97	2613	2502	106734	Cluster-8728.111598,Cluster-8728.142638,Cluster-8728.88655,Cluster-8728.107860,Cluster-8728.139273,Cluster-8728.120033,Cluster-8728.108289,Cluster-1552.0,Cluster-8728.113802,Cluster-8728.101306,Cluster-8728.130457,Cluster-8728.76756,Cluster-8728.108288,Cluster-8728.108302,Cluster-8728.81592,Cluster-8728.117249,Cluster-8728.101240,Cluster-8728.50440,Cluster-8728.59656,Cluster-8728.110647,Cluster-8…
GO:0010466	negative regulation of peptidase activity	biological_process	1.49E-05	0.0011632	7	2613	35	106734	Cluster-8728.163039,Cluster-8728.38177,Cluster-8728.23290,Cluster-8728.151621,Cluster-8728.17573,Cluster-8728.19296,Cluster-8728.23104
GO:0006534	cysteine metabolic process	biological_process	1.68E-05	0.0012839	10	2613	76	106734	Cluster-8728.71568,Cluster-8728.90694,Cluster-8728.121050,Cluster-8728.107259,Cluster-8728.107267,Cluster-8728.100828,Cluster-8728.107258,Cluster-8728.100644,Cluster-8728.95880,Cluster-8728.104376
GO:0016597	amino acid binding	molecular_function	1.69E-05	0.0012839	22	2613	303	106734	Cluster-8728.9967,Cluster-8728.65574,Cluster-8728.111878,Cluster-8728.129167,Cluster-8728.55743,Cluster-8728.96855,Cluster-8728.25428,Cluster-8728.43806,Cluster-8728.65576,Cluster-8728.107261,Cluster-8728.69605,Cluster-8728.25724,Cluster-8728.12099,Cluster-8728.103081,Cluster-8728.74364,Cluster-8728.124923,Cluster-8728.22774,Cluster-8728.159658,Cluster-8728.88301,Cluster-8728.149873,Cluster-8728.…
GO:0019825	oxygen binding	molecular_function	2.51E-05	0.0018832	9	2613	68	106734	Cluster-8728.97676,Cluster-8728.41085,Cluster-8728.101078,Cluster-8728.160054,Cluster-8728.41081,Cluster-8728.41084,Cluster-8728.41079,Cluster-8728.161051,Cluster-8728.41076
GO:0003872	6-phosphofructokinase activity	molecular_function	2.62E-05	0.0019011	8	2613	52	106734	Cluster-8728.103460,Cluster-8728.160332,Cluster-8728.73431,Cluster-8728.104817,Cluster-8728.101306,Cluster-8728.73430,Cluster-8728.142638,Cluster-8728.104818
GO:0005945	6-phosphofructokinase complex	cellular_component	2.62E-05	0.0019011	8	2613	52	106734	Cluster-8728.104818,Cluster-8728.142638,Cluster-8728.101306,Cluster-8728.73430,Cluster-8728.160332,Cluster-8728.104817,Cluster-8728.73431,Cluster-8728.103460
GO:0001071	nucleic acid binding transcription factor activity	molecular_function	2.66E-05	0.0019011	130	2613	3635	106734	Cluster-8728.121503,Cluster-8728.163096,Cluster-8728.142638,Cluster-8728.75995,Cluster-8728.137626,Cluster-8728.98623,Cluster-8728.92293,Cluster-8728.90114,Cluster-8728.145993,Cluster-8728.160782,Cluster-8728.90891,Cluster-8728.52611,Cluster-8728.144679,Cluster-8728.95849,Cluster-8728.99398,Cluster-8728.73431,Cluster-8728.90883,Cluster-8728.22238,Cluster-8728.90900,Cluster-8728.15796,Cluster-8728…
GO:0003700	transcription factor activity, sequence-specific DNA binding	molecular_function	2.66E-05	0.0019011	130	2613	3635	106734	Cluster-8728.73431,Cluster-8728.99398,Cluster-8728.95849,Cluster-8728.90891,Cluster-8728.52611,Cluster-8728.144679,Cluster-8728.160782,Cluster-8728.22238,Cluster-8728.90883,Cluster-8728.163096,Cluster-8728.121503,Cluster-8728.145993,Cluster-8728.92293,Cluster-8728.90114,Cluster-8728.98623,Cluster-8728.142638,Cluster-8728.137626,Cluster-8728.75995,Cluster-8728.32932,Cluster-8728.94657,Cluster-8728…
GO:0052855	ADP-dependent NAD(P)H-hydrate dehydratase activity	molecular_function	4.45E-05	0.0031421	6	2613	22	106734	Cluster-8728.93920,Cluster-8728.90377,Cluster-8728.131432,Cluster-8728.90376,Cluster-8728.93345,Cluster-8728.104796
GO:0004869	cysteine-type endopeptidase inhibitor activity	molecular_function	4.56E-05	0.0031779	8	2613	57	106734	Cluster-8728.23395,Cluster-8728.98852,Cluster-8728.116889,Cluster-8728.116890,Cluster-8728.98853,Cluster-8728.90389,Cluster-8728.13679,Cluster-8728.52613
GO:0031406	carboxylic acid binding	molecular_function	4.97E-05	0.0033847	22	2613	326	106734	Cluster-8728.12099,Cluster-8728.65576,Cluster-8728.107261,Cluster-8728.69605,Cluster-8728.25724,Cluster-8728.25428,Cluster-8728.96855,Cluster-8728.43806,Cluster-8728.129167,Cluster-8728.55743,Cluster-8728.65574,Cluster-8728.111878,Cluster-8728.9967,Cluster-8728.106324,Cluster-8728.111882,Cluster-8728.149873,Cluster-8728.88301,Cluster-8728.22774,Cluster-8728.159658,Cluster-8728.124923,Cluster-8728…
GO:0043177	organic acid binding	molecular_function	4.97E-05	0.0033847	22	2613	326	106734	Cluster-8728.12099,Cluster-8728.65576,Cluster-8728.107261,Cluster-8728.69605,Cluster-8728.25724,Cluster-8728.96855,Cluster-8728.25428,Cluster-8728.43806,Cluster-8728.129167,Cluster-8728.55743,Cluster-8728.111878,Cluster-8728.65574,Cluster-8728.9967,Cluster-8728.106324,Cluster-8728.111882,Cluster-8728.149873,Cluster-8728.88301,Cluster-8728.22774,Cluster-8728.159658,Cluster-8728.124923,Cluster-8728…
GO:1901681	sulfur compound binding	molecular_function	6.68E-05	0.0044973	18	2613	253	106734	Cluster-8728.155659,Cluster-8728.97203,Cluster-8728.108589,Cluster-8728.108354,Cluster-8728.151205,Cluster-8728.100361,Cluster-8728.34716,Cluster-8728.119317,Cluster-8728.100359,Cluster-8728.108586,Cluster-8728.108587,Cluster-8728.45597,Cluster-8728.98853,Cluster-8728.145779,Cluster-8728.98852,Cluster-8728.108581,Cluster-8728.108584,Cluster-8728.108585
GO:0009916	alternative oxidase activity	molecular_function	7.25E-05	0.0048203	8	2613	53	106734	Cluster-8728.122360,Cluster-8728.100044,Cluster-8728.91503,Cluster-8728.122358,Cluster-8728.145644,Cluster-8728.109754,Cluster-8728.87150,Cluster-8728.79236
GO:0047800	cysteamine dioxygenase activity	molecular_function	7.65E-05	0.0050277	4	2613	10	106734	Cluster-8728.159877,Cluster-8728.128191,Cluster-8728.160121,Cluster-8728.22935
GO:0001533	cornified envelope	cellular_component	7.93E-05	0.0051541	4	2613	9	106734	Cluster-8728.114222,Cluster-8728.56548,Cluster-8728.113464,Cluster-8728.104937
GO:0048037	cofactor binding	molecular_function	8.95E-05	0.0057195	119	2613	3377	106734	Cluster-8728.100359,Cluster-8728.90904,Cluster-8728.100758,Cluster-8728.98018,Cluster-8728.61770,Cluster-8728.98853,Cluster-8728.90898,Cluster-8728.104593,Cluster-8728.100234,Cluster-8728.152773,Cluster-8728.145779,Cluster-8728.89281,Cluster-8728.95880,Cluster-8728.78671,Cluster-8728.99032,Cluster-8728.95872,Cluster-8728.138494,Cluster-8728.100914,Cluster-8728.117323,Cluster-8728.97097,Cluster-87…
GO:0047750	cholestenol delta-isomerase activity	molecular_function	8.99E-05	0.0057195	6	2613	29	106734	Cluster-8728.159658,Cluster-8728.149873,Cluster-8728.91127,Cluster-8728.55743,Cluster-8728.43806,Cluster-8728.25428
GO:0051346	negative regulation of hydrolase activity	biological_process	0.00010209	0.0064214	8	2613	61	106734	Cluster-8728.38177,Cluster-8728.23290,Cluster-8728.17573,Cluster-8728.104297,Cluster-8728.163039,Cluster-8728.151621,Cluster-8728.23104,Cluster-8728.19296
GO:0019042	viral latency	biological_process	0.00010334	0.0064304	6	2613	30	106734	Cluster-8728.108731,Cluster-8728.84552,Cluster-8728.105738,Cluster-8728.107494,Cluster-8728.50391,Cluster-8728.99969
GO:0004457	lactate dehydrogenase activity	molecular_function	0.00012361	0.0075296	3	2613	5	106734	Cluster-8728.121050,Cluster-8728.100644,Cluster-8728.90694
GO:0004459	L-lactate dehydrogenase activity	molecular_function	0.00012361	0.0075296	3	2613	5	106734	Cluster-8728.100644,Cluster-8728.121050,Cluster-8728.90694
GO:0016863	intramolecular oxidoreductase activity, transposing C=C bonds	molecular_function	0.00013104	0.0078992	6	2613	31	106734	Cluster-8728.159658,Cluster-8728.149873,Cluster-8728.91127,Cluster-8728.55743,Cluster-8728.43806,Cluster-8728.25428
GO:0055085	transmembrane transport	biological_process	0.00014501	0.0086511	191	2613	5875	106734	Cluster-8728.80000,Cluster-8728.98472,Cluster-8728.101897,Cluster-8728.104027,Cluster-8728.70445,Cluster-8728.69199,Cluster-8728.29657,Cluster-8728.145560,Cluster-8728.29069,Cluster-8728.68419,Cluster-8728.135449,Cluster-8728.157983,Cluster-8728.52743,Cluster-8728.147217,Cluster-8728.125444,Cluster-8728.104347,Cluster-8728.153958,Cluster-8728.87184,Cluster-8728.96207,Cluster-8728.98413,Cluster-87…
GO:0004743	pyruvate kinase activity	molecular_function	0.00019199	0.011337	10	2613	103	106734	Cluster-8728.59332,Cluster-8728.101240,Cluster-8728.71706,Cluster-8728.113000,Cluster-8728.101239,Cluster-8728.154381,Cluster-8728.125376,Cluster-8728.125377,Cluster-8728.98399,Cluster-8728.112999
GO:0030170	pyridoxal phosphate binding	molecular_function	0.00019646	0.011484	29	2613	566	106734	Cluster-8728.90898,Cluster-8728.99638,Cluster-8728.101249,Cluster-8728.93554,Cluster-8728.152773,Cluster-8728.100234,Cluster-8728.89839,Cluster-8728.100352,Cluster-8728.93184,Cluster-8728.95880,Cluster-8728.109878,Cluster-8728.88390,Cluster-8728.138614,Cluster-8728.93553,Cluster-8728.90904,Cluster-8728.82276,Cluster-8728.15511,Cluster-8728.123273,Cluster-8728.17207,Cluster-8728.15515,Cluster-8728…
GO:0070569	uridylyltransferase activity	molecular_function	0.00020328	0.011764	10	2613	91	106734	Cluster-8728.97667,Cluster-8728.104090,Cluster-8728.91577,Cluster-8728.114033,Cluster-8728.91581,Cluster-8728.103426,Cluster-8728.64214,Cluster-8728.97666,Cluster-8728.97668,Cluster-8728.97669
GO:0043565	sequence-specific DNA binding	molecular_function	0.00020536	0.011767	82	2613	2183	106734	Cluster-8728.33569,Cluster-8728.9665,Cluster-8728.99266,Cluster-8728.145393,Cluster-8728.45597,Cluster-8728.159472,Cluster-8728.104967,Cluster-8728.90900,Cluster-8728.15796,Cluster-8728.131555,Cluster-8728.34622,Cluster-8728.105012,Cluster-8728.32932,Cluster-8728.71459,Cluster-8728.90122,Cluster-8728.56168,Cluster-8728.159963,Cluster-8728.94657,Cluster-8728.132043,Cluster-8728.145993,Cluster-8728…
GO:0016157	sucrose synthase activity	molecular_function	0.00024179	0.013602	9	2613	80	106734	Cluster-8728.97291,Cluster-8728.103080,Cluster-8728.103081,Cluster-8728.124923,Cluster-8728.96768,Cluster-8728.95565,Cluster-8728.69605,Cluster-8728.79070,Cluster-8728.103079
GO:0005975	carbohydrate metabolic process	biological_process	0.00024333	0.013602	205	2613	6488	106734	Cluster-8728.125376,Cluster-8728.94379,Cluster-8728.113806,Cluster-8728.118672,Cluster-8728.111074,Cluster-8728.69605,Cluster-8728.41159,Cluster-8728.132534,Cluster-8728.67112,Cluster-8728.143750,Cluster-8728.140721,Cluster-8728.59332,Cluster-8728.128561,Cluster-8728.73430,Cluster-8728.59453,Cluster-8728.23194,Cluster-8728.121891,Cluster-8728.84598,Cluster-8728.79558,Cluster-8728.78671,Cluster-87…
GO:0004109	coproporphyrinogen oxidase activity	molecular_function	0.00024444	0.013602	5	2613	23	106734	Cluster-8728.100317,Cluster-8728.38338,Cluster-8728.124582,Cluster-8728.124581,Cluster-8728.124584
GO:0004594	pantothenate kinase activity	molecular_function	0.00025306	0.013947	6	2613	39	106734	Cluster-8728.108291,Cluster-8728.84538,Cluster-8728.108302,Cluster-8728.108288,Cluster-8728.76756,Cluster-8728.108289
GO:0006082	organic acid metabolic process	biological_process	0.00025918	0.01415	218	2613	6919	106734	Cluster-8728.97082,Cluster-8728.45765,Cluster-8728.96482,Cluster-8728.78387,Cluster-8728.92324,Cluster-8728.25428,Cluster-8728.71706,Cluster-8728.104376,Cluster-8728.112873,Cluster-8728.86826,Cluster-8728.112865,Cluster-8728.131481,Cluster-8728.90717,Cluster-8728.98018,Cluster-8728.103756,Cluster-8728.72119,Cluster-8728.50237,Cluster-8728.18719,Cluster-8728.100758,Cluster-8728.103081,Cluster-8728…
GO:0043436	oxoacid metabolic process	biological_process	0.00028228	0.01501	217	2613	6892	106734	Cluster-8728.73313,Cluster-8728.119955,Cluster-8728.98399,Cluster-8728.52743,Cluster-8728.67723,Cluster-8728.72805,Cluster-8728.71280,Cluster-8728.72008,Cluster-8728.81444,Cluster-8728.86559,Cluster-8728.67784,Cluster-8728.89839,Cluster-8728.63218,Cluster-8728.74971,Cluster-8728.24433,Cluster-8728.99224,Cluster-8728.101977,Cluster-8728.136412,Cluster-8728.111614,Cluster-8728.88652,Cluster-8728.16…
GO:0003756	protein disulfide isomerase activity	molecular_function	0.00028273	0.01501	3	2613	6	106734	Cluster-8728.153949,Cluster-8728.124983,Cluster-8728.77944
GO:0016864	intramolecular oxidoreductase activity, transposing S-S bonds	molecular_function	0.00028273	0.01501	3	2613	6	106734	Cluster-8728.153949,Cluster-8728.124983,Cluster-8728.77944
GO:0006535	cysteine biosynthetic process from serine	biological_process	0.00029771	0.015521	6	2613	39	106734	Cluster-8728.100828,Cluster-8728.107258,Cluster-8728.71568,Cluster-8728.104376,Cluster-8728.107259,Cluster-8728.107267
GO:0019344	cysteine biosynthetic process	biological_process	0.00029771	0.015521	6	2613	39	106734	Cluster-8728.104376,Cluster-8728.107259,Cluster-8728.107267,Cluster-8728.71568,Cluster-8728.100828,Cluster-8728.107258
GO:0016125	sterol metabolic process	biological_process	0.00036207	0.018708	8	2613	68	106734	Cluster-8728.43806,Cluster-8728.25428,Cluster-8728.55743,Cluster-8728.116586,Cluster-8728.149873,Cluster-8728.68190,Cluster-8728.159658,Cluster-8728.91127
GO:0019752	carboxylic acid metabolic process	biological_process	0.00041976	0.021497	212	2613	6766	106734	Cluster-8728.50470,Cluster-8728.67114,Cluster-8728.120771,Cluster-8728.131956,Cluster-8728.101580,Cluster-8728.85748,Cluster-8728.132219,Cluster-8728.156209,Cluster-8728.90694,Cluster-8728.107267,Cluster-8728.106462,Cluster-8728.97203,Cluster-8728.150950,Cluster-8728.79474,Cluster-8728.103735,Cluster-8728.108581,Cluster-8728.30843,Cluster-8728.99221,Cluster-8728.122861,Cluster-8728.104818,Cluster…
GO:0015399	primary active transmembrane transporter activity	molecular_function	0.0004915	0.024733	37	2613	784	106734	Cluster-8728.117242,Cluster-8728.21893,Cluster-8728.95193,Cluster-8728.85182,Cluster-8728.122247,Cluster-8728.96290,Cluster-8728.37817,Cluster-8728.85009,Cluster-8728.99192,Cluster-8728.147910,Cluster-8728.69199,Cluster-8728.140706,Cluster-8728.82032,Cluster-8728.117248,Cluster-8728.116363,Cluster-8728.66817,Cluster-8728.108332,Cluster-8728.113937,Cluster-8728.110002,Cluster-8728.98309,Cluster-87…
GO:0015405	P-P-bond-hydrolysis-driven transmembrane transporter activity	molecular_function	0.0004915	0.024733	37	2613	784	106734	Cluster-8728.108332,Cluster-8728.98309,Cluster-8728.110002,Cluster-8728.113937,Cluster-8728.109316,Cluster-8728.39647,Cluster-8728.117249,Cluster-8728.59945,Cluster-8728.141004,Cluster-8728.63012,Cluster-8728.109317,Cluster-8728.94935,Cluster-8728.103873,Cluster-8728.161405,Cluster-8728.118434,Cluster-8728.156584,Cluster-8728.95628,Cluster-8728.110417,Cluster-8728.102955,Cluster-8728.99071,Cluste…
GO:0009117	nucleotide metabolic process	biological_process	0.00053256	0.026568	125	2613	3705	106734	Cluster-8728.92491,Cluster-8728.72119,Cluster-8728.50237,Cluster-8728.97912,Cluster-8728.104817,Cluster-8728.59945,Cluster-8728.111601,Cluster-8728.109316,Cluster-8728.111596,Cluster-8728.108547,Cluster-8728.78671,Cluster-8728.102242,Cluster-8728.112865,Cluster-8728.105740,Cluster-8728.73430,Cluster-8728.71706,Cluster-8728.59332,Cluster-8728.21676,Cluster-8728.118672,Cluster-8728.84538,Cluster-87…
GO:0005667	transcription factor complex	cellular_component	0.00055759	0.027579	153	2613	4682	106734	Cluster-8728.169122,Cluster-8728.111835,Cluster-8728.137334,Cluster-8728.126043,Cluster-8728.137429,Cluster-8728.78271,Cluster-8728.81969,Cluster-8728.27154,Cluster-8728.91351,Cluster-8728.54774,Cluster-8728.72815,Cluster-8728.95852,Cluster-8728.143621,Cluster-8728.28170,Cluster-8728.150731,Cluster-8728.105109,Cluster-8728.119307,Cluster-8728.156661,Cluster-8728.81866,Cluster-8728.157518,Cluster-…
GO:0050661	NADP binding	molecular_function	0.00058532	0.028706	19	2613	319	106734	Cluster-8728.97791,Cluster-8728.98018,Cluster-8728.99221,Cluster-8728.136446,Cluster-8728.78671,Cluster-8728.99224,Cluster-8728.99229,Cluster-8728.94724,Cluster-8728.20134,Cluster-8728.97097,Cluster-8728.73883,Cluster-8728.73881,Cluster-8728.90490,Cluster-8728.126721,Cluster-8728.15180,Cluster-8728.142264,Cluster-8728.143750,Cluster-8728.97005,Cluster-8728.93385
GO:0005215	transporter activity	molecular_function	0.00059372	0.028873	259	2613	8476	106734	Cluster-8728.46495,Cluster-8728.99516,Cluster-8728.16864,Cluster-8728.85748,Cluster-8728.89349,Cluster-8728.126896,Cluster-8728.80616,Cluster-8728.50470,Cluster-8728.45310,Cluster-8728.20358,Cluster-8728.27558,Cluster-8728.89588,Cluster-8728.108625,Cluster-8728.99202,Cluster-8728.117889,Cluster-8728.127352,Cluster-8728.47969,Cluster-8728.106184,Cluster-8728.39647,Cluster-8728.86423,Cluster-8728.9…
GO:0006000	fructose metabolic process	biological_process	0.00060342	0.0291	21	2613	387	106734	Cluster-8728.67114,Cluster-8728.67112,Cluster-8728.67115,Cluster-8728.103732,Cluster-8728.103460,Cluster-8728.103734,Cluster-8728.140721,Cluster-8728.73431,Cluster-8728.73430,Cluster-8728.103735,Cluster-8728.103733,Cluster-8728.122861,Cluster-1552.0,Cluster-8728.142638,Cluster-8728.94992,Cluster-8728.104818,Cluster-8728.132450,Cluster-8728.160332,Cluster-8728.104817,Cluster-8728.50237,Cluster-872…
GO:0044712	single-organism catabolic process	biological_process	0.00066063	0.031596	78	2613	2156	106734	Cluster-8728.100487,Cluster-8728.154135,Cluster-8728.103733,Cluster-8728.109895,Cluster-8728.73431,Cluster-8728.101239,Cluster-8728.86801,Cluster-8728.103460,Cluster-8728.141909,Cluster-8728.30155,Cluster-8728.113802,Cluster-8728.101306,Cluster-8728.135832,Cluster-8728.101240,Cluster-8728.50440,Cluster-8728.88655,Cluster-8728.142638,Cluster-8728.107860,Cluster-1552.0,Cluster-8728.35618,Cluster-87…
GO:0030955	potassium ion binding	molecular_function	0.00071868	0.033813	11	2613	140	106734	Cluster-8728.59332,Cluster-8728.101240,Cluster-8728.71706,Cluster-8728.113000,Cluster-8728.101239,Cluster-8728.135082,Cluster-8728.98399,Cluster-8728.112999,Cluster-8728.154381,Cluster-8728.125376,Cluster-8728.125377
GO:0031420	alkali metal ion binding	molecular_function	0.00071868	0.033813	11	2613	140	106734	Cluster-8728.125377,Cluster-8728.125376,Cluster-8728.154381,Cluster-8728.112999,Cluster-8728.98399,Cluster-8728.135082,Cluster-8728.113000,Cluster-8728.71706,Cluster-8728.101239,Cluster-8728.101240,Cluster-8728.59332
GO:0004499	N,N-dimethylaniline monooxygenase activity	molecular_function	0.0007248	0.033826	9	2613	98	106734	Cluster-8728.15180,Cluster-8728.126721,Cluster-8728.73881,Cluster-8728.97005,Cluster-8728.142264,Cluster-8728.98018,Cluster-8728.73883,Cluster-8728.20134,Cluster-8728.97097
GO:0016774	phosphotransferase activity, carboxyl group as acceptor	molecular_function	0.00078355	0.036275	6	2613	44	106734	Cluster-8728.118672,Cluster-8728.141909,Cluster-8728.107864,Cluster-8728.58324,Cluster-8728.107860,Cluster-8728.78387
GO:0016667	oxidoreductase activity, acting on a sulfur group of donors	molecular_function	0.00088828	0.040798	31	2613	666	106734	Cluster-8728.49712,Cluster-8728.77944,Cluster-8728.87780,Cluster-8728.79832,Cluster-8728.131372,Cluster-8728.47969,Cluster-8728.68308,Cluster-8728.153949,Cluster-8728.98413,Cluster-8728.37724,Cluster-8728.11365,Cluster-8728.124983,Cluster-8728.101249,Cluster-8728.109996,Cluster-8728.23435,Cluster-8728.100231,Cluster-8728.121896,Cluster-8728.92857,Cluster-8728.142811,Cluster-8728.95880,Cluster-872…
GO:0006753	nucleoside phosphate metabolic process	biological_process	0.00093697	0.042695	125	2613	3761	106734	Cluster-8728.122861,Cluster-8728.136446,Cluster-8728.64783,Cluster-8728.70300,Cluster-8728.13779,Cluster-8728.80328,Cluster-8728.104818,Cluster-8728.24434,Cluster-8728.121050,Cluster-8728.108291,Cluster-8728.133110,Cluster-8728.142816,Cluster-8728.90490,Cluster-8728.154381,Cluster-8728.104773,Cluster-8728.55519,Cluster-8728.67114,Cluster-8728.117248,Cluster-8728.142815,Cluster-8728.103732,Cluster…
GO:0098772	molecular function regulator	molecular_function	0.0010084	0.045591	81	2613	2255	106734	Cluster-8728.138843,Cluster-8728.105699,Cluster-8728.151621,Cluster-8728.110002,Cluster-8728.13679,Cluster-8728.103873,Cluster-8728.128781,Cluster-8728.104345,Cluster-8728.104210,Cluster-8728.10448,Cluster-8728.38177,Cluster-8728.20501,Cluster-8728.100487,Cluster-8728.81327,Cluster-8728.75352,Cluster-8728.109895,Cluster-8728.89597,Cluster-8728.22825,Cluster-8728.22513,Cluster-8728.91077,Cluster-8…
GO:0019814	immunoglobulin complex	cellular_component	0.0010225	0.045868	11	2613	141	106734	Cluster-8728.92517,Cluster-8728.145779,Cluster-8728.20878,Cluster-8728.145297,Cluster-8728.99564,Cluster-8728.125503,Cluster-8728.109935,Cluster-8728.92521,Cluster-8728.51453,Cluster-8728.125514,Cluster-8728.89691
GO:0016682	oxidoreductase activity, acting on diphenols and related substances as donors, oxygen as acceptor	molecular_function	0.0010564	0.047027	9	2613	100	106734	Cluster-8728.79236,Cluster-8728.87150,Cluster-8728.109754,Cluster-8728.145644,Cluster-8728.122358,Cluster-8728.93281,Cluster-8728.91503,Cluster-8728.100044,Cluster-8728.122360
GO:0072521	purine-containing compound metabolic process	biological_process	0.0010705	0.047289	146	2613	4472	106734	Cluster-8728.107860,Cluster-8728.74598,Cluster-8728.123100,Cluster-1552.0,Cluster-8728.88655,Cluster-8728.141004,Cluster-8728.117249,Cluster-8728.113802,Cluster-8728.76756,Cluster-8728.17283,Cluster-8728.130457,Cluster-8728.106350,Cluster-8728.111532,Cluster-8728.56119,Cluster-8728.138896,Cluster-8728.164718,Cluster-8728.81528,Cluster-8728.103733,Cluster-8728.62916,Cluster-8728.64783,Cluster-8728…
GO:0019842	vitamin binding	molecular_function	0.0010787	0.047289	16	2613	263	106734	Cluster-8728.97203,Cluster-8728.155659,Cluster-8728.119317,Cluster-8728.34716,Cluster-8728.151205,Cluster-8728.108354,Cluster-8728.108589,Cluster-8728.98853,Cluster-8728.108587,Cluster-8728.108586,Cluster-8728.100359,Cluster-8728.108585,Cluster-8728.108584,Cluster-8728.98852,Cluster-8728.108581,Cluster-8728.145779
GO:0009308	amine metabolic process	biological_process	0.0014476	0.062988	44	2613	1090	106734	Cluster-8728.138513,Cluster-8728.30844,Cluster-8728.89283,Cluster-8728.68081,Cluster-8728.109768,Cluster-8728.121050,Cluster-8728.89282,Cluster-8728.98198,Cluster-8728.36858,Cluster-8728.85009,Cluster-8728.136412,Cluster-8728.88652,Cluster-8728.100644,Cluster-8728.90694,Cluster-8728.132219,Cluster-8728.67784,Cluster-8728.72805,Cluster-8728.72008,Cluster-8728.88359,Cluster-8728.93567,Cluster-8728.…
GO:0016835	carbon-oxygen lyase activity	molecular_function	0.0015526	0.067053	35	2613	805	106734	Cluster-8728.93345,Cluster-8728.45607,Cluster-8728.90376,Cluster-8728.135625,Cluster-8728.116465,Cluster-8728.88652,Cluster-8728.32208,Cluster-8728.131432,Cluster-8728.72008,Cluster-8728.107267,Cluster-8728.72805,Cluster-576.1,Cluster-8728.29240,Cluster-8728.101580,Cluster-8728.131956,Cluster-8728.59150,Cluster-8728.152560,Cluster-8728.100828,Cluster-8728.92491,Cluster-8728.72119,Cluster-8728.105…
GO:0022804	active transmembrane transporter activity	molecular_function	0.0016096	0.068743	62	2613	1652	106734	Cluster-8728.127356,Cluster-8728.97880,Cluster-8728.103873,Cluster-8728.158966,Cluster-8728.94935,Cluster-8728.109317,Cluster-8728.63012,Cluster-8728.59945,Cluster-8728.141004,Cluster-8728.117249,Cluster-8728.39647,Cluster-8728.109316,Cluster-8728.113937,Cluster-8728.110002,Cluster-8728.98309,Cluster-8728.108332,Cluster-8728.157017,Cluster-8728.127352,Cluster-8728.117889,Cluster-8728.70800,Cluste…
GO:0004427	inorganic diphosphatase activity	molecular_function	0.0016155	0.068743	9	2613	108	106734	Cluster-8728.161405,Cluster-8728.59945,Cluster-8728.141004,Cluster-8728.39647,Cluster-8728.109316,Cluster-8728.37817,Cluster-8728.82032,Cluster-8728.109317,Cluster-8728.111532
GO:0006769	nicotinamide metabolic process	biological_process	0.0017827	0.075303	7	2613	70	106734	Cluster-8728.73431,Cluster-8728.103460,Cluster-8728.104818,Cluster-8728.73430,Cluster-8728.130457,Cluster-8728.142638,Cluster-8728.101306
GO:0019865	immunoglobulin binding	molecular_function	0.001798	0.0754	4	2613	21	106734	Cluster-8728.89691,Cluster-8728.51453,Cluster-8728.125514,Cluster-8728.125503
GO:0004618	phosphoglycerate kinase activity	molecular_function	0.0019489	0.081137	5	2613	35	106734	Cluster-8728.118672,Cluster-8728.141909,Cluster-8728.107864,Cluster-8728.78387,Cluster-8728.107860
GO:0016868	intramolecular transferase activity, phosphotransferases	molecular_function	0.0020699	0.085559	11	2613	158	106734	Cluster-8728.117414,Cluster-8728.117415,Cluster-8728.80071,Cluster-8728.86801,Cluster-8728.116586,Cluster-8728.98624,Cluster-8728.80328,Cluster-8728.98627,Cluster-8728.88655,Cluster-8728.31537,Cluster-8728.79558
GO:0052548	regulation of endopeptidase activity	biological_process	0.0020981	0.086111	7	2613	73	106734	Cluster-8728.17573,Cluster-8728.23104,Cluster-8728.19296,Cluster-8728.163039,Cluster-8728.38177,Cluster-8728.151621,Cluster-8728.23290
GO:1901615	organic hydroxy compound metabolic process	biological_process	0.0022241	0.0906	23	2613	477	106734	Cluster-8728.159658,Cluster-8728.149873,Cluster-8728.157790,Cluster-1552.0,Cluster-8728.122861,Cluster-8728.144630,Cluster-8728.129958,Cluster-8728.97912,Cluster-8728.61770,Cluster-8728.116586,Cluster-8728.68190,Cluster-8728.105055,Cluster-8728.103732,Cluster-8728.59656,Cluster-8728.166703,Cluster-8728.91127,Cluster-8728.103735,Cluster-8728.129526,Cluster-8728.103733,Cluster-8728.55743,Cluster-87…
GO:1901135	carbohydrate derivative metabolic process	biological_process	0.0022521	0.0906	181	2613	5861	106734	Cluster-8728.71706,Cluster-8728.106817,Cluster-8728.20479,Cluster-8728.101605,Cluster-8728.105740,Cluster-8728.78387,Cluster-8728.27540,Cluster-8728.138422,Cluster-8728.21676,Cluster-8728.97082,Cluster-8728.40062,Cluster-8728.111601,Cluster-8728.59945,Cluster-8728.100758,Cluster-8728.50237,Cluster-8728.72119,Cluster-8728.92491,Cluster-8728.79315,Cluster-8728.112865,Cluster-8728.113000,Cluster-872…
GO:0052547	regulation of peptidase activity	biological_process	0.0022544	0.0906	7	2613	74	106734	Cluster-8728.23290,Cluster-8728.151621,Cluster-8728.38177,Cluster-8728.163039,Cluster-8728.23104,Cluster-8728.19296,Cluster-8728.17573
GO:0009620	response to fungus	biological_process	0.0023274	0.09225	7	2613	74	106734	Cluster-8728.105229,Cluster-8728.23037,Cluster-8728.23015,Cluster-8728.19409,Cluster-8728.143150,Cluster-8728.77338,Cluster-8728.23014
GO:0050832	defense response to fungus	biological_process	0.0023274	0.09225	7	2613	74	106734	Cluster-8728.23014,Cluster-8728.77338,Cluster-8728.143150,Cluster-8728.19409,Cluster-8728.23037,Cluster-8728.105229,Cluster-8728.23015
GO:0008810	cellulase activity	molecular_function	0.0024275	0.095566	5	2613	38	106734	Cluster-8728.87184,Cluster-8728.89050,Cluster-8728.31591,Cluster-8728.132534,Cluster-8728.108625
GO:2001141	regulation of RNA biosynthetic process	biological_process	0.0024846	0.097152	251	2613	8418	106734	Cluster-8728.103734,Cluster-8728.127622,Cluster-8728.159963,Cluster-8728.56168,Cluster-8728.95052,Cluster-8728.90122,Cluster-8728.71459,Cluster-8728.121728,Cluster-8728.96803,Cluster-8728.127230,Cluster-8728.132043,Cluster-8728.146423,Cluster-8728.68589,Cluster-8728.154381,Cluster-8728.147941,Cluster-8728.45597,Cluster-8728.101947,Cluster-8728.87709,Cluster-8728.65173,Cluster-8728.29732,Cluster-8…
GO:0004332	fructose-bisphosphate aldolase activity	molecular_function	0.002505	0.097291	6	2613	56	106734	Cluster-8728.103734,Cluster-8728.122861,Cluster-1552.0,Cluster-8728.103732,Cluster-8728.103735,Cluster-8728.103733
GO:0006355	regulation of transcription, DNA-templated	biological_process	0.0026461	0.10124	250	2613	8393	106734	Cluster-8728.48118,Cluster-8728.73076,Cluster-8728.56681,Cluster-8728.54774,Cluster-8728.27154,Cluster-8728.91351,Cluster-8728.108144,Cluster-8728.143621,Cluster-8728.95852,Cluster-8728.72815,Cluster-8728.66142,Cluster-8728.126043,Cluster-8728.137334,Cluster-8728.169122,Cluster-8728.81969,Cluster-8728.90677,Cluster-8728.104838,Cluster-8728.124854,Cluster-8728.137429,Cluster-8728.78271,Cluster-872…
GO:1903506	regulation of nucleic acid-templated transcription	biological_process	0.0026461	0.10124	250	2613	8393	106734	Cluster-8728.124905,Cluster-8728.129000,Cluster-8728.9665,Cluster-8728.88441,Cluster-8728.126247,Cluster-8728.135995,Cluster-8728.116955,Cluster-8728.62716,Cluster-8728.145393,Cluster-8728.106919,Cluster-8728.160189,Cluster-8728.64397,Cluster-8728.159472,Cluster-8728.15796,Cluster-8728.90900,Cluster-8728.126199,Cluster-8728.103224,Cluster-8728.81006,Cluster-8728.34622,Cluster-8728.39394,Cluster-8…
GO:0009084	glutamine family amino acid biosynthetic process	biological_process	0.0026719	0.10124	10	2613	138	106734	Cluster-8728.97082,Cluster-8728.85191,Cluster-8728.97005,Cluster-8728.58246,Cluster-8728.78700,Cluster-8728.58324,Cluster-8728.97097,Cluster-8728.98018,Cluster-8728.96958,Cluster-8728.94998
GO:0003951	NAD+ kinase activity	molecular_function	0.002694	0.10124	6	2613	56	106734	Cluster-8728.103460,Cluster-8728.73431,Cluster-8728.101306,Cluster-8728.142638,Cluster-8728.73430,Cluster-8728.104818
GO:0006741	NADP biosynthetic process	biological_process	0.002694	0.10124	6	2613	56	106734	Cluster-8728.103460,Cluster-8728.73431,Cluster-8728.101306,Cluster-8728.142638,Cluster-8728.73430,Cluster-8728.104818
GO:0016861	intramolecular oxidoreductase activity, interconverting aldoses and ketoses	molecular_function	0.0027205	0.10157	11	2613	166	106734	Cluster-8728.24433,Cluster-8728.112866,Cluster-8728.94992,Cluster-8728.113806,Cluster-8728.112865,Cluster-8728.120033,Cluster-8728.79474,Cluster-8728.113802,Cluster-8728.50440,Cluster-8728.17671,Cluster-8728.24434
GO:0033644	host cell membrane	cellular_component	0.0028687	0.10642	13	2613	211	106734	Cluster-8728.107494,Cluster-8728.24035,Cluster-8728.108731,Cluster-8728.84552,Cluster-8728.62916,Cluster-8728.81018,Cluster-8728.62912,Cluster-8728.43275,Cluster-8728.87151,Cluster-8728.105738,Cluster-8728.164718,Cluster-8728.50391,Cluster-8728.99969
GO:0022857	transmembrane transporter activity	molecular_function	0.0030273	0.11159	212	2613	6993	106734	Cluster-8728.116420,Cluster-8728.142816,Cluster-8728.14246,Cluster-8728.64783,Cluster-8728.147910,Cluster-8728.61518,Cluster-8728.85009,Cluster-8728.107638,Cluster-8728.108386,Cluster-8728.84451,Cluster-8728.104297,Cluster-8728.121443,Cluster-8728.42458,Cluster-8728.80532,Cluster-8728.118517,Cluster-8728.48330,Cluster-8728.24323,Cluster-8728.78287,Cluster-8728.98594,Cluster-8728.69344,Cluster-872…
GO:0001700	embryonic development via the syncytial blastoderm	biological_process	0.0035709	0.12934	2	2613	4	106734	Cluster-8728.93385,Cluster-8728.94724
GO:0009792	embryo development ending in birth or egg hatching	biological_process	0.0035709	0.12934	2	2613	4	106734	Cluster-8728.94724,Cluster-8728.93385
GO:0000015	phosphopyruvate hydratase complex	cellular_component	0.0036091	0.12934	5	2613	45	106734	Cluster-8728.72119,Cluster-8728.59150,Cluster-8728.102242,Cluster-8728.101580,Cluster-8728.88652
GO:0004634	phosphopyruvate hydratase activity	molecular_function	0.0036091	0.12934	5	2613	45	106734	Cluster-8728.88652,Cluster-8728.101580,Cluster-8728.59150,Cluster-8728.102242,Cluster-8728.72119
GO:0000090	mitotic anaphase	biological_process	0.0036431	0.12934	7	2613	77	106734	Cluster-8728.168659,Cluster-8728.116462,Cluster-8728.159369,Cluster-8728.18727,Cluster-8728.116465,Cluster-8728.135625,Cluster-8728.158895
GO:0051322	anaphase	biological_process	0.0036431	0.12934	7	2613	77	106734	Cluster-8728.135625,Cluster-8728.158895,Cluster-8728.116465,Cluster-8728.18727,Cluster-8728.159369,Cluster-8728.116462,Cluster-8728.168659
GO:0006013	mannose metabolic process	biological_process	0.0037625	0.13276	21	2613	438	106734	Cluster-8728.103733,Cluster-8728.73430,Cluster-8728.103735,Cluster-8728.73431,Cluster-8728.140721,Cluster-8728.103460,Cluster-8728.103734,Cluster-8728.103732,Cluster-8728.67115,Cluster-8728.67112,Cluster-8728.67114,Cluster-8728.50237,Cluster-8728.101306,Cluster-8728.104817,Cluster-8728.160332,Cluster-8728.132450,Cluster-8728.104818,Cluster-8728.94992,Cluster-8728.142638,Cluster-1552.0,Cluster-872…
GO:0008443	phosphofructokinase activity	molecular_function	0.0039383	0.13813	10	2613	153	106734	Cluster-8728.104818,Cluster-8728.142638,Cluster-8728.104817,Cluster-8728.73431,Cluster-8728.160332,Cluster-8728.140721,Cluster-8728.103460,Cluster-8728.132450,Cluster-8728.73430,Cluster-8728.101306
GO:0019200	carbohydrate kinase activity	molecular_function	0.0040747	0.14205	11	2613	177	106734	Cluster-8728.142638,Cluster-8728.104818,Cluster-8728.103460,Cluster-8728.132450,Cluster-8728.104817,Cluster-8728.73431,Cluster-8728.140721,Cluster-8728.160332,Cluster-8728.73430,Cluster-8728.101306,Cluster-8728.97912
GO:0006066	alcohol metabolic process	biological_process	0.0041828	0.14495	19	2613	386	106734	Cluster-8728.103735,Cluster-8728.103733,Cluster-8728.129526,Cluster-8728.103734,Cluster-8728.55743,Cluster-8728.43806,Cluster-8728.25428,Cluster-8728.103732,Cluster-8728.105055,Cluster-8728.68190,Cluster-8728.91127,Cluster-8728.166703,Cluster-8728.97912,Cluster-8728.116586,Cluster-8728.159658,Cluster-8728.149873,Cluster-8728.122861,Cluster-1552.0,Cluster-8728.129958
GO:0004356	glutamate-ammonia ligase activity	molecular_function	0.0043822	0.15078	6	2613	65	106734	Cluster-8728.78700,Cluster-8728.94998,Cluster-8728.96958,Cluster-8728.97082,Cluster-8728.95791,Cluster-8728.98682
GO:0000287	magnesium ion binding	molecular_function	0.0044039	0.15078	26	2613	606	106734	Cluster-8728.102242,Cluster-8728.108585,Cluster-8728.108584,Cluster-8728.112999,Cluster-8728.125377,Cluster-8728.88652,Cluster-8728.108581,Cluster-8728.72119,Cluster-8728.93003,Cluster-8728.108586,Cluster-8728.101240,Cluster-8728.108587,Cluster-8728.91045,Cluster-8728.100758,Cluster-8728.59150,Cluster-8728.101580,Cluster-8728.98399,Cluster-8728.154381,Cluster-8728.108589,Cluster-8728.125376,Clust…
GO:0044218	other organism cell membrane	cellular_component	0.0044554	0.15078	13	2613	223	106734	Cluster-8728.164718,Cluster-8728.99969,Cluster-8728.50391,Cluster-8728.105738,Cluster-8728.43275,Cluster-8728.87151,Cluster-8728.81018,Cluster-8728.62912,Cluster-8728.62916,Cluster-8728.24035,Cluster-8728.108731,Cluster-8728.84552,Cluster-8728.107494
GO:0044279	other organism membrane	cellular_component	0.0044554	0.15078	13	2613	223	106734	Cluster-8728.164718,Cluster-8728.99969,Cluster-8728.50391,Cluster-8728.105738,Cluster-8728.87151,Cluster-8728.43275,Cluster-8728.62912,Cluster-8728.81018,Cluster-8728.62916,Cluster-8728.108731,Cluster-8728.84552,Cluster-8728.24035,Cluster-8728.107494
GO:0009306	protein secretion	biological_process	0.0045919	0.15431	16	2613	296	106734	Cluster-8728.87423,Cluster-8728.159841,Cluster-8728.20643,Cluster-8728.78165,Cluster-8728.96045,Cluster-8728.108215,Cluster-8728.160012,Cluster-8728.38047,Cluster-8728.87424,Cluster-8728.90850,Cluster-8728.89144,Cluster-8728.165270,Cluster-8728.55958,Cluster-8728.94032,Cluster-8728.85210,Cluster-8728.40495
GO:0000087	mitotic M phase	biological_process	0.0046397	0.15431	7	2613	81	106734	Cluster-8728.159369,Cluster-8728.116462,Cluster-8728.168659,Cluster-8728.135625,Cluster-8728.158895,Cluster-8728.116465,Cluster-8728.18727
GO:0098763	mitotic cell cycle phase	biological_process	0.0046397	0.15431	7	2613	81	106734	Cluster-8728.168659,Cluster-8728.116462,Cluster-8728.159369,Cluster-8728.18727,Cluster-8728.116465,Cluster-8728.158895,Cluster-8728.135625
GO:0006541	glutamine metabolic process	biological_process	0.0048287	0.15894	11	2613	168	106734	Cluster-8728.68580,Cluster-8728.78700,Cluster-8728.30843,Cluster-8728.144630,Cluster-8728.97082,Cluster-8728.59656,Cluster-8728.157790,Cluster-8728.13779,Cluster-8728.94998,Cluster-8728.81444,Cluster-8728.96958
GO:0016628	oxidoreductase activity, acting on the CH-CH group of donors, NAD or NADP as acceptor	molecular_function	0.0048337	0.15894	16	2613	307	106734	Cluster-8728.93385,Cluster-8728.97005,Cluster-8728.115476,Cluster-8728.113435,Cluster-8728.73881,Cluster-8728.150950,Cluster-8728.73883,Cluster-8728.97097,Cluster-8728.156808,Cluster-8728.94724,Cluster-8728.99229,Cluster-8728.99224,Cluster-8728.99221,Cluster-8728.98018,Cluster-8728.151200,Cluster-8728.91119
GO:0000151	ubiquitin ligase complex	cellular_component	0.0049393	0.16112	35	2613	858	106734	Cluster-8728.97470,Cluster-8728.85218,Cluster-8728.117315,Cluster-8728.63374,Cluster-8728.167668,Cluster-8728.128003,Cluster-8728.103200,Cluster-8728.70933,Cluster-8728.50477,Cluster-8728.161241,Cluster-8728.96045,Cluster-8728.157541,Cluster-8728.82253,Cluster-8728.68395,Cluster-8728.35618,Cluster-8728.103447,Cluster-8728.43526,Cluster-8728.144238,Cluster-8728.68171,Cluster-8728.24156,Cluster-872…
GO:0000152	nuclear ubiquitin ligase complex	cellular_component	0.0050114	0.16112	33	2613	798	106734	Cluster-8728.96045,Cluster-8728.50477,Cluster-8728.161241,Cluster-8728.82253,Cluster-8728.157541,Cluster-8728.85218,Cluster-8728.97470,Cluster-8728.128003,Cluster-8728.167668,Cluster-8728.117315,Cluster-8728.63374,Cluster-8728.103200,Cluster-8728.70933,Cluster-8728.125591,Cluster-8728.21905,Cluster-8728.161035,Cluster-8728.162369,Cluster-8728.125789,Cluster-8728.26771,Cluster-8728.75211,Cluster-8…
GO:0005680	anaphase-promoting complex	cellular_component	0.0050114	0.16112	33	2613	798	106734	Cluster-8728.43526,Cluster-8728.161229,Cluster-8728.144238,Cluster-8728.68171,Cluster-8728.24156,Cluster-8728.97776,Cluster-8728.51628,Cluster-8728.68395,Cluster-8728.35618,Cluster-8728.103447,Cluster-8728.75211,Cluster-8728.26771,Cluster-8728.125789,Cluster-8728.95628,Cluster-8728.51150,Cluster-8728.110928,Cluster-8728.125591,Cluster-8728.162369,Cluster-8728.161035,Cluster-8728.21905,Cluster-872…
GO:0031461	cullin-RING ubiquitin ligase complex	cellular_component	0.0050114	0.16112	33	2613	798	106734	Cluster-8728.161241,Cluster-8728.50477,Cluster-8728.96045,Cluster-8728.157541,Cluster-8728.82253,Cluster-8728.97470,Cluster-8728.85218,Cluster-8728.63374,Cluster-8728.117315,Cluster-8728.167668,Cluster-8728.128003,Cluster-8728.103200,Cluster-8728.70933,Cluster-8728.125591,Cluster-8728.161035,Cluster-8728.21905,Cluster-8728.162369,Cluster-8728.75211,Cluster-8728.26771,Cluster-8728.125789,Cluster-8…
GO:0016773	phosphotransferase activity, alcohol group as acceptor	molecular_function	0.0051668	0.1652	244	2613	8324	106734	Cluster-8728.104818,Cluster-8728.9665,Cluster-8728.146415,Cluster-8728.93857,Cluster-8728.83627,Cluster-8728.111993,Cluster-8728.73074,Cluster-8728.108291,Cluster-8728.130980,Cluster-8728.129322,Cluster-8728.22996,Cluster-8728.71568,Cluster-8728.143918,Cluster-8728.58664,Cluster-8728.168854,Cluster-8728.73090,Cluster-8728.115565,Cluster-8728.102176,Cluster-8728.158287,Cluster-8728.129261,Cluster-…
GO:0051252	regulation of RNA metabolic process	biological_process	0.0054788	0.17421	265	2613	9066	106734	Cluster-8728.96616,Cluster-8728.104347,Cluster-8728.19998,Cluster-8728.98667,Cluster-8728.108210,Cluster-8728.17527,Cluster-8728.49851,Cluster-8728.100853,Cluster-8728.105691,Cluster-8728.81007,Cluster-8728.92541,Cluster-8728.103178,Cluster-8728.79558,Cluster-8728.90898,Cluster-8728.111882,Cluster-8728.86278,Cluster-8728.63108,Cluster-8728.162272,Cluster-8728.49270,Cluster-8728.97894,Cluster-8728…
GO:0016836	hydro-lyase activity	molecular_function	0.0055538	0.17563	23	2613	509	106734	Cluster-8728.90377,Cluster-576.1,Cluster-8728.72008,Cluster-8728.131432,Cluster-8728.152560,Cluster-31173.0,Cluster-8728.59150,Cluster-8728.101580,Cluster-8728.131956,Cluster-8728.93920,Cluster-8728.36620,Cluster-8728.72119,Cluster-8728.93345,Cluster-8728.92491,Cluster-8728.116462,Cluster-8728.88652,Cluster-8728.102242,Cluster-8728.104796,Cluster-8728.115789,Cluster-8728.93975,Cluster-8728.116465…
GO:0004652	polynucleotide adenylyltransferase activity	molecular_function	0.0055976	0.17605	6	2613	61	106734	Cluster-8728.57110,Cluster-8728.96705,Cluster-8728.103550,Cluster-8728.72425,Cluster-8728.95297,Cluster-8728.52346
GO:0019491	ectoine biosynthetic process	biological_process	0.0057311	0.17736	4	2613	26	106734	Cluster-8728.36620,Cluster-8728.116462,Cluster-8728.135625,Cluster-8728.116465
GO:0033990	ectoine synthase activity	molecular_function	0.0057311	0.17736	4	2613	26	106734	Cluster-8728.116465,Cluster-8728.135625,Cluster-8728.116462,Cluster-8728.36620
GO:0042399	ectoine metabolic process	biological_process	0.0057311	0.17736	4	2613	26	106734	Cluster-8728.36620,Cluster-8728.116462,Cluster-8728.135625,Cluster-8728.116465
GO:0018130	heterocycle biosynthetic process	biological_process	0.0057824	0.17799	385	2613	13602	106734	Cluster-8728.90122,Cluster-8728.95052,Cluster-8728.159963,Cluster-8728.121728,Cluster-8728.127230,Cluster-8728.154381,Cluster-8728.87709,Cluster-8728.110122,Cluster-8728.101947,Cluster-8728.27964,Cluster-8728.126245,Cluster-8728.123492,Cluster-8728.29732,Cluster-8728.104967,Cluster-8728.38338,Cluster-8728.85009,Cluster-8728.99266,Cluster-8728.144811,Cluster-8728.163573,Cluster-8728.109765,Cluster…
GO:0010112	regulation of systemic acquired resistance	biological_process	0.006015	0.1837	4	2613	29	106734	Cluster-8728.97791,Cluster-8728.136446,Cluster-8728.8758,Cluster-8728.59910
GO:0044070	regulation of anion transport	biological_process	0.0060313	0.1837	3	2613	15	106734	Cluster-8728.107644,Cluster-8728.107638,Cluster-8728.106184
GO:0003810	protein-glutamine gamma-glutamyltransferase activity	molecular_function	0.0062291	0.18775	4	2613	28	106734	Cluster-8728.107638,Cluster-8728.106184,Cluster-8728.107644,Cluster-8728.80076
GO:0018149	peptide cross-linking	biological_process	0.0062291	0.18775	4	2613	28	106734	Cluster-8728.107644,Cluster-8728.80076,Cluster-8728.107638,Cluster-8728.106184
GO:0015696	ammonium transport	biological_process	0.0063167	0.1894	6	2613	68	106734	Cluster-8728.98582,Cluster-8728.133707,Cluster-8728.90399,Cluster-8728.70061,Cluster-8728.94018,Cluster-8728.89349
GO:0009820	alkaloid metabolic process	biological_process	0.0064596	0.19269	8	2613	110	106734	Cluster-8728.73431,Cluster-8728.103460,Cluster-8728.73430,Cluster-8728.101306,Cluster-8728.130457,Cluster-8728.104818,Cluster-8728.95880,Cluster-8728.142638
GO:0016211	ammonia ligase activity	molecular_function	0.0068513	0.20229	6	2613	71	106734	Cluster-8728.78700,Cluster-8728.94998,Cluster-8728.96958,Cluster-8728.97082,Cluster-8728.98682,Cluster-8728.95791
GO:0016880	acid-ammonia (or amide) ligase activity	molecular_function	0.0068513	0.20229	6	2613	71	106734	Cluster-8728.98682,Cluster-8728.95791,Cluster-8728.97082,Cluster-8728.96958,Cluster-8728.78700,Cluster-8728.94998
GO:0008519	ammonium transmembrane transporter activity	molecular_function	0.007136	0.20496	6	2613	70	106734	Cluster-8728.98582,Cluster-8728.90399,Cluster-8728.133707,Cluster-8728.70061,Cluster-8728.94018,Cluster-8728.89349
GO:0005294	neutral L-amino acid secondary active transmembrane transporter activity	molecular_function	0.0071898	0.20496	3	2613	16	106734	Cluster-8728.116574,Cluster-8728.108216,Cluster-8728.108221
GO:0015175	neutral amino acid transmembrane transporter activity	molecular_function	0.0071898	0.20496	3	2613	16	106734	Cluster-8728.116574,Cluster-8728.108216,Cluster-8728.108221
GO:0015655	alanine:sodium symporter activity	molecular_function	0.0071898	0.20496	3	2613	16	106734	Cluster-8728.108216,Cluster-8728.116574,Cluster-8728.108221
GO:0015804	neutral amino acid transport	biological_process	0.0071898	0.20496	3	2613	16	106734	Cluster-8728.108221,Cluster-8728.116574,Cluster-8728.108216
GO:0022858	alanine transmembrane transporter activity	molecular_function	0.0071898	0.20496	3	2613	16	106734	Cluster-8728.108221,Cluster-8728.108216,Cluster-8728.116574
GO:0032328	alanine transport	biological_process	0.0071898	0.20496	3	2613	16	106734	Cluster-8728.108216,Cluster-8728.116574,Cluster-8728.108221
GO:0006796	phosphate-containing compound metabolic process	biological_process	0.0073422	0.20731	361	2613	12794	106734	Cluster-8728.64692,Cluster-8728.85009,Cluster-8728.130954,Cluster-8728.152649,Cluster-8728.121830,Cluster-8728.116465,Cluster-8728.129627,Cluster-8728.24434,Cluster-8728.132211,Cluster-8728.76727,Cluster-8728.169635,Cluster-8728.85856,Cluster-8728.104773,Cluster-8728.154381,Cluster-8728.155319,Cluster-8728.87818,Cluster-8728.67115,Cluster-8728.103732,Cluster-8728.126420,Cluster-8728.149545,Cluste…
GO:0000097	sulfur amino acid biosynthetic process	biological_process	0.0074494	0.20731	7	2613	95	106734	Cluster-8728.107259,Cluster-8728.104376,Cluster-8728.107267,Cluster-8728.100828,Cluster-8728.107258,Cluster-8728.68580,Cluster-8728.71568
GO:0009064	glutamine family amino acid metabolic process	biological_process	0.0074629	0.20731	30	2613	724	106734	Cluster-8728.50470,Cluster-8728.68580,Cluster-8728.52743,Cluster-8728.59656,Cluster-8728.97005,Cluster-8728.97082,Cluster-31173.0,Cluster-8728.94998,Cluster-8728.85748,Cluster-8728.81444,Cluster-8728.86559,Cluster-8728.96958,Cluster-8728.156209,Cluster-8728.154135,Cluster-8728.157343,Cluster-8728.97097,Cluster-8728.30843,Cluster-8728.78700,Cluster-8728.144630,Cluster-8728.58324,Cluster-8728.58246…
GO:0047134	protein-disulfide reductase activity	molecular_function	0.0075877	0.20731	9	2613	129	106734	Cluster-8728.95872,Cluster-8728.29240,Cluster-8728.11365,Cluster-8728.93944,Cluster-8728.70926,Cluster-8728.101249,Cluster-8728.95880,Cluster-8728.163327,Cluster-8728.87818
GO:0033645	host cell endomembrane system	cellular_component	0.0075944	0.20731	3	2613	16	106734	Cluster-8728.24035,Cluster-8728.81018,Cluster-8728.43275
GO:0044165	host cell endoplasmic reticulum	cellular_component	0.0075944	0.20731	3	2613	16	106734	Cluster-8728.81018,Cluster-8728.24035,Cluster-8728.43275
GO:0044167	host cell endoplasmic reticulum membrane	cellular_component	0.0075944	0.20731	3	2613	16	106734	Cluster-8728.43275,Cluster-8728.81018,Cluster-8728.24035
GO:0044385	integral to membrane of host cell	cellular_component	0.0075944	0.20731	3	2613	16	106734	Cluster-8728.43275,Cluster-8728.24035,Cluster-8728.81018
GO:0044386	integral to host endoplasmic reticulum membrane	cellular_component	0.0075944	0.20731	3	2613	16	106734	Cluster-8728.43275,Cluster-8728.24035,Cluster-8728.81018
GO:0009070	serine family amino acid biosynthetic process	biological_process	0.008097	0.21999	6	2613	73	106734	Cluster-8728.71568,Cluster-8728.107258,Cluster-8728.100828,Cluster-8728.104376,Cluster-8728.107267,Cluster-8728.107259
GO:0009627	systemic acquired resistance	biological_process	0.0084328	0.22611	4	2613	32	106734	Cluster-8728.97791,Cluster-8728.136446,Cluster-8728.59910,Cluster-8728.8758
GO:0009814	defense response, incompatible interaction	biological_process	0.0084328	0.22611	4	2613	32	106734	Cluster-8728.97791,Cluster-8728.136446,Cluster-8728.59910,Cluster-8728.8758
GO:0008091	spectrin	cellular_component	0.0084787	0.22611	5	2613	49	106734	Cluster-8728.116465,Cluster-8728.103052,Cluster-8728.135625,Cluster-8728.103054,Cluster-8728.116462
GO:0030507	spectrin binding	molecular_function	0.0084787	0.22611	5	2613	49	106734	Cluster-8728.116462,Cluster-8728.135625,Cluster-8728.103054,Cluster-8728.103052,Cluster-8728.116465
GO:0046497	nicotinate nucleotide metabolic process	biological_process	0.0090414	0.24001	7	2613	94	106734	Cluster-8728.73430,Cluster-8728.130457,Cluster-8728.142638,Cluster-8728.101306,Cluster-8728.104818,Cluster-8728.103460,Cluster-8728.73431
GO:0006793	phosphorus metabolic process	biological_process	0.0091389	0.24149	363	2613	12923	106734	Cluster-8728.103734,Cluster-8728.17671,Cluster-8728.141808,Cluster-8728.93944,Cluster-8728.117248,Cluster-8728.142815,Cluster-8728.13371,Cluster-8728.127109,Cluster-8728.120114,Cluster-8728.94063,Cluster-8728.153611,Cluster-8728.121050,Cluster-8728.16345,Cluster-8728.72017,Cluster-8728.109024,Cluster-8728.133110,Cluster-8728.142816,Cluster-8728.101249,Cluster-8728.85210,Cluster-8728.134597,Cluste…
GO:0019219	regulation of nucleobase-containing compound metabolic process	biological_process	0.0092351	0.24292	266	2613	9205	106734	Cluster-8728.108210,Cluster-8728.98667,Cluster-8728.19998,Cluster-8728.104347,Cluster-8728.96616,Cluster-8728.81007,Cluster-8728.100853,Cluster-8728.105691,Cluster-8728.49851,Cluster-8728.17527,Cluster-8728.86278,Cluster-8728.90898,Cluster-8728.111882,Cluster-8728.79558,Cluster-8728.103178,Cluster-8728.92541,Cluster-8728.23187,Cluster-8728.99071,Cluster-8728.97894,Cluster-8728.49270,Cluster-8728.…
GO:0005984	disaccharide metabolic process	biological_process	0.009762	0.25562	50	2613	1436	106734	Cluster-8728.112866,Cluster-8728.130569,Cluster-8728.151507,Cluster-8728.95565,Cluster-8728.96768,Cluster-8728.116572,Cluster-8728.31591,Cluster-8728.103079,Cluster-8728.103080,Cluster-8728.79474,Cluster-8728.150950,Cluster-8728.112680,Cluster-8728.110099,Cluster-8728.153754,Cluster-8728.121063,Cluster-8728.17671,Cluster-8728.156808,Cluster-8728.24433,Cluster-8728.76778,Cluster-8728.146860,Cluste…
GO:0030162	regulation of proteolysis	biological_process	0.010038	0.26168	13	2613	246	106734	Cluster-8728.17573,Cluster-8728.38177,Cluster-8728.35618,Cluster-8728.161035,Cluster-8728.23290,Cluster-8728.157541,Cluster-8728.24156,Cluster-8728.19296,Cluster-8728.23104,Cluster-8728.163039,Cluster-8728.80726,Cluster-8728.91045,Cluster-8728.151621
GO:0033655	host cell cytoplasm part	cellular_component	0.010281	0.26657	3	2613	18	106734	Cluster-8728.43275,Cluster-8728.24035,Cluster-8728.81018
GO:0006814	sodium ion transport	biological_process	0.01042	0.26657	27	2613	667	106734	Cluster-8728.69199,Cluster-8728.125978,Cluster-8728.85748,Cluster-8728.108216,Cluster-8728.80000,Cluster-8728.81528,Cluster-8728.113860,Cluster-8728.53415,Cluster-8728.110647,Cluster-8728.52743,Cluster-8728.21676,Cluster-8728.117248,Cluster-31173.0,Cluster-8728.50470,Cluster-8728.53414,Cluster-8728.14246,Cluster-8728.108221,Cluster-8728.111601,Cluster-8728.98611,Cluster-8728.117249,Cluster-8728.2…
GO:0030863	cortical cytoskeleton	cellular_component	0.010513	0.26657	5	2613	52	106734	Cluster-8728.135625,Cluster-8728.103054,Cluster-8728.116465,Cluster-8728.103052,Cluster-8728.116462
GO:0030864	cortical actin cytoskeleton	cellular_component	0.010513	0.26657	5	2613	52	106734	Cluster-8728.116462,Cluster-8728.103052,Cluster-8728.116465,Cluster-8728.135625,Cluster-8728.103054
GO:0008308	voltage-gated anion channel activity	molecular_function	0.010523	0.26657	7	2613	91	106734	Cluster-8728.27558,Cluster-8728.116308,Cluster-8728.51789,Cluster-8728.107644,Cluster-8728.134130,Cluster-8728.107638,Cluster-8728.106184
GO:0016709	oxidoreductase activity, acting on paired donors, with incorporation or reduction of molecular oxygen, NAD(P)H as one donor, and incorporation of one atom of oxygen	molecular_function	0.010527	0.26657	11	2613	196	106734	Cluster-8728.142264,Cluster-8728.97005,Cluster-8728.73881,Cluster-8728.15180,Cluster-8728.103168,Cluster-8728.82654,Cluster-8728.126721,Cluster-8728.97097,Cluster-8728.20134,Cluster-8728.73883,Cluster-8728.98018
GO:0032774	RNA biosynthetic process	biological_process	0.010548	0.26657	299	2613	10464	106734	Cluster-8728.160782,Cluster-8728.157343,Cluster-8728.95849,Cluster-8728.73431,Cluster-8728.107282,Cluster-8728.121725,Cluster-8728.99202,Cluster-8728.22238,Cluster-8728.75437,Cluster-8728.68592,Cluster-8728.157369,Cluster-8728.137626,Cluster-8728.92293,Cluster-8728.145993,Cluster-8728.100858,Cluster-8728.103735,Cluster-8728.85748,Cluster-8728.32932,Cluster-8728.105012,Cluster-8728.103180,Cluster-…
GO:0072525	pyridine-containing compound biosynthetic process	biological_process	0.010695	0.26909	10	2613	170	106734	Cluster-8728.61770,Cluster-8728.101306,Cluster-8728.73430,Cluster-8728.73431,Cluster-8728.103460,Cluster-8728.157790,Cluster-8728.59656,Cluster-8728.104818,Cluster-8728.142638,Cluster-8728.144630
GO:0016668	oxidoreductase activity, acting on a sulfur group of donors, NAD(P) as acceptor	molecular_function	0.010954	0.27442	9	2613	138	106734	Cluster-8728.95872,Cluster-8728.29240,Cluster-8728.11365,Cluster-8728.101249,Cluster-8728.70926,Cluster-8728.93944,Cluster-8728.163327,Cluster-8728.95880,Cluster-8728.87818
GO:0006359	regulation of transcription from RNA polymerase III promoter	biological_process	0.01126	0.28088	6	2613	76	106734	Cluster-8728.51453,Cluster-8728.105691,Cluster-8728.22985,Cluster-8728.22114,Cluster-8728.125503,Cluster-8728.73076
GO:0030658	transport vesicle membrane	cellular_component	0.011505	0.28576	14	2613	271	106734	Cluster-8728.15496,Cluster-8728.13068,Cluster-8728.111601,Cluster-8728.113514,Cluster-8728.98769,Cluster-8728.85897,Cluster-8728.45116,Cluster-8728.62912,Cluster-8728.38810,Cluster-8728.117200,Cluster-8728.62916,Cluster-8728.151945,Cluster-8728.47213,Cluster-8728.89315
GO:0010556	regulation of macromolecule biosynthetic process	biological_process	0.011875	0.29295	271	2613	9441	106734	Cluster-8728.84274,Cluster-8728.162369,Cluster-8728.141853,Cluster-8728.75925,Cluster-8728.70582,Cluster-8728.92324,Cluster-8728.107362,Cluster-8728.82384,Cluster-8728.68591,Cluster-8728.108991,Cluster-8728.104838,Cluster-8728.124854,Cluster-8728.137429,Cluster-8728.66142,Cluster-8728.137334,Cluster-8728.169122,Cluster-8728.95852,Cluster-8728.143621,Cluster-8728.72815,Cluster-8728.56681,Cluster-8…
GO:0001101	response to acid chemical	biological_process	0.011896	0.29295	7	2613	100	106734	Cluster-8728.80071,Cluster-8728.83004,Cluster-8728.58664,Cluster-8728.12841,Cluster-8728.143621,Cluster-8728.54035,Cluster-8728.95403
GO:0010468	regulation of gene expression	biological_process	0.01204	0.29508	274	2613	9553	106734	Cluster-8728.12972,Cluster-8728.108144,Cluster-8728.91351,Cluster-8728.90677,Cluster-8728.81969,Cluster-8728.133624,Cluster-8728.78271,Cluster-8728.126043,Cluster-8728.127828,Cluster-8728.90850,Cluster-8728.91935,Cluster-8728.70933,Cluster-8728.51453,Cluster-8728.92910,Cluster-8728.157518,Cluster-8728.67157,Cluster-8728.152434,Cluster-8728.76708,Cluster-8728.81866,Cluster-8728.36217,Cluster-8728.…
GO:0031326	regulation of cellular biosynthetic process	biological_process	0.012085	0.29508	271	2613	9445	106734	Cluster-8728.137626,Cluster-8728.92293,Cluster-8728.145993,Cluster-8728.75437,Cluster-8728.68592,Cluster-8728.157369,Cluster-8728.107282,Cluster-8728.121725,Cluster-8728.22238,Cluster-8728.99202,Cluster-8728.160782,Cluster-8728.95849,Cluster-8728.73431,Cluster-8728.145393,Cluster-8728.116955,Cluster-8728.126247,Cluster-8728.129000,Cluster-8728.90900,Cluster-8728.159472,Cluster-8728.160189,Cluster…
GO:2000112	regulation of cellular macromolecule biosynthetic process	biological_process	0.012582	0.30594	270	2613	9417	106734	Cluster-8728.103224,Cluster-8728.126199,Cluster-8728.34622,Cluster-8728.39394,Cluster-8728.99284,Cluster-8728.89103,Cluster-8728.94657,Cluster-8728.9665,Cluster-8728.124905,Cluster-8728.88441,Cluster-8728.62716,Cluster-8728.135995,Cluster-8728.64397,Cluster-8728.106919,Cluster-8728.121899,Cluster-8728.15796,Cluster-8728.70926,Cluster-8728.90883,Cluster-8728.89646,Cluster-8728.85616,Cluster-8728.7…
GO:0006542	glutamine biosynthetic process	biological_process	0.01273	0.30823	4	2613	38	106734	Cluster-8728.94998,Cluster-8728.78700,Cluster-8728.96958,Cluster-8728.97082
GO:0009889	regulation of biosynthetic process	biological_process	0.01299	0.31243	271	2613	9462	106734	Cluster-8728.81969,Cluster-8728.90677,Cluster-8728.78271,Cluster-8728.133624,Cluster-8728.127828,Cluster-8728.126043,Cluster-8728.108144,Cluster-8728.12972,Cluster-8728.91351,Cluster-8728.76708,Cluster-8728.36217,Cluster-8728.105109,Cluster-8728.81866,Cluster-8728.28170,Cluster-8728.150731,Cluster-8728.93680,Cluster-8728.91767,Cluster-8728.91935,Cluster-8728.90850,Cluster-8728.51453,Cluster-8728.…
GO:0010393	galacturonan metabolic process	biological_process	0.013119	0.31243	3	2613	18	106734	Cluster-8728.138843,Cluster-8728.146860,Cluster-8728.105084
GO:0045488	pectin metabolic process	biological_process	0.013119	0.31243	3	2613	18	106734	Cluster-8728.105084,Cluster-8728.146860,Cluster-8728.138843
GO:0045490	pectin catabolic process	biological_process	0.013119	0.31243	3	2613	18	106734	Cluster-8728.146860,Cluster-8728.105084,Cluster-8728.138843
GO:0044445	cytosolic part	cellular_component	0.013722	0.32521	16	2613	365	106734	Cluster-8728.104818,Cluster-8728.142638,Cluster-8728.102242,Cluster-8728.88652,Cluster-8728.101306,Cluster-8728.72119,Cluster-8728.160332,Cluster-8728.104817,Cluster-8728.101580,Cluster-8728.59150,Cluster-8728.150950,Cluster-8728.73430,Cluster-8728.127357,Cluster-8728.156808,Cluster-8728.73431,Cluster-8728.103460
GO:0080090	regulation of primary metabolic process	biological_process	0.013768	0.32521	304	2613	10697	106734	Cluster-8728.32932,Cluster-8728.103735,Cluster-8728.100858,Cluster-8728.81006,Cluster-8728.103180,Cluster-8728.45659,Cluster-8728.160189,Cluster-8728.19296,Cluster-8728.159472,Cluster-8728.90900,Cluster-8728.129000,Cluster-8728.126247,Cluster-8728.145393,Cluster-8728.116955,Cluster-8728.73431,Cluster-8728.95849,Cluster-8728.161873,Cluster-8728.160782,Cluster-8728.99202,Cluster-8728.22238,Cluster-…
GO:0031175	neuron projection development	biological_process	0.013889	0.3254	11	2613	196	106734	Cluster-8728.116462,Cluster-8728.52810,Cluster-8728.46163,Cluster-8728.116465,Cluster-8728.103052,Cluster-8728.135625,Cluster-8728.82632,Cluster-8728.82630,Cluster-8728.109682,Cluster-8728.45310,Cluster-8728.103054
GO:0048666	neuron development	biological_process	0.013889	0.3254	11	2613	196	106734	Cluster-8728.52810,Cluster-8728.116462,Cluster-8728.135625,Cluster-8728.103052,Cluster-8728.116465,Cluster-8728.46163,Cluster-8728.82630,Cluster-8728.109682,Cluster-8728.82632,Cluster-8728.103054,Cluster-8728.45310
GO:0042435	indole-containing compound biosynthetic process	biological_process	0.014	0.32669	17	2613	380	106734	Cluster-8728.101580,Cluster-8728.27015,Cluster-8728.59150,Cluster-8728.113435,Cluster-8728.152560,Cluster-8728.72008,Cluster-8728.72805,Cluster-8728.17438,Cluster-8728.153187,Cluster-8728.95880,Cluster-8728.142938,Cluster-8728.102242,Cluster-8728.89442,Cluster-8728.88652,Cluster-8728.72119,Cluster-8728.68081,Cluster-8728.138513
GO:0019637	organophosphate metabolic process	biological_process	0.014178	0.32952	161	2613	5394	106734	Cluster-8728.38047,Cluster-8728.157983,Cluster-8728.82032,Cluster-8728.98399,Cluster-8728.119955,Cluster-8728.70445,Cluster-8728.69199,Cluster-8728.88652,Cluster-8728.24433,Cluster-8728.37817,Cluster-8728.122247,Cluster-8728.116099,Cluster-8728.98413,Cluster-8728.23187,Cluster-8728.161035,Cluster-8728.113806,Cluster-8728.125376,Cluster-8728.110417,Cluster-8728.67112,Cluster-8728.143750,Cluster-87…
GO:0015669	gas transport	biological_process	0.014616	0.33698	2	2613	8	106734	Cluster-8728.41081,Cluster-8728.41085
GO:0015671	oxygen transport	biological_process	0.014616	0.33698	2	2613	8	106734	Cluster-8728.41081,Cluster-8728.41085
GO:0005253	anion channel activity	molecular_function	0.01507	0.34417	7	2613	98	106734	Cluster-8728.134130,Cluster-8728.107638,Cluster-8728.106184,Cluster-8728.27558,Cluster-8728.116308,Cluster-8728.107644,Cluster-8728.51789
GO:0042173	regulation of sporulation resulting in formation of a cellular spore	biological_process	0.015148	0.34417	3	2613	22	106734	Cluster-8728.21357,Cluster-8728.146423,Cluster-8728.137334
GO:0043937	regulation of sporulation	biological_process	0.015148	0.34417	3	2613	22	106734	Cluster-8728.137334,Cluster-8728.21357,Cluster-8728.146423
GO:0008964	phosphoenolpyruvate carboxylase activity	molecular_function	0.015166	0.34417	5	2613	63	106734	Cluster-8728.95348,Cluster-8728.87184,Cluster-8728.108625,Cluster-8728.90717,Cluster-8728.98406
GO:0005375	copper ion transmembrane transporter activity	molecular_function	0.015489	0.34876	5	2613	59	106734	Cluster-8728.98687,Cluster-8728.69344,Cluster-8728.84451,Cluster-8728.111557,Cluster-8728.115017
GO:0035434	copper ion transmembrane transport	biological_process	0.015489	0.34876	5	2613	59	106734	Cluster-8728.69344,Cluster-8728.84451,Cluster-8728.98687,Cluster-8728.115017,Cluster-8728.111557
GO:0002831	regulation of response to biotic stimulus	biological_process	0.015622	0.35042	8	2613	126	106734	Cluster-8728.43275,Cluster-8728.8758,Cluster-8728.97791,Cluster-8728.24035,Cluster-8728.81018,Cluster-8728.79558,Cluster-8728.59910,Cluster-8728.136446
GO:0015099	nickel cation transmembrane transporter activity	molecular_function	0.015891	0.35187	3	2613	20	106734	Cluster-8728.108221,Cluster-8728.108216,Cluster-8728.116574
GO:0015675	nickel cation transport	biological_process	0.015891	0.35187	3	2613	20	106734	Cluster-8728.108221,Cluster-8728.108216,Cluster-8728.116574
GO:0035444	nickel cation transmembrane transport	biological_process	0.015891	0.35187	3	2613	20	106734	Cluster-8728.108221,Cluster-8728.108216,Cluster-8728.116574
GO:0045088	regulation of innate immune response	biological_process	0.016024	0.35187	4	2613	38	106734	Cluster-8728.59910,Cluster-8728.8758,Cluster-8728.136446,Cluster-8728.97791
GO:1901362	organic cyclic compound biosynthetic process	biological_process	0.016044	0.35187	395	2613	14259	106734	Cluster-8728.90114,Cluster-8728.75995,Cluster-8728.142638,Cluster-8728.98623,Cluster-8728.121503,Cluster-8728.101240,Cluster-8728.86974,Cluster-8728.163096,Cluster-8728.92818,Cluster-8728.138843,Cluster-8728.70926,Cluster-8728.89646,Cluster-8728.85616,Cluster-8728.33006,Cluster-8728.90883,Cluster-8728.82331,Cluster-8728.99398,Cluster-8728.78070,Cluster-8728.52611,Cluster-8728.144679,Cluster-8728.…
GO:0016832	aldehyde-lyase activity	molecular_function	0.016052	0.35187	6	2613	84	106734	Cluster-8728.103733,Cluster-8728.103735,Cluster-8728.103732,Cluster-8728.103734,Cluster-8728.122861,Cluster-1552.0
GO:0016679	oxidoreductase activity, acting on diphenols and related substances as donors	molecular_function	0.01644	0.35901	13	2613	260	106734	Cluster-8728.145644,Cluster-8728.109754,Cluster-8728.86348,Cluster-8728.26203,Cluster-8728.87150,Cluster-8728.108547,Cluster-8728.79236,Cluster-8728.122360,Cluster-8728.100044,Cluster-8728.91503,Cluster-8728.93281,Cluster-8728.122358,Cluster-8728.74598
GO:0030182	neuron differentiation	biological_process	0.01671	0.36217	11	2613	202	106734	Cluster-8728.52810,Cluster-8728.116462,Cluster-8728.135625,Cluster-8728.46163,Cluster-8728.116465,Cluster-8728.103052,Cluster-8728.82632,Cluster-8728.82630,Cluster-8728.109682,Cluster-8728.103054,Cluster-8728.45310
GO:0048699	generation of neurons	biological_process	0.01671	0.36217	11	2613	202	106734	Cluster-8728.135625,Cluster-8728.103052,Cluster-8728.46163,Cluster-8728.116465,Cluster-8728.52810,Cluster-8728.116462,Cluster-8728.103054,Cluster-8728.45310,Cluster-8728.82630,Cluster-8728.109682,Cluster-8728.82632
GO:0060255	regulation of macromolecule metabolic process	biological_process	0.016878	0.36445	306	2613	10821	106734	Cluster-8728.138843,Cluster-8728.121503,Cluster-8728.91045,Cluster-8728.163096,Cluster-8728.75995,Cluster-8728.142638,Cluster-8728.98623,Cluster-8728.90114,Cluster-8728.35618,Cluster-8728.10249,Cluster-8728.52611,Cluster-8728.144679,Cluster-8728.90891,Cluster-8728.65544,Cluster-8728.99398,Cluster-8728.78070,Cluster-8728.89646,Cluster-8728.85616,Cluster-8728.90883,Cluster-8728.70926,Cluster-8728.1…
GO:0051861	glycolipid binding	molecular_function	0.017165	0.36926	6	2613	85	106734	Cluster-8728.112674,Cluster-8728.153065,Cluster-8728.68775,Cluster-8728.91000,Cluster-8728.68776,Cluster-8728.68777
GO:0044283	small molecule biosynthetic process	biological_process	0.017397	0.37287	92	2613	2954	106734	Cluster-8728.21676,Cluster-8728.97082,Cluster-8728.84538,Cluster-8728.45765,Cluster-8728.125376,Cluster-8728.81100,Cluster-8728.107259,Cluster-8728.97097,Cluster-8728.17438,Cluster-8728.59332,Cluster-8728.122360,Cluster-8728.104376,Cluster-8728.102242,Cluster-8728.95880,Cluster-8728.106895,Cluster-8728.61770,Cluster-8728.98018,Cluster-8728.97912,Cluster-8728.72119,Cluster-8728.111601,Cluster-8728…
GO:0022008	neurogenesis	biological_process	0.017546	0.3742	11	2613	204	106734	Cluster-8728.103054,Cluster-8728.45310,Cluster-8728.82632,Cluster-8728.82630,Cluster-8728.109682,Cluster-8728.135625,Cluster-8728.46163,Cluster-8728.116465,Cluster-8728.103052,Cluster-8728.52810,Cluster-8728.116462
GO:0004579	dolichyl-diphosphooligosaccharide-protein glycotransferase activity	molecular_function	0.017629	0.3742	4	2613	42	106734	Cluster-8728.60197,Cluster-8728.114416,Cluster-8728.47969,Cluster-8728.60198
GO:0044765	single-organism transport	biological_process	0.017653	0.3742	367	2613	13153	106734	Cluster-8728.114287,Cluster-8728.106350,Cluster-8728.136177,Cluster-8728.156129,Cluster-8728.56548,Cluster-8728.61079,Cluster-8728.82412,Cluster-8728.41531,Cluster-8728.97880,Cluster-8728.62916,Cluster-8728.155768,Cluster-8728.87151,Cluster-8728.81528,Cluster-8728.152295,Cluster-8728.56119,Cluster-8728.124625,Cluster-8728.99821,Cluster-8728.94581,Cluster-8728.98242,Cluster-8728.59341,Cluster-8728…
GO:0005507	copper ion binding	molecular_function	0.017722	0.37429	22	2613	551	106734	Cluster-8728.96698,Cluster-8728.127109,Cluster-8728.89280,Cluster-8728.130808,Cluster-8728.93566,Cluster-8728.93422,Cluster-8728.93567,Cluster-8728.88359,Cluster-8728.138494,Cluster-8728.99032,Cluster-8728.117323,Cluster-8728.100914,Cluster-8728.89281,Cluster-8728.94850,Cluster-8728.104593,Cluster-8728.98198,Cluster-8728.36858,Cluster-8728.9665,Cluster-8728.89282,Cluster-8728.30844,Cluster-8728.8…
GO:0042545	cell wall modification	biological_process	0.018213	0.38327	10	2613	186	106734	Cluster-8728.111074,Cluster-8728.76778,Cluster-8728.146860,Cluster-8728.116572,Cluster-8728.81327,Cluster-8728.138843,Cluster-8728.66230,Cluster-8728.105699,Cluster-8728.75352,Cluster-8728.105695
GO:0044262	cellular carbohydrate metabolic process	biological_process	0.018802	0.39208	70	2613	2199	106734	Cluster-8728.139273,Cluster-8728.120033,Cluster-1552.0,Cluster-8728.98439,Cluster-8728.105699,Cluster-8728.113802,Cluster-8728.138843,Cluster-8728.121065,Cluster-8728.120672,Cluster-8728.50440,Cluster-8728.137161,Cluster-8728.108625,Cluster-8728.165753,Cluster-8728.166703,Cluster-8728.75352,Cluster-8728.103733,Cluster-8728.81327,Cluster-8728.55485,Cluster-8728.89050,Cluster-8728.76778,Cluster-872…
GO:0005985	sucrose metabolic process	biological_process	0.018842	0.39208	43	2613	1247	106734	Cluster-8728.105695,Cluster-8728.89050,Cluster-8728.55485,Cluster-8728.81327,Cluster-8728.75352,Cluster-8728.35255,Cluster-8728.113806,Cluster-8728.69605,Cluster-8728.165753,Cluster-8728.111074,Cluster-8728.132534,Cluster-8728.108625,Cluster-8728.124923,Cluster-8728.50440,Cluster-8728.103081,Cluster-8728.138843,Cluster-8728.113802,Cluster-8728.105699,Cluster-8728.97912,Cluster-8728.120033,Cluster…
GO:0006351	transcription, DNA-templated	biological_process	0.018903	0.39208	293	2613	10377	106734	Cluster-8728.51453,Cluster-8728.70933,Cluster-8728.169693,Cluster-8728.91935,Cluster-8728.90850,Cluster-8728.152434,Cluster-8728.67157,Cluster-8728.157518,Cluster-8728.92910,Cluster-8728.105109,Cluster-8728.81866,Cluster-8728.76708,Cluster-8728.91767,Cluster-8728.93680,Cluster-8728.28170,Cluster-8728.150731,Cluster-8728.108144,Cluster-8728.91351,Cluster-8728.133624,Cluster-8728.78271,Cluster-8728…
GO:0097659	nucleic acid-templated transcription	biological_process	0.018903	0.39208	293	2613	10377	106734	Cluster-8728.117166,Cluster-8728.73566,Cluster-8728.85597,Cluster-8728.108751,Cluster-8728.59906,Cluster-8728.126216,Cluster-8728.28465,Cluster-8728.109145,Cluster-8728.48388,Cluster-8728.83742,Cluster-8728.66645,Cluster-8728.168573,Cluster-8728.79848,Cluster-8728.131928,Cluster-8728.13764,Cluster-8728.141342,Cluster-8728.90904,Cluster-8728.80216,Cluster-8728.67474,Cluster-8728.95562,Cluster-8728…
GO:0005982	starch metabolic process	biological_process	0.019056	0.3921	43	2613	1248	106734	Cluster-8728.103079,Cluster-8728.116572,Cluster-8728.31591,Cluster-8728.112866,Cluster-8728.130569,Cluster-8728.96768,Cluster-8728.95565,Cluster-8728.156808,Cluster-8728.17671,Cluster-8728.150950,Cluster-8728.110099,Cluster-8728.103080,Cluster-8728.79474,Cluster-8728.79070,Cluster-8728.76778,Cluster-8728.146860,Cluster-8728.24433,Cluster-8728.24434,Cluster-8728.87184,Cluster-8728.15796,Cluster-87…
GO:0009311	oligosaccharide metabolic process	biological_process	0.01907	0.3921	54	2613	1622	106734	Cluster-8728.112865,Cluster-8728.120033,Cluster-8728.132214,Cluster-8728.124923,Cluster-8728.103081,Cluster-8728.50440,Cluster-8728.120672,Cluster-8728.121065,Cluster-8728.138843,Cluster-8728.113802,Cluster-8728.97912,Cluster-8728.105699,Cluster-8728.35255,Cluster-8728.113806,Cluster-8728.69605,Cluster-8728.165753,Cluster-8728.111074,Cluster-8728.108625,Cluster-8728.132534,Cluster-8728.89050,Clus…
GO:0006662	glycerol ether metabolic process	biological_process	0.019175	0.3921	4	2613	44	106734	Cluster-8728.87422,Cluster-8728.100231,Cluster-8728.87780,Cluster-8728.109996
GO:0018904	ether metabolic process	biological_process	0.019175	0.3921	4	2613	44	106734	Cluster-8728.100231,Cluster-8728.87422,Cluster-8728.109996,Cluster-8728.87780
GO:0019438	aromatic compound biosynthetic process	biological_process	0.019268	0.39263	368	2613	13252	106734	Cluster-8728.156209,Cluster-8728.94657,Cluster-8728.141535,Cluster-8728.9755,Cluster-8728.87842,Cluster-8728.77431,Cluster-8728.103224,Cluster-8728.126199,Cluster-8728.34622,Cluster-8728.39394,Cluster-8728.99284,Cluster-8728.89103,Cluster-8728.64397,Cluster-8728.106919,Cluster-8728.108291,Cluster-8728.15796,Cluster-8728.9665,Cluster-8728.124905,Cluster-8728.104818,Cluster-8728.88441,Cluster-8728.…
GO:0005829	cytosol	cellular_component	0.019469	0.39532	16	2613	382	106734	Cluster-8728.73430,Cluster-8728.150950,Cluster-8728.103460,Cluster-8728.156808,Cluster-8728.73431,Cluster-8728.127357,Cluster-8728.59150,Cluster-8728.101580,Cluster-8728.72119,Cluster-8728.101306,Cluster-8728.104817,Cluster-8728.160332,Cluster-8728.102242,Cluster-8728.142638,Cluster-8728.104818,Cluster-8728.88652
GO:0016829	lyase activity	molecular_function	0.020056	0.40421	73	2613	2273	106734	Cluster-8728.85748,Cluster-8728.103734,Cluster-8728.107267,Cluster-8728.103735,Cluster-8728.149942,Cluster-8728.50470,Cluster-8728.152560,Cluster-8728.131956,Cluster-8728.101580,Cluster-8728.103732,Cluster-8728.93345,Cluster-8728.45607,Cluster-8728.14246,Cluster-8728.23860,Cluster-8728.55748,Cluster-8728.30843,Cluster-8728.93554,Cluster-8728.122861,Cluster-8728.135625,Cluster-8728.142938,Cluster-…
GO:0009415	response to water	biological_process	0.020142	0.40421	5	2613	63	106734	Cluster-8728.95403,Cluster-8728.58664,Cluster-8728.12841,Cluster-8728.83004,Cluster-8728.54035
GO:0006397	mRNA processing	biological_process	0.020285	0.40421	33	2613	885	106734	Cluster-8728.136446,Cluster-8728.28170,Cluster-8728.51090,Cluster-8728.147046,Cluster-8728.116955,Cluster-8728.145032,Cluster-8728.118480,Cluster-8728.82830,Cluster-8728.98909,Cluster-8728.80726,Cluster-8728.141994,Cluster-8728.97791,Cluster-8728.69889,Cluster-8728.43425,Cluster-8728.148308,Cluster-8728.69890,Cluster-8728.57955,Cluster-8728.109340,Cluster-8728.159963,Cluster-8728.24323,Cluster-87…
GO:0004619	phosphoglycerate mutase activity	molecular_function	0.020326	0.40421	4	2613	43	106734	Cluster-8728.80071,Cluster-8728.86801,Cluster-8728.80328,Cluster-8728.88655
GO:0006007	glucose catabolic process	biological_process	0.020326	0.40421	4	2613	43	106734	Cluster-8728.88655,Cluster-8728.80328,Cluster-8728.80071,Cluster-8728.86801
GO:0019320	hexose catabolic process	biological_process	0.020326	0.40421	4	2613	43	106734	Cluster-8728.86801,Cluster-8728.80071,Cluster-8728.88655,Cluster-8728.80328
GO:0004197	cysteine-type endopeptidase activity	molecular_function	0.020997	0.41614	22	2613	533	106734	Cluster-8728.102253,Cluster-8728.70580,Cluster-8728.109726,Cluster-8728.37236,Cluster-8728.109725,Cluster-8728.84478,Cluster-8728.78272,Cluster-8728.83894,Cluster-8728.146124,Cluster-8728.100359,Cluster-8728.90131,Cluster-8728.77338,Cluster-8728.102252,Cluster-8728.105962,Cluster-8728.16012,Cluster-8728.124357,Cluster-9782.0,Cluster-8728.130320,Cluster-8728.16011,Cluster-8728.104730,Cluster-8728.…
GO:0031012	extracellular matrix	cellular_component	0.022447	0.44335	18	2613	423	106734	Cluster-8728.131769,Cluster-8728.23308,Cluster-8728.99142,Cluster-8728.85480,Cluster-8728.103490,Cluster-8728.100361,Cluster-8728.156291,Cluster-8728.142363,Cluster-8728.45597,Cluster-8728.25829,Cluster-8728.67157,Cluster-8728.127387,Cluster-8728.126379,Cluster-8728.80262,Cluster-8728.62430,Cluster-8728.160947,Cluster-8728.44746,Cluster-8728.67158
GO:0008774	acetaldehyde dehydrogenase (acetylating) activity	molecular_function	0.022671	0.44508	1	2613	1	106734	Cluster-8728.72125
GO:0051171	regulation of nitrogen compound metabolic process	biological_process	0.023017	0.44508	286	2613	10140	106734	Cluster-8728.85969,Cluster-8728.54318,Cluster-8728.74318,Cluster-8728.26519,Cluster-8728.17355,Cluster-8728.45528,Cluster-8728.105650,Cluster-8728.5740,Cluster-8728.22114,Cluster-8728.75211,Cluster-8728.100487,Cluster-8728.141344,Cluster-8728.154135,Cluster-8728.116462,Cluster-8728.97218,Cluster-8728.159061,Cluster-8728.64398,Cluster-8728.33312,Cluster-8728.94658,Cluster-8728.81235,Cluster-8728.8…
GO:1902578	single-organism localization	biological_process	0.023037	0.44508	371	2613	13367	106734	Cluster-8728.115381,Cluster-8728.42761,Cluster-8728.89349,Cluster-8728.126896,Cluster-8728.50470,Cluster-8728.80616,Cluster-8728.97865,Cluster-8728.131956,Cluster-8728.90694,Cluster-8728.46495,Cluster-8728.85748,Cluster-8728.16864,Cluster-8728.99516,Cluster-8728.77701,Cluster-8728.136446,Cluster-8728.20358,Cluster-8728.40495,Cluster-8728.109183,Cluster-8728.45310,Cluster-8728.117889,Cluster-8728.…
GO:0006771	riboflavin metabolic process	biological_process	0.023059	0.44508	14	2613	308	106734	Cluster-8728.96705,Cluster-8728.125377,Cluster-8728.158441,Cluster-8728.125376,Cluster-8728.160272,Cluster-8728.101300,Cluster-8728.32636,Cluster-8728.113000,Cluster-8728.163336,Cluster-8728.101239,Cluster-8728.59332,Cluster-8728.101240,Cluster-8728.32635,Cluster-8728.52346
GO:0042726	flavin-containing compound metabolic process	biological_process	0.023059	0.44508	14	2613	308	106734	Cluster-8728.32635,Cluster-8728.52346,Cluster-8728.32636,Cluster-8728.101300,Cluster-8728.101240,Cluster-8728.59332,Cluster-8728.163336,Cluster-8728.101239,Cluster-8728.113000,Cluster-8728.125376,Cluster-8728.158441,Cluster-8728.125377,Cluster-8728.96705,Cluster-8728.160272
GO:0017089	glycolipid transporter activity	molecular_function	0.023073	0.44508	5	2613	68	106734	Cluster-8728.153065,Cluster-8728.68775,Cluster-8728.91000,Cluster-8728.68777,Cluster-8728.68776
GO:0046836	glycolipid transport	biological_process	0.023073	0.44508	5	2613	68	106734	Cluster-8728.91000,Cluster-8728.68776,Cluster-8728.68777,Cluster-8728.153065,Cluster-8728.68775
GO:0030599	pectinesterase activity	molecular_function	0.023803	0.45623	10	2613	195	106734	Cluster-8728.138843,Cluster-8728.81327,Cluster-8728.105699,Cluster-8728.75352,Cluster-8728.66230,Cluster-8728.105695,Cluster-8728.111074,Cluster-8728.76778,Cluster-8728.146860,Cluster-8728.116572
GO:0031347	regulation of defense response	biological_process	0.023809	0.45623	8	2613	136	106734	Cluster-8728.43275,Cluster-8728.8758,Cluster-8728.81018,Cluster-8728.24035,Cluster-8728.97791,Cluster-8728.136446,Cluster-8728.59910,Cluster-8728.79558
GO:0032886	regulation of microtubule-based process	biological_process	0.024089	0.45757	9	2613	160	106734	Cluster-8728.18727,Cluster-8728.158895,Cluster-8728.168659,Cluster-8728.19836,Cluster-8728.116465,Cluster-8728.46163,Cluster-8728.135625,Cluster-8728.116462,Cluster-8728.159369
GO:0070507	regulation of microtubule cytoskeleton organization	biological_process	0.024089	0.45757	9	2613	160	106734	Cluster-8728.158895,Cluster-8728.18727,Cluster-8728.19836,Cluster-8728.168659,Cluster-8728.135625,Cluster-8728.46163,Cluster-8728.116465,Cluster-8728.159369,Cluster-8728.116462
GO:0015672	monovalent inorganic cation transport	biological_process	0.024116	0.45757	98	2613	3170	106734	Cluster-8728.142816,Cluster-8728.108221,Cluster-8728.121050,Cluster-8728.14246,Cluster-8728.29732,Cluster-8728.104297,Cluster-8728.64783,Cluster-8728.48798,Cluster-8728.70300,Cluster-8728.108386,Cluster-8728.118517,Cluster-8728.77701,Cluster-8728.141535,Cluster-8728.9755,Cluster-8728.21598,Cluster-8728.16864,Cluster-8728.85748,Cluster-8728.113860,Cluster-8728.90694,Cluster-8728.127109,Cluster-872…
GO:0007399	nervous system development	biological_process	0.024241	0.45844	11	2613	215	106734	Cluster-8728.135625,Cluster-8728.103052,Cluster-8728.116465,Cluster-8728.46163,Cluster-8728.52810,Cluster-8728.116462,Cluster-8728.103054,Cluster-8728.45310,Cluster-8728.109682,Cluster-8728.82630,Cluster-8728.82632
GO:0042626	ATPase activity, coupled to transmembrane movement of substances	molecular_function	0.024731	0.46467	28	2613	719	106734	Cluster-8728.99192,Cluster-8728.147910,Cluster-8728.85009,Cluster-8728.63012,Cluster-8728.85182,Cluster-8728.94935,Cluster-8728.96290,Cluster-8728.103873,Cluster-8728.122247,Cluster-8728.98309,Cluster-8728.110002,Cluster-8728.113937,Cluster-8728.21893,Cluster-8728.117249,Cluster-8728.95193,Cluster-8728.108332,Cluster-8728.117242,Cluster-8728.66817,Cluster-8728.117248,Cluster-8728.110417,Cluster-8…
GO:0043492	ATPase activity, coupled to movement of substances	molecular_function	0.024731	0.46467	28	2613	719	106734	Cluster-8728.156584,Cluster-8728.95628,Cluster-8728.69199,Cluster-8728.118434,Cluster-8728.66817,Cluster-8728.116363,Cluster-8728.99071,Cluster-8728.102955,Cluster-8728.140706,Cluster-8728.110417,Cluster-8728.117248,Cluster-8728.95193,Cluster-8728.117249,Cluster-8728.21893,Cluster-8728.113937,Cluster-8728.98309,Cluster-8728.110002,Cluster-8728.117242,Cluster-8728.108332,Cluster-8728.85009,Cluster…
GO:0019359	nicotinamide nucleotide biosynthetic process	biological_process	0.025121	0.46936	6	2613	90	106734	Cluster-8728.73430,Cluster-8728.142638,Cluster-8728.101306,Cluster-8728.104818,Cluster-8728.103460,Cluster-8728.73431
GO:0005672	transcription factor TFIIA complex	cellular_component	0.025143	0.46936	8	2613	141	106734	Cluster-8728.47506,Cluster-8728.76560,Cluster-8728.111153,Cluster-8728.121514,Cluster-8728.81235,Cluster-8728.111835,Cluster-8728.109145,Cluster-8728.68419
GO:0008652	cellular amino acid biosynthetic process	biological_process	0.02541	0.47186	46	2613	1362	106734	Cluster-8728.99221,Cluster-8728.88652,Cluster-8728.58246,Cluster-8728.116465,Cluster-8728.99224,Cluster-8728.135625,Cluster-8728.85191,Cluster-8728.71568,Cluster-8728.138513,Cluster-8728.68081,Cluster-8728.90272,Cluster-8728.93003,Cluster-8728.100828,Cluster-8728.113435,Cluster-8728.152560,Cluster-8728.59150,Cluster-8728.101580,Cluster-8728.131956,Cluster-8728.96958,Cluster-8728.132219,Cluster-87…
GO:1901607	alpha-amino acid biosynthetic process	biological_process	0.025654	0.47186	44	2613	1291	106734	Cluster-8728.94998,Cluster-8728.94724,Cluster-8728.107259,Cluster-8728.95293,Cluster-8728.17438,Cluster-8728.97097,Cluster-8728.68580,Cluster-8728.97082,Cluster-8728.59656,Cluster-8728.93385,Cluster-8728.97005,Cluster-8728.98018,Cluster-8728.72119,Cluster-8728.107258,Cluster-8728.58324,Cluster-8728.78700,Cluster-8728.116462,Cluster-8728.104376,Cluster-8728.102242,Cluster-8728.95880,Cluster-8728.1…
GO:0030435	sporulation resulting in formation of a cellular spore	biological_process	0.025693	0.47186	5	2613	64	106734	Cluster-8728.160614,Cluster-8728.146423,Cluster-8728.21357,Cluster-8728.137334,Cluster-8728.167517
GO:0009231	riboflavin biosynthetic process	biological_process	0.025738	0.47186	6	2613	86	106734	Cluster-8728.113000,Cluster-8728.101239,Cluster-8728.59332,Cluster-8728.101240,Cluster-8728.125377,Cluster-8728.125376
GO:0042727	flavin-containing compound biosynthetic process	biological_process	0.025738	0.47186	6	2613	86	106734	Cluster-8728.125377,Cluster-8728.125376,Cluster-8728.113000,Cluster-8728.101239,Cluster-8728.101240,Cluster-8728.59332
GO:0045330	aspartyl esterase activity	molecular_function	0.025766	0.47186	2	2613	11	106734	Cluster-8728.138843,Cluster-8728.146860
GO:0006900	membrane budding	biological_process	0.026641	0.4788	2	2613	11	106734	Cluster-8728.15515,Cluster-8728.97600
GO:0006901	vesicle coating	biological_process	0.026641	0.4788	2	2613	11	106734	Cluster-8728.97600,Cluster-8728.15515
GO:0007212	dopamine receptor signaling pathway	biological_process	0.026641	0.4788	2	2613	11	106734	Cluster-8728.97600,Cluster-8728.15515
GO:0030276	clathrin binding	molecular_function	0.026641	0.4788	2	2613	11	106734	Cluster-8728.15515,Cluster-8728.97600
GO:0032051	clathrin light chain binding	molecular_function	0.026641	0.4788	2	2613	11	106734	Cluster-8728.15515,Cluster-8728.97600
GO:0048268	clathrin coat assembly	biological_process	0.026641	0.4788	2	2613	11	106734	Cluster-8728.97600,Cluster-8728.15515
GO:0006012	galactose metabolic process	biological_process	0.026943	0.48272	15	2613	332	106734	Cluster-8728.104818,Cluster-8728.142638,Cluster-8728.160332,Cluster-8728.104817,Cluster-8728.73431,Cluster-8728.103460,Cluster-8728.105738,Cluster-8728.79315,Cluster-8728.105740,Cluster-8728.108731,Cluster-8728.128561,Cluster-8728.101605,Cluster-8728.101306,Cluster-8728.97912,Cluster-8728.73430
GO:0030133	transport vesicle	cellular_component	0.027252	0.48675	14	2613	303	106734	Cluster-8728.113514,Cluster-8728.15496,Cluster-8728.13068,Cluster-8728.111601,Cluster-8728.45116,Cluster-8728.85897,Cluster-8728.98769,Cluster-8728.62912,Cluster-8728.117200,Cluster-8728.62916,Cluster-8728.38810,Cluster-8728.47213,Cluster-8728.151945,Cluster-8728.89315
GO:0006743	ubiquinone metabolic process	biological_process	0.027664	0.49107	14	2613	313	106734	Cluster-8728.117248,Cluster-8728.91503,Cluster-8728.111598,Cluster-8728.110647,Cluster-8728.21676,Cluster-8728.122360,Cluster-8728.70300,Cluster-8728.81592,Cluster-8728.69199,Cluster-8728.81528,Cluster-8728.113860,Cluster-8728.111596,Cluster-8728.111601,Cluster-8728.117249
GO:0006744	ubiquinone biosynthetic process	biological_process	0.027664	0.49107	14	2613	313	106734	Cluster-8728.111596,Cluster-8728.81528,Cluster-8728.113860,Cluster-8728.117249,Cluster-8728.111601,Cluster-8728.81592,Cluster-8728.69199,Cluster-8728.70300,Cluster-8728.91503,Cluster-8728.117248,Cluster-8728.21676,Cluster-8728.122360,Cluster-8728.111598,Cluster-8728.110647
GO:0019363	pyridine nucleotide biosynthetic process	biological_process	0.027827	0.49139	6	2613	92	106734	Cluster-8728.73431,Cluster-8728.103460,Cluster-8728.104818,Cluster-8728.73430,Cluster-8728.101306,Cluster-8728.142638
GO:0070070	proton-transporting V-type ATPase complex assembly	biological_process	0.027937	0.49139	5	2613	69	106734	Cluster-8728.80071,Cluster-8728.145756,Cluster-8728.66006,Cluster-8728.145757,Cluster-8728.18753
GO:0070072	vacuolar proton-transporting V-type ATPase complex assembly	biological_process	0.027937	0.49139	5	2613	69	106734	Cluster-8728.66006,Cluster-8728.80071,Cluster-8728.145756,Cluster-8728.18753,Cluster-8728.145757
GO:0034755	iron ion transmembrane transport	biological_process	0.028296	0.49622	3	2613	28	106734	Cluster-8728.61518,Cluster-8728.140942,Cluster-8728.63451
GO:0006270	DNA replication initiation	biological_process	0.028404	0.4966	18	2613	432	106734	Cluster-8728.103447,Cluster-8728.114881,Cluster-8728.86278,Cluster-8728.64398,Cluster-8728.101977,Cluster-8728.97470,Cluster-8728.108172,Cluster-8728.118480,Cluster-8728.85395,Cluster-8728.103945,Cluster-8728.66142,Cluster-8728.97171,Cluster-8728.90992,Cluster-8728.107282,Cluster-8728.149719,Cluster-8728.129444,Cluster-8728.89588,Cluster-8728.89498
GO:0000279	M phase	biological_process	0.029567	0.51229	7	2613	115	106734	Cluster-8728.158895,Cluster-8728.135625,Cluster-8728.18727,Cluster-8728.116465,Cluster-8728.159369,Cluster-8728.168659,Cluster-8728.116462
GO:0022403	cell cycle phase	biological_process	0.029567	0.51229	7	2613	115	106734	Cluster-8728.135625,Cluster-8728.158895,Cluster-8728.116465,Cluster-8728.18727,Cluster-8728.159369,Cluster-8728.116462,Cluster-8728.168659
GO:0044848	biological phase	biological_process	0.029567	0.51229	7	2613	115	106734	Cluster-8728.135625,Cluster-8728.158895,Cluster-8728.18727,Cluster-8728.116465,Cluster-8728.159369,Cluster-8728.168659,Cluster-8728.116462
GO:0012507	ER to Golgi transport vesicle membrane	cellular_component	0.030943	0.52298	11	2613	223	106734	Cluster-8728.117200,Cluster-8728.62916,Cluster-8728.38810,Cluster-8728.62912,Cluster-8728.45116,Cluster-8728.113514,Cluster-8728.111601,Cluster-8728.13068,Cluster-8728.89315,Cluster-8728.47213,Cluster-8728.151945
GO:0030127	COPII vesicle coat	cellular_component	0.030943	0.52298	11	2613	223	106734	Cluster-8728.89315,Cluster-8728.47213,Cluster-8728.151945,Cluster-8728.45116,Cluster-8728.113514,Cluster-8728.111601,Cluster-8728.13068,Cluster-8728.62916,Cluster-8728.117200,Cluster-8728.38810,Cluster-8728.62912
GO:0030134	ER to Golgi transport vesicle	cellular_component	0.030943	0.52298	11	2613	223	106734	Cluster-8728.62916,Cluster-8728.117200,Cluster-8728.38810,Cluster-8728.62912,Cluster-8728.45116,Cluster-8728.113514,Cluster-8728.13068,Cluster-8728.111601,Cluster-8728.89315,Cluster-8728.47213,Cluster-8728.151945
GO:0003852	2-isopropylmalate synthase activity	molecular_function	0.030962	0.52298	3	2613	27	106734	Cluster-8728.135625,Cluster-8728.116465,Cluster-8728.116462
GO:0009058	biosynthetic process	biological_process	0.031129	0.52298	678	2613	25603	106734	Cluster-8728.83004,Cluster-8728.105109,Cluster-8728.36217,Cluster-8728.81866,Cluster-8728.144630,Cluster-8728.82654,Cluster-8728.93680,Cluster-8728.91767,Cluster-8728.97470,Cluster-8728.51453,Cluster-8728.169693,Cluster-8728.70933,Cluster-8728.160332,Cluster-8728.90850,Cluster-8728.152434,Cluster-8728.157518,Cluster-8728.93003,Cluster-8728.91127,Cluster-8728.133624,Cluster-8728.78271,Cluster-8728…
GO:0005788	endoplasmic reticulum lumen	cellular_component	0.031326	0.52298	3	2613	26	106734	Cluster-8728.87424,Cluster-8728.78165,Cluster-8728.87423
GO:0018995	host	cellular_component	0.031346	0.52298	25	2613	659	106734	Cluster-8728.164718,Cluster-8728.160057,Cluster-8728.43275,Cluster-8728.87151,Cluster-8728.62912,Cluster-8728.56681,Cluster-8728.81018,Cluster-8728.62916,Cluster-8728.108731,Cluster-8728.84552,Cluster-8728.130320,Cluster-8728.31537,Cluster-8728.107494,Cluster-8728.72138,Cluster-8728.163096,Cluster-8728.99969,Cluster-8728.50391,Cluster-8728.105738,Cluster-8728.169693,Cluster-8728.40062,Cluster-872…
GO:0043657	host cell	cellular_component	0.031346	0.52298	25	2613	659	106734	Cluster-8728.107494,Cluster-8728.31537,Cluster-8728.72138,Cluster-8728.160057,Cluster-8728.43275,Cluster-8728.87151,Cluster-8728.164718,Cluster-8728.62916,Cluster-8728.108731,Cluster-8728.84552,Cluster-8728.130320,Cluster-8728.62912,Cluster-8728.56681,Cluster-8728.81018,Cluster-8728.40440,Cluster-8728.105109,Cluster-8728.99612,Cluster-8728.87984,Cluster-8728.105738,Cluster-8728.169693,Cluster-872…
GO:0030638	polyketide metabolic process	biological_process	0.031352	0.52298	2	2613	10	106734	Cluster-8728.159061,Cluster-8728.86826
GO:0030639	polyketide biosynthetic process	biological_process	0.031352	0.52298	2	2613	10	106734	Cluster-8728.159061,Cluster-8728.86826
GO:0018196	peptidyl-asparagine modification	biological_process	0.031361	0.52298	5	2613	72	106734	Cluster-8728.60198,Cluster-8728.114416,Cluster-8728.60197,Cluster-8728.37857,Cluster-8728.47969
GO:0018279	protein N-linked glycosylation via asparagine	biological_process	0.031361	0.52298	5	2613	72	106734	Cluster-8728.60198,Cluster-8728.47969,Cluster-8728.37857,Cluster-8728.60197,Cluster-8728.114416
GO:0019385	methanogenesis, from acetate	biological_process	0.031369	0.52298	3	2613	26	106734	Cluster-8728.97203,Cluster-8728.108587,Cluster-8728.108581
GO:0016070	RNA metabolic process	biological_process	0.031533	0.52298	408	2613	14820	106734	Cluster-8728.48388,Cluster-8728.109145,Cluster-8728.83742,Cluster-8728.30482,Cluster-8728.168573,Cluster-8728.66645,Cluster-8728.131928,Cluster-8728.79848,Cluster-8728.103475,Cluster-8728.148465,Cluster-8728.90904,Cluster-8728.141342,Cluster-8728.13764,Cluster-8728.20254,Cluster-8728.117166,Cluster-8728.105962,Cluster-8728.103550,Cluster-8728.97097,Cluster-8728.73566,Cluster-8728.85597,Cluster-87…
GO:0016634	oxidoreductase activity, acting on the CH-CH group of donors, oxygen as acceptor	molecular_function	0.03154	0.52298	6	2613	92	106734	Cluster-8728.124582,Cluster-8728.63218,Cluster-8728.100317,Cluster-8728.38338,Cluster-8728.124581,Cluster-8728.124584
GO:0016702	oxidoreductase activity, acting on single donors with incorporation of molecular oxygen, incorporation of two atoms of oxygen	molecular_function	0.031735	0.52472	15	2613	362	106734	Cluster-8728.22935,Cluster-8728.22745,Cluster-8728.87081,Cluster-8728.80789,Cluster-8728.108044,Cluster-8728.126940,Cluster-8728.22743,Cluster-8728.115944,Cluster-8728.22746,Cluster-8728.134956,Cluster-8728.87084,Cluster-8728.106816,Cluster-8728.159877,Cluster-8728.160121,Cluster-8728.128191
GO:0018106	peptidyl-histidine phosphorylation	biological_process	0.03223	0.52987	2	2613	13	106734	Cluster-8728.16516,Cluster-8728.20492
GO:0018202	peptidyl-histidine modification	biological_process	0.03223	0.52987	2	2613	13	106734	Cluster-8728.20492,Cluster-8728.16516
GO:0007259	JAK-STAT cascade	biological_process	0.032525	0.5331	2	2613	12	106734	Cluster-8728.93385,Cluster-8728.94724
GO:0004318	enoyl-[acyl-carrier-protein] reductase (NADH) activity	molecular_function	0.032656	0.5331	2	2613	11	106734	Cluster-8728.150950,Cluster-8728.156808
GO:0045595	regulation of cell differentiation	biological_process	0.032703	0.5331	4	2613	50	106734	Cluster-8728.146423,Cluster-8728.21357,Cluster-8728.58324,Cluster-8728.137334
GO:0006855	drug transmembrane transport	biological_process	0.033711	0.54646	15	2613	369	106734	Cluster-8728.127360,Cluster-8728.158966,Cluster-8728.82949,Cluster-8728.59341,Cluster-8728.58246,Cluster-8728.81482,Cluster-8728.127356,Cluster-8728.97880,Cluster-8728.20358,Cluster-8728.127352,Cluster-8728.152516,Cluster-30917.0,Cluster-8728.147217,Cluster-8728.127357,Cluster-8728.26209
GO:0015893	drug transport	biological_process	0.033711	0.54646	15	2613	369	106734	Cluster-8728.82949,Cluster-8728.59341,Cluster-8728.97880,Cluster-8728.127356,Cluster-8728.20358,Cluster-8728.81482,Cluster-8728.58246,Cluster-8728.127360,Cluster-8728.158966,Cluster-30917.0,Cluster-8728.147217,Cluster-8728.127357,Cluster-8728.26209,Cluster-8728.127352,Cluster-8728.152516
GO:0015643	toxic substance binding	molecular_function	0.034147	0.55198	7	2613	120	106734	Cluster-8728.145779,Cluster-8728.20878,Cluster-8728.92521,Cluster-8728.109935,Cluster-8728.99564,Cluster-8728.92517,Cluster-8728.145297
GO:0001948	glycoprotein binding	molecular_function	0.034499	0.55303	2	2613	12	106734	Cluster-8728.45597,Cluster-8728.100361
GO:0043394	proteoglycan binding	molecular_function	0.034499	0.55303	2	2613	12	106734	Cluster-8728.45597,Cluster-8728.100361
GO:0043395	heparan sulfate proteoglycan binding	molecular_function	0.034499	0.55303	2	2613	12	106734	Cluster-8728.100361,Cluster-8728.45597
GO:0017025	TBP-class protein binding	molecular_function	0.036041	0.57616	4	2613	51	106734	Cluster-8728.67114,Cluster-8728.109024,Cluster-8728.52386,Cluster-8728.67115
GO:0043086	negative regulation of catalytic activity	biological_process	0.036296	0.57864	11	2613	239	106734	Cluster-8728.23104,Cluster-8728.19296,Cluster-8728.138843,Cluster-8728.151621,Cluster-8728.163039,Cluster-8728.80726,Cluster-8728.17573,Cluster-8728.146860,Cluster-8728.104297,Cluster-8728.23290,Cluster-8728.38177
GO:0004359	glutaminase activity	molecular_function	0.036402	0.57873	3	2613	30	106734	Cluster-8728.157790,Cluster-8728.59656,Cluster-8728.144630
GO:0044092	negative regulation of molecular function	biological_process	0.037048	0.58298	11	2613	240	106734	Cluster-8728.104297,Cluster-8728.146860,Cluster-8728.17573,Cluster-8728.38177,Cluster-8728.23290,Cluster-8728.138843,Cluster-8728.23104,Cluster-8728.19296,Cluster-8728.163039,Cluster-8728.80726,Cluster-8728.151621
GO:0044215	other organism	cellular_component	0.037072	0.58298	25	2613	671	106734	Cluster-8728.24035,Cluster-8728.169693,Cluster-8728.105738,Cluster-8728.40062,Cluster-8728.163096,Cluster-8728.50391,Cluster-8728.99969,Cluster-8728.99612,Cluster-8728.87984,Cluster-8728.40440,Cluster-8728.105109,Cluster-8728.62916,Cluster-8728.108731,Cluster-8728.130320,Cluster-8728.84552,Cluster-8728.56681,Cluster-8728.62912,Cluster-8728.81018,Cluster-8728.160057,Cluster-8728.87151,Cluster-8728…
GO:0044216	other organism cell	cellular_component	0.037072	0.58298	25	2613	671	106734	Cluster-8728.24035,Cluster-8728.105738,Cluster-8728.169693,Cluster-8728.40062,Cluster-8728.163096,Cluster-8728.50391,Cluster-8728.99969,Cluster-8728.99612,Cluster-8728.87984,Cluster-8728.40440,Cluster-8728.105109,Cluster-8728.62916,Cluster-8728.108731,Cluster-8728.130320,Cluster-8728.84552,Cluster-8728.62912,Cluster-8728.56681,Cluster-8728.81018,Cluster-8728.160057,Cluster-8728.87151,Cluster-8728…
GO:0044217	other organism part	cellular_component	0.037072	0.58298	25	2613	671	106734	Cluster-8728.160057,Cluster-8728.87151,Cluster-8728.43275,Cluster-8728.164718,Cluster-8728.62916,Cluster-8728.130320,Cluster-8728.108731,Cluster-8728.84552,Cluster-8728.62912,Cluster-8728.81018,Cluster-8728.56681,Cluster-8728.107494,Cluster-8728.31537,Cluster-8728.72138,Cluster-8728.105738,Cluster-8728.169693,Cluster-8728.40062,Cluster-8728.163096,Cluster-8728.99969,Cluster-8728.50391,Cluster-872…
GO:0006493	protein O-linked glycosylation	biological_process	0.03726	0.58409	2	2613	13	106734	Cluster-8728.116364,Cluster-8728.64973
GO:0016661	oxidoreductase activity, acting on other nitrogenous compounds as donors	molecular_function	0.037345	0.58409	3	2613	30	106734	Cluster-8728.50686,Cluster-8728.92336,Cluster-8728.98442
GO:0044711	single-organism biosynthetic process	biological_process	0.039345	0.61372	222	2613	7958	106734	Cluster-8728.68081,Cluster-8728.87184,Cluster-8728.95791,Cluster-8728.98413,Cluster-8728.88652,Cluster-8728.111614,Cluster-8728.58246,Cluster-8728.82949,Cluster-8728.99224,Cluster-8728.24433,Cluster-8728.43806,Cluster-8728.67784,Cluster-8728.72008,Cluster-8728.69199,Cluster-8728.110099,Cluster-8728.70445,Cluster-8728.72805,Cluster-8728.95432,Cluster-8728.73881,Cluster-8728.98399,Cluster-8728.1515…
GO:0042493	response to drug	biological_process	0.039794	0.61905	15	2613	377	106734	Cluster-8728.97880,Cluster-8728.127356,Cluster-8728.20358,Cluster-8728.81482,Cluster-8728.58246,Cluster-8728.82949,Cluster-8728.59341,Cluster-8728.158966,Cluster-8728.127360,Cluster-8728.127357,Cluster-8728.26209,Cluster-8728.147217,Cluster-30917.0,Cluster-8728.152516,Cluster-8728.127352
GO:0008234	cysteine-type peptidase activity	molecular_function	0.040473	0.62793	37	2613	1075	106734	Cluster-8728.111740,Cluster-8728.40440,Cluster-8728.109725,Cluster-8728.45429,Cluster-8728.90131,Cluster-8728.100359,Cluster-8728.71017,Cluster-8728.83894,Cluster-8728.3942,Cluster-8728.33219,Cluster-8728.124357,Cluster-8728.16012,Cluster-8728.105962,Cluster-8728.102252,Cluster-8728.130320,Cluster-8728.84478,Cluster-8728.90285,Cluster-8728.96788,Cluster-8728.78272,Cluster-8728.109726,Cluster-8728…
GO:0046365	monosaccharide catabolic process	biological_process	0.040961	0.63185	4	2613	54	106734	Cluster-8728.88655,Cluster-8728.80328,Cluster-8728.80071,Cluster-8728.86801
GO:0032101	regulation of response to external stimulus	biological_process	0.041017	0.63185	8	2613	153	106734	Cluster-8728.43275,Cluster-8728.8758,Cluster-8728.81018,Cluster-8728.97791,Cluster-8728.24035,Cluster-8728.136446,Cluster-8728.79558,Cluster-8728.59910
GO:0043900	regulation of multi-organism process	biological_process	0.041352	0.63185	11	2613	241	106734	Cluster-8728.81018,Cluster-8728.97791,Cluster-8728.24035,Cluster-8728.86970,Cluster-8728.43275,Cluster-8728.8758,Cluster-8728.105962,Cluster-8728.73403,Cluster-8728.136446,Cluster-8728.79558,Cluster-8728.59910
GO:0004846	urate oxidase activity	molecular_function	0.04149	0.63185	1	2613	2	106734	Cluster-8728.92336
GO:0016663	oxidoreductase activity, acting on other nitrogenous compounds as donors, oxygen as acceptor	molecular_function	0.04149	0.63185	1	2613	2	106734	Cluster-8728.92336
GO:0019628	urate catabolic process	biological_process	0.04149	0.63185	1	2613	2	106734	Cluster-8728.92336
GO:0046415	urate metabolic process	biological_process	0.04149	0.63185	1	2613	2	106734	Cluster-8728.92336
GO:0043631	RNA polyadenylation	biological_process	0.042071	0.63498	6	2613	99	106734	Cluster-8728.52346,Cluster-8728.95297,Cluster-8728.103550,Cluster-8728.72425,Cluster-8728.96705,Cluster-8728.57110
GO:0007601	visual perception	biological_process	0.04227	0.63498	2	2613	14	106734	Cluster-8728.33797,Cluster-8728.50108
GO:0030553	cGMP binding	molecular_function	0.04227	0.63498	2	2613	14	106734	Cluster-8728.33797,Cluster-8728.50108
GO:0050953	sensory perception of light stimulus	biological_process	0.04227	0.63498	2	2613	14	106734	Cluster-8728.50108,Cluster-8728.33797
GO:0030120	vesicle coat	cellular_component	0.042464	0.63498	14	2613	325	106734	Cluster-8728.151945,Cluster-8728.47213,Cluster-8728.89315,Cluster-8728.13068,Cluster-8728.15496,Cluster-8728.111601,Cluster-8728.113514,Cluster-8728.85897,Cluster-8728.98769,Cluster-8728.45116,Cluster-8728.62912,Cluster-8728.38810,Cluster-8728.117200,Cluster-8728.62916
GO:0030135	coated vesicle	cellular_component	0.042464	0.63498	14	2613	325	106734	Cluster-8728.47213,Cluster-8728.151945,Cluster-8728.89315,Cluster-8728.62912,Cluster-8728.117200,Cluster-8728.62916,Cluster-8728.38810,Cluster-8728.113514,Cluster-8728.15496,Cluster-8728.13068,Cluster-8728.111601,Cluster-8728.45116,Cluster-8728.98769,Cluster-8728.85897
GO:0030662	coated vesicle membrane	cellular_component	0.042464	0.63498	14	2613	325	106734	Cluster-8728.38810,Cluster-8728.62916,Cluster-8728.117200,Cluster-8728.62912,Cluster-8728.85897,Cluster-8728.98769,Cluster-8728.45116,Cluster-8728.111601,Cluster-8728.13068,Cluster-8728.15496,Cluster-8728.113514,Cluster-8728.89315,Cluster-8728.151945,Cluster-8728.47213
GO:0031323	regulation of cellular metabolic process	biological_process	0.042672	0.63646	305	2613	11020	106734	Cluster-8728.49851,Cluster-8728.159654,Cluster-8728.17527,Cluster-8728.81007,Cluster-8728.100853,Cluster-8728.105691,Cluster-8728.17573,Cluster-8728.104347,Cluster-8728.80726,Cluster-8728.96616,Cluster-8728.108210,Cluster-8728.19998,Cluster-8728.98667,Cluster-8728.105046,Cluster-8728.77127,Cluster-8728.162272,Cluster-8728.49270,Cluster-8728.63108,Cluster-8728.23187,Cluster-8728.161035,Cluster-872…
GO:0008137	NADH dehydrogenase (ubiquinone) activity	molecular_function	0.043176	0.64066	11	2613	246	106734	Cluster-8728.111596,Cluster-8728.81528,Cluster-8728.113860,Cluster-8728.117249,Cluster-8728.111601,Cluster-8728.69199,Cluster-8728.70300,Cluster-8728.117248,Cluster-8728.21676,Cluster-8728.110647,Cluster-8728.111598
GO:0050136	NADH dehydrogenase (quinone) activity	molecular_function	0.043176	0.64066	11	2613	246	106734	Cluster-8728.70300,Cluster-8728.117248,Cluster-8728.111598,Cluster-8728.110647,Cluster-8728.21676,Cluster-8728.113860,Cluster-8728.81528,Cluster-8728.111596,Cluster-8728.111601,Cluster-8728.117249,Cluster-8728.69199
GO:0031109	microtubule polymerization or depolymerization	biological_process	0.043705	0.64265	8	2613	150	106734	Cluster-8728.135625,Cluster-8728.116465,Cluster-8728.46163,Cluster-8728.159369,Cluster-8728.116462,Cluster-8728.158895,Cluster-8728.18727,Cluster-8728.168659
GO:0031110	regulation of microtubule polymerization or depolymerization	biological_process	0.043705	0.64265	8	2613	150	106734	Cluster-8728.158895,Cluster-8728.18727,Cluster-8728.168659,Cluster-8728.135625,Cluster-8728.116465,Cluster-8728.46163,Cluster-8728.159369,Cluster-8728.116462
GO:0006825	copper ion transport	biological_process	0.043846	0.64265	5	2613	77	106734	Cluster-8728.84451,Cluster-8728.69344,Cluster-8728.98687,Cluster-8728.115017,Cluster-8728.111557
GO:0004021	L-alanine:2-oxoglutarate aminotransferase activity	molecular_function	0.043865	0.64265	1	2613	2	106734	Cluster-8728.90890
GO:0047635	alanine-oxo-acid transaminase activity	molecular_function	0.043865	0.64265	1	2613	2	106734	Cluster-8728.90890
GO:0030430	host cell cytoplasm	cellular_component	0.044941	0.65675	4	2613	54	106734	Cluster-8728.43275,Cluster-8728.81018,Cluster-8728.24035,Cluster-8728.99612
GO:0034654	nucleobase-containing compound biosynthetic process	biological_process	0.045236	0.65823	323	2613	11773	106734	Cluster-8728.105012,Cluster-8728.103180,Cluster-8728.88745,Cluster-8728.81006,Cluster-8728.100858,Cluster-8728.103735,Cluster-8728.85748,Cluster-8728.32932,Cluster-8728.116955,Cluster-8728.145393,Cluster-8728.126247,Cluster-8728.102143,Cluster-8728.141487,Cluster-8728.129000,Cluster-8728.87844,Cluster-8728.90900,Cluster-8728.159472,Cluster-8728.160189,Cluster-8728.107282,Cluster-8728.121725,Clust…
GO:0019211	phosphatase activator activity	molecular_function	0.045269	0.65823	3	2613	29	106734	Cluster-8728.80139,Cluster-8728.103873,Cluster-8728.110002
GO:0008773	[protein-PII] uridylyltransferase activity	molecular_function	0.046113	0.66882	1	2613	2	106734	Cluster-8728.64214
GO:0016843	amine-lyase activity	molecular_function	0.047151	0.67871	4	2613	54	106734	Cluster-8728.89442,Cluster-8728.153187,Cluster-8728.27015,Cluster-8728.142938
GO:0016844	strictosidine synthase activity	molecular_function	0.047151	0.67871	4	2613	54	106734	Cluster-8728.153187,Cluster-8728.89442,Cluster-8728.27015,Cluster-8728.142938
GO:0004069	L-aspartate:2-oxoglutarate aminotransferase activity	molecular_function	0.047654	0.67871	1	2613	2	106734	Cluster-8728.95880
GO:0006107	oxaloacetate metabolic process	biological_process	0.047654	0.67871	1	2613	2	106734	Cluster-8728.95880
GO:0070546	L-phenylalanine aminotransferase activity	molecular_function	0.047654	0.67871	1	2613	2	106734	Cluster-8728.95880
GO:0080130	L-phenylalanine:2-oxoglutarate aminotransferase activity	molecular_function	0.047654	0.67871	1	2613	2	106734	Cluster-8728.95880
GO:0015238	drug transmembrane transporter activity	molecular_function	0.047734	0.67871	15	2613	385	106734	Cluster-8728.59341,Cluster-8728.82949,Cluster-8728.58246,Cluster-8728.81482,Cluster-8728.127356,Cluster-8728.97880,Cluster-8728.20358,Cluster-8728.127360,Cluster-8728.158966,Cluster-8728.147217,Cluster-30917.0,Cluster-8728.127357,Cluster-8728.26209,Cluster-8728.127352,Cluster-8728.152516
GO:0090484	drug transporter activity	molecular_function	0.047734	0.67871	15	2613	385	106734	Cluster-8728.59341,Cluster-8728.82949,Cluster-8728.20358,Cluster-8728.127356,Cluster-8728.97880,Cluster-8728.81482,Cluster-8728.58246,Cluster-8728.127360,Cluster-8728.158966,Cluster-8728.147217,Cluster-30917.0,Cluster-8728.26209,Cluster-8728.127357,Cluster-8728.127352,Cluster-8728.152516
GO:0030153	bacteriocin immunity	biological_process	0.047932	0.67987	6	2613	102	106734	Cluster-8728.92517,Cluster-8728.145297,Cluster-8728.99564,Cluster-8728.109935,Cluster-8728.92521,Cluster-8728.145779
GO:0051090	regulation of sequence-specific DNA binding transcription factor activity	biological_process	0.049007	0.69236	4	2613	53	106734	Cluster-8728.67157,Cluster-8728.67158,Cluster-8728.81007,Cluster-8728.81006
GO:0006537	glutamate biosynthetic process	biological_process	0.049053	0.69236	4	2613	51	106734	Cluster-8728.98018,Cluster-8728.97005,Cluster-8728.97097,Cluster-8728.58324
GO:0004417	hydroxyethylthiazole kinase activity	molecular_function	0.049698	0.69941	2	2613	14	106734	Cluster-8728.22616,Cluster-8728.93920
GO:0004497	monooxygenase activity	molecular_function	0.049794	0.69941	16	2613	407	106734	Cluster-8728.98018,Cluster-8728.145432,Cluster-8728.128706,Cluster-8728.82654,Cluster-8728.97097,Cluster-8728.20134,Cluster-8728.73883,Cluster-8728.50686,Cluster-8728.142264,Cluster-8728.97005,Cluster-8728.70811,Cluster-8728.73881,Cluster-8728.126721,Cluster-8728.15322,Cluster-8728.103168,Cluster-8728.15180
GO:0031072	heat shock protein binding	molecular_function	0.050132	0.70236	9	2613	190	106734	Cluster-8728.18727,Cluster-8728.158895,Cluster-8728.140089,Cluster-8728.22634,Cluster-8728.160455,Cluster-8728.17355,Cluster-8728.160454,Cluster-8728.80208,Cluster-8728.159369
GO:0016837	carbon-oxygen lyase activity, acting on polysaccharides	molecular_function	0.050286	0.70236	5	2613	77	106734	Cluster-8728.84598,Cluster-8728.29240,Cluster-8728.32208,Cluster-8728.45607,Cluster-8728.105084
GO:0006836	neurotransmitter transport	biological_process	0.050516	0.70236	3	2613	34	106734	Cluster-8728.33655,Cluster-8728.33653,Cluster-8728.33660
GO:1901661	quinone metabolic process	biological_process	0.05061	0.70236	14	2613	343	106734	Cluster-8728.69199,Cluster-8728.81592,Cluster-8728.117249,Cluster-8728.111601,Cluster-8728.111596,Cluster-8728.113860,Cluster-8728.81528,Cluster-8728.21676,Cluster-8728.122360,Cluster-8728.110647,Cluster-8728.111598,Cluster-8728.91503,Cluster-8728.117248,Cluster-8728.70300
GO:1901663	quinone biosynthetic process	biological_process	0.05061	0.70236	14	2613	343	106734	Cluster-8728.122360,Cluster-8728.21676,Cluster-8728.110647,Cluster-8728.111598,Cluster-8728.91503,Cluster-8728.117248,Cluster-8728.70300,Cluster-8728.69199,Cluster-8728.81592,Cluster-8728.117249,Cluster-8728.111601,Cluster-8728.111596,Cluster-8728.81528,Cluster-8728.113860
GO:0045861	negative regulation of proteolysis	biological_process	0.051022	0.70638	8	2613	163	106734	Cluster-8728.151621,Cluster-8728.80726,Cluster-8728.163039,Cluster-8728.19296,Cluster-8728.23104,Cluster-8728.23290,Cluster-8728.38177,Cluster-8728.17573
GO:0044264	cellular polysaccharide metabolic process	biological_process	0.05156	0.70917	49	2613	1552	106734	Cluster-8728.138843,Cluster-8728.113802,Cluster-8728.97912,Cluster-8728.105699,Cluster-8728.124923,Cluster-8728.103081,Cluster-8728.50440,Cluster-8728.98439,Cluster-8728.112865,Cluster-8728.120033,Cluster-8728.81327,Cluster-8728.75352,Cluster-8728.55485,Cluster-8728.89050,Cluster-8728.105695,Cluster-8728.165753,Cluster-8728.111074,Cluster-8728.69605,Cluster-8728.132534,Cluster-8728.137161,Cluster…
GO:0006073	cellular glucan metabolic process	biological_process	0.051591	0.70917	45	2613	1420	106734	Cluster-8728.95565,Cluster-8728.96768,Cluster-8728.112866,Cluster-8728.130569,Cluster-8728.103079,Cluster-8728.116572,Cluster-8728.31591,Cluster-8728.110099,Cluster-8728.150950,Cluster-8728.79474,Cluster-8728.103080,Cluster-8728.156808,Cluster-8728.17671,Cluster-8728.76778,Cluster-8728.24433,Cluster-8728.146860,Cluster-8728.79070,Cluster-8728.66230,Cluster-8728.158705,Cluster-8728.15796,Cluster-8…
GO:0044042	glucan metabolic process	biological_process	0.051591	0.70917	45	2613	1420	106734	Cluster-8728.17671,Cluster-8728.156808,Cluster-8728.110099,Cluster-8728.150950,Cluster-8728.79474,Cluster-8728.103080,Cluster-8728.103079,Cluster-8728.116572,Cluster-8728.31591,Cluster-8728.96768,Cluster-8728.95565,Cluster-8728.130569,Cluster-8728.112866,Cluster-8728.87184,Cluster-8728.24434,Cluster-8728.66230,Cluster-8728.158705,Cluster-8728.15796,Cluster-8728.97291,Cluster-8728.79070,Cluster-87…
GO:0015035	protein disulfide oxidoreductase activity	molecular_function	0.052169	0.71371	13	2613	318	106734	Cluster-8728.109996,Cluster-8728.100231,Cluster-8728.121896,Cluster-8728.68309,Cluster-8728.56119,Cluster-8728.66245,Cluster-8728.92857,Cluster-8728.87780,Cluster-8728.68308,Cluster-8728.37724,Cluster-8728.68307,Cluster-8728.98413,Cluster-8728.87422
GO:0015036	disulfide oxidoreductase activity	molecular_function	0.052169	0.71371	13	2613	318	106734	Cluster-8728.100231,Cluster-8728.121896,Cluster-8728.56119,Cluster-8728.66245,Cluster-8728.68309,Cluster-8728.92857,Cluster-8728.109996,Cluster-8728.68308,Cluster-8728.37724,Cluster-8728.68307,Cluster-8728.98413,Cluster-8728.87422,Cluster-8728.87780
GO:0000346	transcription export complex	cellular_component	0.052703	0.71641	6	2613	107	106734	Cluster-8728.43425,Cluster-8728.80726,Cluster-8728.159963,Cluster-8728.46183,Cluster-8728.145032,Cluster-8728.109575
GO:0000445	THO complex part of transcription export complex	cellular_component	0.052703	0.71641	6	2613	107	106734	Cluster-8728.46183,Cluster-8728.80726,Cluster-8728.43425,Cluster-8728.159963,Cluster-8728.145032,Cluster-8728.109575
GO:0005876	spindle microtubule	cellular_component	0.052738	0.71641	7	2613	132	106734	Cluster-8728.18727,Cluster-8728.116465,Cluster-8728.135625,Cluster-8728.158895,Cluster-8728.168659,Cluster-8728.116462,Cluster-8728.159369
GO:0001871	pattern binding	molecular_function	0.052995	0.71655	14	2613	347	106734	Cluster-8728.120114,Cluster-8728.75498,Cluster-8728.35300,Cluster-8728.153057,Cluster-8728.96692,Cluster-8728.161757,Cluster-8728.10190,Cluster-8728.108455,Cluster-8728.16345,Cluster-8728.103200,Cluster-8728.88143,Cluster-8728.99672,Cluster-8728.14821,Cluster-8728.47030
GO:0030247	polysaccharide binding	molecular_function	0.052995	0.71655	14	2613	347	106734	Cluster-8728.16345,Cluster-8728.103200,Cluster-8728.99672,Cluster-8728.88143,Cluster-8728.10190,Cluster-8728.108455,Cluster-8728.161757,Cluster-8728.47030,Cluster-8728.14821,Cluster-8728.35300,Cluster-8728.120114,Cluster-8728.75498,Cluster-8728.96692,Cluster-8728.153057
GO:0019725	cellular homeostasis	biological_process	0.05392	0.71975	29	2613	858	106734	Cluster-8728.40925,Cluster-8728.105843,Cluster-8728.87424,Cluster-8728.61732,Cluster-8728.66245,Cluster-8728.97171,Cluster-8728.46495,Cluster-8728.87423,Cluster-8728.89588,Cluster-8728.87422,Cluster-8728.78165,Cluster-8728.98594,Cluster-8728.68307,Cluster-8728.80528,Cluster-8728.109996,Cluster-8728.86278,Cluster-8728.91318,Cluster-8728.97880,Cluster-8728.92857,Cluster-8728.68309,Cluster-8728.8194…
GO:0042180	cellular ketone metabolic process	biological_process	0.05398	0.71975	15	2613	378	106734	Cluster-8728.69199,Cluster-8728.81592,Cluster-8728.117249,Cluster-8728.111601,Cluster-8728.111596,Cluster-8728.81528,Cluster-8728.113860,Cluster-8728.21676,Cluster-8728.122360,Cluster-8728.110647,Cluster-8728.111598,Cluster-8728.91503,Cluster-8728.117248,Cluster-8728.70300,Cluster-8728.136412
GO:0016071	mRNA metabolic process	biological_process	0.054049	0.71975	37	2613	1095	106734	Cluster-8728.69889,Cluster-8728.43425,Cluster-8728.148308,Cluster-8728.69890,Cluster-8728.57955,Cluster-8728.109340,Cluster-8728.159963,Cluster-8728.24323,Cluster-8728.106462,Cluster-8728.115129,Cluster-8728.136446,Cluster-8728.28170,Cluster-8728.51090,Cluster-8728.147046,Cluster-8728.116955,Cluster-8728.145032,Cluster-8728.82830,Cluster-8728.118480,Cluster-8728.98909,Cluster-8728.80726,Cluster-8…
GO:0000162	tryptophan biosynthetic process	biological_process	0.054476	0.71975	13	2613	321	106734	Cluster-8728.101580,Cluster-8728.95880,Cluster-8728.59150,Cluster-8728.102242,Cluster-8728.152560,Cluster-8728.113435,Cluster-8728.88652,Cluster-8728.72008,Cluster-8728.72119,Cluster-8728.72805,Cluster-8728.17438,Cluster-8728.68081,Cluster-8728.138513
GO:0006571	tyrosine biosynthetic process	biological_process	0.054476	0.71975	13	2613	321	106734	Cluster-8728.113435,Cluster-8728.152560,Cluster-8728.88652,Cluster-8728.101580,Cluster-8728.102242,Cluster-8728.59150,Cluster-8728.95880,Cluster-8728.68081,Cluster-8728.138513,Cluster-8728.72008,Cluster-8728.72119,Cluster-8728.17438,Cluster-8728.72805
GO:0009073	aromatic amino acid family biosynthetic process	biological_process	0.054476	0.71975	13	2613	321	106734	Cluster-8728.101580,Cluster-8728.59150,Cluster-8728.95880,Cluster-8728.102242,Cluster-8728.152560,Cluster-8728.113435,Cluster-8728.88652,Cluster-8728.72008,Cluster-8728.72119,Cluster-8728.17438,Cluster-8728.72805,Cluster-8728.68081,Cluster-8728.138513
GO:0009094	L-phenylalanine biosynthetic process	biological_process	0.054476	0.71975	13	2613	321	106734	Cluster-8728.72008,Cluster-8728.72119,Cluster-8728.17438,Cluster-8728.72805,Cluster-8728.68081,Cluster-8728.138513,Cluster-8728.101580,Cluster-8728.59150,Cluster-8728.95880,Cluster-8728.102242,Cluster-8728.88652,Cluster-8728.152560,Cluster-8728.113435
GO:0009095	aromatic amino acid family biosynthetic process, prephenate pathway	biological_process	0.054476	0.71975	13	2613	321	106734	Cluster-8728.152560,Cluster-8728.113435,Cluster-8728.88652,Cluster-8728.95880,Cluster-8728.59150,Cluster-8728.102242,Cluster-8728.101580,Cluster-8728.138513,Cluster-8728.68081,Cluster-8728.17438,Cluster-8728.72119,Cluster-8728.72805,Cluster-8728.72008
GO:0046219	indolalkylamine biosynthetic process	biological_process	0.054476	0.71975	13	2613	321	106734	Cluster-8728.68081,Cluster-8728.138513,Cluster-8728.72008,Cluster-8728.72805,Cluster-8728.72119,Cluster-8728.17438,Cluster-8728.88652,Cluster-8728.113435,Cluster-8728.152560,Cluster-8728.101580,Cluster-8728.59150,Cluster-8728.102242,Cluster-8728.95880
GO:1902223	erythrose 4-phosphate/phosphoenolpyruvate family amino acid biosynthetic process	biological_process	0.054476	0.71975	13	2613	321	106734	Cluster-8728.138513,Cluster-8728.68081,Cluster-8728.72805,Cluster-8728.72119,Cluster-8728.17438,Cluster-8728.72008,Cluster-8728.88652,Cluster-8728.152560,Cluster-8728.113435,Cluster-8728.102242,Cluster-8728.59150,Cluster-8728.95880,Cluster-8728.101580
GO:0005976	polysaccharide metabolic process	biological_process	0.055357	0.72854	51	2613	1628	106734	Cluster-8728.138843,Cluster-8728.113802,Cluster-8728.97912,Cluster-8728.105699,Cluster-8728.105084,Cluster-8728.124923,Cluster-8728.50440,Cluster-8728.103081,Cluster-8728.98439,Cluster-8728.120033,Cluster-8728.112865,Cluster-8728.81327,Cluster-8728.75352,Cluster-8728.105695,Cluster-8728.55485,Cluster-8728.89050,Cluster-8728.111074,Cluster-8728.165753,Cluster-8728.69605,Cluster-8728.137161,Cluster…
GO:0070071	proton-transporting two-sector ATPase complex assembly	biological_process	0.055518	0.72854	5	2613	82	106734	Cluster-8728.66006,Cluster-8728.80071,Cluster-8728.145756,Cluster-8728.145757,Cluster-8728.18753
GO:0009404	toxin metabolic process	biological_process	0.055573	0.72854	8	2613	162	106734	Cluster-8728.145297,Cluster-8728.99564,Cluster-8728.109935,Cluster-8728.92521,Cluster-8728.45528,Cluster-8728.92517,Cluster-8728.145779,Cluster-8728.165155
GO:0006778	porphyrin-containing compound metabolic process	biological_process	0.055645	0.72854	22	2613	602	106734	Cluster-8728.124584,Cluster-8728.73881,Cluster-8728.97005,Cluster-8728.124582,Cluster-8728.13226,Cluster-8728.100317,Cluster-8728.129526,Cluster-8728.73883,Cluster-8728.160297,Cluster-8728.97097,Cluster-8728.106895,Cluster-8728.99764,Cluster-8728.93975,Cluster-8728.115789,Cluster-8728.124581,Cluster-8728.151200,Cluster-8728.91119,Cluster-8728.92818,Cluster-8728.142276,Cluster-8728.92491,Cluster-8…
GO:0046649	lymphocyte activation	biological_process	0.056029	0.73192	4	2613	58	106734	Cluster-8728.121896,Cluster-8728.109619,Cluster-8728.59918,Cluster-8728.105547
GO:0002682	regulation of immune system process	biological_process	0.056556	0.7365	12	2613	281	106734	Cluster-8728.81018,Cluster-8728.109619,Cluster-8728.105547,Cluster-8728.24035,Cluster-8728.142897,Cluster-8728.97791,Cluster-8728.43275,Cluster-8728.8758,Cluster-8728.121896,Cluster-8728.136446,Cluster-8728.59910,Cluster-8728.79558
GO:0015937	coenzyme A biosynthetic process	biological_process	0.057118	0.7365	6	2613	113	106734	Cluster-8728.108289,Cluster-8728.108291,Cluster-8728.84538,Cluster-8728.108288,Cluster-8728.108302,Cluster-8728.76756
GO:0033866	nucleoside bisphosphate biosynthetic process	biological_process	0.057118	0.7365	6	2613	113	106734	Cluster-8728.108288,Cluster-8728.76756,Cluster-8728.108302,Cluster-8728.84538,Cluster-8728.108291,Cluster-8728.108289
GO:0034030	ribonucleoside bisphosphate biosynthetic process	biological_process	0.057118	0.7365	6	2613	113	106734	Cluster-8728.108289,Cluster-8728.108291,Cluster-8728.84538,Cluster-8728.76756,Cluster-8728.108288,Cluster-8728.108302
GO:0034033	purine nucleoside bisphosphate biosynthetic process	biological_process	0.057118	0.7365	6	2613	113	106734	Cluster-8728.108289,Cluster-8728.84538,Cluster-8728.108291,Cluster-8728.108288,Cluster-8728.108302,Cluster-8728.76756
GO:0006779	porphyrin-containing compound biosynthetic process	biological_process	0.057147	0.7365	14	2613	349	106734	Cluster-8728.73881,Cluster-8728.124584,Cluster-8728.124582,Cluster-8728.115789,Cluster-8728.97005,Cluster-8728.91119,Cluster-8728.151200,Cluster-8728.124581,Cluster-8728.97097,Cluster-8728.100317,Cluster-8728.98018,Cluster-8728.92491,Cluster-8728.73883,Cluster-8728.38338
GO:0000096	sulfur amino acid metabolic process	biological_process	0.057271	0.7365	11	2613	267	106734	Cluster-8728.107258,Cluster-8728.68580,Cluster-8728.100828,Cluster-8728.95880,Cluster-8728.100644,Cluster-8728.104376,Cluster-8728.71568,Cluster-8728.90694,Cluster-8728.121050,Cluster-8728.107267,Cluster-8728.107259
GO:0006848	pyruvate transport	biological_process	0.058413	0.74787	3	2613	38	106734	Cluster-8728.99950,Cluster-8728.99972,Cluster-8728.124403
GO:0006850	mitochondrial pyruvate transport	biological_process	0.058413	0.74787	3	2613	38	106734	Cluster-8728.99972,Cluster-8728.99950,Cluster-8728.124403
GO:0042181	ketone biosynthetic process	biological_process	0.058562	0.74813	14	2613	351	106734	Cluster-8728.70300,Cluster-8728.21676,Cluster-8728.122360,Cluster-8728.110647,Cluster-8728.111598,Cluster-8728.91503,Cluster-8728.117248,Cluster-8728.117249,Cluster-8728.111601,Cluster-8728.111596,Cluster-8728.81528,Cluster-8728.113860,Cluster-8728.69199,Cluster-8728.81592
GO:0042822	pyridoxal phosphate metabolic process	biological_process	0.059375	0.74963	3	2613	37	106734	Cluster-8728.144630,Cluster-8728.157790,Cluster-8728.59656
GO:0042823	pyridoxal phosphate biosynthetic process	biological_process	0.059375	0.74963	3	2613	37	106734	Cluster-8728.144630,Cluster-8728.59656,Cluster-8728.157790
GO:0046184	aldehyde biosynthetic process	biological_process	0.059375	0.74963	3	2613	37	106734	Cluster-8728.59656,Cluster-8728.157790,Cluster-8728.144630
GO:0051382	kinetochore assembly	biological_process	0.059418	0.74963	7	2613	140	106734	Cluster-8728.67114,Cluster-8728.119310,Cluster-8728.41741,Cluster-8728.68165,Cluster-8728.21965,Cluster-8728.20568,Cluster-8728.67112
GO:0051383	kinetochore organization	biological_process	0.059418	0.74963	7	2613	140	106734	Cluster-8728.68165,Cluster-8728.21965,Cluster-8728.67114,Cluster-8728.41741,Cluster-8728.119310,Cluster-8728.20568,Cluster-8728.67112
GO:0033643	host cell part	cellular_component	0.059457	0.74963	23	2613	639	106734	Cluster-8728.105109,Cluster-8728.40440,Cluster-8728.87984,Cluster-8728.99612,Cluster-8728.99969,Cluster-8728.50391,Cluster-8728.163096,Cluster-8728.105738,Cluster-8728.169693,Cluster-8728.24035,Cluster-8728.31537,Cluster-8728.107494,Cluster-8728.72138,Cluster-8728.164718,Cluster-8728.43275,Cluster-8728.87151,Cluster-8728.62912,Cluster-8728.81018,Cluster-8728.56681,Cluster-8728.130320,Cluster-8728…
GO:1990234	transferase complex	cellular_component	0.060022	0.7551	100	2613	3341	106734	Cluster-8728.86278,Cluster-8728.94059,Cluster-8728.20492,Cluster-8728.109145,Cluster-8728.100359,Cluster-8728.104817,Cluster-8728.97776,Cluster-8728.143520,Cluster-8728.68171,Cluster-8728.103945,Cluster-8728.24156,Cluster-8728.162369,Cluster-8728.124357,Cluster-8728.161035,Cluster-8728.113193,Cluster-8728.105962,Cluster-8728.120117,Cluster-8728.110928,Cluster-8728.65575,Cluster-8728.95628,Cluster…
GO:0016701	oxidoreductase activity, acting on single donors with incorporation of molecular oxygen	molecular_function	0.060218	0.75593	18	2613	493	106734	Cluster-8728.70811,Cluster-8728.80789,Cluster-8728.108044,Cluster-8728.115944,Cluster-8728.22935,Cluster-8728.22745,Cluster-8728.50686,Cluster-8728.106816,Cluster-8728.87084,Cluster-8728.87081,Cluster-8728.22743,Cluster-8728.126940,Cluster-8728.22746,Cluster-8728.145432,Cluster-8728.128191,Cluster-8728.159877,Cluster-8728.160121,Cluster-8728.134956
GO:0051287	NAD binding	molecular_function	0.060357	0.75603	27	2613	796	106734	Cluster-8728.98018,Cluster-8728.109469,Cluster-8728.154607,Cluster-8728.121050,Cluster-8728.119356,Cluster-8728.99224,Cluster-8728.96473,Cluster-8728.100644,Cluster-8728.62517,Cluster-8728.48798,Cluster-8728.90731,Cluster-8728.139273,Cluster-8728.104210,Cluster-8728.99221,Cluster-17787.2,Cluster-8728.23329,Cluster-8728.97097,Cluster-8728.89597,Cluster-8728.99229,Cluster-8728.132219,Cluster-8728.9…
GO:0042431	indole metabolic process	biological_process	0.061048	0.76139	4	2613	59	106734	Cluster-8728.89442,Cluster-8728.153187,Cluster-8728.142938,Cluster-8728.27015
GO:0042432	indole biosynthetic process	biological_process	0.061048	0.76139	4	2613	59	106734	Cluster-8728.27015,Cluster-8728.142938,Cluster-8728.89442,Cluster-8728.153187
GO:0071229	cellular response to acid chemical	biological_process	0.061586	0.76644	2	2613	17	106734	Cluster-8728.80071,Cluster-8728.143621
GO:0030551	cyclic nucleotide binding	molecular_function	0.06197	0.76958	2	2613	17	106734	Cluster-8728.33797,Cluster-8728.50108
GO:1901564	organonitrogen compound metabolic process	biological_process	0.062798	0.77704	427	2613	16046	106734	Cluster-8728.92336,Cluster-8728.149719,Cluster-8728.52743,Cluster-8728.119955,Cluster-8728.86175,Cluster-8728.67784,Cluster-8728.86559,Cluster-8728.52346,Cluster-8728.67723,Cluster-8728.72805,Cluster-8728.71280,Cluster-8728.136412,Cluster-8728.36858,Cluster-8728.168336,Cluster-8728.58246,Cluster-8728.88652,Cluster-8728.122247,Cluster-8728.101977,Cluster-8728.99224,Cluster-8728.37817,Cluster-8728.…
GO:0044038	cell wall macromolecule biosynthetic process	biological_process	0.062974	0.77704	10	2613	226	106734	Cluster-8728.97082,Cluster-8728.61021,Cluster-8728.78700,Cluster-8728.111614,Cluster-8728.98682,Cluster-8728.95791,Cluster-8728.113870,Cluster-8728.94998,Cluster-8728.96958,Cluster-8728.89588
GO:0070589	cellular component macromolecule biosynthetic process	biological_process	0.062974	0.77704	10	2613	226	106734	Cluster-8728.78700,Cluster-8728.111614,Cluster-8728.97082,Cluster-8728.61021,Cluster-8728.94998,Cluster-8728.89588,Cluster-8728.96958,Cluster-8728.98682,Cluster-8728.113870,Cluster-8728.95791
GO:0010277	chlorophyllide a oxygenase [overall] activity	molecular_function	0.063805	0.78562	3	2613	36	106734	Cluster-8728.50686,Cluster-8728.70811,Cluster-8728.145432
GO:0033227	dsRNA transport	biological_process	0.064336	0.78713	3	2613	36	106734	Cluster-8728.97171,Cluster-8728.107056,Cluster-8728.86278
GO:0051032	nucleic acid transmembrane transporter activity	molecular_function	0.064336	0.78713	3	2613	36	106734	Cluster-8728.86278,Cluster-8728.97171,Cluster-8728.107056
GO:0051033	RNA transmembrane transporter activity	molecular_function	0.064336	0.78713	3	2613	36	106734	Cluster-8728.86278,Cluster-8728.97171,Cluster-8728.107056
GO:0006767	water-soluble vitamin metabolic process	biological_process	0.064858	0.79184	40	2613	1233	106734	Cluster-8728.125377,Cluster-8728.144630,Cluster-8728.160272,Cluster-8728.104818,Cluster-8728.157790,Cluster-8728.32636,Cluster-8728.163336,Cluster-8728.90272,Cluster-8728.108291,Cluster-8728.149719,Cluster-8728.113000,Cluster-17787.2,Cluster-8728.32635,Cluster-8728.52346,Cluster-8728.158441,Cluster-8728.108289,Cluster-8728.106895,Cluster-8728.142638,Cluster-8728.101240,Cluster-8728.93920,Cluster-…
GO:0006766	vitamin metabolic process	biological_process	0.065433	0.79718	40	2613	1234	106734	Cluster-8728.101240,Cluster-8728.93920,Cluster-8728.92818,Cluster-8728.61770,Cluster-8728.101306,Cluster-8728.130457,Cluster-8728.108302,Cluster-8728.76756,Cluster-8728.108288,Cluster-8728.158441,Cluster-8728.106895,Cluster-8728.108289,Cluster-8728.142638,Cluster-8728.101300,Cluster-8728.73431,Cluster-8728.101239,Cluster-8728.59332,Cluster-8728.103460,Cluster-8728.95293,Cluster-8728.73430,Cluster…
GO:0008791	arginine N-succinyltransferase activity	molecular_function	0.06616	0.80362	1	2613	3	106734	Cluster-8728.154135
GO:0000160	phosphorelay signal transduction system	biological_process	0.066239	0.80362	18	2613	492	106734	Cluster-8728.113193,Cluster-8728.98875,Cluster-8728.89646,Cluster-8728.120892,Cluster-8728.79997,Cluster-8728.93424,Cluster-8728.16516,Cluster-8728.64923,Cluster-8728.159829,Cluster-8728.104367,Cluster-8728.96257,Cluster-8728.20492,Cluster-8728.143520,Cluster-8728.21504,Cluster-8728.107864,Cluster-8728.96805,Cluster-8728.129525,Cluster-8728.80678
GO:0016301	kinase activity	molecular_function	0.067478	0.81678	243	2613	8840	106734	Cluster-8728.87981,Cluster-8728.165418,Cluster-8728.67723,Cluster-8728.125503,Cluster-8728.118779,Cluster-8728.69199,Cluster-8728.109059,Cluster-8728.105691,Cluster-8728.129626,Cluster-8728.94222,Cluster-8728.73313,Cluster-8728.135328,Cluster-8728.104056,Cluster-8728.125514,Cluster-8728.110168,Cluster-8728.118508,Cluster-8728.89691,Cluster-8728.80726,Cluster-8728.63658,Cluster-8728.123045,Cluster…
GO:0008477	purine nucleosidase activity	molecular_function	0.067606	0.81678	1	2613	3	106734	Cluster-8728.130457
GO:0005783	endoplasmic reticulum	cellular_component	0.068601	0.82707	53	2613	1716	106734	Cluster-8728.37857,Cluster-8728.75244,Cluster-8728.55611,Cluster-8728.101843,Cluster-8728.124626,Cluster-8728.134597,Cluster-8728.39004,Cluster-8728.63374,Cluster-8728.153949,Cluster-8728.160712,Cluster-8728.87780,Cluster-8728.40750,Cluster-8728.139989,Cluster-8728.61901,Cluster-8728.131555,Cluster-8728.98594,Cluster-8728.157541,Cluster-8728.78165,Cluster-8728.91351,Cluster-8728.87422,Cluster-872…
GO:0042132	fructose 1,6-bisphosphate 1-phosphatase activity	molecular_function	0.069392	0.83487	4	2613	62	106734	Cluster-8728.67115,Cluster-8728.67112,Cluster-8728.50237,Cluster-8728.67114
GO:1901576	organic substance biosynthetic process	biological_process	0.069771	0.83669	647	2613	24710	106734	Cluster-8728.97470,Cluster-8728.91767,Cluster-8728.93680,Cluster-8728.144630,Cluster-8728.82654,Cluster-8728.105109,Cluster-8728.36217,Cluster-8728.83004,Cluster-8728.81866,Cluster-8728.93003,Cluster-8728.157518,Cluster-8728.152434,Cluster-8728.160332,Cluster-8728.90850,Cluster-8728.51453,Cluster-8728.169693,Cluster-8728.70933,Cluster-8728.127828,Cluster-8728.126043,Cluster-8728.111835,Cluster-87…
GO:0006955	immune response	biological_process	0.069833	0.83669	25	2613	713	106734	Cluster-8728.35255,Cluster-8728.20878,Cluster-8728.145297,Cluster-8728.114755,Cluster-8728.112458,Cluster-8728.108731,Cluster-8728.92521,Cluster-8728.121896,Cluster-8728.92517,Cluster-8728.128706,Cluster-8728.136446,Cluster-8728.32637,Cluster-8728.145779,Cluster-8728.59910,Cluster-8728.117315,Cluster-8728.69305,Cluster-8728.121899,Cluster-8728.105547,Cluster-8728.109619,Cluster-8728.142897,Cluste…
GO:1901700	response to oxygen-containing compound	biological_process	0.070302	0.84057	7	2613	148	106734	Cluster-8728.54035,Cluster-8728.143621,Cluster-8728.83004,Cluster-8728.58664,Cluster-8728.12841,Cluster-8728.95403,Cluster-8728.121443
GO:0004348	glucosylceramidase activity	molecular_function	0.071009	0.84728	2	2613	18	106734	Cluster-8728.90803,Cluster-8728.119620
GO:0006888	ER to Golgi vesicle-mediated transport	biological_process	0.071461	0.84813	11	2613	258	106734	Cluster-8728.62916,Cluster-8728.117200,Cluster-8728.38810,Cluster-8728.62912,Cluster-8728.45116,Cluster-8728.113514,Cluster-8728.13068,Cluster-8728.111601,Cluster-8728.89315,Cluster-8728.47213,Cluster-8728.151945
GO:0065004	protein-DNA complex assembly	biological_process	0.07152	0.84813	14	2613	362	106734	Cluster-8728.67114,Cluster-8728.41741,Cluster-8728.119310,Cluster-8728.68165,Cluster-8728.21965,Cluster-8728.20568,Cluster-8728.67112,Cluster-8728.114607,Cluster-8728.105738,Cluster-8728.100533,Cluster-8728.46495,Cluster-8728.125514,Cluster-8728.125503,Cluster-8728.108731
GO:0071824	protein-DNA complex subunit organization	biological_process	0.07152	0.84813	14	2613	362	106734	Cluster-8728.67112,Cluster-8728.20568,Cluster-8728.21965,Cluster-8728.68165,Cluster-8728.119310,Cluster-8728.41741,Cluster-8728.67114,Cluster-8728.108731,Cluster-8728.125503,Cluster-8728.125514,Cluster-8728.100533,Cluster-8728.105738,Cluster-8728.46495,Cluster-8728.114607
GO:0007131	reciprocal meiotic recombination	biological_process	0.071932	0.84953	5	2613	82	106734	Cluster-8728.78695,Cluster-8728.49974,Cluster-8728.91405,Cluster-8728.102165,Cluster-8728.116393
GO:0035825	reciprocal DNA recombination	biological_process	0.071932	0.84953	5	2613	82	106734	Cluster-8728.102165,Cluster-8728.116393,Cluster-8728.49974,Cluster-8728.91405,Cluster-8728.78695
GO:0030030	cell projection organization	biological_process	0.072348	0.85086	14	2613	348	106734	Cluster-8728.82632,Cluster-8728.19836,Cluster-8728.82630,Cluster-8728.109682,Cluster-8728.45310,Cluster-8728.103054,Cluster-8728.116393,Cluster-8728.116462,Cluster-8728.52810,Cluster-8728.63012,Cluster-8728.46163,Cluster-8728.116465,Cluster-8728.103052,Cluster-8728.135625
GO:0005133	interferon-gamma receptor binding	molecular_function	0.072394	0.85086	2	2613	18	106734	Cluster-8728.105738,Cluster-8728.108731
GO:0030659	cytoplasmic vesicle membrane	cellular_component	0.072486	0.85086	14	2613	354	106734	Cluster-8728.47213,Cluster-8728.151945,Cluster-8728.89315,Cluster-8728.113514,Cluster-8728.13068,Cluster-8728.111601,Cluster-8728.15496,Cluster-8728.45116,Cluster-8728.85897,Cluster-8728.98769,Cluster-8728.62912,Cluster-8728.117200,Cluster-8728.62916,Cluster-8728.38810
GO:0030151	molybdenum ion binding	molecular_function	0.07273	0.852	5	2613	89	106734	Cluster-8728.98719,Cluster-8728.95204,Cluster-8728.81736,Cluster-8728.98452,Cluster-8728.98442
GO:0006120	mitochondrial electron transport, NADH to ubiquinone	biological_process	0.073023	0.8537	12	2613	297	106734	Cluster-8728.21676,Cluster-8728.111598,Cluster-8728.110647,Cluster-8728.117248,Cluster-8728.70300,Cluster-8728.123100,Cluster-8728.69199,Cluster-8728.117249,Cluster-8728.111601,Cluster-8728.111596,Cluster-8728.113860,Cluster-8728.81528
GO:0006383	transcription from RNA polymerase III promoter	biological_process	0.073656	0.85936	7	2613	148	106734	Cluster-8728.73076,Cluster-8728.92324,Cluster-8728.125503,Cluster-8728.22114,Cluster-8728.22985,Cluster-8728.105691,Cluster-8728.51453
GO:0000272	polysaccharide catabolic process	biological_process	0.07411	0.86293	7	2613	141	106734	Cluster-8728.138843,Cluster-8728.132534,Cluster-8728.105084,Cluster-8728.146860,Cluster-8728.35255,Cluster-8728.89050,Cluster-8728.31591
GO:0000347	THO complex	cellular_component	0.074333	0.86379	6	2613	118	106734	Cluster-8728.145032,Cluster-8728.109575,Cluster-8728.80726,Cluster-8728.43425,Cluster-8728.159963,Cluster-8728.46183
GO:0008272	sulfate transport	biological_process	0.075217	0.87057	6	2613	123	106734	Cluster-8728.90850,Cluster-8728.82830,Cluster-8728.105358,Cluster-8728.89144,Cluster-8728.107240,Cluster-8728.82713
GO:0015116	sulfate transmembrane transporter activity	molecular_function	0.075217	0.87057	6	2613	123	106734	Cluster-8728.89144,Cluster-8728.107240,Cluster-8728.90850,Cluster-8728.105358,Cluster-8728.82830,Cluster-8728.82713
GO:0019354	siroheme biosynthetic process	biological_process	0.07578	0.87184	7	2613	145	106734	Cluster-8728.97097,Cluster-8728.98018,Cluster-8728.73883,Cluster-8728.97005,Cluster-8728.73881,Cluster-8728.91119,Cluster-8728.151200
GO:0043115	precorrin-2 dehydrogenase activity	molecular_function	0.07578	0.87184	7	2613	145	106734	Cluster-8728.73883,Cluster-8728.98018,Cluster-8728.97005,Cluster-8728.97097,Cluster-8728.151200,Cluster-8728.91119,Cluster-8728.73881
GO:0046156	siroheme metabolic process	biological_process	0.07578	0.87184	7	2613	145	106734	Cluster-8728.97097,Cluster-8728.97005,Cluster-8728.98018,Cluster-8728.73883,Cluster-8728.91119,Cluster-8728.73881,Cluster-8728.151200
GO:0030410	nicotianamine synthase activity	molecular_function	0.07638	0.87354	2	2613	19	106734	Cluster-8728.67784,Cluster-8728.109768
GO:0030417	nicotianamine metabolic process	biological_process	0.07638	0.87354	2	2613	19	106734	Cluster-8728.67784,Cluster-8728.109768
GO:0030418	nicotianamine biosynthetic process	biological_process	0.07638	0.87354	2	2613	19	106734	Cluster-8728.67784,Cluster-8728.109768
GO:0042221	response to chemical	biological_process	0.077299	0.8823	61	2613	2045	106734	Cluster-8728.95403,Cluster-8728.127360,Cluster-8728.121443,Cluster-8728.52810,Cluster-8728.58246,Cluster-8728.81482,Cluster-8728.20358,Cluster-8728.124905,Cluster-8728.82949,Cluster-8728.160272,Cluster-8728.117315,Cluster-8728.83004,Cluster-8728.45310,Cluster-8728.30869,Cluster-8728.87184,Cluster-8728.82632,Cluster-8728.32636,Cluster-8728.163336,Cluster-30917.0,Cluster-8728.106919,Cluster-8728.58…
GO:0043038	amino acid activation	biological_process	0.077728	0.88372	23	2613	646	106734	Cluster-8728.17283,Cluster-8728.74972,Cluster-8728.148465,Cluster-8728.100758,Cluster-8728.100176,Cluster-8728.49932,Cluster-8728.91045,Cluster-8728.103475,Cluster-8728.149873,Cluster-8728.86826,Cluster-8728.74971,Cluster-8728.85617,Cluster-8728.159061,Cluster-32706.0,Cluster-8728.71280,Cluster-8728.92324,Cluster-8728.157343,Cluster-8728.82073,Cluster-8728.25428,Cluster-8728.55743,Cluster-8728.15…
GO:0043039	tRNA aminoacylation	biological_process	0.077728	0.88372	23	2613	646	106734	Cluster-8728.82073,Cluster-8728.157343,Cluster-8728.92324,Cluster-8728.71280,Cluster-8728.75354,Cluster-8728.156209,Cluster-8728.55743,Cluster-8728.25428,Cluster-8728.75666,Cluster-8728.74972,Cluster-8728.17283,Cluster-8728.103475,Cluster-8728.91045,Cluster-8728.49932,Cluster-8728.100758,Cluster-8728.100176,Cluster-8728.148465,Cluster-8728.74971,Cluster-8728.86826,Cluster-8728.149873,Cluster-3270…
GO:0016620	oxidoreductase activity, acting on the aldehyde or oxo group of donors, NAD or NADP as acceptor	molecular_function	0.078467	0.89037	11	2613	276	106734	Cluster-8728.97874,Cluster-8728.99224,Cluster-8728.93385,Cluster-8728.45765,Cluster-8728.98524,Cluster-8728.72125,Cluster-8728.58324,Cluster-8728.99221,Cluster-8728.156193,Cluster-8728.99229,Cluster-8728.94724
GO:0044433	cytoplasmic vesicle part	cellular_component	0.078932	0.89262	16	2613	423	106734	Cluster-8728.100561,Cluster-8728.47213,Cluster-8728.151945,Cluster-8728.13068,Cluster-8728.85897,Cluster-8728.62912,Cluster-8728.62916,Cluster-8728.89315,Cluster-8728.113514,Cluster-8728.140626,Cluster-8728.15496,Cluster-8728.111601,Cluster-8728.45116,Cluster-8728.98769,Cluster-8728.117200,Cluster-8728.38810
GO:0043546	molybdopterin cofactor binding	molecular_function	0.079117	0.89262	1	2613	3	106734	Cluster-8728.98442
GO:0019643	reductive tricarboxylic acid cycle	biological_process	0.079128	0.89262	5	2613	97	106734	Cluster-8728.108625,Cluster-8728.98406,Cluster-8728.90717,Cluster-8728.95348,Cluster-8728.87184
GO:0006570	tyrosine metabolic process	biological_process	0.080426	0.9055	19	2613	534	106734	Cluster-8728.103756,Cluster-8728.72119,Cluster-8728.138513,Cluster-8728.81424,Cluster-8728.68081,Cluster-8728.102242,Cluster-8728.95880,Cluster-8728.88652,Cluster-8728.17438,Cluster-8728.72805,Cluster-8728.106462,Cluster-8728.72008,Cluster-8728.59150,Cluster-8728.132534,Cluster-8728.101580,Cluster-8728.120771,Cluster-8728.131378,Cluster-8728.152560,Cluster-8728.113435
GO:0004651	polynucleotide 5'-phosphatase activity	molecular_function	0.080757	0.9057	1	2613	3	106734	Cluster-8728.82830
GO:0098518	polynucleotide phosphatase activity	molecular_function	0.080757	0.9057	1	2613	3	106734	Cluster-8728.82830
GO:0016972	thiol oxidase activity	molecular_function	0.081727	0.9148	6	2613	117	106734	Cluster-8728.142811,Cluster-8728.23435,Cluster-8728.47969,Cluster-8728.131372,Cluster-8728.79832,Cluster-8728.49712
GO:0032065	cortical protein anchoring	biological_process	0.082385	0.91629	2	2613	17	106734	Cluster-8728.84548,Cluster-8728.105962
GO:0075733	intracellular transport of virus	biological_process	0.082411	0.91629	2	2613	22	106734	Cluster-8728.86970,Cluster-8728.99612
GO:1902583	multi-organism intracellular transport	biological_process	0.082411	0.91629	2	2613	22	106734	Cluster-8728.86970,Cluster-8728.99612
GO:0009425	bacterial-type flagellum basal body	cellular_component	0.082493	0.91629	3	2613	42	106734	Cluster-8728.87184,Cluster-8728.90717,Cluster-8728.108625
GO:0006119	oxidative phosphorylation	biological_process	0.0831	0.92126	35	2613	1077	106734	Cluster-8728.111596,Cluster-8728.108547,Cluster-8728.72136,Cluster-8728.141004,Cluster-8728.117249,Cluster-8728.59945,Cluster-8728.39647,Cluster-8728.109316,Cluster-8728.111601,Cluster-8728.123100,Cluster-8728.74598,Cluster-8728.109317,Cluster-8728.111598,Cluster-8728.81528,Cluster-8728.26203,Cluster-8728.161405,Cluster-8728.111532,Cluster-8728.99202,Cluster-8728.27540,Cluster-8728.21676,Cluster-…
GO:0016866	intramolecular transferase activity	molecular_function	0.083877	0.92805	14	2613	366	106734	Cluster-8728.31537,Cluster-8728.106895,Cluster-8728.79558,Cluster-8728.80328,Cluster-8728.98627,Cluster-8728.147993,Cluster-8728.20254,Cluster-8728.88655,Cluster-8728.116586,Cluster-8728.80071,Cluster-8728.86801,Cluster-8728.98624,Cluster-8728.117414,Cluster-8728.117415
GO:0008061	chitin binding	molecular_function	0.084033	0.92805	6	2613	123	106734	Cluster-8728.79058,Cluster-8728.50108,Cluster-8728.91045,Cluster-8728.100758,Cluster-8728.85521,Cluster-8728.33797
GO:0006020	inositol metabolic process	biological_process	0.084649	0.93307	7	2613	156	106734	Cluster-8728.166703,Cluster-1552.0,Cluster-8728.103734,Cluster-8728.122861,Cluster-8728.103735,Cluster-8728.103732,Cluster-8728.103733
GO:0032440	2-alkenal reductase [NAD(P)] activity	molecular_function	0.085205	0.93742	1	2613	4	106734	Cluster-8728.115476
GO:0016833	oxo-acid-lyase activity	molecular_function	0.087274	0.95836	4	2613	62	106734	Cluster-8728.30843,Cluster-8728.55748,Cluster-8728.149942,Cluster-8728.101066
GO:0048468	cell development	biological_process	0.088411	0.96696	12	2613	304	106734	Cluster-8728.45310,Cluster-8728.103054,Cluster-8728.109682,Cluster-8728.82630,Cluster-8728.82632,Cluster-8728.103052,Cluster-8728.46163,Cluster-8728.116465,Cluster-8728.135625,Cluster-8728.116462,Cluster-8728.52810,Cluster-8728.58324
GO:0042126	nitrate metabolic process	biological_process	0.088716	0.96696	4	2613	67	106734	Cluster-8728.50686,Cluster-8728.98442,Cluster-8728.112873,Cluster-8728.72650
GO:0042128	nitrate assimilation	biological_process	0.088716	0.96696	4	2613	67	106734	Cluster-8728.50686,Cluster-8728.72650,Cluster-8728.98442,Cluster-8728.112873
GO:0004852	uroporphyrinogen-III synthase activity	molecular_function	0.088726	0.96696	2	2613	20	106734	Cluster-8728.92491,Cluster-8728.115789
GO:0098589	membrane region	cellular_component	0.08937	0.97215	4	2613	67	106734	Cluster-8728.15496,Cluster-8728.143621,Cluster-8728.85897,Cluster-8728.98769
GO:0004611	phosphoenolpyruvate carboxykinase activity	molecular_function	0.09016	0.97545	6	2613	128	106734	Cluster-8728.98406,Cluster-8728.90717,Cluster-8728.108625,Cluster-8728.83236,Cluster-8728.87184,Cluster-8728.95348
GO:0000313	organellar ribosome	cellular_component	0.090179	0.97545	3	2613	42	106734	Cluster-8728.63493,Cluster-8728.72714,Cluster-8728.82331
GO:0005761	mitochondrial ribosome	cellular_component	0.090179	0.97545	3	2613	42	106734	Cluster-8728.72714,Cluster-8728.63493,Cluster-8728.82331
GO:0016627	oxidoreductase activity, acting on the CH-CH group of donors	molecular_function	0.090593	0.97648	24	2613	715	106734	Cluster-8728.63218,Cluster-8728.99224,Cluster-8728.99221,Cluster-8728.38338,Cluster-8728.98018,Cluster-8728.17620,Cluster-8728.91119,Cluster-8728.151200,Cluster-8728.124581,Cluster-8728.115476,Cluster-8728.124582,Cluster-8728.112289,Cluster-8728.93385,Cluster-8728.97005,Cluster-8728.73881,Cluster-8728.113435,Cluster-8728.124584,Cluster-8728.97097,Cluster-8728.100317,Cluster-8728.150950,Cluster-87…
GO:0007067	mitotic nuclear division	biological_process	0.090612	0.97648	17	2613	466	106734	Cluster-8728.158895,Cluster-8728.150950,Cluster-8728.157541,Cluster-8728.156808,Cluster-8728.168659,Cluster-8728.67112,Cluster-8728.67114,Cluster-8728.159369,Cluster-8728.161035,Cluster-8728.24156,Cluster-8728.18727,Cluster-8728.80726,Cluster-8728.135625,Cluster-8728.20568,Cluster-8728.116465,Cluster-8728.116462,Cluster-8728.35618
GO:0006415	translational termination	biological_process	0.09139	0.98122	8	2613	179	106734	Cluster-8728.70087,Cluster-8728.168573,Cluster-8728.9665,Cluster-8728.150070,Cluster-8728.159061,Cluster-8728.121899,Cluster-8728.93814,Cluster-8728.60689
GO:0006449	regulation of translational termination	biological_process	0.09139	0.98122	8	2613	179	106734	Cluster-8728.159061,Cluster-8728.150070,Cluster-8728.168573,Cluster-8728.9665,Cluster-8728.70087,Cluster-8728.93814,Cluster-8728.60689,Cluster-8728.121899
GO:0007217	tachykinin receptor signaling pathway	biological_process	0.09199	0.98422	4	2613	70	106734	Cluster-8728.10448,Cluster-8728.87084,Cluster-8728.20485,Cluster-8728.106753
GO:0019530	taurine metabolic process	biological_process	0.092467	0.98422	4	2613	67	106734	Cluster-8728.159877,Cluster-8728.160121,Cluster-8728.128191,Cluster-8728.22935
GO:0006558	L-phenylalanine metabolic process	biological_process	0.092686	0.98422	13	2613	351	106734	Cluster-8728.138513,Cluster-8728.68081,Cluster-8728.72119,Cluster-8728.72805,Cluster-8728.17438,Cluster-8728.72008,Cluster-8728.88652,Cluster-8728.152560,Cluster-8728.113435,Cluster-8728.102242,Cluster-8728.59150,Cluster-8728.95880,Cluster-8728.101580
GO:1902221	erythrose 4-phosphate/phosphoenolpyruvate family amino acid metabolic process	biological_process	0.092686	0.98422	13	2613	351	106734	Cluster-8728.101580,Cluster-8728.59150,Cluster-8728.95880,Cluster-8728.102242,Cluster-8728.88652,Cluster-8728.152560,Cluster-8728.113435,Cluster-8728.72008,Cluster-8728.72119,Cluster-8728.72805,Cluster-8728.17438,Cluster-8728.68081,Cluster-8728.138513
GO:0005283	sodium:amino acid symporter activity	molecular_function	0.092691	0.98422	3	2613	44	106734	Cluster-8728.108221,Cluster-8728.108216,Cluster-8728.116574
GO:0005416	cation:amino acid symporter activity	molecular_function	0.092691	0.98422	3	2613	44	106734	Cluster-8728.108221,Cluster-8728.116574,Cluster-8728.108216
GO:0009733	response to auxin	biological_process	0.094129	0.9941	9	2613	222	106734	Cluster-8728.31725,Cluster-8728.74996,Cluster-8728.19615,Cluster-8728.30869,Cluster-8728.78695,Cluster-8728.15496,Cluster-8728.30870,Cluster-8728.114424,Cluster-8728.30871
GO:0016748	succinyltransferase activity	molecular_function	0.094203	0.9941	2	2613	22	106734	Cluster-8728.154135,Cluster-8728.68580
GO:0019222	regulation of metabolic process	biological_process	0.094453	0.9941	314	2613	11620	106734	Cluster-8728.21357,Cluster-8728.96535,Cluster-8728.23104,Cluster-8728.114033,Cluster-8728.96819,Cluster-8728.29197,Cluster-8728.119310,Cluster-8728.90204,Cluster-8728.61603,Cluster-8728.110494,Cluster-8728.85395,Cluster-8728.143619,Cluster-8728.96856,Cluster-8728.70087,Cluster-8728.21013,Cluster-8728.108144,Cluster-8728.12972,Cluster-8728.91351,Cluster-8728.78271,Cluster-8728.133624,Cluster-8728.…
GO:0004827	proline-tRNA ligase activity	molecular_function	0.09448	0.9941	3	2613	37	106734	Cluster-8728.156209,Cluster-8728.17283,Cluster-8728.157343
GO:0006433	prolyl-tRNA aminoacylation	biological_process	0.09448	0.9941	3	2613	37	106734	Cluster-8728.17283,Cluster-8728.157343,Cluster-8728.156209
GO:2001057	reactive nitrogen species metabolic process	biological_process	0.095507	0.99634	4	2613	69	106734	Cluster-8728.98442,Cluster-8728.112873,Cluster-8728.72650,Cluster-8728.50686
GO:0006022	aminoglycan metabolic process	biological_process	0.095813	0.99634	20	2613	574	106734	Cluster-8728.111614,Cluster-8728.78700,Cluster-8728.50108,Cluster-8728.79315,Cluster-8728.95791,Cluster-8728.98682,Cluster-8728.100758,Cluster-8728.91045,Cluster-8728.105738,Cluster-8728.79058,Cluster-8728.97082,Cluster-8728.117626,Cluster-8728.105740,Cluster-8728.108731,Cluster-8728.33797,Cluster-8728.101605,Cluster-8728.94998,Cluster-8728.85521,Cluster-8728.89588,Cluster-8728.96958
GO:0006560	proline metabolic process	biological_process	0.096339	0.99634	15	2613	405	106734	Cluster-8728.50470,Cluster-8728.58324,Cluster-8728.95880,Cluster-31173.0,Cluster-8728.104297,Cluster-8728.85191,Cluster-8728.52743,Cluster-8728.156209,Cluster-8728.86559,Cluster-8728.104347,Cluster-8728.85748,Cluster-8728.17283,Cluster-8728.14246,Cluster-8728.157343,Cluster-8728.154135
GO:0032993	protein-DNA complex	cellular_component	0.096676	0.99634	7	2613	154	106734	Cluster-8728.108731,Cluster-8728.43425,Cluster-8728.77137,Cluster-8728.100533,Cluster-8728.105738,Cluster-8728.46495,Cluster-8728.114607
GO:0017046	peptide hormone binding	molecular_function	0.096773	0.99634	1	2613	4	106734	Cluster-8728.155763
GO:0042562	hormone binding	molecular_function	0.096773	0.99634	1	2613	4	106734	Cluster-8728.155763
GO:0051424	corticotropin-releasing hormone binding	molecular_function	0.096773	0.99634	1	2613	4	106734	Cluster-8728.155763
GO:0033013	tetrapyrrole metabolic process	biological_process	0.096794	0.99634	27	2613	815	106734	Cluster-8728.73881,Cluster-8728.124584,Cluster-8728.68580,Cluster-8728.149719,Cluster-8728.124582,Cluster-8728.97005,Cluster-8728.59656,Cluster-8728.13226,Cluster-8728.97097,Cluster-8728.160297,Cluster-8728.73883,Cluster-8728.100317,Cluster-8728.129526,Cluster-8728.106895,Cluster-8728.144630,Cluster-8728.93975,Cluster-8728.115789,Cluster-8728.99764,Cluster-8728.157790,Cluster-8728.91119,Cluster-8…
GO:0016151	nickel cation binding	molecular_function	0.096953	0.99634	11	2613	285	106734	Cluster-8728.166915,Cluster-8728.132043,Cluster-8728.158895,Cluster-8728.18727,Cluster-8728.15796,Cluster-8728.71564,Cluster-8728.131688,Cluster-8728.160454,Cluster-8728.86322,Cluster-8728.159369,Cluster-8728.156661
GO:0003954	NADH dehydrogenase activity	molecular_function	0.097238	0.99634	11	2613	287	106734	Cluster-8728.69199,Cluster-8728.81528,Cluster-8728.113860,Cluster-8728.111596,Cluster-8728.111601,Cluster-8728.117249,Cluster-8728.117248,Cluster-8728.110647,Cluster-8728.111598,Cluster-8728.21676,Cluster-8728.70300
GO:0006261	DNA-dependent DNA replication	biological_process	0.097998	0.99634	23	2613	679	106734	Cluster-8728.101977,Cluster-8728.97470,Cluster-8728.108172,Cluster-8728.86278,Cluster-8728.114881,Cluster-8728.103447,Cluster-8728.94283,Cluster-8728.158441,Cluster-8728.64398,Cluster-8728.112674,Cluster-8728.103945,Cluster-8728.118480,Cluster-8728.85395,Cluster-8728.126014,Cluster-8728.66142,Cluster-8728.97171,Cluster-8728.107282,Cluster-8728.90992,Cluster-8728.149719,Cluster-8728.97287,Cluster-…
GO:0003849	3-deoxy-7-phosphoheptulonate synthase activity	molecular_function	0.098193	0.99634	2	2613	22	106734	Cluster-8728.68081,Cluster-8728.138513
GO:0001919	regulation of receptor recycling	biological_process	0.098895	0.99634	1	2613	5	106734	Cluster-8728.143621
GO:0007040	lysosome organization	biological_process	0.098895	0.99634	1	2613	5	106734	Cluster-8728.143621
GO:0032008	positive regulation of TOR signaling	biological_process	0.098895	0.99634	1	2613	5	106734	Cluster-8728.143621
GO:0032439	endosome localization	biological_process	0.098895	0.99634	1	2613	5	106734	Cluster-8728.143621
GO:0042632	cholesterol homeostasis	biological_process	0.098895	0.99634	1	2613	5	106734	Cluster-8728.143621
GO:0043200	response to amino acid	biological_process	0.098895	0.99634	1	2613	5	106734	Cluster-8728.143621
GO:0055088	lipid homeostasis	biological_process	0.098895	0.99634	1	2613	5	106734	Cluster-8728.143621
GO:0055092	sterol homeostasis	biological_process	0.098895	0.99634	1	2613	5	106734	Cluster-8728.143621
GO:0071230	cellular response to amino acid stimulus	biological_process	0.098895	0.99634	1	2613	5	106734	Cluster-8728.143621
GO:0071417	cellular response to organonitrogen compound	biological_process	0.098895	0.99634	1	2613	5	106734	Cluster-8728.143621
GO:0080171	lytic vacuole organization	biological_process	0.098895	0.99634	1	2613	5	106734	Cluster-8728.143621
GO:1901699	cellular response to nitrogen compound	biological_process	0.098895	0.99634	1	2613	5	106734	Cluster-8728.143621
GO:0034508	centromere complex assembly	biological_process	0.098997	0.99634	9	2613	217	106734	Cluster-8728.125503,Cluster-8728.125514,Cluster-8728.67112,Cluster-8728.20568,Cluster-8728.119310,Cluster-8728.41741,Cluster-8728.67114,Cluster-8728.21965,Cluster-8728.68165
GO:0045321	leukocyte activation	biological_process	0.099222	0.99687	4	2613	70	106734	Cluster-8728.59918,Cluster-8728.109619,Cluster-8728.105547,Cluster-8728.121896
GO:0016772	transferase activity, transferring phosphorus-containing groups	molecular_function	0.099483	0.99776	324	2613	12007	106734	Cluster-8728.104818,Cluster-8728.9665,Cluster-8728.93857,Cluster-8728.97668,Cluster-8728.20305,Cluster-8728.108291,Cluster-8728.73074,Cluster-8728.143918,Cluster-8728.22996,Cluster-8728.71568,Cluster-8728.39394,Cluster-8728.115565,Cluster-8728.102176,Cluster-8728.129261,Cluster-8728.158287,Cluster-8728.144063,Cluster-8728.87842,Cluster-8728.77431,Cluster-8728.156209,Cluster-8728.138270,Cluster-87…
GO:0080134	regulation of response to stress	biological_process	0.099721	0.99842	9	2613	212	106734	Cluster-8728.43275,Cluster-8728.8758,Cluster-8728.97791,Cluster-8728.24035,Cluster-8728.81018,Cluster-8728.79558,Cluster-8728.59910,Cluster-8728.136446,Cluster-8728.17355
GO:0050794	regulation of cellular process	biological_process	0.1002	1	493	2613	18648	106734	Cluster-8728.23419,Cluster-8728.112761,Cluster-8728.124854,Cluster-8728.104838,Cluster-8728.137429,Cluster-8728.137334,Cluster-8728.66142,Cluster-11903.0,Cluster-8728.169122,Cluster-8728.143621,Cluster-8728.95852,Cluster-8728.36678,Cluster-8728.72815,Cluster-8728.48118,Cluster-8728.73076,Cluster-8728.56681,Cluster-8728.54774,Cluster-8728.112458,Cluster-8728.27154,Cluster-8728.141635,Cluster-8728.…
GO:0000280	nuclear division	biological_process	0.10103	1	22	2613	635	106734	Cluster-8728.135625,Cluster-8728.20568,Cluster-8728.116465,Cluster-8728.35618,Cluster-8728.116462,Cluster-8728.24156,Cluster-8728.18727,Cluster-8728.49974,Cluster-8728.91405,Cluster-8728.78695,Cluster-8728.80726,Cluster-8728.67112,Cluster-8728.67114,Cluster-8728.159369,Cluster-8728.161035,Cluster-8728.116393,Cluster-8728.102165,Cluster-8728.158895,Cluster-8728.150950,Cluster-8728.157541,Cluster-8…
GO:0043169	cation binding	molecular_function	0.10168	1	401	2613	14980	106734	Cluster-8728.85969,Cluster-8728.166703,Cluster-8728.45012,Cluster-8728.125591,Cluster-8728.51150,Cluster-8728.138244,Cluster-8728.97306,Cluster-8728.70061,Cluster-8728.101300,Cluster-8728.67687,Cluster-8728.41081,Cluster-8728.75211,Cluster-8728.104432,Cluster-8728.90405,Cluster-8728.104239,Cluster-8728.158441,Cluster-8728.160454,Cluster-8728.82702,Cluster-8728.33312,Cluster-8728.68395,Cluster-872…
GO:0008839	4-hydroxy-tetrahydrodipicolinate reductase	molecular_function	0.1017	1	5	2613	101	106734	Cluster-8728.93385,Cluster-8728.99224,Cluster-8728.99229,Cluster-8728.94724,Cluster-8728.99221
GO:0045263	proton-transporting ATP synthase complex, coupling factor F(o)	cellular_component	0.10172	1	14	2613	390	106734	Cluster-8728.9755,Cluster-8728.141535,Cluster-8728.98413,Cluster-8728.106350,Cluster-8728.80139,Cluster-8728.157518,Cluster-8728.142816,Cluster-8728.92491,Cluster-8728.157983,Cluster-8728.56119,Cluster-8728.33006,Cluster-8728.142815,Cluster-8728.127109,Cluster-8728.23187
GO:0004144	diacylglycerol O-acyltransferase activity	molecular_function	0.10174	1	3	2613	47	106734	Cluster-8728.105055,Cluster-8728.129958,Cluster-8728.141393
GO:0016411	acylglycerol O-acyltransferase activity	molecular_function	0.10174	1	3	2613	47	106734	Cluster-8728.105055,Cluster-8728.141393,Cluster-8728.129958
GO:0006818	hydrogen transport	biological_process	0.10387	1	58	2613	1938	106734	Cluster-8728.37817,Cluster-8728.122247,Cluster-8728.108386,Cluster-8728.70300,Cluster-8728.64783,Cluster-8728.98413,Cluster-8728.142816,Cluster-8728.157518,Cluster-8728.138498,Cluster-8728.96207,Cluster-8728.64785,Cluster-8728.142815,Cluster-8728.117248,Cluster-8728.82032,Cluster-8728.157983,Cluster-8728.119971,Cluster-8728.127109,Cluster-8728.68419,Cluster-8728.55519,Cluster-8728.70445,Cluster-8…
GO:0015992	proton transport	biological_process	0.10387	1	58	2613	1938	106734	Cluster-8728.92491,Cluster-8728.106350,Cluster-8728.39647,Cluster-8728.111601,Cluster-8728.109316,Cluster-8728.141004,Cluster-8728.117249,Cluster-8728.59945,Cluster-8728.108547,Cluster-8728.111596,Cluster-8728.111598,Cluster-8728.63357,Cluster-8728.109317,Cluster-8728.74598,Cluster-8728.161405,Cluster-8728.125978,Cluster-8728.62916,Cluster-8728.26203,Cluster-8728.99398,Cluster-8728.87151,Cluster-…
GO:0044281	small molecule metabolic process	biological_process	0.1045	1	336	2613	12578	106734	Cluster-8728.161757,Cluster-8728.92818,Cluster-8728.101240,Cluster-8728.91045,Cluster-8728.132450,Cluster-8728.72136,Cluster-8728.50440,Cluster-8728.86974,Cluster-8728.142638,Cluster-8728.100231,Cluster-8728.78700,Cluster-8728.90891,Cluster-8728.161405,Cluster-8728.20501,Cluster-8728.94998,Cluster-8728.26203,Cluster-8728.33006,Cluster-31173.0,Cluster-8728.117626,Cluster-8728.93385,Cluster-8728.72…
GO:0033014	tetrapyrrole biosynthetic process	biological_process	0.1048	1	22	2613	648	106734	Cluster-8728.68580,Cluster-8728.124584,Cluster-8728.73881,Cluster-8728.97005,Cluster-8728.59656,Cluster-8728.124582,Cluster-8728.149719,Cluster-8728.100317,Cluster-8728.73883,Cluster-8728.97097,Cluster-8728.144630,Cluster-8728.106895,Cluster-8728.157790,Cluster-8728.115789,Cluster-8728.93975,Cluster-8728.151200,Cluster-8728.124581,Cluster-8728.91119,Cluster-8728.92818,Cluster-8728.98018,Cluster-8…
GO:0030154	cell differentiation	biological_process	0.10493	1	22	2613	647	106734	Cluster-8728.84080,Cluster-8728.116462,Cluster-8728.52810,Cluster-8728.160614,Cluster-8728.58324,Cluster-8728.103052,Cluster-8728.116465,Cluster-8728.167517,Cluster-8728.135625,Cluster-8728.109682,Cluster-8728.82632,Cluster-8728.45310,Cluster-8728.103054,Cluster-8728.146423,Cluster-8728.81006,Cluster-8728.81007,Cluster-8728.46163,Cluster-8728.133511,Cluster-8728.137334,Cluster-8728.21357,Cluster-…
GO:0000782	telomere cap complex	cellular_component	0.105	1	2	2613	18	106734	Cluster-8728.77137,Cluster-8728.43425
GO:0000783	nuclear telomere cap complex	cellular_component	0.105	1	2	2613	18	106734	Cluster-8728.77137,Cluster-8728.43425
GO:0070188	Stn1-Ten1 complex	cellular_component	0.105	1	2	2613	18	106734	Cluster-8728.77137,Cluster-8728.43425
GO:0004576	oligosaccharyl transferase activity	molecular_function	0.10612	1	4	2613	74	106734	Cluster-8728.60198,Cluster-8728.47969,Cluster-8728.114416,Cluster-8728.60197
GO:0000149	SNARE binding	molecular_function	0.10658	1	4	2613	72	106734	Cluster-8728.33655,Cluster-8728.46183,Cluster-8728.33653,Cluster-8728.33660
GO:0019905	syntaxin binding	molecular_function	0.10658	1	4	2613	72	106734	Cluster-8728.33660,Cluster-8728.33653,Cluster-8728.46183,Cluster-8728.33655
GO:0016901	oxidoreductase activity, acting on the CH-OH group of donors, quinone or similar compound as acceptor	molecular_function	0.1071	1	3	2613	40	106734	Cluster-8728.79058,Cluster-8728.91045,Cluster-8728.100758
GO:0006935	chemotaxis	biological_process	0.10734	1	13	2613	348	106734	Cluster-8728.108625,Cluster-8728.46163,Cluster-8728.52810,Cluster-8728.117315,Cluster-8728.166065,Cluster-8728.90717,Cluster-8728.45310,Cluster-8728.109682,Cluster-8728.82630,Cluster-8728.87184,Cluster-8728.153270,Cluster-8728.82632,Cluster-8728.46183
GO:0006873	cellular ion homeostasis	biological_process	0.10756	1	9	2613	230	106734	Cluster-8728.40925,Cluster-8728.91318,Cluster-8728.86278,Cluster-8728.97171,Cluster-8728.105843,Cluster-8728.89588,Cluster-8728.46495,Cluster-8728.85067,Cluster-8728.98594
GO:0006875	cellular metal ion homeostasis	biological_process	0.10756	1	9	2613	230	106734	Cluster-8728.98594,Cluster-8728.85067,Cluster-8728.89588,Cluster-8728.46495,Cluster-8728.105843,Cluster-8728.97171,Cluster-8728.86278,Cluster-8728.40925,Cluster-8728.91318
GO:0030003	cellular cation homeostasis	biological_process	0.10756	1	9	2613	230	106734	Cluster-8728.98594,Cluster-8728.85067,Cluster-8728.46495,Cluster-8728.89588,Cluster-8728.105843,Cluster-8728.97171,Cluster-8728.86278,Cluster-8728.40925,Cluster-8728.91318
GO:0016712	oxidoreductase activity, acting on paired donors, with incorporation or reduction of molecular oxygen, reduced flavin or flavoprotein as one donor, and incorporation of one atom of oxygen	molecular_function	0.10831	1	1	2613	5	106734	Cluster-8728.15322
GO:0070330	aromatase activity	molecular_function	0.10831	1	1	2613	5	106734	Cluster-8728.15322
GO:0010243	response to organonitrogen compound	biological_process	0.10841	1	2	2613	25	106734	Cluster-8728.121443,Cluster-8728.143621
GO:0042430	indole-containing compound metabolic process	biological_process	0.10845	1	22	2613	673	106734	Cluster-8728.59150,Cluster-8728.27015,Cluster-8728.101580,Cluster-8728.152560,Cluster-8728.113435,Cluster-8728.17438,Cluster-8728.72805,Cluster-8728.72008,Cluster-8728.90694,Cluster-8728.153187,Cluster-8728.132219,Cluster-8728.142938,Cluster-8728.102242,Cluster-8728.100644,Cluster-8728.95880,Cluster-8728.136412,Cluster-8728.88652,Cluster-8728.89442,Cluster-8728.121050,Cluster-8728.72119,Cluster-8…
GO:0015977	carbon fixation	biological_process	0.10864	1	5	2613	109	106734	Cluster-8728.87184,Cluster-8728.95348,Cluster-8728.98406,Cluster-8728.90717,Cluster-8728.108625
GO:0005578	proteinaceous extracellular matrix	cellular_component	0.10868	1	14	2613	383	106734	Cluster-8728.67158,Cluster-8728.44746,Cluster-8728.160947,Cluster-8728.100361,Cluster-8728.62430,Cluster-8728.85480,Cluster-8728.80262,Cluster-8728.126379,Cluster-8728.67157,Cluster-8728.25829,Cluster-8728.45597,Cluster-8728.156291,Cluster-8728.142363,Cluster-8728.131769
GO:0035268	protein mannosylation	biological_process	0.10928	1	1	2613	5	106734	Cluster-8728.64973
GO:0035269	protein O-linked mannosylation	biological_process	0.10928	1	1	2613	5	106734	Cluster-8728.64973
GO:0097502	mannosylation	biological_process	0.10928	1	1	2613	5	106734	Cluster-8728.64973
GO:0016226	iron-sulfur cluster assembly	biological_process	0.10936	1	4	2613	75	106734	Cluster-8728.95852,Cluster-8728.138244,Cluster-8728.78998,Cluster-8728.95849
GO:0031163	metallo-sulfur cluster assembly	biological_process	0.10936	1	4	2613	75	106734	Cluster-8728.138244,Cluster-8728.95852,Cluster-8728.95849,Cluster-8728.78998
GO:0009309	amine biosynthetic process	biological_process	0.10981	1	15	2613	423	106734	Cluster-8728.138513,Cluster-8728.68081,Cluster-8728.109768,Cluster-8728.67784,Cluster-8728.72805,Cluster-8728.72119,Cluster-8728.17438,Cluster-8728.72008,Cluster-8728.88652,Cluster-8728.152560,Cluster-8728.113435,Cluster-8728.59150,Cluster-8728.102242,Cluster-8728.95880,Cluster-8728.101580
GO:0042401	cellular biogenic amine biosynthetic process	biological_process	0.10981	1	15	2613	423	106734	Cluster-8728.152560,Cluster-8728.113435,Cluster-8728.88652,Cluster-8728.101580,Cluster-8728.102242,Cluster-8728.59150,Cluster-8728.95880,Cluster-8728.109768,Cluster-8728.67784,Cluster-8728.68081,Cluster-8728.138513,Cluster-8728.72008,Cluster-8728.72119,Cluster-8728.72805,Cluster-8728.17438
GO:0050789	regulation of biological process	biological_process	0.11084	1	514	2613	19526	106734	Cluster-8728.128781,Cluster-8728.90114,Cluster-8728.40440,Cluster-8728.98623,Cluster-8728.142638,Cluster-8728.75995,Cluster-8728.163096,Cluster-8728.154912,Cluster-8728.91045,Cluster-8728.138843,Cluster-8728.25829,Cluster-8728.37724,Cluster-8728.90883,Cluster-8728.85616,Cluster-8728.89646,Cluster-8728.99398,Cluster-8728.65544,Cluster-8728.90891,Cluster-8728.52611,Cluster-8728.62716,Cluster-8728.7…
GO:0015930	glutamate synthase activity	molecular_function	0.11116	1	3	2613	42	106734	Cluster-8728.97005,Cluster-8728.98018,Cluster-8728.97097
GO:0002376	immune system process	biological_process	0.1117	1	31	2613	967	106734	Cluster-8728.69305,Cluster-8728.79558,Cluster-8728.59910,Cluster-8728.117315,Cluster-8728.32637,Cluster-8728.145779,Cluster-8728.136446,Cluster-8728.44166,Cluster-8728.121896,Cluster-8728.92517,Cluster-8728.128706,Cluster-8728.105738,Cluster-8728.8758,Cluster-8728.99564,Cluster-8728.109935,Cluster-8728.97791,Cluster-8728.24035,Cluster-8728.142897,Cluster-8728.109619,Cluster-8728.105547,Cluster-87…
GO:0004673	protein histidine kinase activity	molecular_function	0.1119	1	12	2613	318	106734	Cluster-8728.104367,Cluster-8728.109059,Cluster-8728.20492,Cluster-8728.113193,Cluster-8728.89646,Cluster-8728.53340,Cluster-8728.16516,Cluster-8728.80678,Cluster-8728.71568,Cluster-8728.104056,Cluster-8728.143520,Cluster-8728.120892
GO:0009365	protein histidine kinase complex	cellular_component	0.1119	1	12	2613	318	106734	Cluster-8728.143520,Cluster-8728.120892,Cluster-8728.53340,Cluster-8728.16516,Cluster-8728.80678,Cluster-8728.71568,Cluster-8728.104056,Cluster-8728.113193,Cluster-8728.89646,Cluster-8728.104367,Cluster-8728.109059,Cluster-8728.20492
GO:0016775	phosphotransferase activity, nitrogenous group as acceptor	molecular_function	0.1119	1	12	2613	318	106734	Cluster-8728.104056,Cluster-8728.71568,Cluster-8728.80678,Cluster-8728.53340,Cluster-8728.16516,Cluster-8728.143520,Cluster-8728.120892,Cluster-8728.109059,Cluster-8728.20492,Cluster-8728.104367,Cluster-8728.89646,Cluster-8728.113193
GO:0012506	vesicle membrane	cellular_component	0.11253	1	14	2613	379	106734	Cluster-8728.151945,Cluster-8728.47213,Cluster-8728.89315,Cluster-8728.15496,Cluster-8728.13068,Cluster-8728.111601,Cluster-8728.113514,Cluster-8728.85897,Cluster-8728.98769,Cluster-8728.45116,Cluster-8728.62912,Cluster-8728.38810,Cluster-8728.117200,Cluster-8728.62916
GO:0003747	translation release factor activity	molecular_function	0.11355	1	7	2613	155	106734	Cluster-8728.159061,Cluster-8728.168573,Cluster-8728.9665,Cluster-8728.150070,Cluster-8728.60689,Cluster-8728.70087,Cluster-8728.121899
GO:0008079	translation termination factor activity	molecular_function	0.11355	1	7	2613	155	106734	Cluster-8728.159061,Cluster-8728.168573,Cluster-8728.9665,Cluster-8728.150070,Cluster-8728.60689,Cluster-8728.70087,Cluster-8728.121899
GO:0018444	translation release factor complex	cellular_component	0.11355	1	7	2613	155	106734	Cluster-8728.150070,Cluster-8728.9665,Cluster-8728.168573,Cluster-8728.159061,Cluster-8728.121899,Cluster-8728.70087,Cluster-8728.60689
GO:0004672	protein kinase activity	molecular_function	0.11374	1	190	2613	6982	106734	Cluster-8728.78695,Cluster-8728.109682,Cluster-8728.21546,Cluster-8728.78967,Cluster-8728.80678,Cluster-8728.132312,Cluster-8728.91733,Cluster-8728.102173,Cluster-8728.122106,Cluster-8728.90857,Cluster-8728.87984,Cluster-8728.116462,Cluster-8728.116966,Cluster-8728.83704,Cluster-8728.100487,Cluster-8728.99672,Cluster-8728.164718,Cluster-8728.77230,Cluster-8728.75498,Cluster-8728.99821,Cluster-872…
GO:0015627	type II protein secretion system complex	cellular_component	0.11397	1	2	2613	24	106734	Cluster-8728.108215,Cluster-8728.94032
GO:0015628	protein secretion by the type II secretion system	biological_process	0.11397	1	2	2613	24	106734	Cluster-8728.94032,Cluster-8728.108215
GO:0098776	protein transport across the cell outer membrane	biological_process	0.11397	1	2	2613	24	106734	Cluster-8728.108215,Cluster-8728.94032
GO:1901505	carbohydrate derivative transporter activity	molecular_function	0.11439	1	7	2613	165	106734	Cluster-8728.91000,Cluster-8728.68777,Cluster-8728.68776,Cluster-8728.24323,Cluster-8728.153065,Cluster-8728.68775,Cluster-8728.70800
GO:0004026	alcohol O-acetyltransferase activity	molecular_function	0.11466	1	2	2613	24	106734	Cluster-8728.105055,Cluster-8728.129958
GO:0034318	alcohol O-acyltransferase activity	molecular_function	0.11466	1	2	2613	24	106734	Cluster-8728.105055,Cluster-8728.129958
GO:0022603	regulation of anatomical structure morphogenesis	biological_process	0.11571	1	5	2613	104	106734	Cluster-8728.58324,Cluster-8728.146423,Cluster-8728.21357,Cluster-8728.94850,Cluster-8728.137334
GO:0006468	protein phosphorylation	biological_process	0.11619	1	178	2613	6541	106734	Cluster-8728.49214,Cluster-8728.99788,Cluster-8728.78210,Cluster-8728.77043,Cluster-8728.133197,Cluster-8728.90132,Cluster-8728.151678,Cluster-8728.119268,Cluster-8728.62737,Cluster-8728.98439,Cluster-8728.150168,Cluster-8728.144063,Cluster-8728.85554,Cluster-8728.138270,Cluster-8728.115565,Cluster-8728.102176,Cluster-8728.129261,Cluster-8728.158287,Cluster-8728.111993,Cluster-8728.83627,Cluster-…
GO:0016670	oxidoreductase activity, acting on a sulfur group of donors, oxygen as acceptor	molecular_function	0.11729	1	6	2613	130	106734	Cluster-8728.49712,Cluster-8728.79832,Cluster-8728.23435,Cluster-8728.47969,Cluster-8728.131372,Cluster-8728.142811
GO:0032182	ubiquitin-like protein binding	molecular_function	0.11858	1	8	2613	183	106734	Cluster-8728.81946,Cluster-8728.107133,Cluster-8728.150168,Cluster-8728.109996,Cluster-8728.96788,Cluster-8728.141535,Cluster-8728.94622,Cluster-8728.70933
GO:0016875	ligase activity, forming carbon-oxygen bonds	molecular_function	0.11932	1	21	2613	613	106734	Cluster-8728.75666,Cluster-8728.156209,Cluster-8728.75354,Cluster-8728.55743,Cluster-8728.25428,Cluster-8728.82073,Cluster-8728.157343,Cluster-8728.92324,Cluster-8728.71280,Cluster-32706.0,Cluster-8728.159061,Cluster-8728.85617,Cluster-8728.74971,Cluster-8728.86826,Cluster-8728.149873,Cluster-8728.103475,Cluster-8728.49932,Cluster-8728.100176,Cluster-8728.148465,Cluster-8728.74972,Cluster-8728.17…
GO:0016876	ligase activity, forming aminoacyl-tRNA and related compounds	molecular_function	0.11932	1	21	2613	613	106734	Cluster-8728.25428,Cluster-8728.156209,Cluster-8728.75354,Cluster-8728.55743,Cluster-8728.157343,Cluster-8728.92324,Cluster-8728.71280,Cluster-8728.82073,Cluster-8728.75666,Cluster-8728.100176,Cluster-8728.148465,Cluster-8728.103475,Cluster-8728.49932,Cluster-8728.74972,Cluster-8728.17283,Cluster-8728.85617,Cluster-8728.159061,Cluster-32706.0,Cluster-8728.149873,Cluster-8728.74971,Cluster-8728.86…
GO:0055065	metal ion homeostasis	biological_process	0.11992	1	9	2613	236	106734	Cluster-8728.86278,Cluster-8728.40925,Cluster-8728.91318,Cluster-8728.105843,Cluster-8728.97171,Cluster-8728.89588,Cluster-8728.46495,Cluster-8728.98594,Cluster-8728.85067
GO:0016480	negative regulation of transcription from RNA polymerase III promoter	biological_process	0.12048	1	2	2613	24	106734	Cluster-8728.22114,Cluster-8728.22985
GO:0015936	coenzyme A metabolic process	biological_process	0.12102	1	6	2613	140	106734	Cluster-8728.84538,Cluster-8728.108291,Cluster-8728.108302,Cluster-8728.108288,Cluster-8728.76756,Cluster-8728.108289
GO:0042168	heme metabolic process	biological_process	0.12116	1	10	2613	260	106734	Cluster-8728.151200,Cluster-8728.91119,Cluster-8728.92491,Cluster-8728.98018,Cluster-8728.73883,Cluster-8728.160297,Cluster-8728.97097,Cluster-8728.73881,Cluster-8728.97005,Cluster-8728.115789
GO:1901264	carbohydrate derivative transport	biological_process	0.12122	1	6	2613	138	106734	Cluster-8728.68777,Cluster-8728.68776,Cluster-8728.24323,Cluster-8728.91000,Cluster-8728.68775,Cluster-8728.153065
GO:0005343	organic acid:sodium symporter activity	molecular_function	0.12301	1	3	2613	50	106734	Cluster-8728.108216,Cluster-8728.116574,Cluster-8728.108221
GO:1901682	sulfur compound transmembrane transporter activity	molecular_function	0.1235	1	6	2613	139	106734	Cluster-8728.107240,Cluster-8728.89144,Cluster-8728.105358,Cluster-8728.82830,Cluster-8728.90850,Cluster-8728.82713
GO:0016021	integral component of membrane	cellular_component	0.12379	1	361	2613	13596	106734	Cluster-8728.81592,Cluster-8728.103054,Cluster-8728.95700,Cluster-8728.51628,Cluster-8728.156129,Cluster-8728.56548,Cluster-8728.159658,Cluster-8728.159844,Cluster-8728.93281,Cluster-8728.61079,Cluster-8728.68986,Cluster-8728.55087,Cluster-8728.79289,Cluster-8728.41531,Cluster-8728.156168,Cluster-8728.29053,Cluster-8728.142964,Cluster-8728.42585,Cluster-8728.97117,Cluster-8728.35300,Cluster-8728.…
GO:0098655	cation transmembrane transport	biological_process	0.12385	1	49	2613	1650	106734	Cluster-8728.63357,Cluster-8728.115878,Cluster-8728.106350,Cluster-2109.0,Cluster-8728.92491,Cluster-8728.33006,Cluster-8728.56119,Cluster-31173.0,Cluster-8728.140942,Cluster-8728.23187,Cluster-8728.22702,Cluster-8728.120843,Cluster-8728.99398,Cluster-8728.105778,Cluster-8728.121443,Cluster-8728.104297,Cluster-8728.84451,Cluster-8728.122247,Cluster-8728.116574,Cluster-8728.61518,Cluster-8728.1083…
GO:0046857	oxidoreductase activity, acting on other nitrogenous compounds as donors, with NAD or NADP as acceptor	molecular_function	0.1239	1	2	2613	24	106734	Cluster-8728.98442,Cluster-8728.50686
GO:0015994	chlorophyll metabolic process	biological_process	0.12538	1	15	2613	425	106734	Cluster-8728.100317,Cluster-8728.129526,Cluster-8728.92818,Cluster-8728.92491,Cluster-8728.38338,Cluster-8728.142276,Cluster-8728.160297,Cluster-8728.124581,Cluster-8728.13226,Cluster-8728.99764,Cluster-8728.124582,Cluster-8728.115789,Cluster-8728.93975,Cluster-8728.124584,Cluster-8728.106895
GO:0008740	L-rhamnose isomerase activity	molecular_function	0.12604	1	1	2613	5	106734	Cluster-8728.94992
GO:0045087	innate immune response	biological_process	0.12606	1	5	2613	101	106734	Cluster-8728.97791,Cluster-8728.128706,Cluster-8728.59910,Cluster-8728.8758,Cluster-8728.136446
GO:0005217	intracellular ligand-gated ion channel activity	molecular_function	0.12606	1	6	2613	140	106734	Cluster-8728.97171,Cluster-8728.98594,Cluster-8728.105843,Cluster-8728.86278,Cluster-8728.46495,Cluster-8728.89588
GO:0005218	intracellular ligand-gated calcium channel activity	molecular_function	0.12606	1	6	2613	140	106734	Cluster-8728.97171,Cluster-8728.105843,Cluster-8728.98594,Cluster-8728.86278,Cluster-8728.46495,Cluster-8728.89588
GO:0005219	ryanodine-sensitive calcium-release channel activity	molecular_function	0.12606	1	6	2613	140	106734	Cluster-8728.98594,Cluster-8728.105843,Cluster-8728.97171,Cluster-8728.46495,Cluster-8728.89588,Cluster-8728.86278
GO:0015278	calcium-release channel activity	molecular_function	0.12606	1	6	2613	140	106734	Cluster-8728.97171,Cluster-8728.98594,Cluster-8728.105843,Cluster-8728.86278,Cluster-8728.89588,Cluster-8728.46495
GO:0009252	peptidoglycan biosynthetic process	biological_process	0.12693	1	8	2613	197	106734	Cluster-8728.98682,Cluster-8728.95791,Cluster-8728.96958,Cluster-8728.89588,Cluster-8728.94998,Cluster-8728.97082,Cluster-8728.111614,Cluster-8728.78700
GO:0045454	cell redox homeostasis	biological_process	0.12717	1	20	2613	613	106734	Cluster-8728.80528,Cluster-8728.109996,Cluster-8728.97880,Cluster-8728.81946,Cluster-8728.68309,Cluster-8728.92857,Cluster-8728.121896,Cluster-8728.100231,Cluster-8728.79832,Cluster-8728.87780,Cluster-8728.37724,Cluster-8728.100232,Cluster-8728.68308,Cluster-8728.66245,Cluster-8728.87424,Cluster-8728.61732,Cluster-8728.87423,Cluster-8728.68307,Cluster-8728.78165,Cluster-8728.87422
GO:0008373	sialyltransferase activity	molecular_function	0.12784	1	2	2613	24	106734	Cluster-8728.41159,Cluster-8728.41157
GO:0015103	inorganic anion transmembrane transporter activity	molecular_function	0.12797	1	12	2613	329	106734	Cluster-8728.134130,Cluster-8728.107240,Cluster-8728.114634,Cluster-8728.105358,Cluster-8728.109125,Cluster-8728.51789,Cluster-8728.89144,Cluster-8728.90850,Cluster-8728.82830,Cluster-8728.116308,Cluster-8728.27558,Cluster-8728.82713
GO:0012510	trans-Golgi network transport vesicle membrane	cellular_component	0.12824	1	3	2613	48	106734	Cluster-8728.15496,Cluster-8728.98769,Cluster-8728.85897
GO:0030125	clathrin vesicle coat	cellular_component	0.12824	1	3	2613	48	106734	Cluster-8728.85897,Cluster-8728.98769,Cluster-8728.15496
GO:0030130	clathrin coat of trans-Golgi network vesicle	cellular_component	0.12824	1	3	2613	48	106734	Cluster-8728.15496,Cluster-8728.98769,Cluster-8728.85897
GO:0030136	clathrin-coated vesicle	cellular_component	0.12824	1	3	2613	48	106734	Cluster-8728.98769,Cluster-8728.85897,Cluster-8728.15496
GO:0030140	trans-Golgi network transport vesicle	cellular_component	0.12824	1	3	2613	48	106734	Cluster-8728.98769,Cluster-8728.85897,Cluster-8728.15496
GO:0030665	clathrin-coated vesicle membrane	cellular_component	0.12824	1	3	2613	48	106734	Cluster-8728.15496,Cluster-8728.85897,Cluster-8728.98769
GO:0009236	cobalamin biosynthetic process	biological_process	0.12832	1	7	2613	169	106734	Cluster-8728.149719,Cluster-8728.92818,Cluster-8728.59656,Cluster-8728.157790,Cluster-8728.106895,Cluster-8728.68580,Cluster-8728.144630
GO:0051188	cofactor biosynthetic process	biological_process	0.12956	1	53	2613	1800	106734	Cluster-8728.98018,Cluster-8728.92491,Cluster-8728.108288,Cluster-8728.101306,Cluster-8728.76756,Cluster-8728.108302,Cluster-8728.81592,Cluster-8728.111601,Cluster-8728.98308,Cluster-8728.124581,Cluster-8728.117249,Cluster-8728.91119,Cluster-8728.111596,Cluster-8728.111598,Cluster-8728.122360,Cluster-8728.142638,Cluster-8728.115789,Cluster-8728.108289,Cluster-8728.73883,Cluster-8728.105001,Cluste…
GO:0098687	chromosomal region	cellular_component	0.12982	1	27	2613	836	106734	Cluster-8728.75211,Cluster-8728.125503,Cluster-8728.154135,Cluster-8728.150950,Cluster-8728.158895,Cluster-8728.168659,Cluster-8728.156808,Cluster-8728.107282,Cluster-8728.66142,Cluster-8728.118282,Cluster-8728.43425,Cluster-8728.68165,Cluster-8728.77137,Cluster-8728.159369,Cluster-8728.119310,Cluster-8728.18727,Cluster-8728.39574,Cluster-8728.125514,Cluster-8728.157369,Cluster-8728.85395,Cluster…
GO:0055036	virion membrane	cellular_component	0.12999	1	5	2613	105	106734	Cluster-8728.87151,Cluster-8728.108374,Cluster-8728.62916,Cluster-8728.62912,Cluster-8728.110662
GO:0042816	vitamin B6 metabolic process	biological_process	0.13043	1	4	2613	78	106734	Cluster-8728.157790,Cluster-8728.59656,Cluster-8728.61770,Cluster-8728.144630
GO:0042819	vitamin B6 biosynthetic process	biological_process	0.13043	1	4	2613	78	106734	Cluster-8728.157790,Cluster-8728.59656,Cluster-8728.61770,Cluster-8728.144630
GO:0060962	regulation of ribosomal protein gene transcription from RNA polymerase II promoter	biological_process	0.13086	1	1	2613	6	106734	Cluster-8728.104347
GO:0004169	dolichyl-phosphate-mannose-protein mannosyltransferase activity	molecular_function	0.13147	1	1	2613	6	106734	Cluster-8728.64973
GO:0044456	synapse part	cellular_component	0.13155	1	1	2613	6	106734	Cluster-8728.139621
GO:0048786	presynaptic active zone	cellular_component	0.13155	1	1	2613	6	106734	Cluster-8728.139621
GO:0097458	neuron part	cellular_component	0.13155	1	1	2613	6	106734	Cluster-8728.139621
GO:0098793	presynapse	cellular_component	0.13155	1	1	2613	6	106734	Cluster-8728.139621
GO:0004349	glutamate 5-kinase activity	molecular_function	0.13199	1	1	2613	6	106734	Cluster-8728.58324
GO:0004350	glutamate-5-semialdehyde dehydrogenase activity	molecular_function	0.13199	1	1	2613	6	106734	Cluster-8728.58324
GO:0002683	negative regulation of immune system process	biological_process	0.13275	1	4	2613	76	106734	Cluster-8728.43275,Cluster-8728.79558,Cluster-8728.81018,Cluster-8728.24035
GO:0002698	negative regulation of immune effector process	biological_process	0.13275	1	4	2613	76	106734	Cluster-8728.79558,Cluster-8728.43275,Cluster-8728.81018,Cluster-8728.24035
GO:0002832	negative regulation of response to biotic stimulus	biological_process	0.13275	1	4	2613	76	106734	Cluster-8728.24035,Cluster-8728.81018,Cluster-8728.79558,Cluster-8728.43275
GO:0030683	evasion or tolerance by virus of host immune response	biological_process	0.13275	1	4	2613	76	106734	Cluster-8728.24035,Cluster-8728.81018,Cluster-8728.43275,Cluster-8728.79558
GO:0043901	negative regulation of multi-organism process	biological_process	0.13275	1	4	2613	76	106734	Cluster-8728.43275,Cluster-8728.79558,Cluster-8728.24035,Cluster-8728.81018
GO:0050687	negative regulation of defense response to virus	biological_process	0.13275	1	4	2613	76	106734	Cluster-8728.81018,Cluster-8728.24035,Cluster-8728.43275,Cluster-8728.79558
GO:0042196	chlorinated hydrocarbon metabolic process	biological_process	0.13328	1	9	2613	240	106734	Cluster-8728.158441,Cluster-8728.96705,Cluster-8728.160272,Cluster-8728.31591,Cluster-8728.32635,Cluster-8728.52346,Cluster-8728.32636,Cluster-8728.101300,Cluster-8728.163336
GO:0042197	halogenated hydrocarbon metabolic process	biological_process	0.13328	1	9	2613	240	106734	Cluster-8728.160272,Cluster-8728.31591,Cluster-8728.158441,Cluster-8728.96705,Cluster-8728.163336,Cluster-8728.32636,Cluster-8728.101300,Cluster-8728.52346,Cluster-8728.32635
GO:0015296	anion:cation symporter activity	molecular_function	0.13399	1	3	2613	52	106734	Cluster-8728.108221,Cluster-8728.108216,Cluster-8728.116574
GO:0016755	transferase activity, transferring amino-acyl groups	molecular_function	0.13561	1	8	2613	196	106734	Cluster-8728.106184,Cluster-8728.125294,Cluster-8728.89588,Cluster-8728.94657,Cluster-8728.107644,Cluster-8728.92335,Cluster-8728.107638,Cluster-8728.80076
GO:0006486	protein glycosylation	biological_process	0.13578	1	17	2613	505	106734	Cluster-8728.97924,Cluster-8728.41159,Cluster-8728.88372,Cluster-8728.104162,Cluster-8728.133500,Cluster-20200.0,Cluster-8728.41157,Cluster-8728.130415,Cluster-8728.60198,Cluster-8728.37857,Cluster-8728.114416,Cluster-8728.123009,Cluster-8728.64973,Cluster-8728.97792,Cluster-8728.47969,Cluster-8728.116364,Cluster-8728.60197
GO:0043413	macromolecule glycosylation	biological_process	0.13578	1	17	2613	505	106734	Cluster-8728.104162,Cluster-20200.0,Cluster-8728.41157,Cluster-8728.133500,Cluster-8728.130415,Cluster-8728.97924,Cluster-8728.88372,Cluster-8728.41159,Cluster-8728.123009,Cluster-8728.97792,Cluster-8728.64973,Cluster-8728.47969,Cluster-8728.60197,Cluster-8728.116364,Cluster-8728.60198,Cluster-8728.37857,Cluster-8728.114416
GO:0055082	cellular chemical homeostasis	biological_process	0.13662	1	9	2613	243	106734	Cluster-8728.97171,Cluster-8728.105843,Cluster-8728.91318,Cluster-8728.40925,Cluster-8728.86278,Cluster-8728.85067,Cluster-8728.98594,Cluster-8728.46495,Cluster-8728.89588
GO:0042330	taxis	biological_process	0.13683	1	13	2613	363	106734	Cluster-8728.45310,Cluster-8728.90717,Cluster-8728.82632,Cluster-8728.46183,Cluster-8728.109682,Cluster-8728.87184,Cluster-8728.153270,Cluster-8728.82630,Cluster-8728.46163,Cluster-8728.108625,Cluster-8728.166065,Cluster-8728.117315,Cluster-8728.52810
GO:0008948	oxaloacetate decarboxylase activity	molecular_function	0.13693	1	7	2613	172	106734	Cluster-8728.52743,Cluster-8728.14246,Cluster-8728.104297,Cluster-31173.0,Cluster-8728.85748,Cluster-8728.50470,Cluster-8728.104347
GO:0035725	sodium ion transmembrane transport	biological_process	0.13693	1	7	2613	172	106734	Cluster-8728.85748,Cluster-8728.50470,Cluster-8728.104347,Cluster-8728.14246,Cluster-8728.104297,Cluster-31173.0,Cluster-8728.52743
GO:0071436	sodium ion export	biological_process	0.13693	1	7	2613	172	106734	Cluster-8728.50470,Cluster-8728.104347,Cluster-8728.85748,Cluster-8728.52743,Cluster-31173.0,Cluster-8728.14246,Cluster-8728.104297
GO:0031348	negative regulation of defense response	biological_process	0.13699	1	4	2613	77	106734	Cluster-8728.24035,Cluster-8728.81018,Cluster-8728.79558,Cluster-8728.43275
GO:0032990	cell part morphogenesis	biological_process	0.13759	1	7	2613	165	106734	Cluster-8728.45310,Cluster-8728.46163,Cluster-8728.19836,Cluster-8728.82632,Cluster-8728.109682,Cluster-8728.82630,Cluster-8728.52810
GO:0048858	cell projection morphogenesis	biological_process	0.13759	1	7	2613	165	106734	Cluster-8728.109682,Cluster-8728.82630,Cluster-8728.52810,Cluster-8728.82632,Cluster-8728.19836,Cluster-8728.45310,Cluster-8728.46163
GO:0005126	cytokine receptor binding	molecular_function	0.13769	1	8	2613	199	106734	Cluster-8728.112458,Cluster-8728.114755,Cluster-8728.108731,Cluster-8728.45659,Cluster-8728.105738,Cluster-8728.35255,Cluster-8728.69305,Cluster-8728.117315
GO:0009273	peptidoglycan-based cell wall biogenesis	biological_process	0.13907	1	8	2613	202	106734	Cluster-8728.78700,Cluster-8728.111614,Cluster-8728.97082,Cluster-8728.96958,Cluster-8728.89588,Cluster-8728.94998,Cluster-8728.98682,Cluster-8728.95791
GO:0010562	positive regulation of phosphorus metabolic process	biological_process	0.13916	1	4	2613	77	106734	Cluster-8728.159654,Cluster-8728.45659,Cluster-8728.143621,Cluster-8728.65544
GO:0031401	positive regulation of protein modification process	biological_process	0.13916	1	4	2613	77	106734	Cluster-8728.65544,Cluster-8728.45659,Cluster-8728.143621,Cluster-8728.159654
GO:0045937	positive regulation of phosphate metabolic process	biological_process	0.13916	1	4	2613	77	106734	Cluster-8728.143621,Cluster-8728.45659,Cluster-8728.65544,Cluster-8728.159654
GO:0004664	prephenate dehydratase activity	molecular_function	0.13962	1	2	2613	25	106734	Cluster-8728.152560,Cluster-8728.72008
GO:0009099	valine biosynthetic process	biological_process	0.13967	1	4	2613	80	106734	Cluster-8728.135625,Cluster-8728.95293,Cluster-8728.116465,Cluster-8728.116462
GO:0009274	peptidoglycan-based cell wall	cellular_component	0.13981	1	2	2613	25	106734	Cluster-8728.109996,Cluster-8728.101186
GO:0009276	Gram-negative-bacterium-type cell wall	cellular_component	0.13981	1	2	2613	25	106734	Cluster-8728.101186,Cluster-8728.109996
GO:0016840	carbon-nitrogen lyase activity	molecular_function	0.14045	1	5	2613	107	106734	Cluster-8728.27015,Cluster-8728.142938,Cluster-8728.89442,Cluster-8728.85851,Cluster-8728.153187
GO:0015846	polyamine transport	biological_process	0.14057	1	3	2613	53	106734	Cluster-8728.116574,Cluster-8728.108216,Cluster-8728.108221
GO:0002694	regulation of leukocyte activation	biological_process	0.14102	1	3	2613	52	106734	Cluster-8728.121896,Cluster-8728.105547,Cluster-8728.109619
GO:0050865	regulation of cell activation	biological_process	0.14102	1	3	2613	52	106734	Cluster-8728.105547,Cluster-8728.109619,Cluster-8728.121896
GO:0051249	regulation of lymphocyte activation	biological_process	0.14102	1	3	2613	52	106734	Cluster-8728.105547,Cluster-8728.109619,Cluster-8728.121896
GO:0006030	chitin metabolic process	biological_process	0.14123	1	6	2613	145	106734	Cluster-8728.33797,Cluster-8728.85521,Cluster-8728.100758,Cluster-8728.50108,Cluster-8728.79058,Cluster-8728.91045
GO:1901071	glucosamine-containing compound metabolic process	biological_process	0.14123	1	6	2613	145	106734	Cluster-8728.91045,Cluster-8728.50108,Cluster-8728.79058,Cluster-8728.85521,Cluster-8728.100758,Cluster-8728.33797
GO:0005618	cell wall	cellular_component	0.14145	1	16	2613	497	106734	Cluster-8728.109996,Cluster-8728.167517,Cluster-8728.146860,Cluster-8728.76778,Cluster-8728.101186,Cluster-8728.105699,Cluster-8728.158705,Cluster-8728.66230,Cluster-8728.138843,Cluster-8728.116572,Cluster-8728.137161,Cluster-8728.111074,Cluster-8728.105695,Cluster-8728.100989,Cluster-8728.75352,Cluster-8728.81327
GO:0006874	cellular calcium ion homeostasis	biological_process	0.14162	1	6	2613	145	106734	Cluster-8728.89588,Cluster-8728.46495,Cluster-8728.86278,Cluster-8728.98594,Cluster-8728.105843,Cluster-8728.97171
GO:0055074	calcium ion homeostasis	biological_process	0.14162	1	6	2613	145	106734	Cluster-8728.98594,Cluster-8728.105843,Cluster-8728.97171,Cluster-8728.89588,Cluster-8728.46495,Cluster-8728.86278
GO:0042775	mitochondrial ATP synthesis coupled electron transport	biological_process	0.14197	1	22	2613	673	106734	Cluster-8728.113860,Cluster-8728.81528,Cluster-8728.21598,Cluster-8728.69199,Cluster-8728.104773,Cluster-8728.99202,Cluster-8728.55519,Cluster-8728.27540,Cluster-8728.117248,Cluster-8728.21676,Cluster-8728.110647,Cluster-8728.111234,Cluster-8728.111596,Cluster-8728.72136,Cluster-8728.64785,Cluster-8728.117249,Cluster-8728.138498,Cluster-8728.111601,Cluster-8728.123100,Cluster-8728.70300,Cluster-8…
GO:0006525	arginine metabolic process	biological_process	0.14216	1	15	2613	434	106734	Cluster-8728.104297,Cluster-8728.95880,Cluster-31173.0,Cluster-8728.52743,Cluster-8728.85191,Cluster-8728.58246,Cluster-8728.50470,Cluster-8728.17283,Cluster-8728.14246,Cluster-8728.157343,Cluster-8728.154135,Cluster-8728.156209,Cluster-8728.85748,Cluster-8728.86559,Cluster-8728.104347
GO:0008199	ferric iron binding	molecular_function	0.14281	1	4	2613	82	106734	Cluster-8728.85067,Cluster-8728.78998,Cluster-8728.40925,Cluster-8728.91318
GO:0006783	heme biosynthetic process	biological_process	0.14302	1	9	2613	236	106734	Cluster-8728.73881,Cluster-8728.115789,Cluster-8728.97005,Cluster-8728.91119,Cluster-8728.151200,Cluster-8728.97097,Cluster-8728.92491,Cluster-8728.98018,Cluster-8728.73883
GO:0098662	inorganic cation transmembrane transport	biological_process	0.14319	1	48	2613	1634	106734	Cluster-8728.142815,Cluster-8728.157983,Cluster-8728.98687,Cluster-8728.52743,Cluster-8728.15015,Cluster-8728.119971,Cluster-8728.127109,Cluster-8728.68419,Cluster-8728.111557,Cluster-8728.50470,Cluster-8728.70445,Cluster-8728.69344,Cluster-8728.80139,Cluster-8728.9755,Cluster-8728.141535,Cluster-8728.115017,Cluster-8728.16864,Cluster-8728.85748,Cluster-8728.108216,Cluster-8728.63451,Cluster-8728…
GO:0008509	anion transmembrane transporter activity	molecular_function	0.14321	1	21	2613	649	106734	Cluster-8728.114634,Cluster-8728.105358,Cluster-8728.107638,Cluster-8728.116574,Cluster-8728.107240,Cluster-8728.51789,Cluster-8728.90850,Cluster-8728.82830,Cluster-8728.106184,Cluster-8728.91935,Cluster-8728.89144,Cluster-8728.116308,Cluster-8728.108221,Cluster-8728.70800,Cluster-8728.126896,Cluster-8728.134130,Cluster-8728.109125,Cluster-8728.108216,Cluster-8728.107644,Cluster-8728.82713,Cluste…
GO:0016743	carboxyl- or carbamoyltransferase activity	molecular_function	0.14351	1	3	2613	51	106734	Cluster-8728.69605,Cluster-8728.124923,Cluster-8728.103081
GO:0008270	zinc ion binding	molecular_function	0.14371	1	213	2613	7712	106734	Cluster-8728.156661,Cluster-8728.10660,Cluster-8728.76493,Cluster-8728.150731,Cluster-8728.119052,Cluster-8728.97470,Cluster-8728.85218,Cluster-8728.45116,Cluster-8728.70933,Cluster-8728.21893,Cluster-8728.39029,Cluster-8728.10293,Cluster-8728.146690,Cluster-8728.161241,Cluster-8728.91127,Cluster-8728.96045,Cluster-8728.147640,Cluster-8728.17873,Cluster-8728.126043,Cluster-576.1,Cluster-8728.7649…
GO:0072503	cellular divalent inorganic cation homeostasis	biological_process	0.14427	1	6	2613	146	106734	Cluster-8728.97171,Cluster-8728.98594,Cluster-8728.105843,Cluster-8728.86278,Cluster-8728.46495,Cluster-8728.89588
GO:0072507	divalent inorganic cation homeostasis	biological_process	0.14427	1	6	2613	146	106734	Cluster-8728.105843,Cluster-8728.98594,Cluster-8728.97171,Cluster-8728.89588,Cluster-8728.46495,Cluster-8728.86278
GO:0070085	glycosylation	biological_process	0.14468	1	20	2613	619	106734	Cluster-8728.37857,Cluster-8728.160093,Cluster-8728.114416,Cluster-8728.60198,Cluster-8728.97792,Cluster-8728.64973,Cluster-8728.47969,Cluster-8728.60197,Cluster-8728.116364,Cluster-8728.123009,Cluster-8728.41159,Cluster-8728.88372,Cluster-8728.151557,Cluster-8728.97924,Cluster-8728.41157,Cluster-20200.0,Cluster-8728.133500,Cluster-8728.59453,Cluster-8728.130415,Cluster-8728.104162
GO:0000775	chromosome, centromeric region	cellular_component	0.14525	1	25	2613	780	106734	Cluster-8728.18727,Cluster-8728.39574,Cluster-8728.157369,Cluster-8728.85395,Cluster-8728.125514,Cluster-8728.135625,Cluster-8728.116955,Cluster-8728.116465,Cluster-8728.41741,Cluster-8728.21965,Cluster-8728.139351,Cluster-8728.116462,Cluster-8728.154135,Cluster-8728.158895,Cluster-8728.150950,Cluster-8728.125503,Cluster-8728.75211,Cluster-8728.156808,Cluster-8728.168659,Cluster-8728.66142,Cluste…
GO:0032269	negative regulation of cellular protein metabolic process	biological_process	0.14644	1	8	2613	205	106734	Cluster-8728.19296,Cluster-8728.23104,Cluster-8728.151621,Cluster-8728.163039,Cluster-8728.80726,Cluster-8728.17573,Cluster-8728.23290,Cluster-8728.38177
GO:0051248	negative regulation of protein metabolic process	biological_process	0.14644	1	8	2613	205	106734	Cluster-8728.17573,Cluster-8728.23290,Cluster-8728.38177,Cluster-8728.19296,Cluster-8728.23104,Cluster-8728.151621,Cluster-8728.163039,Cluster-8728.80726
GO:0016853	isomerase activity	molecular_function	0.14688	1	45	2613	1523	106734	Cluster-8728.20254,Cluster-8728.22616,Cluster-8728.31537,Cluster-8728.64215,Cluster-8728.166703,Cluster-8728.113806,Cluster-8728.114755,Cluster-8728.117415,Cluster-8728.25428,Cluster-8728.86801,Cluster-8728.55743,Cluster-8728.100231,Cluster-8728.88655,Cluster-8728.159658,Cluster-8728.94992,Cluster-8728.124983,Cluster-8728.112865,Cluster-8728.106895,Cluster-8728.79558,Cluster-8728.120033,Cluster-8…
GO:0000270	peptidoglycan metabolic process	biological_process	0.14708	1	8	2613	206	106734	Cluster-8728.96958,Cluster-8728.89588,Cluster-8728.94998,Cluster-8728.95791,Cluster-8728.98682,Cluster-8728.111614,Cluster-8728.78700,Cluster-8728.97082
GO:0005247	voltage-gated chloride channel activity	molecular_function	0.14785	1	4	2613	77	106734	Cluster-8728.134130,Cluster-8728.51789,Cluster-8728.27558,Cluster-8728.116308
GO:0005254	chloride channel activity	molecular_function	0.14785	1	4	2613	77	106734	Cluster-8728.134130,Cluster-8728.116308,Cluster-8728.27558,Cluster-8728.51789
GO:0046834	lipid phosphorylation	biological_process	0.14796	1	4	2613	87	106734	Cluster-8728.35618,Cluster-8728.161035,Cluster-8728.24156,Cluster-8728.157541
GO:0046854	phosphatidylinositol phosphorylation	biological_process	0.14796	1	4	2613	87	106734	Cluster-8728.161035,Cluster-8728.35618,Cluster-8728.24156,Cluster-8728.157541
GO:0019202	amino acid kinase activity	molecular_function	0.14841	1	1	2613	7	106734	Cluster-8728.58324
GO:0045300	acyl-[acyl-carrier-protein] desaturase activity	molecular_function	0.14856	1	2	2613	26	106734	Cluster-8728.85067,Cluster-8728.144337
GO:0009235	cobalamin metabolic process	biological_process	0.14902	1	7	2613	176	106734	Cluster-8728.92818,Cluster-8728.59656,Cluster-8728.157790,Cluster-8728.149719,Cluster-8728.68580,Cluster-8728.144630,Cluster-8728.106895
GO:0019915	lipid storage	biological_process	0.14931	1	2	2613	29	106734	Cluster-8728.169595,Cluster-8728.118282
GO:0098660	inorganic ion transmembrane transport	biological_process	0.1494	1	48	2613	1641	106734	Cluster-2109.0,Cluster-8728.106350,Cluster-8728.92491,Cluster-8728.63357,Cluster-8728.115878,Cluster-8728.99398,Cluster-8728.105778,Cluster-31173.0,Cluster-8728.33006,Cluster-8728.56119,Cluster-8728.140942,Cluster-8728.23187,Cluster-8728.120843,Cluster-8728.22702,Cluster-8728.98413,Cluster-8728.108221,Cluster-8728.14246,Cluster-8728.142816,Cluster-8728.157518,Cluster-8728.104347,Cluster-8728.9620…
GO:0016742	hydroxymethyl-, formyl- and related transferase activity	molecular_function	0.14985	1	3	2613	56	106734	Cluster-8728.99969,Cluster-8728.99950,Cluster-8728.99972
GO:0000002	mitochondrial genome maintenance	biological_process	0.15087	1	1	2613	7	106734	Cluster-8728.6932
GO:0000030	mannosyltransferase activity	molecular_function	0.15088	1	2	2613	28	106734	Cluster-8728.116364,Cluster-8728.64973
GO:0000136	alpha-1,6-mannosyltransferase complex	cellular_component	0.15088	1	2	2613	28	106734	Cluster-8728.64973,Cluster-8728.116364
GO:0000137	Golgi cis cisterna	cellular_component	0.15088	1	2	2613	28	106734	Cluster-8728.116364,Cluster-8728.64973
GO:0031501	mannosyltransferase complex	cellular_component	0.15088	1	2	2613	28	106734	Cluster-8728.64973,Cluster-8728.116364
GO:0008899	homoserine O-succinyltransferase activity	molecular_function	0.15092	1	1	2613	7	106734	Cluster-8728.68580
GO:0009092	homoserine metabolic process	biological_process	0.15092	1	1	2613	7	106734	Cluster-8728.68580
GO:0016750	O-succinyltransferase activity	molecular_function	0.15092	1	1	2613	7	106734	Cluster-8728.68580
GO:0019279	L-methionine biosynthetic process from L-homoserine via cystathionine	biological_process	0.15092	1	1	2613	7	106734	Cluster-8728.68580
GO:0019281	L-methionine biosynthetic process from homoserine via O-succinyl-L-homoserine and cystathionine	biological_process	0.15092	1	1	2613	7	106734	Cluster-8728.68580
GO:0071265	L-methionine biosynthetic process	biological_process	0.15092	1	1	2613	7	106734	Cluster-8728.68580
GO:0071266	'de novo' L-methionine biosynthetic process	biological_process	0.15092	1	1	2613	7	106734	Cluster-8728.68580
GO:0008047	enzyme activator activity	molecular_function	0.1514	1	16	2613	476	106734	Cluster-8728.128781,Cluster-8728.89155,Cluster-8728.113024,Cluster-8728.103873,Cluster-8728.135995,Cluster-8728.18719,Cluster-8728.110002,Cluster-8728.80726,Cluster-8728.17620,Cluster-8728.91077,Cluster-8728.159579,Cluster-8728.55832,Cluster-8728.100487,Cluster-8728.109895,Cluster-8728.99142,Cluster-8728.80139
GO:0004340	glucokinase activity	molecular_function	0.1525	1	1	2613	7	106734	Cluster-8728.97912
GO:0019748	secondary metabolic process	biological_process	0.15265	1	10	2613	271	106734	Cluster-8728.145297,Cluster-8728.92521,Cluster-8728.99564,Cluster-8728.109935,Cluster-8728.92517,Cluster-8728.45528,Cluster-8728.86826,Cluster-8728.145779,Cluster-8728.159061,Cluster-8728.165155
GO:0045229	external encapsulating structure organization	biological_process	0.15333	1	13	2613	383	106734	Cluster-8728.105695,Cluster-8728.81327,Cluster-8728.120892,Cluster-8728.138843,Cluster-8728.66230,Cluster-8728.105699,Cluster-8728.75352,Cluster-8728.146690,Cluster-8728.167668,Cluster-8728.116572,Cluster-8728.111074,Cluster-8728.76778,Cluster-8728.146860
GO:0046872	metal ion binding	molecular_function	0.1538	1	390	2613	14720	106734	Cluster-8728.116574,Cluster-8728.123403,Cluster-8728.128003,Cluster-8728.108585,Cluster-8728.103570,Cluster-8728.103200,Cluster-8728.97924,Cluster-8728.105691,Cluster-8728.103380,Cluster-8728.28694,Cluster-8728.17573,Cluster-8728.96698,Cluster-8728.14980,Cluster-8728.131688,Cluster-8728.98399,Cluster-8728.117050,Cluster-8728.104027,Cluster-8728.62912,Cluster-8728.50108,Cluster-8728.90898,Cluster-…
GO:0006464	cellular protein modification process	biological_process	0.15579	1	280	2613	10554	106734	Cluster-8728.133197,Cluster-8728.65544,Cluster-8728.64215,Cluster-8728.98524,Cluster-8728.151678,Cluster-8728.90132,Cluster-8728.89646,Cluster-8728.144238,Cluster-8728.60197,Cluster-8728.62737,Cluster-8728.48112,Cluster-8728.83774,Cluster-8728.138270,Cluster-8728.144063,Cluster-8728.102176,Cluster-8728.158287,Cluster-8728.129261,Cluster-8728.120771,Cluster-8728.115565,Cluster-8728.22996,Cluster-8…
GO:0036211	protein modification process	biological_process	0.15579	1	280	2613	10554	106734	Cluster-8728.22996,Cluster-8728.143918,Cluster-8728.15796,Cluster-8728.116364,Cluster-8728.73074,Cluster-8728.117315,Cluster-8728.36794,Cluster-8728.9665,Cluster-8728.83774,Cluster-8728.138270,Cluster-8728.48112,Cluster-8728.144063,Cluster-8728.158287,Cluster-8728.120771,Cluster-8728.129261,Cluster-8728.102176,Cluster-8728.115565,Cluster-8728.60197,Cluster-8728.144238,Cluster-8728.62737,Cluster-8…
GO:0009097	isoleucine biosynthetic process	biological_process	0.15597	1	4	2613	84	106734	Cluster-8728.116462,Cluster-8728.95293,Cluster-8728.116465,Cluster-8728.135625
GO:0000904	cell morphogenesis involved in differentiation	biological_process	0.15647	1	7	2613	172	106734	Cluster-8728.58324,Cluster-8728.82632,Cluster-8728.109682,Cluster-8728.52810,Cluster-8728.82630,Cluster-8728.46163,Cluster-8728.45310
GO:0008083	growth factor activity	molecular_function	0.15709	1	8	2613	208	106734	Cluster-8728.116003,Cluster-8728.7412,Cluster-8728.112458,Cluster-8728.114755,Cluster-8728.99142,Cluster-8728.15180,Cluster-8728.69305,Cluster-8728.113024
GO:0005905	coated pit	cellular_component	0.15716	1	3	2613	53	106734	Cluster-8728.15496,Cluster-8728.98769,Cluster-8728.85897
GO:0030132	clathrin coat of coated pit	cellular_component	0.15716	1	3	2613	53	106734	Cluster-8728.15496,Cluster-8728.98769,Cluster-8728.85897
GO:0006072	glycerol-3-phosphate metabolic process	biological_process	0.15843	1	4	2613	86	106734	Cluster-8728.13068,Cluster-8728.90694,Cluster-8728.100644,Cluster-8728.121050
GO:0031224	intrinsic component of membrane	cellular_component	0.15867	1	362	2613	13740	106734	Cluster-8728.56548,Cluster-8728.51628,Cluster-8728.156129,Cluster-8728.95700,Cluster-8728.103054,Cluster-8728.81592,Cluster-8728.55087,Cluster-8728.79289,Cluster-8728.156168,Cluster-8728.41531,Cluster-8728.68986,Cluster-8728.159658,Cluster-8728.159844,Cluster-8728.93281,Cluster-8728.61079,Cluster-8728.97117,Cluster-8728.42585,Cluster-8728.29053,Cluster-8728.142964,Cluster-8728.70800,Cluster-8728.…
GO:0008283	cell proliferation	biological_process	0.15978	1	11	2613	307	106734	Cluster-8728.113024,Cluster-8728.69305,Cluster-8728.35255,Cluster-8728.15180,Cluster-8728.99142,Cluster-8728.112458,Cluster-8728.114755,Cluster-8728.169595,Cluster-8728.7412,Cluster-8728.116003,Cluster-8728.45659
GO:0008915	lipid-A-disaccharide synthase activity	molecular_function	0.16044	1	3	2613	55	106734	Cluster-8728.106817,Cluster-8728.132214,Cluster-8728.132211
GO:0000172	ribonuclease MRP complex	cellular_component	0.16048	1	2	2613	25	106734	Cluster-8728.138896,Cluster-8728.33914
GO:0048646	anatomical structure formation involved in morphogenesis	biological_process	0.16193	1	7	2613	181	106734	Cluster-8728.94850,Cluster-8728.137334,Cluster-8728.167517,Cluster-8728.160614,Cluster-8728.19836,Cluster-8728.21357,Cluster-8728.146423
GO:0002250	adaptive immune response	biological_process	0.16351	1	1	2613	7	106734	Cluster-8728.121899
GO:0002437	inflammatory response to antigenic stimulus	biological_process	0.16351	1	1	2613	7	106734	Cluster-8728.121899
GO:0002438	acute inflammatory response to antigenic stimulus	biological_process	0.16351	1	1	2613	7	106734	Cluster-8728.121899
GO:0002449	lymphocyte mediated immunity	biological_process	0.16351	1	1	2613	7	106734	Cluster-8728.121899
GO:0002460	adaptive immune response based on somatic recombination of immune receptors built from immunoglobulin superfamily domains	biological_process	0.16351	1	1	2613	7	106734	Cluster-8728.121899
GO:0002524	hypersensitivity	biological_process	0.16351	1	1	2613	7	106734	Cluster-8728.121899
GO:0016064	immunoglobulin mediated immune response	biological_process	0.16351	1	1	2613	7	106734	Cluster-8728.121899
GO:0016068	type I hypersensitivity	biological_process	0.16351	1	1	2613	7	106734	Cluster-8728.121899
GO:0019724	B cell mediated immunity	biological_process	0.16351	1	1	2613	7	106734	Cluster-8728.121899
GO:0031639	plasminogen activation	biological_process	0.1642	1	1	2613	8	106734	Cluster-8728.71568
GO:0005319	lipid transporter activity	molecular_function	0.16439	1	6	2613	145	106734	Cluster-8728.68775,Cluster-8728.82949,Cluster-8728.153065,Cluster-8728.68777,Cluster-8728.68776,Cluster-8728.91000
GO:0018112	proline racemase activity	molecular_function	0.1647	1	1	2613	7	106734	Cluster-8728.86559
GO:0019684	photosynthesis, light reaction	biological_process	0.16494	1	10	2613	276	106734	Cluster-8728.140626,Cluster-8728.106184,Cluster-8728.107644,Cluster-8728.18824,Cluster-8728.100159,Cluster-8728.100561,Cluster-8728.107638,Cluster-8728.135353,Cluster-8728.131956,Cluster-8728.161162
GO:0048285	organelle fission	biological_process	0.16509	1	22	2613	684	106734	Cluster-8728.18727,Cluster-8728.24156,Cluster-8728.80726,Cluster-8728.78695,Cluster-8728.91405,Cluster-8728.49974,Cluster-8728.116465,Cluster-8728.20568,Cluster-8728.135625,Cluster-8728.35618,Cluster-8728.116462,Cluster-8728.157541,Cluster-8728.158895,Cluster-8728.150950,Cluster-8728.168659,Cluster-8728.156808,Cluster-8728.67112,Cluster-8728.116393,Cluster-8728.161035,Cluster-8728.102165,Cluster-…
GO:0004725	protein tyrosine phosphatase activity	molecular_function	0.16517	1	6	2613	141	106734	Cluster-8728.81424,Cluster-8728.120771,Cluster-8728.131378,Cluster-8728.106462,Cluster-8728.103756,Cluster-8728.132534
GO:0009251	glucan catabolic process	biological_process	0.16561	1	2	2613	30	106734	Cluster-8728.89050,Cluster-8728.132534
GO:0030245	cellulose catabolic process	biological_process	0.16561	1	2	2613	30	106734	Cluster-8728.89050,Cluster-8728.132534
GO:0044247	cellular polysaccharide catabolic process	biological_process	0.16561	1	2	2613	30	106734	Cluster-8728.132534,Cluster-8728.89050
GO:0051275	beta-glucan catabolic process	biological_process	0.16561	1	2	2613	30	106734	Cluster-8728.89050,Cluster-8728.132534
GO:0009089	lysine biosynthetic process via diaminopimelate	biological_process	0.16614	1	5	2613	118	106734	Cluster-8728.99224,Cluster-8728.93385,Cluster-8728.99221,Cluster-8728.99229,Cluster-8728.94724
GO:0046451	diaminopimelate metabolic process	biological_process	0.16614	1	5	2613	118	106734	Cluster-8728.99221,Cluster-8728.94724,Cluster-8728.99229,Cluster-8728.93385,Cluster-8728.99224
GO:0019835	cytolysis	biological_process	0.16631	1	7	2613	176	106734	Cluster-8728.113435,Cluster-8728.164789,Cluster-8728.137429,Cluster-8728.137436,Cluster-8728.128659,Cluster-8728.75035,Cluster-8728.22745
GO:0030337	DNA polymerase processivity factor activity	molecular_function	0.16649	1	2	2613	30	106734	Cluster-8728.158705,Cluster-8728.77437
GO:0015108	chloride transmembrane transporter activity	molecular_function	0.16743	1	4	2613	81	106734	Cluster-8728.134130,Cluster-8728.51789,Cluster-8728.116308,Cluster-8728.27558
GO:0004396	hexokinase activity	molecular_function	0.16851	1	1	2613	8	106734	Cluster-8728.97912
GO:0005744	mitochondrial inner membrane presequence translocase complex	cellular_component	0.16914	1	2	2613	30	106734	Cluster-8728.111601,Cluster-8728.111598
GO:0006418	tRNA aminoacylation for protein translation	biological_process	0.16947	1	20	2613	613	106734	Cluster-8728.86826,Cluster-8728.74971,Cluster-8728.159061,Cluster-32706.0,Cluster-8728.85617,Cluster-8728.17283,Cluster-8728.74972,Cluster-8728.91045,Cluster-8728.49932,Cluster-8728.103475,Cluster-8728.148465,Cluster-8728.100176,Cluster-8728.100758,Cluster-8728.75666,Cluster-8728.82073,Cluster-8728.71280,Cluster-8728.92324,Cluster-8728.157343,Cluster-8728.75354,Cluster-8728.156209
GO:0016053	organic acid biosynthetic process	biological_process	0.17048	1	62	2613	2207	106734	Cluster-8728.100828,Cluster-8728.113435,Cluster-8728.152560,Cluster-8728.59150,Cluster-8728.101580,Cluster-8728.131956,Cluster-8728.90694,Cluster-8728.96958,Cluster-8728.99229,Cluster-8728.132219,Cluster-8728.156808,Cluster-8728.67784,Cluster-8728.72805,Cluster-8728.150950,Cluster-8728.72008,Cluster-17787.2,Cluster-8728.107267,Cluster-8728.99221,Cluster-8728.88652,Cluster-8728.58246,Cluster-8728.…
GO:0046394	carboxylic acid biosynthetic process	biological_process	0.17048	1	62	2613	2207	106734	Cluster-8728.107258,Cluster-8728.58324,Cluster-8728.78700,Cluster-8728.108289,Cluster-8728.116462,Cluster-8728.104376,Cluster-8728.95880,Cluster-8728.102242,Cluster-8728.36620,Cluster-8728.127921,Cluster-8728.98018,Cluster-8728.72119,Cluster-8728.108288,Cluster-8728.76756,Cluster-8728.108302,Cluster-8728.68580,Cluster-8728.81100,Cluster-8728.97082,Cluster-8728.59656,Cluster-8728.97005,Cluster-872…
GO:0043022	ribosome binding	molecular_function	0.17082	1	3	2613	61	106734	Cluster-8728.119905,Cluster-8728.93814,Cluster-8728.106350
GO:0071554	cell wall organization or biogenesis	biological_process	0.1709	1	22	2613	723	106734	Cluster-8728.105695,Cluster-8728.94998,Cluster-8728.100989,Cluster-8728.96958,Cluster-8728.89588,Cluster-8728.81327,Cluster-8728.120892,Cluster-8728.75352,Cluster-8728.116572,Cluster-8728.111074,Cluster-8728.97082,Cluster-8728.138843,Cluster-8728.113870,Cluster-8728.105699,Cluster-8728.95791,Cluster-8728.66230,Cluster-8728.98682,Cluster-8728.111614,Cluster-8728.78700,Cluster-8728.61021,Cluster-87…
GO:0019049	evasion or tolerance of host defenses by virus	biological_process	0.17104	1	4	2613	85	106734	Cluster-8728.43275,Cluster-8728.79558,Cluster-8728.81018,Cluster-8728.24035
GO:0015081	sodium ion transmembrane transporter activity	molecular_function	0.17152	1	11	2613	321	106734	Cluster-8728.104347,Cluster-8728.85748,Cluster-8728.108216,Cluster-8728.125978,Cluster-8728.108221,Cluster-8728.14246,Cluster-8728.50470,Cluster-8728.116574,Cluster-8728.52743,Cluster-31173.0,Cluster-8728.104297
GO:0006811	ion transport	biological_process	0.17173	1	190	2613	7060	106734	Cluster-8728.87706,Cluster-8728.89144,Cluster-8728.59945,Cluster-8728.111601,Cluster-2109.0,Cluster-8728.90717,Cluster-8728.92491,Cluster-8728.69305,Cluster-8728.106895,Cluster-8728.156604,Cluster-8728.107240,Cluster-8728.99950,Cluster-8728.105358,Cluster-8728.63357,Cluster-8728.53415,Cluster-8728.105778,Cluster-8728.110144,Cluster-8728.92324,Cluster-8728.94368,Cluster-8728.27540,Cluster-8728.114…
GO:0071555	cell wall organization	biological_process	0.1719	1	11	2613	328	106734	Cluster-8728.81327,Cluster-8728.120892,Cluster-8728.138843,Cluster-8728.66230,Cluster-8728.75352,Cluster-8728.105699,Cluster-8728.105695,Cluster-8728.111074,Cluster-8728.146860,Cluster-8728.76778,Cluster-8728.116572
GO:0003993	acid phosphatase activity	molecular_function	0.17234	1	8	2613	221	106734	Cluster-8728.101300,Cluster-8728.32636,Cluster-8728.163336,Cluster-8728.32635,Cluster-8728.52346,Cluster-8728.96705,Cluster-8728.158441,Cluster-8728.160272
GO:0019497	hexachlorocyclohexane metabolic process	biological_process	0.17234	1	8	2613	221	106734	Cluster-8728.52346,Cluster-8728.32635,Cluster-8728.163336,Cluster-8728.101300,Cluster-8728.32636,Cluster-8728.160272,Cluster-8728.96705,Cluster-8728.158441
GO:0019013	viral nucleocapsid	cellular_component	0.17341	1	9	2613	236	106734	Cluster-8728.43919,Cluster-8728.77761,Cluster-8728.130476,Cluster-8728.132804,Cluster-8728.17283,Cluster-8728.157343,Cluster-8728.104843,Cluster-8728.156209,Cluster-8728.91405
GO:0061695	transferase complex, transferring phosphorus-containing groups	cellular_component	0.17343	1	56	2613	1908	106734	Cluster-8728.68419,Cluster-8728.109059,Cluster-8728.111835,Cluster-8728.97171,Cluster-8728.88745,Cluster-8728.156209,Cluster-8728.16516,Cluster-8728.129444,Cluster-8728.127357,Cluster-8728.83004,Cluster-8728.92794,Cluster-8728.78272,Cluster-8728.104367,Cluster-8728.116955,Cluster-8728.161750,Cluster-8728.101977,Cluster-8728.104818,Cluster-8728.95403,Cluster-8728.104056,Cluster-8728.71568,Cluster-…
GO:0019203	carbohydrate phosphatase activity	molecular_function	0.17435	1	4	2613	87	106734	Cluster-8728.67115,Cluster-8728.67112,Cluster-8728.50237,Cluster-8728.67114
GO:0050308	sugar-phosphatase activity	molecular_function	0.17435	1	4	2613	87	106734	Cluster-8728.67112,Cluster-8728.50237,Cluster-8728.67115,Cluster-8728.67114
GO:0008565	protein transporter activity	molecular_function	0.17449	1	13	2613	387	106734	Cluster-8728.119310,Cluster-8728.41006,Cluster-8728.86278,Cluster-8728.94032,Cluster-8728.108215,Cluster-8728.66689,Cluster-8728.28170,Cluster-8728.97171,Cluster-8728.67112,Cluster-8728.86348,Cluster-8728.89588,Cluster-8728.85597,Cluster-8728.29053
GO:0048731	system development	biological_process	0.17579	1	12	2613	349	106734	Cluster-8728.52810,Cluster-8728.116462,Cluster-8728.135625,Cluster-8728.94850,Cluster-8728.46163,Cluster-8728.116465,Cluster-8728.103052,Cluster-8728.82632,Cluster-8728.82630,Cluster-8728.109682,Cluster-8728.103054,Cluster-8728.45310
GO:0034220	ion transmembrane transport	biological_process	0.17776	1	55	2613	1937	106734	Cluster-8728.63357,Cluster-8728.115878,Cluster-8728.106350,Cluster-2109.0,Cluster-8728.92491,Cluster-8728.33006,Cluster-8728.56119,Cluster-31173.0,Cluster-8728.98242,Cluster-8728.23187,Cluster-8728.140942,Cluster-8728.22702,Cluster-8728.120843,Cluster-8728.106500,Cluster-8728.99398,Cluster-8728.105778,Cluster-8728.104297,Cluster-8728.121443,Cluster-8728.84451,Cluster-8728.101977,Cluster-8728.1222…
GO:0042765	GPI-anchor transamidase complex	cellular_component	0.17806	1	2	2613	32	106734	Cluster-8728.20479,Cluster-8728.101843
GO:0005992	trehalose biosynthetic process	biological_process	0.17836	1	7	2613	191	106734	Cluster-8728.153754,Cluster-8728.121063,Cluster-8728.151507,Cluster-8728.142376,Cluster-8728.121065,Cluster-8728.120672,Cluster-8728.112680
GO:0000785	chromatin	cellular_component	0.17881	1	16	2613	488	106734	Cluster-8728.111740,Cluster-8728.116955,Cluster-8728.105738,Cluster-8728.85395,Cluster-8728.157369,Cluster-8728.39574,Cluster-8728.93236,Cluster-8728.71165,Cluster-8728.107282,Cluster-8728.66142,Cluster-8728.100533,Cluster-8728.46495,Cluster-8728.114607,Cluster-8728.108731,Cluster-8728.75211,Cluster-8728.154135
GO:0055114	oxidation-reduction process	biological_process	0.18167	1	267	2613	10230	106734	Cluster-8728.100044,Cluster-8728.97874,Cluster-8728.94689,Cluster-8728.98180,Cluster-8728.159530,Cluster-8728.113000,Cluster-8728.88359,Cluster-8728.50435,Cluster-8728.22746,Cluster-8728.125377,Cluster-8728.10660,Cluster-8728.138498,Cluster-8728.64785,Cluster-8728.90272,Cluster-8728.131372,Cluster-8728.114058,Cluster-8728.97791,Cluster-8728.57343,Cluster-8728.100232,Cluster-8728.89282,Cluster-872…
GO:0051082	unfolded protein binding	molecular_function	0.18233	1	23	2613	742	106734	Cluster-8728.68894,Cluster-8728.68897,Cluster-8728.159369,Cluster-8728.161035,Cluster-8728.97171,Cluster-8728.17355,Cluster-8728.160455,Cluster-8728.158895,Cluster-8728.97403,Cluster-8728.18824,Cluster-8728.141535,Cluster-8728.157541,Cluster-8728.80208,Cluster-8728.160454,Cluster-8728.86278,Cluster-8728.35618,Cluster-8728.21965,Cluster-8728.94980,Cluster-8728.157369,Cluster-8728.22634,Cluster-872…
GO:0004373	glycogen (starch) synthase activity	molecular_function	0.1824	1	1	2613	9	106734	Cluster-8728.15796
GO:0016820	hydrolase activity, acting on acid anhydrides, catalyzing transmembrane movement of substances	molecular_function	0.18251	1	30	2613	963	106734	Cluster-8728.147910,Cluster-8728.99192,Cluster-8728.85009,Cluster-8728.63012,Cluster-8728.85182,Cluster-8728.63357,Cluster-8728.94935,Cluster-8728.96290,Cluster-8728.103873,Cluster-8728.122247,Cluster-8728.98309,Cluster-8728.110002,Cluster-8728.21893,Cluster-8728.113937,Cluster-8728.117249,Cluster-8728.95193,Cluster-8728.108332,Cluster-8728.117242,Cluster-8728.66817,Cluster-8728.117248,Cluster-87…
GO:0009101	glycoprotein biosynthetic process	biological_process	0.18265	1	18	2613	566	106734	Cluster-8728.123009,Cluster-8728.47969,Cluster-8728.64973,Cluster-8728.97792,Cluster-8728.116364,Cluster-8728.60197,Cluster-8728.60198,Cluster-8728.37857,Cluster-8728.114416,Cluster-8728.104162,Cluster-8728.133500,Cluster-8728.41157,Cluster-20200.0,Cluster-8728.130415,Cluster-8728.97924,Cluster-8728.88372,Cluster-8728.41159,Cluster-8728.117626
GO:0008417	fucosyltransferase activity	molecular_function	0.18297	1	4	2613	85	106734	Cluster-8728.123009,Cluster-8728.97924,Cluster-8728.97792,Cluster-20200.0
GO:0044798	nuclear transcription factor complex	cellular_component	0.18302	1	9	2613	253	106734	Cluster-8728.47506,Cluster-8728.76560,Cluster-8728.111153,Cluster-8728.121514,Cluster-8728.88745,Cluster-8728.81235,Cluster-8728.109145,Cluster-8728.111835,Cluster-8728.68419
GO:0090575	RNA polymerase II transcription factor complex	cellular_component	0.18302	1	9	2613	253	106734	Cluster-8728.88745,Cluster-8728.81235,Cluster-8728.109145,Cluster-8728.111835,Cluster-8728.68419,Cluster-8728.47506,Cluster-8728.76560,Cluster-8728.111153,Cluster-8728.121514
GO:0019904	protein domain specific binding	molecular_function	0.1837	1	4	2613	79	106734	Cluster-8728.116393,Cluster-8728.159061,Cluster-8728.98881,Cluster-8728.3217
GO:1902911	protein kinase complex	cellular_component	0.18409	1	13	2613	382	106734	Cluster-8728.71568,Cluster-8728.80678,Cluster-8728.104056,Cluster-8728.16516,Cluster-8728.127357,Cluster-8728.53340,Cluster-8728.120892,Cluster-8728.143520,Cluster-8728.20492,Cluster-8728.109059,Cluster-8728.104367,Cluster-8728.89646,Cluster-8728.113193
GO:0007409	axonogenesis	biological_process	0.18441	1	6	2613	147	106734	Cluster-8728.82630,Cluster-8728.109682,Cluster-8728.52810,Cluster-8728.82632,Cluster-8728.45310,Cluster-8728.46163
GO:0007411	axon guidance	biological_process	0.18441	1	6	2613	147	106734	Cluster-8728.109682,Cluster-8728.82630,Cluster-8728.52810,Cluster-8728.82632,Cluster-8728.46163,Cluster-8728.45310
GO:0048667	cell morphogenesis involved in neuron differentiation	biological_process	0.18441	1	6	2613	147	106734	Cluster-8728.45310,Cluster-8728.46163,Cluster-8728.82632,Cluster-8728.109682,Cluster-8728.82630,Cluster-8728.52810
GO:0048812	neuron projection morphogenesis	biological_process	0.18441	1	6	2613	147	106734	Cluster-8728.82632,Cluster-8728.109682,Cluster-8728.52810,Cluster-8728.82630,Cluster-8728.46163,Cluster-8728.45310
GO:0061564	axon development	biological_process	0.18441	1	6	2613	147	106734	Cluster-8728.82632,Cluster-8728.82630,Cluster-8728.109682,Cluster-8728.52810,Cluster-8728.46163,Cluster-8728.45310
GO:0097485	neuron projection guidance	biological_process	0.18441	1	6	2613	147	106734	Cluster-8728.46163,Cluster-8728.45310,Cluster-8728.109682,Cluster-8728.52810,Cluster-8728.82630,Cluster-8728.82632
GO:0006952	defense response	biological_process	0.18551	1	51	2613	1773	106734	Cluster-8728.105229,Cluster-8728.104848,Cluster-8728.128706,Cluster-8728.154592,Cluster-8728.94871,Cluster-8728.44166,Cluster-8728.156168,Cluster-8728.79558,Cluster-8728.159902,Cluster-8728.130454,Cluster-8728.99145,Cluster-8728.130457,Cluster-8728.12890,Cluster-8728.121514,Cluster-8728.13550,Cluster-8728.8758,Cluster-8728.23037,Cluster-8728.92255,Cluster-8728.120124,Cluster-8728.96966,Cluster-87…
GO:0006367	transcription initiation from RNA polymerase II promoter	biological_process	0.18565	1	10	2613	281	106734	Cluster-8728.76560,Cluster-8728.47506,Cluster-8728.111153,Cluster-8728.93111,Cluster-8728.121514,Cluster-8728.81235,Cluster-8728.109145,Cluster-8728.111835,Cluster-8728.103224,Cluster-8728.68419
GO:0010207	photosystem II assembly	biological_process	0.18723	1	2	2613	30	106734	Cluster-8728.131956,Cluster-8728.161162
GO:0009085	lysine biosynthetic process	biological_process	0.18815	1	5	2613	124	106734	Cluster-8728.94724,Cluster-8728.99229,Cluster-8728.99221,Cluster-8728.93385,Cluster-8728.99224
GO:0043269	regulation of ion transport	biological_process	0.18957	1	4	2613	92	106734	Cluster-8728.106184,Cluster-8728.107638,Cluster-8728.112674,Cluster-8728.107644
GO:0044271	cellular nitrogen compound biosynthetic process	biological_process	0.18984	1	450	2613	17404	106734	Cluster-8728.100176,Cluster-741.0,Cluster-8728.64397,Cluster-8728.106919,Cluster-8728.121899,Cluster-8728.108291,Cluster-8728.15796,Cluster-2869.0,Cluster-8728.124905,Cluster-8728.9665,Cluster-8728.104818,Cluster-8728.88441,Cluster-8728.13779,Cluster-8728.62716,Cluster-8728.135995,Cluster-8728.156209,Cluster-8728.94657,Cluster-8728.9755,Cluster-8728.141535,Cluster-8728.87842,Cluster-8728.77431,Cl…
GO:0046915	transition metal ion transmembrane transporter activity	molecular_function	0.19058	1	18	2613	563	106734	Cluster-8728.61518,Cluster-8728.156604,Cluster-8728.116574,Cluster-8728.69305,Cluster-8728.106895,Cluster-8728.84451,Cluster-8728.108221,Cluster-8728.140942,Cluster-8728.111557,Cluster-8728.98687,Cluster-8728.42458,Cluster-8728.59906,Cluster-8728.108216,Cluster-8728.63451,Cluster-8728.115017,Cluster-8728.80532,Cluster-8728.69344,Cluster-8728.110144
GO:0006026	aminoglycan catabolic process	biological_process	0.19087	1	8	2613	217	106734	Cluster-8728.108731,Cluster-8728.101605,Cluster-8728.105740,Cluster-8728.79315,Cluster-8728.91045,Cluster-8728.105738,Cluster-8728.79058,Cluster-8728.100758
GO:0033865	nucleoside bisphosphate metabolic process	biological_process	0.19126	1	7	2613	184	106734	Cluster-8728.76756,Cluster-8728.108288,Cluster-8728.108302,Cluster-8728.84538,Cluster-8728.138896,Cluster-8728.108291,Cluster-8728.108289
GO:0033875	ribonucleoside bisphosphate metabolic process	biological_process	0.19126	1	7	2613	184	106734	Cluster-8728.108289,Cluster-8728.108291,Cluster-8728.138896,Cluster-8728.84538,Cluster-8728.108302,Cluster-8728.108288,Cluster-8728.76756
GO:0034032	purine nucleoside bisphosphate metabolic process	biological_process	0.19126	1	7	2613	184	106734	Cluster-8728.138896,Cluster-8728.108291,Cluster-8728.84538,Cluster-8728.108288,Cluster-8728.108302,Cluster-8728.76756,Cluster-8728.108289
GO:0035821	modification of morphology or physiology of other organism	biological_process	0.19164	1	15	2613	454	106734	Cluster-8728.128659,Cluster-8728.81018,Cluster-8728.120892,Cluster-8728.24035,Cluster-8728.43275,Cluster-8728.110720,Cluster-8728.111103,Cluster-8728.110722,Cluster-8728.16012,Cluster-8728.122247,Cluster-8728.75035,Cluster-8728.64812,Cluster-8728.113435,Cluster-8728.79558,Cluster-8728.112674
GO:0072348	sulfur compound transport	biological_process	0.19215	1	6	2613	158	106734	Cluster-8728.107240,Cluster-8728.89144,Cluster-8728.82830,Cluster-8728.105358,Cluster-8728.90850,Cluster-8728.82713
GO:0016050	vesicle organization	biological_process	0.19259	1	2	2613	31	106734	Cluster-8728.97600,Cluster-8728.15515
GO:0032102	negative regulation of response to external stimulus	biological_process	0.19259	1	4	2613	89	106734	Cluster-8728.24035,Cluster-8728.81018,Cluster-8728.43275,Cluster-8728.79558
GO:0043167	ion binding	molecular_function	0.1927	1	798	2613	30989	106734	Cluster-8728.93281,Cluster-8728.81837,Cluster-8728.164789,Cluster-8728.116966,Cluster-8728.106350,Cluster-8728.78695,Cluster-8728.121514,Cluster-8728.49932,Cluster-8728.59656,Cluster-8728.99821,Cluster-8728.54763,Cluster-8728.35300,Cluster-8728.162121,Cluster-8728.153057,Cluster-8728.70800,Cluster-8728.138013,Cluster-8728.48492,Cluster-8728.146462,Cluster-8728.62916,Cluster-8728.115708,Cluster-87…
GO:0031410	cytoplasmic vesicle	cellular_component	0.19296	1	18	2613	560	106734	Cluster-8728.47213,Cluster-8728.151945,Cluster-8728.100561,Cluster-8728.62912,Cluster-8728.62916,Cluster-8728.13068,Cluster-8728.85897,Cluster-8728.89315,Cluster-8728.161786,Cluster-8728.117200,Cluster-8728.38810,Cluster-8728.113514,Cluster-8728.140626,Cluster-8728.15496,Cluster-8728.111601,Cluster-8728.18708,Cluster-8728.45116,Cluster-8728.98769
GO:0006561	proline biosynthetic process	biological_process	0.19316	1	1	2613	9	106734	Cluster-8728.58324
GO:0006812	cation transport	biological_process	0.19317	1	147	2613	5448	106734	Cluster-8728.63357,Cluster-8728.106895,Cluster-8728.69305,Cluster-8728.156604,Cluster-8728.90717,Cluster-8728.92491,Cluster-2109.0,Cluster-8728.59945,Cluster-8728.111601,Cluster-8728.87706,Cluster-8728.21676,Cluster-8728.27540,Cluster-8728.92324,Cluster-8728.110144,Cluster-8728.105778,Cluster-8728.53415,Cluster-8728.100644,Cluster-8728.81311,Cluster-8728.157518,Cluster-8728.64785,Cluster-8728.138…
GO:0005179	hormone activity	molecular_function	0.19496	1	17	2613	536	106734	Cluster-8728.22016,Cluster-8728.132875,Cluster-8728.158349,Cluster-8728.126378,Cluster-8728.113514,Cluster-8728.145795,Cluster-8728.127254,Cluster-8728.23883,Cluster-8728.147046,Cluster-8728.81961,Cluster-8728.43705,Cluster-8728.58246,Cluster-8728.153472,Cluster-8728.116432,Cluster-8728.105388,Cluster-8728.81958,Cluster-8728.135955
GO:0003682	chromatin binding	molecular_function	0.19509	1	11	2613	319	106734	Cluster-8728.111740,Cluster-8728.71165,Cluster-8728.116955,Cluster-8728.107282,Cluster-8728.66142,Cluster-8728.157369,Cluster-8728.85395,Cluster-8728.75211,Cluster-8728.39574,Cluster-8728.154135,Cluster-8728.93236
GO:0016023	cytoplasmic membrane-bounded vesicle	cellular_component	0.19532	1	16	2613	491	106734	Cluster-8728.89315,Cluster-8728.161786,Cluster-8728.38810,Cluster-8728.117200,Cluster-8728.98769,Cluster-8728.45116,Cluster-8728.15496,Cluster-8728.111601,Cluster-8728.18708,Cluster-8728.113514,Cluster-8728.151945,Cluster-8728.47213,Cluster-8728.62916,Cluster-8728.62912,Cluster-8728.85897,Cluster-8728.13068
GO:0004345	glucose-6-phosphate dehydrogenase activity	molecular_function	0.19619	1	3	2613	55	106734	Cluster-8728.136446,Cluster-8728.90490,Cluster-8728.97791
GO:0046660	female sex differentiation	biological_process	0.19701	1	3	2613	62	106734	Cluster-8728.116955,Cluster-8728.81235,Cluster-8728.141994
GO:0000276	mitochondrial proton-transporting ATP synthase complex, coupling factor F(o)	cellular_component	0.19863	1	10	2613	300	106734	Cluster-8728.142816,Cluster-8728.157518,Cluster-8728.92491,Cluster-8728.80139,Cluster-8728.98413,Cluster-8728.23187,Cluster-8728.127109,Cluster-8728.142815,Cluster-8728.56119,Cluster-8728.33006
GO:0015293	symporter activity	molecular_function	0.19885	1	5	2613	128	106734	Cluster-8728.108216,Cluster-8728.116574,Cluster-8728.36794,Cluster-8728.108221,Cluster-8728.157017
GO:0015294	solute:cation symporter activity	molecular_function	0.19885	1	5	2613	128	106734	Cluster-8728.108216,Cluster-8728.36794,Cluster-8728.116574,Cluster-8728.157017,Cluster-8728.108221
GO:0007617	mating behavior	biological_process	0.19892	1	2	2613	32	106734	Cluster-8728.158349,Cluster-8728.155144
GO:0019098	reproductive behavior	biological_process	0.19892	1	2	2613	32	106734	Cluster-8728.158349,Cluster-8728.155144
GO:0044705	multi-organism reproductive behavior	biological_process	0.19892	1	2	2613	32	106734	Cluster-8728.158349,Cluster-8728.155144
GO:0005136	interleukin-4 receptor binding	molecular_function	0.19921	1	1	2613	9	106734	Cluster-8728.112458
GO:0016516	interleukin-4 receptor complex	cellular_component	0.19921	1	1	2613	9	106734	Cluster-8728.112458
GO:0015297	antiporter activity	molecular_function	0.19924	1	18	2613	589	106734	Cluster-30917.0,Cluster-8728.147217,Cluster-8728.127352,Cluster-8728.121899,Cluster-8728.82949,Cluster-8728.81482,Cluster-8728.58246,Cluster-8728.20358,Cluster-8728.127356,Cluster-8728.97880,Cluster-8728.127360,Cluster-8728.158966,Cluster-8728.26209,Cluster-8728.127357,Cluster-8728.125978,Cluster-8728.152516,Cluster-8728.59341,Cluster-8728.70800
GO:0044179	hemolysis in other organism	biological_process	0.19967	1	3	2613	58	106734	Cluster-8728.113435,Cluster-8728.128659,Cluster-8728.75035
GO:0015370	solute:sodium symporter activity	molecular_function	0.20063	1	3	2613	64	106734	Cluster-8728.108221,Cluster-8728.108216,Cluster-8728.116574
GO:0006379	mRNA cleavage	biological_process	0.20227	1	2	2613	30	106734	Cluster-8728.33914,Cluster-8728.138896
GO:0071941	nitrogen cycle metabolic process	biological_process	0.20393	1	6	2613	156	106734	Cluster-8728.50686,Cluster-8728.31591,Cluster-8728.95204,Cluster-8728.72650,Cluster-8728.98442,Cluster-8728.112873
GO:0009607	response to biotic stimulus	biological_process	0.20395	1	32	2613	1081	106734	Cluster-8728.159902,Cluster-8728.79558,Cluster-8728.44166,Cluster-8728.154592,Cluster-8728.104848,Cluster-8728.105229,Cluster-8728.8758,Cluster-8728.13550,Cluster-8728.99145,Cluster-8728.130457,Cluster-8728.130454,Cluster-8728.56526,Cluster-8728.92255,Cluster-8728.23037,Cluster-8728.109871,Cluster-8728.81018,Cluster-8728.49270,Cluster-8728.99962,Cluster-8728.59910,Cluster-8728.23014,Cluster-8728.…
GO:0016717	oxidoreductase activity, acting on paired donors, with oxidation of a pair of donors resulting in the reduction of molecular oxygen to two molecules of water	molecular_function	0.20449	1	3	2613	62	106734	Cluster-8728.144337,Cluster-8728.85067,Cluster-8728.22021
GO:0008645	hexose transport	biological_process	0.20494	1	2	2613	33	106734	Cluster-8728.124625,Cluster-8728.95548
GO:0006527	arginine catabolic process	biological_process	0.20687	1	1	2613	9	106734	Cluster-8728.154135
GO:0015145	monosaccharide transmembrane transporter activity	molecular_function	0.20695	1	1	2613	9	106734	Cluster-8728.95548
GO:0015149	hexose transmembrane transporter activity	molecular_function	0.20695	1	1	2613	9	106734	Cluster-8728.95548
GO:0015153	rhamnose transmembrane transporter activity	molecular_function	0.20695	1	1	2613	9	106734	Cluster-8728.95548
GO:0015762	rhamnose transport	biological_process	0.20695	1	1	2613	9	106734	Cluster-8728.95548
GO:0070851	growth factor receptor binding	molecular_function	0.20696	1	4	2613	90	106734	Cluster-8728.112458,Cluster-8728.114755,Cluster-8728.35255,Cluster-8728.69305
GO:0008410	CoA-transferase activity	molecular_function	0.20702	1	1	2613	10	106734	Cluster-8728.164160
GO:0007098	centrosome cycle	biological_process	0.20714	1	1	2613	10	106734	Cluster-8728.19836
GO:0010824	regulation of centrosome duplication	biological_process	0.20714	1	1	2613	10	106734	Cluster-8728.19836
GO:0010826	negative regulation of centrosome duplication	biological_process	0.20714	1	1	2613	10	106734	Cluster-8728.19836
GO:0031513	nonmotile primary cilium	cellular_component	0.20714	1	1	2613	10	106734	Cluster-8728.19836
GO:0035869	ciliary transition zone	cellular_component	0.20714	1	1	2613	10	106734	Cluster-8728.19836
GO:0036038	TCTN-B9D complex	cellular_component	0.20714	1	1	2613	10	106734	Cluster-8728.19836
GO:0046605	regulation of centrosome cycle	biological_process	0.20714	1	1	2613	10	106734	Cluster-8728.19836
GO:0046606	negative regulation of centrosome cycle	biological_process	0.20714	1	1	2613	10	106734	Cluster-8728.19836
GO:0051298	centrosome duplication	biological_process	0.20714	1	1	2613	10	106734	Cluster-8728.19836
GO:0072372	primary cilium	cellular_component	0.20714	1	1	2613	10	106734	Cluster-8728.19836
GO:0009100	glycoprotein metabolic process	biological_process	0.20789	1	18	2613	578	106734	Cluster-8728.41159,Cluster-8728.88372,Cluster-8728.117626,Cluster-8728.97924,Cluster-8728.130415,Cluster-8728.133500,Cluster-8728.41157,Cluster-20200.0,Cluster-8728.104162,Cluster-8728.114416,Cluster-8728.37857,Cluster-8728.60198,Cluster-8728.116364,Cluster-8728.60197,Cluster-8728.97792,Cluster-8728.64973,Cluster-8728.47969,Cluster-8728.123009
GO:0005262	calcium channel activity	molecular_function	0.21071	1	7	2613	193	106734	Cluster-8728.97171,Cluster-8728.105843,Cluster-8728.98594,Cluster-8728.120843,Cluster-8728.86278,Cluster-8728.46495,Cluster-8728.89588
GO:0006820	anion transport	biological_process	0.21152	1	35	2613	1213	106734	Cluster-8728.116308,Cluster-8728.89144,Cluster-8728.106184,Cluster-8728.107240,Cluster-8728.105358,Cluster-8728.99950,Cluster-8728.27558,Cluster-8728.155768,Cluster-8728.107644,Cluster-8728.106500,Cluster-8728.83003,Cluster-8728.46163,Cluster-8728.98242,Cluster-8728.109125,Cluster-8728.124403,Cluster-8728.150854,Cluster-8728.134130,Cluster-8728.108221,Cluster-8728.117459,Cluster-8728.91935,Cluste…
GO:0008641	small protein activating enzyme activity	molecular_function	0.21202	1	5	2613	125	106734	Cluster-8728.90731,Cluster-8728.20134,Cluster-8728.142264,Cluster-8728.89597,Cluster-8728.154607
GO:0015291	secondary active transmembrane transporter activity	molecular_function	0.21252	1	23	2613	784	106734	Cluster-8728.59341,Cluster-8728.70800,Cluster-8728.108216,Cluster-8728.127357,Cluster-8728.26209,Cluster-8728.125978,Cluster-8728.152516,Cluster-8728.82949,Cluster-8728.36794,Cluster-8728.116574,Cluster-8728.58246,Cluster-8728.81482,Cluster-8728.127356,Cluster-8728.97880,Cluster-8728.20358,Cluster-8728.127360,Cluster-8728.158966,Cluster-8728.147217,Cluster-30917.0,Cluster-8728.127352,Cluster-8728…
GO:0019060	intracellular transport of viral protein in host cell	biological_process	0.21263	1	1	2613	11	106734	Cluster-8728.86970
GO:0030581	symbiont intracellular protein transport in host	biological_process	0.21263	1	1	2613	11	106734	Cluster-8728.86970
GO:0046719	regulation by virus of viral protein levels in host cell	biological_process	0.21263	1	1	2613	11	106734	Cluster-8728.86970
GO:0051708	intracellular protein transport in other organism involved in symbiotic interaction	biological_process	0.21263	1	1	2613	11	106734	Cluster-8728.86970
GO:1901617	organic hydroxy compound biosynthetic process	biological_process	0.21333	1	6	2613	160	106734	Cluster-8728.144630,Cluster-8728.166703,Cluster-8728.59656,Cluster-8728.157790,Cluster-8728.61770,Cluster-8728.97912
GO:0016874	ligase activity	molecular_function	0.21396	1	46	2613	1588	106734	Cluster-8728.116450,Cluster-8728.98682,Cluster-8728.95791,Cluster-8728.154607,Cluster-8728.100176,Cluster-8728.116452,Cluster-8728.85191,Cluster-8728.149873,Cluster-8728.74971,Cluster-8728.13779,Cluster-8728.90731,Cluster-8728.85617,Cluster-8728.111614,Cluster-32706.0,Cluster-8728.106462,Cluster-8728.129526,Cluster-8728.149376,Cluster-8728.71280,Cluster-8728.20134,Cluster-8728.131769,Cluster-8728…
GO:0002526	acute inflammatory response	biological_process	0.2148	1	1	2613	10	106734	Cluster-8728.121899
GO:0090501	RNA phosphodiester bond hydrolysis	biological_process	0.21489	1	2	2613	32	106734	Cluster-8728.138896,Cluster-8728.33914
GO:0030203	glycosaminoglycan metabolic process	biological_process	0.21569	1	14	2613	429	106734	Cluster-8728.101605,Cluster-8728.108731,Cluster-8728.95791,Cluster-8728.98682,Cluster-8728.105740,Cluster-8728.79315,Cluster-8728.89588,Cluster-8728.105738,Cluster-8728.96958,Cluster-8728.94998,Cluster-8728.117626,Cluster-8728.97082,Cluster-8728.111614,Cluster-8728.78700
GO:0048869	cellular developmental process	biological_process	0.21641	1	25	2613	837	106734	Cluster-8728.46163,Cluster-8728.137334,Cluster-8728.133511,Cluster-8728.146423,Cluster-8728.81006,Cluster-8728.81007,Cluster-8728.72805,Cluster-8728.21357,Cluster-8728.82630,Cluster-8728.97306,Cluster-8728.19836,Cluster-8728.103052,Cluster-8728.116465,Cluster-8728.167517,Cluster-8728.135625,Cluster-8728.84080,Cluster-8728.116462,Cluster-8728.52810,Cluster-8728.160614,Cluster-8728.135353,Cluster-8…
GO:0019751	polyol metabolic process	biological_process	0.21708	1	9	2613	266	106734	Cluster-8728.103732,Cluster-8728.122861,Cluster-8728.166703,Cluster-1552.0,Cluster-8728.97912,Cluster-8728.103735,Cluster-8728.103733,Cluster-8728.129526,Cluster-8728.103734
GO:0051715	cytolysis in other organism	biological_process	0.21742	1	3	2613	61	106734	Cluster-8728.75035,Cluster-8728.128659,Cluster-8728.113435
GO:0047487	oligogalacturonide lyase activity	molecular_function	0.21768	1	1	2613	8	106734	Cluster-8728.105084
GO:0012505	endomembrane system	cellular_component	0.21779	1	79	2613	2875	106734	Cluster-8728.74034,Cluster-8728.118282,Cluster-8728.99821,Cluster-8728.35300,Cluster-8728.138896,Cluster-8728.13068,Cluster-8728.85521,Cluster-8728.65544,Cluster-8728.89588,Cluster-8728.62916,Cluster-8728.10695,Cluster-8728.35618,Cluster-8728.60198,Cluster-8728.100231,Cluster-8728.130108,Cluster-8728.114416,Cluster-8728.89315,Cluster-8728.77944,Cluster-8728.82605,Cluster-8728.47969,Cluster-8728.3…
GO:1902494	catalytic complex	cellular_component	0.21812	1	159	2613	5854	106734	Cluster-8728.161035,Cluster-8728.116961,Cluster-8728.67112,Cluster-8728.120117,Cluster-8728.105962,Cluster-8728.72451,Cluster-8728.77127,Cluster-8728.110928,Cluster-8728.85851,Cluster-8728.73430,Cluster-8728.47506,Cluster-8728.120892,Cluster-8728.107259,Cluster-8728.86278,Cluster-8728.102242,Cluster-8728.109145,Cluster-8728.104845,Cluster-8728.97776,Cluster-8728.104817,Cluster-8728.143520,Cluster…
GO:0044163	host cytoskeleton	cellular_component	0.21819	1	1	2613	11	106734	Cluster-8728.99612
GO:0075519	microtubule-dependent intracellular transport of viral material	biological_process	0.21819	1	1	2613	11	106734	Cluster-8728.99612
GO:0075521	microtubule-dependent intracellular transport of viral material towards nucleus	biological_process	0.21819	1	1	2613	11	106734	Cluster-8728.99612
GO:0075606	transport of viral material towards nucleus	biological_process	0.21819	1	1	2613	11	106734	Cluster-8728.99612
GO:0006338	chromatin remodeling	biological_process	0.21988	1	10	2613	303	106734	Cluster-8728.14980,Cluster-8728.71165,Cluster-8728.131555,Cluster-8728.70513,Cluster-8728.16902,Cluster-8728.149498,Cluster-8728.93236,Cluster-8728.81528,Cluster-8728.115143,Cluster-8728.132117
GO:0055086	nucleobase-containing small molecule metabolic process	biological_process	0.2211	1	158	2613	5908	106734	Cluster-8728.106350,Cluster-8728.17283,Cluster-8728.130457,Cluster-8728.76756,Cluster-8728.113802,Cluster-8728.141004,Cluster-8728.117249,Cluster-8728.88655,Cluster-1552.0,Cluster-8728.139273,Cluster-8728.123100,Cluster-8728.74598,Cluster-8728.107860,Cluster-8728.62916,Cluster-8728.103733,Cluster-8728.81528,Cluster-8728.164718,Cluster-8728.138896,Cluster-8728.56119,Cluster-8728.111532,Cluster-872…
GO:0098542	defense response to other organism	biological_process	0.22137	1	22	2613	720	106734	Cluster-8728.81018,Cluster-8728.23015,Cluster-8728.109871,Cluster-8728.43275,Cluster-8728.23037,Cluster-8728.56526,Cluster-8728.97791,Cluster-8728.130454,Cluster-8728.130457,Cluster-8728.24035,Cluster-8728.19409,Cluster-8728.143150,Cluster-8728.77338,Cluster-8728.8758,Cluster-8728.104848,Cluster-8728.105229,Cluster-8728.44166,Cluster-8728.136446,Cluster-8728.79558,Cluster-8728.23014,Cluster-8728.…
GO:0008829	dCTP deaminase activity	molecular_function	0.22256	1	1	2613	10	106734	Cluster-8728.133110
GO:0031985	Golgi cisterna	cellular_component	0.22294	1	2	2613	36	106734	Cluster-8728.116364,Cluster-8728.64973
GO:0015749	monosaccharide transport	biological_process	0.22296	1	2	2613	35	106734	Cluster-8728.124625,Cluster-8728.95548
GO:0006083	acetate metabolic process	biological_process	0.22362	1	3	2613	63	106734	Cluster-8728.97203,Cluster-8728.108581,Cluster-8728.108587
GO:0031297	replication fork processing	biological_process	0.22372	1	1	2613	10	106734	Cluster-8728.97287
GO:0043130	ubiquitin binding	molecular_function	0.22383	1	5	2613	120	106734	Cluster-8728.150168,Cluster-8728.70933,Cluster-8728.109996,Cluster-8728.81946,Cluster-8728.94622
GO:0051493	regulation of cytoskeleton organization	biological_process	0.22406	1	11	2613	327	106734	Cluster-8728.18727,Cluster-8728.158895,Cluster-8728.168659,Cluster-8728.19836,Cluster-8728.116465,Cluster-8728.46163,Cluster-8728.42245,Cluster-8728.135625,Cluster-8728.116462,Cluster-8728.159369,Cluster-8728.58324
GO:0043235	receptor complex	cellular_component	0.22422	1	4	2613	93	106734	Cluster-8728.114755,Cluster-8728.112458,Cluster-8728.35255,Cluster-8728.69305
GO:0098802	plasma membrane receptor complex	cellular_component	0.22422	1	4	2613	93	106734	Cluster-8728.69305,Cluster-8728.35255,Cluster-8728.114755,Cluster-8728.112458
GO:0016655	oxidoreductase activity, acting on NAD(P)H, quinone or similar compound as acceptor	molecular_function	0.22555	1	12	2613	367	106734	Cluster-8728.111598,Cluster-8728.110647,Cluster-8728.93085,Cluster-8728.21676,Cluster-8728.117248,Cluster-8728.70300,Cluster-8728.69199,Cluster-8728.111601,Cluster-8728.117249,Cluster-8728.113860,Cluster-8728.81528,Cluster-8728.111596
GO:0019299	rhamnose metabolic process	biological_process	0.22669	1	1	2613	10	106734	Cluster-8728.94992
GO:0016929	SUMO-specific protease activity	molecular_function	0.22811	1	3	2613	63	106734	Cluster-8728.107133,Cluster-8728.141535,Cluster-8728.96788
GO:0032183	SUMO binding	molecular_function	0.22811	1	3	2613	63	106734	Cluster-8728.107133,Cluster-8728.141535,Cluster-8728.96788
GO:0070122	isopeptidase activity	molecular_function	0.22811	1	3	2613	63	106734	Cluster-8728.141535,Cluster-8728.107133,Cluster-8728.96788
GO:0070138	ubiquitin-like protein-specific isopeptidase activity	molecular_function	0.22811	1	3	2613	63	106734	Cluster-8728.96788,Cluster-8728.107133,Cluster-8728.141535
GO:0070140	SUMO-specific isopeptidase activity	molecular_function	0.22811	1	3	2613	63	106734	Cluster-8728.96788,Cluster-8728.141535,Cluster-8728.107133
GO:0050776	regulation of immune response	biological_process	0.22827	1	5	2613	128	106734	Cluster-8728.8758,Cluster-8728.59910,Cluster-8728.136446,Cluster-8728.142897,Cluster-8728.97791
GO:0001881	receptor recycling	biological_process	0.22849	1	1	2613	11	106734	Cluster-8728.143621
GO:0002697	regulation of immune effector process	biological_process	0.22899	1	4	2613	96	106734	Cluster-8728.79558,Cluster-8728.43275,Cluster-8728.24035,Cluster-8728.81018
GO:0050688	regulation of defense response to virus	biological_process	0.22899	1	4	2613	96	106734	Cluster-8728.24035,Cluster-8728.81018,Cluster-8728.43275,Cluster-8728.79558
GO:0050690	regulation of defense response to virus by virus	biological_process	0.22899	1	4	2613	96	106734	Cluster-8728.81018,Cluster-8728.24035,Cluster-8728.43275,Cluster-8728.79558
GO:0042773	ATP synthesis coupled electron transport	biological_process	0.23074	1	22	2613	727	106734	Cluster-8728.138498,Cluster-8728.111601,Cluster-8728.64785,Cluster-8728.117249,Cluster-8728.72136,Cluster-8728.111596,Cluster-8728.111598,Cluster-8728.64783,Cluster-8728.70300,Cluster-8728.123100,Cluster-8728.69199,Cluster-8728.21598,Cluster-8728.81528,Cluster-8728.113860,Cluster-8728.110647,Cluster-8728.111234,Cluster-8728.21676,Cluster-8728.117248,Cluster-8728.55519,Cluster-8728.27540,Cluster-8…
GO:0016749	N-succinyltransferase activity	molecular_function	0.23137	1	1	2613	11	106734	Cluster-8728.154135
GO:0051213	dioxygenase activity	molecular_function	0.23151	1	17	2613	569	106734	Cluster-8728.22745,Cluster-8728.22935,Cluster-8728.80789,Cluster-8728.108044,Cluster-8728.115944,Cluster-8728.87084,Cluster-8728.106816,Cluster-8728.87214,Cluster-8728.87081,Cluster-8728.22746,Cluster-8728.126940,Cluster-8728.22743,Cluster-8728.86644,Cluster-8728.134956,Cluster-8728.128191,Cluster-8728.159877,Cluster-8728.160121
GO:0042710	biofilm formation	biological_process	0.23162	1	4	2613	90	106734	Cluster-8728.112761,Cluster-8728.80071,Cluster-8728.127741,Cluster-8728.75352
GO:1901575	organic substance catabolic process	biological_process	0.2323	1	110	2613	4117	106734	Cluster-8728.160297,Cluster-8728.113000,Cluster-8728.112866,Cluster-8728.66245,Cluster-8728.59150,Cluster-8728.92336,Cluster-8728.68190,Cluster-8728.98399,Cluster-8728.31591,Cluster-8728.107864,Cluster-8728.80071,Cluster-8728.105738,Cluster-8728.80726,Cluster-8728.79058,Cluster-8728.160332,Cluster-8728.63218,Cluster-8728.164891,Cluster-8728.100644,Cluster-8728.24433,Cluster-8728.146860,Cluster-87…
GO:0042618	poly-hydroxybutyrate metabolic process	biological_process	0.23278	1	1	2613	10	106734	Cluster-8728.97743
GO:0042619	poly-hydroxybutyrate biosynthetic process	biological_process	0.23278	1	1	2613	10	106734	Cluster-8728.97743
GO:1901440	poly(hydroxyalkanoate) metabolic process	biological_process	0.23278	1	1	2613	10	106734	Cluster-8728.97743
GO:1901441	poly(hydroxyalkanoate) biosynthetic process	biological_process	0.23278	1	1	2613	10	106734	Cluster-8728.97743
GO:0020012	evasion or tolerance of host immune response	biological_process	0.23418	1	4	2613	93	106734	Cluster-8728.43275,Cluster-8728.79558,Cluster-8728.81018,Cluster-8728.24035
GO:0051805	evasion or tolerance of immune response of other organism involved in symbiotic interaction	biological_process	0.23418	1	4	2613	93	106734	Cluster-8728.24035,Cluster-8728.81018,Cluster-8728.79558,Cluster-8728.43275
GO:0052564	response to immune response of other organism involved in symbiotic interaction	biological_process	0.23418	1	4	2613	93	106734	Cluster-8728.24035,Cluster-8728.81018,Cluster-8728.79558,Cluster-8728.43275
GO:0052572	response to host immune response	biological_process	0.23418	1	4	2613	93	106734	Cluster-8728.43275,Cluster-8728.79558,Cluster-8728.24035,Cluster-8728.81018
GO:1901136	carbohydrate derivative catabolic process	biological_process	0.23465	1	11	2613	338	106734	Cluster-8728.100644,Cluster-8728.100758,Cluster-8728.90694,Cluster-8728.91045,Cluster-8728.105738,Cluster-8728.79058,Cluster-8728.79315,Cluster-8728.105740,Cluster-8728.108731,Cluster-8728.101605,Cluster-8728.121050
GO:0045158	electron transporter, transferring electrons within cytochrome b6/f complex of photosystem II activity	molecular_function	0.23477	1	2	2613	37	106734	Cluster-8728.114120,Cluster-8728.73129
GO:0016791	phosphatase activity	molecular_function	0.23513	1	31	2613	1072	106734	Cluster-8728.132534,Cluster-8728.110417,Cluster-8728.67112,Cluster-8728.67115,Cluster-8728.90132,Cluster-8728.131378,Cluster-8728.120771,Cluster-8728.67114,Cluster-8728.96705,Cluster-8728.52346,Cluster-8728.32635,Cluster-8728.106462,Cluster-8728.42458,Cluster-8728.5740,Cluster-8728.101300,Cluster-8728.98319,Cluster-8728.88655,Cluster-8728.160272,Cluster-8728.30482,Cluster-8728.85009,Cluster-8728.…
GO:0016163	nitrogenase activity	molecular_function	0.23532	1	1	2613	10	106734	Cluster-8728.31591
GO:0016610	nitrogenase complex	cellular_component	0.23532	1	1	2613	10	106734	Cluster-8728.31591
GO:0016732	oxidoreductase activity, acting on iron-sulfur proteins as donors, dinitrogen as acceptor	molecular_function	0.23532	1	1	2613	10	106734	Cluster-8728.31591
GO:0018967	tetrachloroethylene metabolic process	biological_process	0.23532	1	1	2613	10	106734	Cluster-8728.31591
GO:0019337	tetrachloroethylene catabolic process	biological_process	0.23532	1	1	2613	10	106734	Cluster-8728.31591
GO:0006777	Mo-molybdopterin cofactor biosynthetic process	biological_process	0.23674	1	6	2613	168	106734	Cluster-8728.105001,Cluster-8728.110417,Cluster-8728.98308,Cluster-8728.116099,Cluster-8728.85009,Cluster-8728.39257
GO:0019720	Mo-molybdopterin cofactor metabolic process	biological_process	0.23674	1	6	2613	168	106734	Cluster-8728.116099,Cluster-8728.98308,Cluster-8728.39257,Cluster-8728.85009,Cluster-8728.105001,Cluster-8728.110417
GO:0006536	glutamate metabolic process	biological_process	0.23841	1	5	2613	130	106734	Cluster-8728.58324,Cluster-8728.95880,Cluster-8728.97097,Cluster-8728.98018,Cluster-8728.97005
GO:0000377	RNA splicing, via transesterification reactions with bulged adenosine as nucleophile	biological_process	0.23923	1	10	2613	298	106734	Cluster-8728.115129,Cluster-8728.17620,Cluster-8728.109340,Cluster-8728.101186,Cluster-8728.68134,Cluster-8728.98909,Cluster-8728.118480,Cluster-8728.100298,Cluster-8728.28170,Cluster-8728.97029
GO:0000398	mRNA splicing, via spliceosome	biological_process	0.23923	1	10	2613	298	106734	Cluster-8728.28170,Cluster-8728.100298,Cluster-8728.97029,Cluster-8728.115129,Cluster-8728.109340,Cluster-8728.17620,Cluster-8728.98909,Cluster-8728.118480,Cluster-8728.68134,Cluster-8728.101186
GO:0000213	tRNA-intron endonuclease activity	molecular_function	0.23973	1	2	2613	34	106734	Cluster-8728.100487,Cluster-8728.110535
GO:0000214	tRNA-intron endonuclease complex	cellular_component	0.23973	1	2	2613	34	106734	Cluster-8728.100487,Cluster-8728.110535
GO:0046658	anchored component of plasma membrane	cellular_component	0.24003	1	1	2613	11	106734	Cluster-8728.89588
GO:0022884	macromolecule transmembrane transporter activity	molecular_function	0.24013	1	3	2613	66	106734	Cluster-8728.86278,Cluster-8728.97171,Cluster-8728.107056
GO:0030001	metal ion transport	biological_process	0.24111	1	89	2613	3278	106734	Cluster-8728.125978,Cluster-8728.78590,Cluster-8728.89597,Cluster-8728.81528,Cluster-8728.89588,Cluster-8728.94581,Cluster-8728.110647,Cluster-8728.108625,Cluster-31173.0,Cluster-8728.120843,Cluster-8728.140942,Cluster-8728.166703,Cluster-8728.53414,Cluster-8728.98611,Cluster-8728.117249,Cluster-8728.89710,Cluster-8728.135082,Cluster-8728.136177,Cluster-8728.111598,Cluster-8728.115878,Cluster-872…
GO:0000786	nucleosome	cellular_component	0.24208	1	5	2613	136	106734	Cluster-8728.108731,Cluster-8728.114607,Cluster-8728.100533,Cluster-8728.105738,Cluster-8728.46495
GO:0009072	aromatic amino acid family metabolic process	biological_process	0.24286	1	24	2613	827	106734	Cluster-8728.132219,Cluster-8728.90694,Cluster-8728.106462,Cluster-8728.72008,Cluster-8728.72805,Cluster-8728.17438,Cluster-8728.113435,Cluster-8728.152560,Cluster-8728.131378,Cluster-8728.120771,Cluster-8728.101580,Cluster-8728.132534,Cluster-8728.59150,Cluster-8728.68081,Cluster-8728.138513,Cluster-8728.81424,Cluster-8728.121050,Cluster-8728.72119,Cluster-8728.103756,Cluster-8728.88652,Cluster-…
GO:0044766	multi-organism transport	biological_process	0.24298	1	7	2613	207	106734	Cluster-8728.99612,Cluster-8728.86970,Cluster-8728.61947,Cluster-8728.81400,Cluster-8728.164718,Cluster-8728.94517,Cluster-8728.149197
GO:0046794	transport of virus	biological_process	0.24298	1	7	2613	207	106734	Cluster-8728.99612,Cluster-8728.149197,Cluster-8728.94517,Cluster-8728.164718,Cluster-8728.81400,Cluster-8728.86970,Cluster-8728.61947
GO:1902579	multi-organism localization	biological_process	0.24298	1	7	2613	207	106734	Cluster-8728.99612,Cluster-8728.149197,Cluster-8728.81400,Cluster-8728.86970,Cluster-8728.61947,Cluster-8728.94517,Cluster-8728.164718
GO:0070566	adenylyltransferase activity	molecular_function	0.24363	1	6	2613	165	106734	Cluster-8728.72425,Cluster-8728.103550,Cluster-8728.96705,Cluster-8728.57110,Cluster-8728.52346,Cluster-8728.95297
GO:0003688	DNA replication origin binding	molecular_function	0.24381	1	2	2613	36	106734	Cluster-8728.56681,Cluster-8728.130320
GO:0039713	viral factory	cellular_component	0.24381	1	2	2613	36	106734	Cluster-8728.130320,Cluster-8728.56681
GO:0039715	nuclear viral factory	cellular_component	0.24381	1	2	2613	36	106734	Cluster-8728.130320,Cluster-8728.56681
GO:0046809	replication compartment	cellular_component	0.24381	1	2	2613	36	106734	Cluster-8728.130320,Cluster-8728.56681
GO:0015743	malate transport	biological_process	0.24388	1	6	2613	173	106734	Cluster-8728.20134,Cluster-8728.46163,Cluster-8728.155768,Cluster-8728.117459,Cluster-8728.162800,Cluster-8728.160476
GO:0044003	modification by symbiont of host morphology or physiology	biological_process	0.24421	1	14	2613	440	106734	Cluster-8728.79558,Cluster-8728.112674,Cluster-8728.113435,Cluster-8728.75035,Cluster-8728.64812,Cluster-8728.110722,Cluster-8728.111103,Cluster-8728.16012,Cluster-8728.122247,Cluster-8728.43275,Cluster-8728.110720,Cluster-8728.24035,Cluster-8728.81018,Cluster-8728.120892
GO:0006024	glycosaminoglycan biosynthetic process	biological_process	0.24595	1	9	2613	270	106734	Cluster-8728.96958,Cluster-8728.89588,Cluster-8728.94998,Cluster-8728.95791,Cluster-8728.98682,Cluster-8728.78700,Cluster-8728.111614,Cluster-8728.117626,Cluster-8728.97082
GO:0006274	DNA replication termination	biological_process	0.24705	1	1	2613	11	106734	Cluster-8728.158441
GO:0051817	modification of morphology or physiology of other organism involved in symbiotic interaction	biological_process	0.24723	1	14	2613	441	106734	Cluster-8728.112674,Cluster-8728.79558,Cluster-8728.113435,Cluster-8728.64812,Cluster-8728.75035,Cluster-8728.122247,Cluster-8728.16012,Cluster-8728.110722,Cluster-8728.111103,Cluster-8728.110720,Cluster-8728.43275,Cluster-8728.24035,Cluster-8728.120892,Cluster-8728.81018
GO:0071949	FAD binding	molecular_function	0.24733	1	12	2613	370	106734	Cluster-8728.142264,Cluster-8728.97005,Cluster-8728.73881,Cluster-8728.103168,Cluster-8728.82654,Cluster-8728.126721,Cluster-8728.114058,Cluster-8728.97097,Cluster-8728.20134,Cluster-8728.98018,Cluster-8728.73883,Cluster-17787.2
GO:0006568	tryptophan metabolic process	biological_process	0.24736	1	18	2613	613	106734	Cluster-8728.95880,Cluster-8728.102242,Cluster-8728.100644,Cluster-8728.136412,Cluster-8728.88652,Cluster-8728.121050,Cluster-8728.72119,Cluster-8728.138513,Cluster-8728.68081,Cluster-8728.59150,Cluster-8728.101580,Cluster-8728.113435,Cluster-8728.152560,Cluster-8728.72805,Cluster-8728.17438,Cluster-8728.72008,Cluster-8728.90694,Cluster-8728.132219
GO:0006586	indolalkylamine metabolic process	biological_process	0.24736	1	18	2613	613	106734	Cluster-8728.59150,Cluster-8728.101580,Cluster-8728.113435,Cluster-8728.152560,Cluster-8728.72805,Cluster-8728.17438,Cluster-8728.72008,Cluster-8728.90694,Cluster-8728.132219,Cluster-8728.95880,Cluster-8728.100644,Cluster-8728.102242,Cluster-8728.136412,Cluster-8728.88652,Cluster-8728.72119,Cluster-8728.121050,Cluster-8728.138513,Cluster-8728.68081
GO:0043624	cellular protein complex disassembly	biological_process	0.2477	1	9	2613	265	106734	Cluster-8728.150070,Cluster-8728.168573,Cluster-8728.9665,Cluster-8728.159061,Cluster-8728.42245,Cluster-8728.70087,Cluster-8728.121899,Cluster-8728.93814,Cluster-8728.60689
GO:0015932	nucleobase-containing compound transmembrane transporter activity	molecular_function	0.24792	1	5	2613	133	106734	Cluster-8728.70800,Cluster-8728.86278,Cluster-8728.24323,Cluster-8728.97171,Cluster-8728.107056
GO:0015925	galactosidase activity	molecular_function	0.24814	1	6	2613	161	106734	Cluster-8728.105738,Cluster-8728.128561,Cluster-8728.108731,Cluster-8728.101605,Cluster-8728.79315,Cluster-8728.105740
GO:0007618	mating	biological_process	0.24905	1	3	2613	66	106734	Cluster-8728.155144,Cluster-8728.158349,Cluster-8728.140257
GO:0044463	cell projection part	cellular_component	0.24906	1	4	2613	102	106734	Cluster-8728.87184,Cluster-8728.19836,Cluster-8728.108625,Cluster-8728.90717
GO:0072351	tricarboxylic acid biosynthetic process	biological_process	0.24917	1	2	2613	40	106734	Cluster-8728.67784,Cluster-8728.109768
GO:0006480	N-terminal protein amino acid methylation	biological_process	0.2496	1	3	2613	74	106734	Cluster-8728.124347,Cluster-8728.93043,Cluster-8728.93042
GO:0031365	N-terminal protein amino acid modification	biological_process	0.2496	1	3	2613	74	106734	Cluster-8728.93043,Cluster-8728.124347,Cluster-8728.93042
GO:0006821	chloride transport	biological_process	0.25004	1	4	2613	97	106734	Cluster-8728.51789,Cluster-8728.27558,Cluster-8728.116308,Cluster-8728.134130
GO:0016824	hydrolase activity, acting on acid halide bonds	molecular_function	0.25107	1	1	2613	11	106734	Cluster-8728.23438
GO:0019120	hydrolase activity, acting on acid halide bonds, in C-halide compounds	molecular_function	0.25107	1	1	2613	11	106734	Cluster-8728.23438
GO:1901701	cellular response to oxygen-containing compound	biological_process	0.25141	1	1	2613	13	106734	Cluster-8728.143621
GO:0031982	vesicle	cellular_component	0.25164	1	18	2613	587	106734	Cluster-8728.62912,Cluster-8728.62916,Cluster-8728.13068,Cluster-8728.85897,Cluster-8728.47213,Cluster-8728.151945,Cluster-8728.100561,Cluster-8728.117200,Cluster-8728.38810,Cluster-8728.113514,Cluster-8728.140626,Cluster-8728.111601,Cluster-8728.18708,Cluster-8728.15496,Cluster-8728.45116,Cluster-8728.98769,Cluster-8728.89315,Cluster-8728.161786
GO:0031491	nucleosome binding	molecular_function	0.25176	1	1	2613	11	106734	Cluster-8728.93236
GO:0015085	calcium ion transmembrane transporter activity	molecular_function	0.25264	1	7	2613	205	106734	Cluster-8728.89588,Cluster-8728.46495,Cluster-8728.86278,Cluster-8728.120843,Cluster-8728.98594,Cluster-8728.105843,Cluster-8728.97171
GO:0070009	serine-type aminopeptidase activity	molecular_function	0.253	1	2	2613	39	106734	Cluster-8728.160782,Cluster-8728.96207
GO:0007548	sex differentiation	biological_process	0.25319	1	3	2613	71	106734	Cluster-8728.116955,Cluster-8728.141994,Cluster-8728.81235
GO:0035306	positive regulation of dephosphorylation	biological_process	0.25324	1	2	2613	37	106734	Cluster-8728.159654,Cluster-8728.65544
GO:0035307	positive regulation of protein dephosphorylation	biological_process	0.25324	1	2	2613	37	106734	Cluster-8728.159654,Cluster-8728.65544
GO:0071595	Nem1-Spo7 phosphatase complex	cellular_component	0.25324	1	2	2613	37	106734	Cluster-8728.159654,Cluster-8728.65544
GO:0004812	aminoacyl-tRNA ligase activity	molecular_function	0.25334	1	18	2613	584	106734	Cluster-8728.75666,Cluster-8728.82073,Cluster-8728.157343,Cluster-8728.92324,Cluster-8728.71280,Cluster-8728.156209,Cluster-8728.75354,Cluster-8728.74971,Cluster-8728.86826,Cluster-8728.159061,Cluster-32706.0,Cluster-8728.85617,Cluster-8728.74972,Cluster-8728.17283,Cluster-8728.103475,Cluster-8728.49932,Cluster-8728.100176,Cluster-8728.148465
GO:0008138	protein tyrosine/serine/threonine phosphatase activity	molecular_function	0.25379	1	5	2613	128	106734	Cluster-8728.106462,Cluster-8728.120771,Cluster-8728.81424,Cluster-8728.131378,Cluster-8728.30482
GO:0009108	coenzyme biosynthetic process	biological_process	0.25394	1	39	2613	1390	106734	Cluster-8728.59656,Cluster-8728.110647,Cluster-8728.21676,Cluster-8728.110417,Cluster-8728.84538,Cluster-8728.73431,Cluster-8728.103460,Cluster-8728.81528,Cluster-8728.105001,Cluster-8728.73430,Cluster-8728.95293,Cluster-8728.108289,Cluster-8728.111598,Cluster-8728.122360,Cluster-8728.142638,Cluster-8728.111601,Cluster-8728.98308,Cluster-8728.117249,Cluster-8728.111596,Cluster-8728.76756,Cluster-…
GO:0030176	integral component of endoplasmic reticulum membrane	cellular_component	0.25772	1	8	2613	247	106734	Cluster-8728.40750,Cluster-8728.101843,Cluster-8728.61901,Cluster-8728.39004,Cluster-8728.39002,Cluster-8728.98594,Cluster-8728.101897,Cluster-8728.20479
GO:0031227	intrinsic component of endoplasmic reticulum membrane	cellular_component	0.25772	1	8	2613	247	106734	Cluster-8728.101897,Cluster-8728.20479,Cluster-8728.39002,Cluster-8728.98594,Cluster-8728.39004,Cluster-8728.40750,Cluster-8728.61901,Cluster-8728.101843
GO:0046168	glycerol-3-phosphate catabolic process	biological_process	0.25831	1	3	2613	72	106734	Cluster-8728.121050,Cluster-8728.100644,Cluster-8728.90694
GO:0031988	membrane-bounded vesicle	cellular_component	0.25869	1	16	2613	518	106734	Cluster-8728.161786,Cluster-8728.89315,Cluster-8728.45116,Cluster-8728.98769,Cluster-8728.113514,Cluster-8728.18708,Cluster-8728.15496,Cluster-8728.111601,Cluster-8728.117200,Cluster-8728.38810,Cluster-8728.47213,Cluster-8728.151945,Cluster-8728.85897,Cluster-8728.13068,Cluster-8728.62916,Cluster-8728.62912
GO:0006118	obsolete electron transport	biological_process	0.25947	1	46	2613	1667	106734	Cluster-8728.98881,Cluster-8728.114120,Cluster-8728.87780,Cluster-8728.73129,Cluster-8728.86348,Cluster-8728.140626,Cluster-8728.98413,Cluster-8728.68308,Cluster-8728.125927,Cluster-8728.109996,Cluster-8728.70300,Cluster-8728.63218,Cluster-8728.122358,Cluster-8728.68309,Cluster-8728.92857,Cluster-8728.93085,Cluster-8728.79236,Cluster-8728.87422,Cluster-8728.148032,Cluster-8728.69199,Cluster-8728.…
GO:0004565	beta-galactosidase activity	molecular_function	0.25984	1	5	2613	129	106734	Cluster-8728.105740,Cluster-8728.79315,Cluster-8728.108731,Cluster-8728.101605,Cluster-8728.105738
GO:0009341	beta-galactosidase complex	cellular_component	0.25984	1	5	2613	129	106734	Cluster-8728.105738,Cluster-8728.101605,Cluster-8728.108731,Cluster-8728.79315,Cluster-8728.105740
GO:0005094	Rho GDP-dissociation inhibitor activity	molecular_function	0.26087	1	2	2613	40	106734	Cluster-8728.101508,Cluster-8728.92794
GO:0044036	cell wall macromolecule metabolic process	biological_process	0.26105	1	10	2613	318	106734	Cluster-8728.111614,Cluster-8728.78700,Cluster-8728.97082,Cluster-8728.61021,Cluster-8728.96958,Cluster-8728.89588,Cluster-8728.94998,Cluster-8728.98682,Cluster-8728.95791,Cluster-8728.113870
GO:0046351	disaccharide biosynthetic process	biological_process	0.26143	1	7	2613	214	106734	Cluster-8728.121063,Cluster-8728.153754,Cluster-8728.120672,Cluster-8728.121065,Cluster-8728.112680,Cluster-8728.142376,Cluster-8728.151507
GO:0016591	DNA-directed RNA polymerase II, holoenzyme	cellular_component	0.2616	1	11	2613	354	106734	Cluster-8728.86278,Cluster-8728.68419,Cluster-8728.97171,Cluster-8728.88745,Cluster-8728.81235,Cluster-8728.111835,Cluster-8728.109145,Cluster-8728.111153,Cluster-8728.121514,Cluster-8728.76560,Cluster-8728.47506
GO:0006810	transport	biological_process	0.26189	1	459	2613	17725	106734	Cluster-8728.68584,Cluster-8728.83004,Cluster-8728.39004,Cluster-8728.28170,Cluster-8728.51789,Cluster-8728.100644,Cluster-8728.91935,Cluster-8728.90850,Cluster-8728.86348,Cluster-30917.0,Cluster-8728.45116,Cluster-8728.21893,Cluster-8728.52117,Cluster-8728.92910,Cluster-8728.157518,Cluster-8728.160218,Cluster-8728.68894,Cluster-8728.31591,Cluster-8728.15515,Cluster-8728.105843,Cluster-8728.12735…
GO:0008203	cholesterol metabolic process	biological_process	0.26253	1	2	2613	39	106734	Cluster-8728.116586,Cluster-8728.68190
GO:1902652	secondary alcohol metabolic process	biological_process	0.26253	1	2	2613	39	106734	Cluster-8728.116586,Cluster-8728.68190
GO:0015459	potassium channel regulator activity	molecular_function	0.26291	1	2	2613	41	106734	Cluster-8728.98875,Cluster-8728.9773
GO:0019870	potassium channel inhibitor activity	molecular_function	0.26291	1	2	2613	41	106734	Cluster-8728.98875,Cluster-8728.9773
GO:0051119	sugar transmembrane transporter activity	molecular_function	0.26332	1	3	2613	73	106734	Cluster-8728.157017,Cluster-8728.95548,Cluster-8728.36794
GO:0005991	trehalose metabolic process	biological_process	0.2654	1	7	2613	217	106734	Cluster-8728.151507,Cluster-8728.142376,Cluster-8728.121065,Cluster-8728.120672,Cluster-8728.112680,Cluster-8728.153754,Cluster-8728.121063
GO:0046914	transition metal ion binding	molecular_function	0.26648	1	264	2613	10014	106734	Cluster-8728.153088,Cluster-8728.50108,Cluster-8728.90898,Cluster-8728.86278,Cluster-8728.44166,Cluster-8728.156291,Cluster-8728.101186,Cluster-8728.124655,Cluster-8728.111164,Cluster-8728.92482,Cluster-8728.97924,Cluster-8728.105691,Cluster-8728.103380,Cluster-8728.28694,Cluster-8728.14980,Cluster-8728.96698,Cluster-8728.131688,Cluster-8728.104027,Cluster-8728.62912,Cluster-8728.123403,Cluster-8…
GO:0016413	O-acetyltransferase activity	molecular_function	0.26704	1	3	2613	73	106734	Cluster-8728.105055,Cluster-8728.129958,Cluster-8728.71568
GO:0006200	obsolete ATP catabolic process	biological_process	0.26897	1	2	2613	41	106734	Cluster-8728.117248,Cluster-8728.110002
GO:0005759	mitochondrial matrix	cellular_component	0.26899	1	3	2613	72	106734	Cluster-8728.72714,Cluster-8728.63493,Cluster-8728.82331
GO:0005137	interleukin-5 receptor binding	molecular_function	0.26926	1	1	2613	11	106734	Cluster-8728.69305
GO:0005895	interleukin-5 receptor complex	cellular_component	0.26926	1	1	2613	11	106734	Cluster-8728.69305
GO:0009098	leucine biosynthetic process	biological_process	0.27007	1	4	2613	106	106734	Cluster-8728.135625,Cluster-8728.116465,Cluster-8728.95293,Cluster-8728.116462
GO:0051640	organelle localization	biological_process	0.27047	1	3	2613	69	106734	Cluster-8728.161786,Cluster-8728.143621,Cluster-8728.58324
GO:0043168	anion binding	molecular_function	0.27078	1	459	2613	17786	106734	Cluster-8728.97005,Cluster-8728.95884,Cluster-8728.59656,Cluster-8728.99821,Cluster-8728.153057,Cluster-8728.110535,Cluster-8728.70800,Cluster-8728.138013,Cluster-8728.81528,Cluster-8728.77230,Cluster-8728.70620,Cluster-8728.99859,Cluster-8728.115708,Cluster-8728.122106,Cluster-8728.94850,Cluster-8728.159658,Cluster-8728.79289,Cluster-8728.116966,Cluster-8728.12890,Cluster-8728.17283,Cluster-8728…
GO:0033647	host intracellular organelle	cellular_component	0.27143	1	13	2613	421	106734	Cluster-8728.163096,Cluster-8728.43275,Cluster-8728.169693,Cluster-8728.81018,Cluster-8728.56681,Cluster-8728.24035,Cluster-8728.130320,Cluster-8728.31537,Cluster-8728.105109,Cluster-8728.40440,Cluster-8728.87984,Cluster-8728.72138,Cluster-8728.99612
GO:0033648	host intracellular membrane-bounded organelle	cellular_component	0.27143	1	13	2613	421	106734	Cluster-8728.31537,Cluster-8728.40440,Cluster-8728.105109,Cluster-8728.87984,Cluster-8728.99612,Cluster-8728.72138,Cluster-8728.163096,Cluster-8728.169693,Cluster-8728.43275,Cluster-8728.56681,Cluster-8728.81018,Cluster-8728.130320,Cluster-8728.24035
GO:0044877	macromolecular complex binding	molecular_function	0.27215	1	45	2613	1621	106734	Cluster-8728.79848,Cluster-8728.114050,Cluster-8728.157369,Cluster-8728.117249,Cluster-8728.85395,Cluster-8728.106350,Cluster-8728.18727,Cluster-8728.93814,Cluster-8728.93236,Cluster-8728.105209,Cluster-8728.116462,Cluster-8728.111740,Cluster-8728.43923,Cluster-8728.58324,Cluster-8728.44166,Cluster-8728.41499,Cluster-8728.10249,Cluster-8728.75211,Cluster-8728.101605,Cluster-8728.108731,Cluster-87…
GO:0006032	chitin catabolic process	biological_process	0.2723	1	3	2613	76	106734	Cluster-8728.100758,Cluster-8728.91045,Cluster-8728.79058
GO:0046348	amino sugar catabolic process	biological_process	0.2723	1	3	2613	76	106734	Cluster-8728.91045,Cluster-8728.79058,Cluster-8728.100758
GO:1901072	glucosamine-containing compound catabolic process	biological_process	0.2723	1	3	2613	76	106734	Cluster-8728.91045,Cluster-8728.79058,Cluster-8728.100758
GO:0001934	positive regulation of protein phosphorylation	biological_process	0.27261	1	2	2613	40	106734	Cluster-8728.143621,Cluster-8728.45659
GO:0042327	positive regulation of phosphorylation	biological_process	0.27261	1	2	2613	40	106734	Cluster-8728.45659,Cluster-8728.143621
GO:0016671	oxidoreductase activity, acting on a sulfur group of donors, disulfide as acceptor	molecular_function	0.27286	1	3	2613	75	106734	Cluster-8728.77944,Cluster-8728.124983,Cluster-8728.153949
GO:0009056	catabolic process	biological_process	0.27289	1	137	2613	5201	106734	Cluster-8728.67114,Cluster-8728.101580,Cluster-8728.39444,Cluster-8728.90694,Cluster-8728.13226,Cluster-8728.32932,Cluster-8728.132219,Cluster-8728.157541,Cluster-8728.79474,Cluster-8728.103735,Cluster-8728.94657,Cluster-8728.122861,Cluster-8728.145393,Cluster-8728.80328,Cluster-8728.104818,Cluster-8728.99764,Cluster-8728.58664,Cluster-8728.125294,Cluster-8728.154607,Cluster-8728.159472,Cluster-8…
GO:0042578	phosphoric ester hydrolase activity	molecular_function	0.27296	1	40	2613	1437	106734	Cluster-8728.66245,Cluster-8728.67115,Cluster-8728.120771,Cluster-8728.67114,Cluster-8728.33797,Cluster-8728.52346,Cluster-8728.106462,Cluster-8728.32635,Cluster-8728.42458,Cluster-8728.98319,Cluster-8728.160272,Cluster-8728.85009,Cluster-8728.81408,Cluster-8728.122363,Cluster-8728.81424,Cluster-8728.163336,Cluster-8728.32636,Cluster-8728.82830,Cluster-8728.110417,Cluster-8728.67112,Cluster-8728.…
GO:0016867	intramolecular transferase activity, transferring acyl groups	molecular_function	0.27333	1	1	2613	13	106734	Cluster-8728.106895
GO:0016993	precorrin-8X methylmutase activity	molecular_function	0.27333	1	1	2613	13	106734	Cluster-8728.106895
GO:0030695	GTPase regulator activity	molecular_function	0.27371	1	12	2613	388	106734	Cluster-8728.99142,Cluster-8728.55832,Cluster-8728.17620,Cluster-8728.80726,Cluster-8728.159579,Cluster-8728.18719,Cluster-8728.91077,Cluster-8728.101508,Cluster-8728.135995,Cluster-8728.113024,Cluster-8728.89155,Cluster-8728.92794
GO:0061136	regulation of proteasomal protein catabolic process	biological_process	0.27392	1	6	2613	172	106734	Cluster-8728.157541,Cluster-8728.24156,Cluster-8728.91045,Cluster-8728.35618,Cluster-8728.161035,Cluster-8728.80726
GO:1903050	regulation of proteolysis involved in cellular protein catabolic process	biological_process	0.27392	1	6	2613	172	106734	Cluster-8728.157541,Cluster-8728.24156,Cluster-8728.35618,Cluster-8728.161035,Cluster-8728.91045,Cluster-8728.80726
GO:1903362	regulation of cellular protein catabolic process	biological_process	0.27392	1	6	2613	172	106734	Cluster-8728.35618,Cluster-8728.91045,Cluster-8728.161035,Cluster-8728.80726,Cluster-8728.157541,Cluster-8728.24156
GO:0052646	alditol phosphate metabolic process	biological_process	0.27443	1	4	2613	106	106734	Cluster-8728.121050,Cluster-8728.100644,Cluster-8728.90694,Cluster-8728.13068
GO:0007127	meiosis I	biological_process	0.27602	1	5	2613	131	106734	Cluster-8728.91405,Cluster-8728.49974,Cluster-8728.78695,Cluster-8728.102165,Cluster-8728.116393
GO:0051234	establishment of localization	biological_process	0.27653	1	461	2613	17832	106734	Cluster-8728.41531,Cluster-8728.97880,Cluster-8728.97662,Cluster-8728.21965,Cluster-8728.82412,Cluster-8728.61079,Cluster-8728.56548,Cluster-8728.136177,Cluster-8728.156129,Cluster-8728.106350,Cluster-8728.114287,Cluster-8728.90399,Cluster-8728.70800,Cluster-8728.59341,Cluster-8728.98875,Cluster-8728.99821,Cluster-8728.124625,Cluster-8728.98242,Cluster-8728.94581,Cluster-8728.56119,Cluster-8728.1…
GO:1901698	response to nitrogen compound	biological_process	0.27743	1	2	2613	44	106734	Cluster-8728.121443,Cluster-8728.143621
GO:0005770	late endosome	cellular_component	0.27801	1	1	2613	14	106734	Cluster-8728.143621
GO:0031902	late endosome membrane	cellular_component	0.27801	1	1	2613	14	106734	Cluster-8728.143621
GO:0045121	membrane raft	cellular_component	0.27801	1	1	2613	14	106734	Cluster-8728.143621
GO:0071986	Ragulator complex	cellular_component	0.27801	1	1	2613	14	106734	Cluster-8728.143621
GO:0050792	regulation of viral process	biological_process	0.27868	1	3	2613	76	106734	Cluster-8728.86970,Cluster-8728.105962,Cluster-8728.73403
GO:0005096	GTPase activator activity	molecular_function	0.2795	1	10	2613	318	106734	Cluster-8728.80726,Cluster-8728.17620,Cluster-8728.159579,Cluster-8728.18719,Cluster-8728.91077,Cluster-8728.99142,Cluster-8728.55832,Cluster-8728.89155,Cluster-8728.135995,Cluster-8728.113024
GO:0032270	positive regulation of cellular protein metabolic process	biological_process	0.2815	1	5	2613	141	106734	Cluster-8728.65544,Cluster-8728.143621,Cluster-8728.45659,Cluster-8728.159654,Cluster-8728.93814
GO:0051247	positive regulation of protein metabolic process	biological_process	0.2815	1	5	2613	141	106734	Cluster-8728.159654,Cluster-8728.93814,Cluster-8728.45659,Cluster-8728.143621,Cluster-8728.65544
GO:0005245	voltage-gated calcium channel activity	molecular_function	0.28167	1	1	2613	13	106734	Cluster-8728.120843
GO:0051648	vesicle localization	biological_process	0.28305	1	2	2613	38	106734	Cluster-8728.161786,Cluster-8728.58324
GO:0051650	establishment of vesicle localization	biological_process	0.28305	1	2	2613	38	106734	Cluster-8728.58324,Cluster-8728.161786
GO:0008250	oligosaccharyltransferase complex	cellular_component	0.28434	1	4	2613	109	106734	Cluster-8728.47969,Cluster-8728.114416,Cluster-8728.60197,Cluster-8728.60198
GO:0051499	D-aminoacyl-tRNA deacylase activity	molecular_function	0.28436	1	1	2613	13	106734	Cluster-8728.138056
GO:0009082	branched-chain amino acid biosynthetic process	biological_process	0.28518	1	5	2613	145	106734	Cluster-8728.116465,Cluster-8728.95293,Cluster-8728.135625,Cluster-8728.81100,Cluster-8728.116462
GO:0040007	growth	biological_process	0.28605	1	13	2613	424	106734	Cluster-8728.113024,Cluster-8728.69305,Cluster-8728.114634,Cluster-8728.35255,Cluster-8728.15180,Cluster-8728.114330,Cluster-8728.99142,Cluster-8728.114755,Cluster-8728.112458,Cluster-8728.138843,Cluster-8728.7412,Cluster-8728.116003,Cluster-8728.45659
GO:0009584	detection of visible light	biological_process	0.28671	1	1	2613	11	106734	Cluster-8728.89646
GO:0005938	cell cortex	cellular_component	0.28763	1	13	2613	410	106734	Cluster-8728.28694,Cluster-8728.116462,Cluster-8728.105962,Cluster-8728.106809,Cluster-8728.64923,Cluster-8728.135625,Cluster-8728.103052,Cluster-8728.93282,Cluster-8728.116465,Cluster-8728.106810,Cluster-8728.84548,Cluster-8728.77701,Cluster-8728.103054
GO:0015849	organic acid transport	biological_process	0.28801	1	18	2613	628	106734	Cluster-8728.117459,Cluster-8728.108221,Cluster-8728.153958,Cluster-8728.91935,Cluster-8728.101977,Cluster-8728.162800,Cluster-8728.99950,Cluster-8728.99972,Cluster-8728.116574,Cluster-8728.155768,Cluster-8728.20134,Cluster-8728.160476,Cluster-8728.108216,Cluster-8728.106500,Cluster-8728.124403,Cluster-8728.98242,Cluster-8728.46163,Cluster-8728.126896
GO:0046942	carboxylic acid transport	biological_process	0.28801	1	18	2613	628	106734	Cluster-8728.20134,Cluster-8728.155768,Cluster-8728.106500,Cluster-8728.108216,Cluster-8728.160476,Cluster-8728.46163,Cluster-8728.98242,Cluster-8728.124403,Cluster-8728.126896,Cluster-8728.108221,Cluster-8728.117459,Cluster-8728.91935,Cluster-8728.153958,Cluster-8728.101977,Cluster-8728.99972,Cluster-8728.116574,Cluster-8728.162800,Cluster-8728.99950
GO:0006520	cellular amino acid metabolic process	biological_process	0.2885	1	132	2613	5008	106734	Cluster-8728.94998,Cluster-8728.82073,Cluster-8728.90891,Cluster-8728.157343,Cluster-8728.68580,Cluster-31173.0,Cluster-8728.93385,Cluster-8728.91045,Cluster-8728.161757,Cluster-8728.78700,Cluster-8728.107258,Cluster-8728.100352,Cluster-8728.90694,Cluster-8728.156209,Cluster-8728.85748,Cluster-8728.132219,Cluster-8728.106462,Cluster-8728.107267,Cluster-8728.120771,Cluster-8728.50470,Cluster-8728.…
GO:0003713	transcription coactivator activity	molecular_function	0.28876	1	3	2613	78	106734	Cluster-8728.118331,Cluster-8728.70926,Cluster-8728.111882
GO:0033177	proton-transporting two-sector ATPase complex, proton-transporting domain	cellular_component	0.28956	1	21	2613	735	106734	Cluster-8728.141535,Cluster-8728.9755,Cluster-8728.80139,Cluster-8728.16864,Cluster-8728.99398,Cluster-8728.119971,Cluster-8728.127109,Cluster-8728.142815,Cluster-8728.56119,Cluster-8728.33006,Cluster-8728.157983,Cluster-8728.22702,Cluster-8728.23187,Cluster-8728.68419,Cluster-8728.92491,Cluster-8728.157518,Cluster-8728.142816,Cluster-8728.106350,Cluster-8728.98413,Cluster-8728.96207,Cluster-8728…
GO:0006023	aminoglycan biosynthetic process	biological_process	0.29288	1	9	2613	285	106734	Cluster-8728.98682,Cluster-8728.95791,Cluster-8728.96958,Cluster-8728.89588,Cluster-8728.94998,Cluster-8728.117626,Cluster-8728.97082,Cluster-8728.111614,Cluster-8728.78700
GO:0030258	lipid modification	biological_process	0.2951	1	9	2613	292	106734	Cluster-8728.59453,Cluster-8728.157541,Cluster-8728.24156,Cluster-8728.161035,Cluster-8728.35618,Cluster-8728.151557,Cluster-8728.63218,Cluster-8728.160093,Cluster-8728.90132
GO:0016149	translation release factor activity, codon specific	molecular_function	0.29542	1	4	2613	104	106734	Cluster-8728.159061,Cluster-8728.150070,Cluster-8728.168573,Cluster-8728.60689
GO:0019048	modulation by virus of host morphology or physiology	biological_process	0.29588	1	12	2613	390	106734	Cluster-8728.111103,Cluster-8728.110722,Cluster-8728.122247,Cluster-8728.16012,Cluster-8728.64812,Cluster-8728.112674,Cluster-8728.79558,Cluster-8728.81018,Cluster-8728.120892,Cluster-8728.24035,Cluster-8728.43275,Cluster-8728.110720
GO:0010374	stomatal complex development	biological_process	0.2968	1	1	2613	15	106734	Cluster-8728.49618
GO:0048582	positive regulation of post-embryonic development	biological_process	0.2968	1	1	2613	15	106734	Cluster-8728.49618
GO:2000038	regulation of stomatal complex development	biological_process	0.2968	1	1	2613	15	106734	Cluster-8728.49618
GO:2000123	positive regulation of stomatal complex development	biological_process	0.2968	1	1	2613	15	106734	Cluster-8728.49618
GO:0004107	chorismate synthase activity	molecular_function	0.29757	1	1	2613	14	106734	Cluster-8728.72805
GO:0000702	oxidized base lesion DNA N-glycosylase activity	molecular_function	0.29785	1	1	2613	14	106734	Cluster-8728.148223
GO:0006285	base-excision repair, AP site formation	biological_process	0.29785	1	1	2613	14	106734	Cluster-8728.148223
GO:0008534	oxidized purine nucleobase lesion DNA N-glycosylase activity	molecular_function	0.29785	1	1	2613	14	106734	Cluster-8728.148223
GO:0006470	protein dephosphorylation	biological_process	0.29812	1	9	2613	283	106734	Cluster-8728.106462,Cluster-8728.103756,Cluster-8728.159654,Cluster-8728.81424,Cluster-8728.65544,Cluster-8728.132534,Cluster-8728.120771,Cluster-8728.131378,Cluster-8728.30482
GO:0070069	cytochrome complex	cellular_component	0.2982	1	17	2613	569	106734	Cluster-8728.114120,Cluster-8728.106536,Cluster-8728.72136,Cluster-8728.86348,Cluster-8728.73129,Cluster-8728.64785,Cluster-8728.138498,Cluster-8728.93281,Cluster-8728.64783,Cluster-8728.116108,Cluster-8728.21598,Cluster-8728.105280,Cluster-8728.111234,Cluster-8728.104773,Cluster-8728.99202,Cluster-8728.55519,Cluster-8728.27540
GO:0009605	response to external stimulus	biological_process	0.29821	1	40	2613	1440	106734	Cluster-8728.23015,Cluster-8728.43275,Cluster-8728.153270,Cluster-8728.19409,Cluster-8728.24035,Cluster-8728.45310,Cluster-8728.97791,Cluster-8728.82632,Cluster-8728.143150,Cluster-8728.77338,Cluster-8728.87184,Cluster-8728.99962,Cluster-8728.117315,Cluster-8728.109996,Cluster-8728.59910,Cluster-8728.23014,Cluster-8728.136446,Cluster-8728.52810,Cluster-8728.159598,Cluster-8728.49270,Cluster-8728.…
GO:0044461	bacterial-type flagellum part	cellular_component	0.29894	1	3	2613	78	106734	Cluster-8728.90717,Cluster-8728.108625,Cluster-8728.87184
GO:0006122	mitochondrial electron transport, ubiquinol to cytochrome c	biological_process	0.30233	1	3	2613	72	106734	Cluster-8728.72136,Cluster-8728.104773,Cluster-8728.111234
GO:0019239	deaminase activity	molecular_function	0.30315	1	3	2613	80	106734	Cluster-8728.164718,Cluster-8728.138363,Cluster-8728.133110
GO:0051336	regulation of hydrolase activity	biological_process	0.30391	1	10	2613	324	106734	Cluster-8728.23290,Cluster-8728.38177,Cluster-8728.127109,Cluster-8728.104297,Cluster-8728.105012,Cluster-8728.17573,Cluster-8728.151621,Cluster-8728.163039,Cluster-8728.19296,Cluster-8728.23104
GO:0009628	response to abiotic stimulus	biological_process	0.30518	1	6	2613	189	106734	Cluster-8728.89646,Cluster-8728.95403,Cluster-8728.58664,Cluster-8728.83004,Cluster-8728.12841,Cluster-8728.54035
GO:0005244	voltage-gated ion channel activity	molecular_function	0.30526	1	9	2613	277	106734	Cluster-8728.27558,Cluster-8728.116308,Cluster-8728.107644,Cluster-8728.106184,Cluster-8728.135082,Cluster-8728.51789,Cluster-8728.134130,Cluster-8728.107638,Cluster-8728.120843
GO:0022832	voltage-gated channel activity	molecular_function	0.30526	1	9	2613	277	106734	Cluster-8728.107644,Cluster-8728.116308,Cluster-8728.27558,Cluster-8728.135082,Cluster-8728.106184,Cluster-8728.51789,Cluster-8728.120843,Cluster-8728.134130,Cluster-8728.107638
GO:0030246	carbohydrate binding	molecular_function	0.30572	1	25	2613	874	106734	Cluster-8728.120114,Cluster-8728.75498,Cluster-8728.35300,Cluster-8728.73313,Cluster-8728.153057,Cluster-8728.133821,Cluster-8728.68802,Cluster-8728.99672,Cluster-8728.88143,Cluster-8728.29240,Cluster-8728.14821,Cluster-8728.51674,Cluster-8728.92335,Cluster-8728.84598,Cluster-8728.32208,Cluster-8728.52005,Cluster-8728.96692,Cluster-8728.10190,Cluster-8728.45607,Cluster-8728.161757,Cluster-8728.10…
GO:0015919	peroxisomal membrane transport	biological_process	0.30795	1	1	2613	14	106734	Cluster-8728.79848
GO:0045046	protein import into peroxisome membrane	biological_process	0.30795	1	1	2613	14	106734	Cluster-8728.79848
GO:0005750	mitochondrial respiratory chain complex III	cellular_component	0.30822	1	3	2613	73	106734	Cluster-8728.104773,Cluster-8728.72136,Cluster-8728.111234
GO:0045275	respiratory chain complex III	cellular_component	0.30822	1	3	2613	73	106734	Cluster-8728.104773,Cluster-8728.72136,Cluster-8728.111234
GO:0065007	biological regulation	biological_process	0.30833	1	541	2613	21160	106734	Cluster-8728.122247,Cluster-8728.101977,Cluster-8728.160947,Cluster-8728.67158,Cluster-8728.87081,Cluster-8728.29202,Cluster-8728.80528,Cluster-8728.68308,Cluster-8728.24035,Cluster-8728.63658,Cluster-8728.7412,Cluster-8728.57569,Cluster-8728.126349,Cluster-8728.97171,Cluster-8728.149719,Cluster-8728.34092,Cluster-8728.110414,Cluster-8728.48388,Cluster-8728.110722,Cluster-8728.135113,Cluster-8728…
GO:0008827	cytochrome o ubiquinol oxidase activity	molecular_function	0.30841	1	1	2613	16	106734	Cluster-8728.93281
GO:0009319	cytochrome o ubiquinol oxidase complex	cellular_component	0.30841	1	1	2613	16	106734	Cluster-8728.93281
GO:0030173	integral component of Golgi membrane	cellular_component	0.30903	1	4	2613	115	106734	Cluster-8728.64973,Cluster-8728.18824,Cluster-8728.116364,Cluster-8728.100455
GO:0031228	intrinsic component of Golgi membrane	cellular_component	0.30903	1	4	2613	115	106734	Cluster-8728.100455,Cluster-8728.18824,Cluster-8728.64973,Cluster-8728.116364
GO:0000103	sulfate assimilation	biological_process	0.30923	1	6	2613	187	106734	Cluster-8728.102955,Cluster-8728.69199,Cluster-8728.85182,Cluster-8728.117248,Cluster-8728.117249,Cluster-8728.132450
GO:0004020	adenylylsulfate kinase activity	molecular_function	0.30923	1	6	2613	187	106734	Cluster-8728.117249,Cluster-8728.132450,Cluster-8728.69199,Cluster-8728.102955,Cluster-8728.117248,Cluster-8728.85182
GO:0004061	arylformamidase activity	molecular_function	0.30964	1	1	2613	13	106734	Cluster-8728.136412
GO:0045202	synapse	cellular_component	0.30996	1	2	2613	46	106734	Cluster-8728.139621,Cluster-8728.73920
GO:0019030	icosahedral viral capsid	cellular_component	0.3107	1	1	2613	13	106734	Cluster-8728.63108
GO:0003785	actin monomer binding	molecular_function	0.31137	1	1	2613	14	106734	Cluster-8728.148465
GO:0048580	regulation of post-embryonic development	biological_process	0.31192	1	1	2613	16	106734	Cluster-8728.49618
GO:0043234	protein complex	cellular_component	0.31221	1	446	2613	17256	106734	Cluster-8728.95403,Cluster-8728.122247,Cluster-8728.101977,Cluster-8728.164891,Cluster-8728.88652,Cluster-8728.52005,Cluster-8728.29202,Cluster-8728.124081,Cluster-8728.88874,Cluster-8728.125514,Cluster-8728.110168,Cluster-8728.89691,Cluster-8728.126349,Cluster-8728.97171,Cluster-8728.47213,Cluster-8728.34092,Cluster-8728.149719,Cluster-8728.67474,Cluster-8728.95562,Cluster-8728.80216,Cluster-872…
GO:0008851	ethanolamine ammonia-lyase activity	molecular_function	0.31226	1	1	2613	14	106734	Cluster-8728.85851
GO:0009350	ethanolamine ammonia-lyase complex	cellular_component	0.31226	1	1	2613	14	106734	Cluster-8728.85851
GO:0010007	magnesium chelatase complex	cellular_component	0.31304	1	1	2613	12	106734	Cluster-8728.129526
GO:0016851	magnesium chelatase activity	molecular_function	0.31304	1	1	2613	12	106734	Cluster-8728.129526
GO:0051002	ligase activity, forming nitrogen-metal bonds	molecular_function	0.31304	1	1	2613	12	106734	Cluster-8728.129526
GO:0051003	ligase activity, forming nitrogen-metal bonds, forming coordination complexes	molecular_function	0.31304	1	1	2613	12	106734	Cluster-8728.129526
GO:0044249	cellular biosynthetic process	biological_process	0.31309	1	599	2613	23618	106734	Cluster-8728.95880,Cluster-8728.87843,Cluster-8728.111882,Cluster-8728.90898,Cluster-8728.103945,Cluster-8728.102714,Cluster-8728.92541,Cluster-8728.91405,Cluster-8728.101186,Cluster-8728.105998,Cluster-8728.122719,Cluster-8728.156291,Cluster-8728.99071,Cluster-8728.97894,Cluster-8728.84538,Cluster-8728.124582,Cluster-8728.90992,Cluster-8728.125376,Cluster-8728.81100,Cluster-8728.23187,Cluster-87…
GO:0006027	glycosaminoglycan catabolic process	biological_process	0.31395	1	5	2613	141	106734	Cluster-8728.105738,Cluster-8728.101605,Cluster-8728.108731,Cluster-8728.105740,Cluster-8728.79315
GO:0001614	purinergic nucleotide receptor activity	molecular_function	0.31601	1	1	2613	16	106734	Cluster-8728.121443
GO:0004931	extracellular ATP-gated cation channel activity	molecular_function	0.31601	1	1	2613	16	106734	Cluster-8728.121443
GO:0014074	response to purine-containing compound	biological_process	0.31601	1	1	2613	16	106734	Cluster-8728.121443
GO:0016502	nucleotide receptor activity	molecular_function	0.31601	1	1	2613	16	106734	Cluster-8728.121443
GO:0033198	response to ATP	biological_process	0.31601	1	1	2613	16	106734	Cluster-8728.121443
GO:0035381	ATP-gated ion channel activity	molecular_function	0.31601	1	1	2613	16	106734	Cluster-8728.121443
GO:0035586	purinergic receptor activity	molecular_function	0.31601	1	1	2613	16	106734	Cluster-8728.121443
GO:0046683	response to organophosphorus	biological_process	0.31601	1	1	2613	16	106734	Cluster-8728.121443
GO:0008239	dipeptidyl-peptidase activity	molecular_function	0.31612	1	2	2613	46	106734	Cluster-8728.96207,Cluster-8728.160782
GO:0032780	negative regulation of ATPase activity	biological_process	0.31819	1	1	2613	15	106734	Cluster-8728.104297
GO:0006487	protein N-linked glycosylation	biological_process	0.31828	1	5	2613	151	106734	Cluster-8728.37857,Cluster-8728.47969,Cluster-8728.114416,Cluster-8728.60197,Cluster-8728.60198
GO:0015740	C4-dicarboxylate transport	biological_process	0.31884	1	6	2613	190	106734	Cluster-8728.117459,Cluster-8728.155768,Cluster-8728.46163,Cluster-8728.20134,Cluster-8728.160476,Cluster-8728.162800
GO:0006805	xenobiotic metabolic process	biological_process	0.31894	1	9	2613	302	106734	Cluster-8728.52346,Cluster-8728.32635,Cluster-8728.163336,Cluster-8728.32636,Cluster-8728.101300,Cluster-8728.160272,Cluster-8728.31591,Cluster-8728.158441,Cluster-8728.96705
GO:0009410	response to xenobiotic stimulus	biological_process	0.31894	1	9	2613	302	106734	Cluster-8728.31591,Cluster-8728.160272,Cluster-8728.96705,Cluster-8728.158441,Cluster-8728.52346,Cluster-8728.32635,Cluster-8728.163336,Cluster-8728.101300,Cluster-8728.32636
GO:0071466	cellular response to xenobiotic stimulus	biological_process	0.31894	1	9	2613	302	106734	Cluster-8728.163336,Cluster-8728.32636,Cluster-8728.101300,Cluster-8728.52346,Cluster-8728.32635,Cluster-8728.160272,Cluster-8728.31591,Cluster-8728.158441,Cluster-8728.96705
GO:0016255	attachment of GPI anchor to protein	biological_process	0.31942	1	1	2613	16	106734	Cluster-8728.20479
GO:0032324	molybdopterin cofactor biosynthetic process	biological_process	0.31976	1	6	2613	189	106734	Cluster-8728.85009,Cluster-8728.39257,Cluster-8728.98308,Cluster-8728.116099,Cluster-8728.110417,Cluster-8728.105001
GO:0043545	molybdopterin cofactor metabolic process	biological_process	0.31976	1	6	2613	189	106734	Cluster-8728.105001,Cluster-8728.110417,Cluster-8728.116099,Cluster-8728.98308,Cluster-8728.39257,Cluster-8728.85009
GO:0015098	molybdate ion transmembrane transporter activity	molecular_function	0.32035	1	3	2613	79	106734	Cluster-8728.109125,Cluster-8728.114634,Cluster-8728.82830
GO:0015689	molybdate ion transport	biological_process	0.32035	1	3	2613	79	106734	Cluster-8728.109125,Cluster-8728.82830,Cluster-8728.114634
GO:0006879	cellular iron ion homeostasis	biological_process	0.32037	1	3	2613	82	106734	Cluster-8728.40925,Cluster-8728.91318,Cluster-8728.85067
GO:0055072	iron ion homeostasis	biological_process	0.32037	1	3	2613	82	106734	Cluster-8728.85067,Cluster-8728.91318,Cluster-8728.40925
GO:0019872	streptomycin biosynthetic process	biological_process	0.32046	1	2	2613	46	106734	Cluster-8728.166703,Cluster-8728.97912
GO:0030647	aminoglycoside antibiotic metabolic process	biological_process	0.32046	1	2	2613	46	106734	Cluster-8728.166703,Cluster-8728.97912
GO:0030648	aminoglycoside antibiotic biosynthetic process	biological_process	0.32046	1	2	2613	46	106734	Cluster-8728.166703,Cluster-8728.97912
GO:0046343	streptomycin metabolic process	biological_process	0.32046	1	2	2613	46	106734	Cluster-8728.97912,Cluster-8728.166703
GO:0009512	cytochrome b6f complex	cellular_component	0.32089	1	6	2613	180	106734	Cluster-8728.106536,Cluster-8728.114120,Cluster-8728.116108,Cluster-8728.86348,Cluster-8728.73129,Cluster-8728.105280
GO:0004455	ketol-acid reductoisomerase activity	molecular_function	0.32139	1	1	2613	16	106734	Cluster-8728.95293
GO:0008483	transaminase activity	molecular_function	0.3219	1	5	2613	153	106734	Cluster-8728.90904,Cluster-8728.90890,Cluster-8728.90898,Cluster-8728.90891,Cluster-8728.95880
GO:0016055	Wnt signaling pathway	biological_process	0.32299	1	5	2613	148	106734	Cluster-8728.89880,Cluster-8728.114050,Cluster-8728.52810,Cluster-8728.111397,Cluster-8728.143119
GO:0000428	DNA-directed RNA polymerase complex	cellular_component	0.32348	1	12	2613	414	106734	Cluster-8728.68419,Cluster-8728.86278,Cluster-8728.109145,Cluster-8728.111835,Cluster-8728.88745,Cluster-8728.97171,Cluster-8728.81235,Cluster-8728.121514,Cluster-8728.111153,Cluster-8728.47506,Cluster-8728.76560,Cluster-8728.92324
GO:0055029	nuclear DNA-directed RNA polymerase complex	cellular_component	0.32348	1	12	2613	414	106734	Cluster-8728.109145,Cluster-8728.111835,Cluster-8728.88745,Cluster-8728.81235,Cluster-8728.97171,Cluster-8728.68419,Cluster-8728.86278,Cluster-8728.47506,Cluster-8728.76560,Cluster-8728.92324,Cluster-8728.121514,Cluster-8728.111153
GO:0005092	GDP-dissociation inhibitor activity	molecular_function	0.32392	1	2	2613	47	106734	Cluster-8728.101508,Cluster-8728.92794
GO:0030682	evasion or tolerance of host defense response	biological_process	0.32397	1	4	2613	108	106734	Cluster-8728.24035,Cluster-8728.81018,Cluster-8728.43275,Cluster-8728.79558
GO:0051807	evasion or tolerance of defense response of other organism involved in symbiotic interaction	biological_process	0.32397	1	4	2613	108	106734	Cluster-8728.81018,Cluster-8728.24035,Cluster-8728.79558,Cluster-8728.43275
GO:0016841	ammonia-lyase activity	molecular_function	0.32551	1	1	2613	15	106734	Cluster-8728.85851
GO:0006352	DNA-templated transcription, initiation	biological_process	0.32569	1	20	2613	716	106734	Cluster-8728.76560,Cluster-8728.70582,Cluster-8728.47506,Cluster-8728.111835,Cluster-8728.88745,Cluster-8728.39394,Cluster-8728.22238,Cluster-8728.103224,Cluster-8728.126199,Cluster-8728.68419,Cluster-8728.67157,Cluster-8728.93111,Cluster-8728.121514,Cluster-8728.111153,Cluster-8728.156291,Cluster-8728.109145,Cluster-8728.81235,Cluster-8728.67158,Cluster-8728.82384,Cluster-8728.81866
GO:0048609	multicellular organismal reproductive process	biological_process	0.32583	1	7	2613	219	106734	Cluster-8728.40751,Cluster-8728.126379,Cluster-8728.158349,Cluster-8728.144810,Cluster-8728.116393,Cluster-8728.144811,Cluster-8728.49974
GO:0000041	transition metal ion transport	biological_process	0.32663	1	18	2613	624	106734	Cluster-8728.108221,Cluster-8728.84451,Cluster-8728.116574,Cluster-8728.61518,Cluster-8728.156604,Cluster-8728.69305,Cluster-8728.106895,Cluster-8728.69344,Cluster-8728.110144,Cluster-8728.80532,Cluster-8728.115017,Cluster-8728.59906,Cluster-8728.42458,Cluster-8728.108216,Cluster-8728.63451,Cluster-8728.98687,Cluster-8728.140942,Cluster-8728.111557
GO:0045944	positive regulation of transcription from RNA polymerase II promoter	biological_process	0.32722	1	3	2613	79	106734	Cluster-8728.103224,Cluster-8728.93111,Cluster-8728.118331
GO:0016593	Cdc73/Paf1 complex	cellular_component	0.32873	1	2	2613	51	106734	Cluster-8728.86278,Cluster-8728.97171
GO:0005138	interleukin-6 receptor binding	molecular_function	0.329	1	1	2613	16	106734	Cluster-8728.35255
GO:0005896	interleukin-6 receptor complex	cellular_component	0.329	1	1	2613	16	106734	Cluster-8728.35255
GO:0046173	polyol biosynthetic process	biological_process	0.32927	1	2	2613	47	106734	Cluster-8728.166703,Cluster-8728.97912
GO:0042546	cell wall biogenesis	biological_process	0.32941	1	11	2613	382	106734	Cluster-8728.100989,Cluster-8728.94998,Cluster-8728.89588,Cluster-8728.96958,Cluster-8728.98682,Cluster-8728.95791,Cluster-8728.113870,Cluster-8728.78700,Cluster-8728.111614,Cluster-8728.97082,Cluster-8728.61021
GO:0006526	arginine biosynthetic process	biological_process	0.32962	1	2	2613	49	106734	Cluster-8728.85191,Cluster-8728.58246
GO:0004112	cyclic-nucleotide phosphodiesterase activity	molecular_function	0.33089	1	3	2613	84	106734	Cluster-8728.50108,Cluster-8728.33797,Cluster-8728.109575
GO:0009432	SOS response	biological_process	0.33156	1	3	2613	84	106734	Cluster-8728.109996,Cluster-8728.94850,Cluster-8728.159598
GO:0000051	obsolete urea cycle intermediate metabolic process	biological_process	0.3332	1	2	2613	50	106734	Cluster-8728.45765,Cluster-8728.58324
GO:0044763	single-organism cellular process	biological_process	0.33451	1	922	2613	36384	106734	Cluster-8728.95348,Cluster-8728.5740,Cluster-8728.138244,Cluster-8728.164718,Cluster-8728.95293,Cluster-8728.81327,Cluster-8728.107644,Cluster-8728.152516,Cluster-8728.106332,Cluster-8728.154135,Cluster-8728.100487,Cluster-8728.103733,Cluster-8728.166703,Cluster-8728.103168,Cluster-8728.30155,Cluster-8728.27002,Cluster-8728.113464,Cluster-8728.27015,Cluster-8728.17355,Cluster-8728.160012,Cluster-…
GO:0046916	cellular transition metal ion homeostasis	biological_process	0.33473	1	3	2613	85	106734	Cluster-8728.85067,Cluster-8728.40925,Cluster-8728.91318
GO:0016877	ligase activity, forming carbon-sulfur bonds	molecular_function	0.33487	1	5	2613	152	106734	Cluster-8728.90731,Cluster-8728.20134,Cluster-8728.142264,Cluster-8728.89597,Cluster-8728.154607
GO:0050840	extracellular matrix binding	molecular_function	0.33521	1	3	2613	80	106734	Cluster-8728.61947,Cluster-8728.81400,Cluster-8728.149197
GO:0004055	argininosuccinate synthase activity	molecular_function	0.33555	1	1	2613	18	106734	Cluster-8728.85191
GO:0000278	mitotic cell cycle	biological_process	0.33603	1	28	2613	1006	106734	Cluster-8728.160782,Cluster-8728.27154,Cluster-8728.157541,Cluster-8728.31597,Cluster-8728.158895,Cluster-8728.150950,Cluster-8728.168659,Cluster-8728.156808,Cluster-8728.67112,Cluster-8728.109896,Cluster-8728.161035,Cluster-8728.68165,Cluster-8728.118282,Cluster-8728.159369,Cluster-8728.67114,Cluster-8728.18727,Cluster-8728.24156,Cluster-8728.80726,Cluster-8728.116465,Cluster-8728.20568,Cluster-…
GO:1903047	mitotic cell cycle process	biological_process	0.33603	1	28	2613	1006	106734	Cluster-8728.27154,Cluster-8728.160782,Cluster-8728.157541,Cluster-8728.31597,Cluster-8728.158895,Cluster-8728.150950,Cluster-8728.168659,Cluster-8728.156808,Cluster-8728.67112,Cluster-8728.109896,Cluster-8728.161035,Cluster-8728.118282,Cluster-8728.68165,Cluster-8728.159369,Cluster-8728.67114,Cluster-8728.18727,Cluster-8728.24156,Cluster-8728.80726,Cluster-8728.116465,Cluster-8728.20568,Cluster-…
GO:0010467	gene expression	biological_process	0.33629	1	449	2613	17633	106734	Cluster-8728.105651,Cluster-1310.1,Cluster-8728.70926,Cluster-8728.90883,Cluster-8728.106120,Cluster-8728.90132,Cluster-8728.89646,Cluster-8728.111330,Cluster-8728.85616,Cluster-8728.105646,Cluster-8728.78070,Cluster-8728.95189,Cluster-8728.82331,Cluster-8728.99398,Cluster-8728.144679,Cluster-8728.52611,Cluster-8728.90891,Cluster-8728.20501,Cluster-8728.73883,Cluster-8728.95922,Cluster-8728.10249…
GO:0006334	nucleosome assembly	biological_process	0.33753	1	5	2613	157	106734	Cluster-8728.108731,Cluster-8728.100533,Cluster-8728.105738,Cluster-8728.46495,Cluster-8728.114607
GO:0031497	chromatin assembly	biological_process	0.33753	1	5	2613	157	106734	Cluster-8728.108731,Cluster-8728.105738,Cluster-8728.100533,Cluster-8728.46495,Cluster-8728.114607
GO:0034728	nucleosome organization	biological_process	0.33753	1	5	2613	157	106734	Cluster-8728.100533,Cluster-8728.46495,Cluster-8728.105738,Cluster-8728.114607,Cluster-8728.108731
GO:0006998	nuclear envelope organization	biological_process	0.33753	1	1	2613	16	106734	Cluster-8728.99821
GO:0033043	regulation of organelle organization	biological_process	0.33822	1	16	2613	549	106734	Cluster-8728.158895,Cluster-8728.157541,Cluster-8728.19836,Cluster-8728.168659,Cluster-8728.46163,Cluster-8728.159369,Cluster-8728.161035,Cluster-8728.24156,Cluster-8728.18727,Cluster-8728.80726,Cluster-8728.135625,Cluster-8728.42245,Cluster-8728.116465,Cluster-8728.58324,Cluster-8728.35618,Cluster-8728.116462
GO:0006325	chromatin organization	biological_process	0.33926	1	18	2613	643	106734	Cluster-8728.86278,Cluster-8728.168336,Cluster-8728.105738,Cluster-8728.132117,Cluster-8728.115143,Cluster-8728.70513,Cluster-8728.93236,Cluster-8728.71165,Cluster-8728.131555,Cluster-8728.14980,Cluster-8728.97171,Cluster-8728.46495,Cluster-8728.100533,Cluster-8728.81528,Cluster-8728.114607,Cluster-8728.149498,Cluster-8728.108731,Cluster-8728.16902
GO:0016651	oxidoreductase activity, acting on NAD(P)H	molecular_function	0.33957	1	21	2613	738	106734	Cluster-8728.111596,Cluster-8728.111601,Cluster-8728.117249,Cluster-8728.11365,Cluster-8728.101249,Cluster-8728.70300,Cluster-8728.163327,Cluster-8728.95880,Cluster-8728.93085,Cluster-8728.111598,Cluster-8728.81528,Cluster-8728.113860,Cluster-8728.95872,Cluster-8728.29240,Cluster-8728.69199,Cluster-8728.70926,Cluster-8728.93944,Cluster-8728.117248,Cluster-8728.110647,Cluster-8728.87818,Cluster-87…
GO:0035257	nuclear hormone receptor binding	molecular_function	0.3398	1	1	2613	17	106734	Cluster-8728.111882
GO:0051427	hormone receptor binding	molecular_function	0.3398	1	1	2613	17	106734	Cluster-8728.111882
GO:0043385	mycotoxin metabolic process	biological_process	0.34	1	1	2613	16	106734	Cluster-8728.45528
GO:0043386	mycotoxin biosynthetic process	biological_process	0.34	1	1	2613	16	106734	Cluster-8728.45528
GO:0045122	aflatoxin biosynthetic process	biological_process	0.34	1	1	2613	16	106734	Cluster-8728.45528
GO:0046222	aflatoxin metabolic process	biological_process	0.34	1	1	2613	16	106734	Cluster-8728.45528
GO:1901376	organic heteropentacyclic compound metabolic process	biological_process	0.34	1	1	2613	16	106734	Cluster-8728.45528
GO:1901378	organic heteropentacyclic compound biosynthetic process	biological_process	0.34	1	1	2613	16	106734	Cluster-8728.45528
GO:0004842	ubiquitin-protein transferase activity	molecular_function	0.34001	1	35	2613	1255	106734	Cluster-8728.82253,Cluster-8728.83774,Cluster-8728.97874,Cluster-8728.50477,Cluster-8728.161241,Cluster-8728.96045,Cluster-8728.103200,Cluster-8728.70933,Cluster-8728.130980,Cluster-8728.116955,Cluster-8728.97470,Cluster-8728.85218,Cluster-8728.117315,Cluster-8728.63374,Cluster-8728.128003,Cluster-8728.167668,Cluster-8728.75211,Cluster-8728.26771,Cluster-8728.100487,Cluster-8728.125789,Cluster-87…
GO:0019787	ubiquitin-like protein transferase activity	molecular_function	0.34001	1	35	2613	1255	106734	Cluster-8728.68395,Cluster-8728.103447,Cluster-8728.161229,Cluster-8728.68171,Cluster-8728.144238,Cluster-8728.97776,Cluster-8728.51628,Cluster-8728.125591,Cluster-8728.110535,Cluster-8728.98524,Cluster-8728.162369,Cluster-8728.21905,Cluster-8728.125789,Cluster-8728.100487,Cluster-8728.26771,Cluster-8728.75211,Cluster-8728.110928,Cluster-8728.65575,Cluster-8728.51150,Cluster-8728.97470,Cluster-87…
GO:0004721	phosphoprotein phosphatase activity	molecular_function	0.34024	1	7	2613	223	106734	Cluster-8728.81424,Cluster-8728.120771,Cluster-8728.30482,Cluster-8728.131378,Cluster-8728.103756,Cluster-8728.132534,Cluster-8728.106462
GO:0030118	clathrin coat	cellular_component	0.34049	1	4	2613	113	106734	Cluster-8728.31490,Cluster-8728.15496,Cluster-8728.85897,Cluster-8728.98769
GO:0031369	translation initiation factor binding	molecular_function	0.34107	1	2	2613	41	106734	Cluster-8728.149719,Cluster-8728.101186
GO:0051705	multi-organism behavior	biological_process	0.3411	1	2	2613	49	106734	Cluster-8728.155144,Cluster-8728.158349
GO:0033646	host intracellular part	cellular_component	0.34153	1	13	2613	446	106734	Cluster-8728.130320,Cluster-8728.24035,Cluster-8728.81018,Cluster-8728.56681,Cluster-8728.43275,Cluster-8728.169693,Cluster-8728.163096,Cluster-8728.72138,Cluster-8728.99612,Cluster-8728.87984,Cluster-8728.105109,Cluster-8728.40440,Cluster-8728.31537
GO:0043656	intracellular region of host	cellular_component	0.34153	1	13	2613	446	106734	Cluster-8728.81018,Cluster-8728.56681,Cluster-8728.130320,Cluster-8728.24035,Cluster-8728.163096,Cluster-8728.169693,Cluster-8728.43275,Cluster-8728.87984,Cluster-8728.72138,Cluster-8728.99612,Cluster-8728.31537,Cluster-8728.40440,Cluster-8728.105109
GO:0016769	transferase activity, transferring nitrogenous groups	molecular_function	0.34202	1	5	2613	157	106734	Cluster-8728.95880,Cluster-8728.90891,Cluster-8728.90898,Cluster-8728.90890,Cluster-8728.90904
GO:0032940	secretion by cell	biological_process	0.34205	1	21	2613	726	106734	Cluster-8728.38047,Cluster-8728.87424,Cluster-8728.93282,Cluster-8728.160012,Cluster-8728.28694,Cluster-8728.108215,Cluster-8728.96045,Cluster-8728.20643,Cluster-8728.78165,Cluster-8728.159841,Cluster-8728.106810,Cluster-8728.87423,Cluster-8728.64923,Cluster-8728.106809,Cluster-8728.40495,Cluster-8728.94032,Cluster-8728.85210,Cluster-8728.55958,Cluster-8728.165270,Cluster-8728.89144,Cluster-8728.…
GO:0042176	regulation of protein catabolic process	biological_process	0.3421	1	6	2613	188	106734	Cluster-8728.91045,Cluster-8728.35618,Cluster-8728.161035,Cluster-8728.80726,Cluster-8728.24156,Cluster-8728.157541
GO:0042623	ATPase activity, coupled	molecular_function	0.34225	1	33	2613	1168	106734	Cluster-8728.99071,Cluster-8728.102955,Cluster-8728.110417,Cluster-8728.118434,Cluster-8728.95628,Cluster-8728.156584,Cluster-8728.103873,Cluster-8728.94935,Cluster-8728.63012,Cluster-8728.79289,Cluster-8728.83742,Cluster-8728.92491,Cluster-8728.108332,Cluster-8728.117249,Cluster-8728.113937,Cluster-8728.98309,Cluster-8728.110002,Cluster-8728.116363,Cluster-8728.140706,Cluster-8728.117248,Cluster…
GO:0004484	mRNA guanylyltransferase activity	molecular_function	0.34306	1	2	2613	51	106734	Cluster-8728.106462,Cluster-8728.82830
GO:0016311	dephosphorylation	biological_process	0.34313	1	10	2613	333	106734	Cluster-8728.90132,Cluster-8728.132534,Cluster-8728.30482,Cluster-8728.131378,Cluster-8728.120771,Cluster-8728.106462,Cluster-8728.159654,Cluster-8728.103756,Cluster-8728.65544,Cluster-8728.81424
GO:0030541	plasmid partitioning	biological_process	0.34359	1	1	2613	16	106734	Cluster-8728.88029
GO:0006839	mitochondrial transport	biological_process	0.34418	1	7	2613	227	106734	Cluster-8728.111601,Cluster-8728.99950,Cluster-8728.125444,Cluster-8728.99972,Cluster-8728.111598,Cluster-8728.82412,Cluster-8728.124403
GO:0008914	leucyltransferase activity	molecular_function	0.34651	1	1	2613	16	106734	Cluster-8728.125294
GO:0046903	secretion	biological_process	0.3469	1	21	2613	729	106734	Cluster-8728.165270,Cluster-8728.90850,Cluster-8728.89144,Cluster-8728.40495,Cluster-8728.106809,Cluster-8728.64923,Cluster-8728.55958,Cluster-8728.85210,Cluster-8728.94032,Cluster-8728.106810,Cluster-8728.159841,Cluster-8728.78165,Cluster-8728.20643,Cluster-8728.87423,Cluster-8728.160012,Cluster-8728.93282,Cluster-8728.87424,Cluster-8728.38047,Cluster-8728.96045,Cluster-8728.108215,Cluster-8728.…
GO:0001525	angiogenesis	biological_process	0.34941	1	1	2613	18	106734	Cluster-8728.94850
GO:0001568	blood vessel development	biological_process	0.34941	1	1	2613	18	106734	Cluster-8728.94850
GO:0001944	vasculature development	biological_process	0.34941	1	1	2613	18	106734	Cluster-8728.94850
GO:0045765	regulation of angiogenesis	biological_process	0.34941	1	1	2613	18	106734	Cluster-8728.94850
GO:0048514	blood vessel morphogenesis	biological_process	0.34941	1	1	2613	18	106734	Cluster-8728.94850
GO:0072358	cardiovascular system development	biological_process	0.34941	1	1	2613	18	106734	Cluster-8728.94850
GO:0072359	circulatory system development	biological_process	0.34941	1	1	2613	18	106734	Cluster-8728.94850
GO:1901342	regulation of vasculature development	biological_process	0.34941	1	1	2613	18	106734	Cluster-8728.94850
GO:0090558	plant epidermis development	biological_process	0.35009	1	1	2613	19	106734	Cluster-8728.49618
GO:0015711	organic anion transport	biological_process	0.35027	1	18	2613	654	106734	Cluster-8728.126896,Cluster-8728.46163,Cluster-8728.98242,Cluster-8728.124403,Cluster-8728.106500,Cluster-8728.160476,Cluster-8728.108216,Cluster-8728.20134,Cluster-8728.155768,Cluster-8728.116574,Cluster-8728.99972,Cluster-8728.162800,Cluster-8728.99950,Cluster-8728.101977,Cluster-8728.91935,Cluster-8728.153958,Cluster-8728.108221,Cluster-8728.117459
GO:0009403	toxin biosynthetic process	biological_process	0.35041	1	2	2613	50	106734	Cluster-8728.165155,Cluster-8728.45528
GO:0048585	negative regulation of response to stimulus	biological_process	0.3507	1	4	2613	117	106734	Cluster-8728.43275,Cluster-8728.79558,Cluster-8728.24035,Cluster-8728.81018
GO:0044550	secondary metabolite biosynthetic process	biological_process	0.35142	1	4	2613	121	106734	Cluster-8728.159061,Cluster-8728.165155,Cluster-8728.86826,Cluster-8728.45528
GO:0031683	G-protein beta/gamma-subunit complex binding	molecular_function	0.35221	1	10	2613	343	106734	Cluster-8728.10249,Cluster-8728.69199,Cluster-8728.20305,Cluster-8728.39783,Cluster-8728.117249,Cluster-8728.114050,Cluster-8728.117248,Cluster-8728.85182,Cluster-8728.102955,Cluster-8728.43923
GO:0070647	protein modification by small protein conjugation or removal	biological_process	0.35283	1	45	2613	1643	106734	Cluster-8728.68171,Cluster-8728.144238,Cluster-8728.134956,Cluster-8728.27749,Cluster-8728.161229,Cluster-8728.71017,Cluster-8728.51628,Cluster-8728.97776,Cluster-8728.130298,Cluster-8728.68395,Cluster-8728.103447,Cluster-8728.100487,Cluster-8728.125789,Cluster-8728.75211,Cluster-8728.26771,Cluster-8728.65575,Cluster-8728.110928,Cluster-8728.51150,Cluster-8728.113664,Cluster-8728.125591,Cluster-8…
GO:0004616	phosphogluconate dehydrogenase (decarboxylating) activity	molecular_function	0.35319	1	6	2613	199	106734	Cluster-8728.78671,Cluster-8728.119955,Cluster-8728.100644,Cluster-8728.143750,Cluster-8728.121050,Cluster-8728.139273
GO:0019521	D-gluconate metabolic process	biological_process	0.35319	1	6	2613	199	106734	Cluster-8728.100644,Cluster-8728.143750,Cluster-8728.121050,Cluster-8728.78671,Cluster-8728.119955,Cluster-8728.139273
GO:0044699	single-organism process	biological_process	0.35415	1	1179	2613	46930	106734	Cluster-8728.109570,Cluster-8728.24156,Cluster-8728.156291,Cluster-8728.91405,Cluster-8728.44166,Cluster-8728.95880,Cluster-8728.78671,Cluster-8728.96257,Cluster-8728.125066,Cluster-8728.95872,Cluster-8728.124582,Cluster-8728.102955,Cluster-8728.113806,Cluster-8728.95791,Cluster-8728.126378,Cluster-8728.97291,Cluster-8728.98413,Cluster-8728.165270,Cluster-8728.125444,Cluster-8728.153958,Cluster-8…
GO:0009059	macromolecule biosynthetic process	biological_process	0.35425	1	466	2613	18378	106734	Cluster-8728.144811,Cluster-8728.99266,Cluster-8728.163573,Cluster-8728.109765,Cluster-8728.123249,Cluster-8728.84451,Cluster-8728.121830,Cluster-8728.105623,Cluster-8728.101947,Cluster-8728.110122,Cluster-8728.87709,Cluster-8728.118480,Cluster-8728.27964,Cluster-8728.129627,Cluster-8728.29732,Cluster-8728.126245,Cluster-8728.123492,Cluster-8728.104967,Cluster-8728.154381,Cluster-8728.95052,Clust…
GO:0048193	Golgi vesicle transport	biological_process	0.35432	1	23	2613	826	106734	Cluster-8728.115381,Cluster-8728.31591,Cluster-8728.64447,Cluster-8728.68419,Cluster-8728.100455,Cluster-8728.97865,Cluster-8728.47213,Cluster-8728.151945,Cluster-8728.27002,Cluster-8728.13068,Cluster-8728.18824,Cluster-8728.62912,Cluster-8728.62916,Cluster-8728.58324,Cluster-8728.108386,Cluster-8728.89315,Cluster-8728.113514,Cluster-8728.130175,Cluster-8728.111601,Cluster-8728.45116,Cluster-8728…
GO:0018298	protein-chromophore linkage	biological_process	0.35452	1	1	2613	14	106734	Cluster-8728.89646
GO:0005753	mitochondrial proton-transporting ATP synthase complex	cellular_component	0.35528	1	10	2613	351	106734	Cluster-8728.23187,Cluster-8728.142815,Cluster-8728.56119,Cluster-8728.33006,Cluster-8728.127109,Cluster-8728.98413,Cluster-8728.80139,Cluster-8728.92491,Cluster-8728.142816,Cluster-8728.157518
GO:0006432	phenylalanyl-tRNA aminoacylation	biological_process	0.35538	1	2	2613	51	106734	Cluster-8728.91045,Cluster-8728.100758
GO:0000394	RNA splicing, via endonucleolytic cleavage and ligation	biological_process	0.35578	1	3	2613	79	106734	Cluster-8728.110535,Cluster-8728.21116,Cluster-8728.100487
GO:0006388	tRNA splicing, via endonucleolytic cleavage and ligation	biological_process	0.35578	1	3	2613	79	106734	Cluster-8728.21116,Cluster-8728.110535,Cluster-8728.100487
GO:0007271	synaptic transmission, cholinergic	biological_process	0.35668	1	1	2613	17	106734	Cluster-8728.112674
GO:0030431	sleep	biological_process	0.35668	1	1	2613	17	106734	Cluster-8728.112674
GO:0032222	regulation of synaptic transmission, cholinergic	biological_process	0.35668	1	1	2613	17	106734	Cluster-8728.112674
GO:0032411	positive regulation of transporter activity	biological_process	0.35668	1	1	2613	17	106734	Cluster-8728.112674
GO:0032414	positive regulation of ion transmembrane transporter activity	biological_process	0.35668	1	1	2613	17	106734	Cluster-8728.112674
GO:0034235	GPI anchor binding	molecular_function	0.35668	1	1	2613	17	106734	Cluster-8728.112674
GO:0034764	positive regulation of transmembrane transport	biological_process	0.35668	1	1	2613	17	106734	Cluster-8728.112674
GO:0034767	positive regulation of ion transmembrane transport	biological_process	0.35668	1	1	2613	17	106734	Cluster-8728.112674
GO:0043266	regulation of potassium ion transport	biological_process	0.35668	1	1	2613	17	106734	Cluster-8728.112674
GO:0043268	positive regulation of potassium ion transport	biological_process	0.35668	1	1	2613	17	106734	Cluster-8728.112674
GO:0043270	positive regulation of ion transport	biological_process	0.35668	1	1	2613	17	106734	Cluster-8728.112674
GO:1901016	regulation of potassium ion transmembrane transporter activity	biological_process	0.35668	1	1	2613	17	106734	Cluster-8728.112674
GO:1901018	positive regulation of potassium ion transmembrane transporter activity	biological_process	0.35668	1	1	2613	17	106734	Cluster-8728.112674
GO:1901379	regulation of potassium ion transmembrane transport	biological_process	0.35668	1	1	2613	17	106734	Cluster-8728.112674
GO:1901381	positive regulation of potassium ion transmembrane transport	biological_process	0.35668	1	1	2613	17	106734	Cluster-8728.112674
GO:1903818	positive regulation of voltage-gated potassium channel activity	biological_process	0.35668	1	1	2613	17	106734	Cluster-8728.112674
GO:1904062	regulation of cation transmembrane transport	biological_process	0.35668	1	1	2613	17	106734	Cluster-8728.112674
GO:1904064	positive regulation of cation transmembrane transport	biological_process	0.35668	1	1	2613	17	106734	Cluster-8728.112674
GO:2001257	regulation of cation channel activity	biological_process	0.35668	1	1	2613	17	106734	Cluster-8728.112674
GO:2001259	positive regulation of cation channel activity	biological_process	0.35668	1	1	2613	17	106734	Cluster-8728.112674
GO:0043934	sporulation	biological_process	0.35692	1	7	2613	214	106734	Cluster-8728.161918,Cluster-8728.167517,Cluster-8728.137334,Cluster-8728.49270,Cluster-8728.21357,Cluster-8728.146423,Cluster-8728.160614
GO:0034645	cellular macromolecule biosynthetic process	biological_process	0.35837	1	461	2613	18193	106734	Cluster-8728.54318,Cluster-8728.99415,Cluster-8728.85969,Cluster-8728.160012,Cluster-8728.45528,Cluster-8728.74318,Cluster-8728.26519,Cluster-8728.5740,Cluster-8728.70061,Cluster-8728.105650,Cluster-8728.51150,Cluster-8728.89498,Cluster-20200.0,Cluster-8728.154135,Cluster-8728.141344,Cluster-8728.75211,Cluster-8728.22114,Cluster-8728.114881,Cluster-8728.158441,Cluster-8728.129958,Cluster-8728.643…
GO:0006368	transcription elongation from RNA polymerase II promoter	biological_process	0.35876	1	4	2613	125	106734	Cluster-8728.97171,Cluster-8728.93111,Cluster-8728.103224,Cluster-8728.86278
GO:0004392	heme oxygenase (decyclizing) activity	molecular_function	0.3623	1	1	2613	18	106734	Cluster-8728.160297
GO:0006788	heme oxidation	biological_process	0.3623	1	1	2613	18	106734	Cluster-8728.160297
GO:0022892	substrate-specific transporter activity	molecular_function	0.36344	1	150	2613	5779	106734	Cluster-8728.127109,Cluster-8728.119971,Cluster-8728.98687,Cluster-8728.142815,Cluster-8728.111557,Cluster-8728.24323,Cluster-8728.118517,Cluster-8728.91000,Cluster-8728.98594,Cluster-8728.69344,Cluster-8728.42458,Cluster-8728.80532,Cluster-8728.84451,Cluster-8728.121443,Cluster-8728.104297,Cluster-8728.64783,Cluster-8728.108386,Cluster-8728.107638,Cluster-8728.61518,Cluster-8728.142816,Cluster-8…
GO:0032446	protein modification by small protein conjugation	biological_process	0.3639	1	38	2613	1382	106734	Cluster-8728.26771,Cluster-8728.75211,Cluster-8728.100487,Cluster-8728.125789,Cluster-8728.51150,Cluster-8728.65575,Cluster-8728.110928,Cluster-8728.125591,Cluster-8728.21905,Cluster-8728.162369,Cluster-8728.98524,Cluster-8728.110535,Cluster-8728.134956,Cluster-8728.144238,Cluster-8728.68171,Cluster-8728.161229,Cluster-8728.51628,Cluster-8728.97776,Cluster-8728.130298,Cluster-8728.68395,Cluster-8…
GO:0050793	regulation of developmental process	biological_process	0.36482	1	6	2613	196	106734	Cluster-8728.137334,Cluster-8728.94850,Cluster-8728.58324,Cluster-8728.49618,Cluster-8728.21357,Cluster-8728.146423
GO:0046483	heterocycle metabolic process	biological_process	0.36488	1	684	2613	26790	106734	Cluster-8728.95852,Cluster-8728.143621,Cluster-8728.87534,Cluster-8728.73076,Cluster-8728.48118,Cluster-8728.33797,Cluster-8728.68165,Cluster-8728.109547,Cluster-8728.116393,Cluster-8728.104838,Cluster-8728.137429,Cluster-8728.66142,Cluster-8728.137334,Cluster-8728.148308,Cluster-8728.169122,Cluster-11903.0,Cluster-8728.109768,Cluster-8728.64785,Cluster-8728.138498,Cluster-8728.137436,Cluster-872…
GO:0000139	Golgi membrane	cellular_component	0.3649	1	9	2613	310	106734	Cluster-8728.15496,Cluster-8728.98769,Cluster-8728.85897,Cluster-8728.18824,Cluster-8728.64973,Cluster-8728.116364,Cluster-8728.157017,Cluster-8728.100455,Cluster-8728.36794
GO:0016426	tRNA (adenine) methyltransferase activity	molecular_function	0.36602	1	2	2613	53	106734	Cluster-8728.60502,Cluster-8728.53955
GO:0016429	tRNA (adenine-N1-)-methyltransferase activity	molecular_function	0.36602	1	2	2613	53	106734	Cluster-8728.60502,Cluster-8728.53955
GO:0006611	protein export from nucleus	biological_process	0.36655	1	1	2613	18	106734	Cluster-8728.99821
GO:0008009	chemokine activity	molecular_function	0.36659	1	1	2613	19	106734	Cluster-8728.117315
GO:0042379	chemokine receptor binding	molecular_function	0.36659	1	1	2613	19	106734	Cluster-8728.117315
GO:0010927	cellular component assembly involved in morphogenesis	biological_process	0.36721	1	1	2613	18	106734	Cluster-8728.19836
GO:0042384	cilium assembly	biological_process	0.36721	1	1	2613	18	106734	Cluster-8728.19836
GO:0060271	cilium morphogenesis	biological_process	0.36721	1	1	2613	18	106734	Cluster-8728.19836
GO:0043487	regulation of RNA stability	biological_process	0.36825	1	1	2613	18	106734	Cluster-8728.110494
GO:0043488	regulation of mRNA stability	biological_process	0.36825	1	1	2613	18	106734	Cluster-8728.110494
GO:0043489	RNA stabilization	biological_process	0.36825	1	1	2613	18	106734	Cluster-8728.110494
GO:0048255	mRNA stabilization	biological_process	0.36825	1	1	2613	18	106734	Cluster-8728.110494
GO:0022898	regulation of transmembrane transporter activity	biological_process	0.36948	1	1	2613	18	106734	Cluster-8728.112674
GO:0032409	regulation of transporter activity	biological_process	0.36948	1	1	2613	18	106734	Cluster-8728.112674
GO:0032412	regulation of ion transmembrane transporter activity	biological_process	0.36948	1	1	2613	18	106734	Cluster-8728.112674
GO:0034762	regulation of transmembrane transport	biological_process	0.36948	1	1	2613	18	106734	Cluster-8728.112674
GO:0034765	regulation of ion transmembrane transport	biological_process	0.36948	1	1	2613	18	106734	Cluster-8728.112674
GO:0005727	extrachromosomal circular DNA	cellular_component	0.36961	1	1	2613	19	106734	Cluster-8728.68584
GO:0046821	extrachromosomal DNA	cellular_component	0.36961	1	1	2613	19	106734	Cluster-8728.68584
GO:0051179	localization	biological_process	0.36968	1	467	2613	18269	106734	Cluster-8728.150896,Cluster-8728.87221,Cluster-8728.19574,Cluster-8728.83003,Cluster-8728.20643,Cluster-8728.28123,Cluster-8728.100510,Cluster-8728.80499,Cluster-8728.64447,Cluster-8728.23187,Cluster-8728.108215,Cluster-8728.66689,Cluster-8728.132534,Cluster-8728.87424,Cluster-8728.109575,Cluster-8728.102955,Cluster-8728.150854,Cluster-2917.0,Cluster-8728.99071,Cluster-8728.109316,Cluster-8728.15…
GO:0044413	avoidance of host defenses	biological_process	0.37046	1	4	2613	117	106734	Cluster-8728.81018,Cluster-8728.24035,Cluster-8728.79558,Cluster-8728.43275
GO:0044415	evasion or tolerance of host defenses	biological_process	0.37046	1	4	2613	117	106734	Cluster-8728.79558,Cluster-8728.43275,Cluster-8728.24035,Cluster-8728.81018
GO:0051832	avoidance of defenses of other organism involved in symbiotic interaction	biological_process	0.37046	1	4	2613	117	106734	Cluster-8728.24035,Cluster-8728.81018,Cluster-8728.43275,Cluster-8728.79558
GO:0051834	evasion or tolerance of defenses of other organism involved in symbiotic interaction	biological_process	0.37046	1	4	2613	117	106734	Cluster-8728.43275,Cluster-8728.79558,Cluster-8728.24035,Cluster-8728.81018
GO:0052173	response to defenses of other organism involved in symbiotic interaction	biological_process	0.37046	1	4	2613	117	106734	Cluster-8728.81018,Cluster-8728.24035,Cluster-8728.43275,Cluster-8728.79558
GO:0052200	response to host defenses	biological_process	0.37046	1	4	2613	117	106734	Cluster-8728.79558,Cluster-8728.43275,Cluster-8728.81018,Cluster-8728.24035
GO:0075136	response to host	biological_process	0.37046	1	4	2613	117	106734	Cluster-8728.24035,Cluster-8728.81018,Cluster-8728.43275,Cluster-8728.79558
GO:0016137	glycoside metabolic process	biological_process	0.37182	1	2	2613	52	106734	Cluster-8728.97912,Cluster-8728.166703
GO:0016138	glycoside biosynthetic process	biological_process	0.37182	1	2	2613	52	106734	Cluster-8728.97912,Cluster-8728.166703
GO:0055076	transition metal ion homeostasis	biological_process	0.37242	1	3	2613	91	106734	Cluster-8728.40925,Cluster-8728.91318,Cluster-8728.85067
GO:0032403	protein complex binding	molecular_function	0.37286	1	32	2613	1186	106734	Cluster-8728.158895,Cluster-8728.111871,Cluster-8728.101605,Cluster-8728.108731,Cluster-8728.10249,Cluster-8728.102955,Cluster-8728.159369,Cluster-8728.93236,Cluster-8728.18727,Cluster-8728.114050,Cluster-8728.117249,Cluster-8728.79848,Cluster-8728.41499,Cluster-8728.44166,Cluster-8728.58324,Cluster-8728.43923,Cluster-8728.105209,Cluster-8728.116462,Cluster-8728.69199,Cluster-8728.125503,Cluster-…
GO:0016903	oxidoreductase activity, acting on the aldehyde or oxo group of donors	molecular_function	0.37311	1	11	2613	393	106734	Cluster-8728.99229,Cluster-8728.94724,Cluster-8728.99221,Cluster-8728.156193,Cluster-8728.98524,Cluster-8728.72125,Cluster-8728.58324,Cluster-8728.45765,Cluster-8728.97874,Cluster-8728.99224,Cluster-8728.93385
GO:0006333	chromatin assembly or disassembly	biological_process	0.37377	1	5	2613	164	106734	Cluster-8728.114607,Cluster-8728.100533,Cluster-8728.46495,Cluster-8728.105738,Cluster-8728.108731
GO:0042205	chlorinated hydrocarbon catabolic process	biological_process	0.37396	1	1	2613	19	106734	Cluster-8728.31591
GO:0042206	halogenated hydrocarbon catabolic process	biological_process	0.37396	1	1	2613	19	106734	Cluster-8728.31591
GO:0005929	cilium	cellular_component	0.37436	1	10	2613	341	106734	Cluster-8728.21965,Cluster-8728.119310,Cluster-8728.27002,Cluster-8728.80726,Cluster-8728.70105,Cluster-8728.19836,Cluster-8728.160782,Cluster-8728.29053,Cluster-8728.18824,Cluster-8728.159472
GO:0003950	NAD+ ADP-ribosyltransferase activity	molecular_function	0.37464	1	3	2613	86	106734	Cluster-8728.68894,Cluster-8728.19859,Cluster-8728.129255
GO:0046677	response to antibiotic	biological_process	0.37495	1	3	2613	84	106734	Cluster-8728.99859,Cluster-8728.124905,Cluster-8728.20858
GO:0036094	small molecule binding	molecular_function	0.37505	1	473	2613	18554	106734	Cluster-8728.99221,Cluster-8728.99972,Cluster-8728.48798,Cluster-8728.9665,Cluster-8728.108581,Cluster-8728.58608,Cluster-8728.96290,Cluster-8728.143918,Cluster-8728.22996,Cluster-8728.95193,Cluster-8728.100176,Cluster-8728.108291,Cluster-8728.73074,Cluster-8728.20305,Cluster-8728.129261,Cluster-8728.90490,Cluster-8728.158287,Cluster-8728.82184,Cluster-8728.102176,Cluster-8728.108589,Cluster-8728…
GO:0043408	regulation of MAPK cascade	biological_process	0.37661	1	1	2613	21	106734	Cluster-8728.143621
GO:0043410	positive regulation of MAPK cascade	biological_process	0.37661	1	1	2613	21	106734	Cluster-8728.143621
GO:0005743	mitochondrial inner membrane	cellular_component	0.37674	1	22	2613	814	106734	Cluster-8728.99950,Cluster-8728.99972,Cluster-8728.111598,Cluster-8728.31607,Cluster-8728.111601,Cluster-8728.111596,Cluster-8728.72136,Cluster-8728.157518,Cluster-8728.142816,Cluster-8728.92491,Cluster-8728.98413,Cluster-8728.99202,Cluster-8728.104773,Cluster-8728.23187,Cluster-8728.124403,Cluster-8728.127109,Cluster-8728.110647,Cluster-8728.111234,Cluster-8728.56119,Cluster-8728.33006,Cluster-8…
GO:0007157	heterophilic cell-cell adhesion via plasma membrane cell adhesion molecules	biological_process	0.37729	1	1	2613	19	106734	Cluster-8728.98257
GO:0000784	nuclear chromosome, telomeric region	cellular_component	0.37751	1	2	2613	48	106734	Cluster-8728.43425,Cluster-8728.77137
GO:0016604	nuclear body	cellular_component	0.3792	1	1	2613	19	106734	Cluster-8728.118331
GO:0016607	nuclear speck	cellular_component	0.3792	1	1	2613	19	106734	Cluster-8728.118331
GO:0005868	cytoplasmic dynein complex	cellular_component	0.37966	1	1	2613	20	106734	Cluster-17787.2
GO:0017176	phosphatidylinositol N-acetylglucosaminyltransferase activity	molecular_function	0.38044	1	4	2613	118	106734	Cluster-8728.85210,Cluster-8728.36794,Cluster-8728.38047,Cluster-8728.160012
GO:0033057	multicellular organismal reproductive behavior	biological_process	0.38262	1	1	2613	18	106734	Cluster-8728.158349
GO:0045924	regulation of female receptivity	biological_process	0.38262	1	1	2613	18	106734	Cluster-8728.158349
GO:0046008	regulation of female receptivity, post-mating	biological_process	0.38262	1	1	2613	18	106734	Cluster-8728.158349
GO:0060180	female mating behavior	biological_process	0.38262	1	1	2613	18	106734	Cluster-8728.158349
GO:0009110	vitamin biosynthetic process	biological_process	0.38295	1	25	2613	912	106734	Cluster-8728.125376,Cluster-8728.68580,Cluster-8728.22616,Cluster-8728.149719,Cluster-8728.84538,Cluster-8728.59656,Cluster-8728.59332,Cluster-8728.101239,Cluster-8728.113000,Cluster-8728.95293,Cluster-17787.2,Cluster-8728.106895,Cluster-8728.108289,Cluster-8728.144630,Cluster-8728.125377,Cluster-8728.157790,Cluster-8728.93920,Cluster-8728.101240,Cluster-8728.108288,Cluster-8728.108302,Cluster-87…
GO:0042364	water-soluble vitamin biosynthetic process	biological_process	0.38295	1	25	2613	912	106734	Cluster-8728.157790,Cluster-8728.106895,Cluster-8728.108289,Cluster-8728.125377,Cluster-8728.144630,Cluster-8728.108291,Cluster-8728.108288,Cluster-8728.76756,Cluster-8728.108302,Cluster-8728.92818,Cluster-8728.90272,Cluster-8728.61770,Cluster-8728.93920,Cluster-8728.101240,Cluster-8728.84538,Cluster-8728.149719,Cluster-8728.59656,Cluster-8728.68580,Cluster-8728.22616,Cluster-8728.125376,Cluster-…
GO:0031640	killing of cells of other organism	biological_process	0.38399	1	3	2613	85	106734	Cluster-8728.113435,Cluster-8728.75035,Cluster-8728.128659
GO:0044364	disruption of cells of other organism	biological_process	0.38399	1	3	2613	85	106734	Cluster-8728.113435,Cluster-8728.75035,Cluster-8728.128659
GO:0046429	4-hydroxy-3-methylbut-2-en-1-yl diphosphate synthase activity	molecular_function	0.38418	1	1	2613	20	106734	Cluster-8728.10660
GO:0052592	oxidoreductase activity, acting on CH or CH2 groups, with an iron-sulfur protein as acceptor	molecular_function	0.38418	1	1	2613	20	106734	Cluster-8728.10660
GO:0008284	positive regulation of cell proliferation	biological_process	0.3843	1	2	2613	51	106734	Cluster-8728.169595,Cluster-8728.45659
GO:0016830	carbon-carbon lyase activity	molecular_function	0.38467	1	24	2613	892	106734	Cluster-8728.103733,Cluster-8728.149942,Cluster-8728.103735,Cluster-8728.85748,Cluster-8728.103734,Cluster-8728.95348,Cluster-8728.52743,Cluster-8728.108625,Cluster-31173.0,Cluster-8728.103732,Cluster-8728.101066,Cluster-8728.50470,Cluster-8728.98406,Cluster-8728.90717,Cluster-8728.82276,Cluster-8728.14246,Cluster-8728.83236,Cluster-8728.87184,Cluster-8728.104347,Cluster-8728.104297,Cluster-8728.…
GO:0001765	membrane raft assembly	biological_process	0.38496	1	2	2613	52	106734	Cluster-8728.36730,Cluster-8728.122848
GO:0031579	membrane raft organization	biological_process	0.38496	1	2	2613	52	106734	Cluster-8728.36730,Cluster-8728.122848
GO:0044091	membrane biogenesis	biological_process	0.38496	1	2	2613	52	106734	Cluster-8728.122848,Cluster-8728.36730
GO:0044854	plasma membrane raft assembly	biological_process	0.38496	1	2	2613	52	106734	Cluster-8728.36730,Cluster-8728.122848
GO:0044857	plasma membrane raft organization	biological_process	0.38496	1	2	2613	52	106734	Cluster-8728.122848,Cluster-8728.36730
GO:0070836	caveola assembly	biological_process	0.38496	1	2	2613	52	106734	Cluster-8728.122848,Cluster-8728.36730
GO:0071709	membrane assembly	biological_process	0.38496	1	2	2613	52	106734	Cluster-8728.36730,Cluster-8728.122848
GO:0004177	aminopeptidase activity	molecular_function	0.38596	1	6	2613	195	106734	Cluster-8728.96207,Cluster-8728.131333,Cluster-8728.23095,Cluster-8728.160782,Cluster-8728.23386,Cluster-8728.160093
GO:0032400	melanosome localization	biological_process	0.38616	1	1	2613	15	106734	Cluster-8728.161786
GO:0032401	establishment of melanosome localization	biological_process	0.38616	1	1	2613	15	106734	Cluster-8728.161786
GO:0032402	melanosome transport	biological_process	0.38616	1	1	2613	15	106734	Cluster-8728.161786
GO:0033059	cellular pigmentation	biological_process	0.38616	1	1	2613	15	106734	Cluster-8728.161786
GO:0043473	pigmentation	biological_process	0.38616	1	1	2613	15	106734	Cluster-8728.161786
GO:0051875	pigment granule localization	biological_process	0.38616	1	1	2613	15	106734	Cluster-8728.161786
GO:0051904	pigment granule transport	biological_process	0.38616	1	1	2613	15	106734	Cluster-8728.161786
GO:0051905	establishment of pigment granule localization	biological_process	0.38616	1	1	2613	15	106734	Cluster-8728.161786
GO:0003743	translation initiation factor activity	molecular_function	0.38716	1	10	2613	354	106734	Cluster-8728.149719,Cluster-8728.36217,Cluster-8728.97287,Cluster-8728.105691,Cluster-8728.102714,Cluster-8728.122719,Cluster-8728.77127,Cluster-8728.101186,Cluster-8728.12972,Cluster-8728.105046
GO:0003879	ATP phosphoribosyltransferase activity	molecular_function	0.38776	1	1	2613	21	106734	Cluster-8728.93003
GO:0009245	lipid A biosynthetic process	biological_process	0.38861	1	3	2613	86	106734	Cluster-8728.132214,Cluster-8728.106817,Cluster-8728.132211
GO:0046493	lipid A metabolic process	biological_process	0.38861	1	3	2613	86	106734	Cluster-8728.132211,Cluster-8728.106817,Cluster-8728.132214
GO:1901269	lipooligosaccharide metabolic process	biological_process	0.38861	1	3	2613	86	106734	Cluster-8728.132211,Cluster-8728.106817,Cluster-8728.132214
GO:1901271	lipooligosaccharide biosynthetic process	biological_process	0.38861	1	3	2613	86	106734	Cluster-8728.132214,Cluster-8728.106817,Cluster-8728.132211
GO:0004424	imidazoleglycerol-phosphate dehydratase activity	molecular_function	0.38888	1	1	2613	19	106734	Cluster-8728.131956
GO:0035091	phosphatidylinositol binding	molecular_function	0.38956	1	3	2613	85	106734	Cluster-8728.112674,Cluster-8728.98881,Cluster-8728.54364
GO:0016567	protein ubiquitination	biological_process	0.38957	1	37	2613	1359	106734	Cluster-8728.103447,Cluster-8728.68395,Cluster-8728.130298,Cluster-8728.97776,Cluster-8728.51628,Cluster-8728.161229,Cluster-8728.144238,Cluster-8728.68171,Cluster-8728.162369,Cluster-8728.21905,Cluster-8728.110535,Cluster-8728.98524,Cluster-8728.125591,Cluster-8728.51150,Cluster-8728.110928,Cluster-8728.65575,Cluster-8728.26771,Cluster-8728.75211,Cluster-8728.100487,Cluster-8728.125789,Cluster-8…
GO:0001897	cytolysis by symbiont of host cells	biological_process	0.3904	1	2	2613	50	106734	Cluster-8728.113435,Cluster-8728.75035
GO:0019836	hemolysis by symbiont of host erythrocytes	biological_process	0.3904	1	2	2613	50	106734	Cluster-8728.75035,Cluster-8728.113435
GO:0008440	inositol-1,4,5-trisphosphate 3-kinase activity	molecular_function	0.3917	1	1	2613	20	106734	Cluster-8728.164160
GO:0002443	leukocyte mediated immunity	biological_process	0.39253	1	1	2613	19	106734	Cluster-8728.121899
GO:0010604	positive regulation of macromolecule metabolic process	biological_process	0.39264	1	11	2613	392	106734	Cluster-8728.118331,Cluster-8728.65544,Cluster-8728.143621,Cluster-8728.93111,Cluster-8728.45659,Cluster-8728.93814,Cluster-8728.159654,Cluster-8728.56681,Cluster-8728.168573,Cluster-8728.103224,Cluster-8728.33312
GO:0006569	tryptophan catabolic process	biological_process	0.39628	1	1	2613	19	106734	Cluster-8728.136412
GO:0009310	amine catabolic process	biological_process	0.39628	1	1	2613	19	106734	Cluster-8728.136412
GO:0019441	tryptophan catabolic process to kynurenine	biological_process	0.39628	1	1	2613	19	106734	Cluster-8728.136412
GO:0042402	cellular biogenic amine catabolic process	biological_process	0.39628	1	1	2613	19	106734	Cluster-8728.136412
GO:0042436	indole-containing compound catabolic process	biological_process	0.39628	1	1	2613	19	106734	Cluster-8728.136412
GO:0046218	indolalkylamine catabolic process	biological_process	0.39628	1	1	2613	19	106734	Cluster-8728.136412
GO:0070189	kynurenine metabolic process	biological_process	0.39628	1	1	2613	19	106734	Cluster-8728.136412
GO:0000314	organellar small ribosomal subunit	cellular_component	0.3968	1	1	2613	21	106734	Cluster-8728.63493
GO:0005763	mitochondrial small ribosomal subunit	cellular_component	0.3968	1	1	2613	21	106734	Cluster-8728.63493
GO:0019520	aldonic acid metabolic process	biological_process	0.39848	1	6	2613	208	106734	Cluster-8728.119955,Cluster-8728.78671,Cluster-8728.121050,Cluster-8728.100644,Cluster-8728.143750,Cluster-8728.139273
GO:0072523	purine-containing compound catabolic process	biological_process	0.39901	1	1	2613	20	106734	Cluster-8728.92336
GO:0009719	response to endogenous stimulus	biological_process	0.40107	1	13	2613	479	106734	Cluster-8728.133624,Cluster-8728.30871,Cluster-8728.114424,Cluster-8728.121443,Cluster-8728.143621,Cluster-8728.78695,Cluster-8728.15496,Cluster-8728.30870,Cluster-8728.106919,Cluster-8728.19615,Cluster-8728.74996,Cluster-8728.31725,Cluster-8728.30869
GO:0051801	cytolysis in other organism involved in symbiotic interaction	biological_process	0.40126	1	2	2613	51	106734	Cluster-8728.75035,Cluster-8728.113435
GO:0052331	hemolysis in other organism involved in symbiotic interaction	biological_process	0.40126	1	2	2613	51	106734	Cluster-8728.113435,Cluster-8728.75035
GO:0019783	ubiquitin-like protein-specific protease activity	molecular_function	0.40153	1	4	2613	126	106734	Cluster-8728.141535,Cluster-8728.107133,Cluster-8728.71017,Cluster-8728.96788
GO:0051128	regulation of cellular component organization	biological_process	0.40187	1	25	2613	918	106734	Cluster-8728.46163,Cluster-8728.159369,Cluster-8728.161035,Cluster-8728.158895,Cluster-8728.157541,Cluster-8728.19836,Cluster-8728.168659,Cluster-8728.135625,Cluster-8728.42245,Cluster-8728.116465,Cluster-8728.70087,Cluster-8728.9665,Cluster-8728.114330,Cluster-8728.58324,Cluster-8728.168573,Cluster-8728.150070,Cluster-8728.35618,Cluster-8728.159061,Cluster-8728.116462,Cluster-8728.121899,Cluster…
GO:0016884	carbon-nitrogen ligase activity, with glutamine as amido-N-donor	molecular_function	0.40276	1	3	2613	91	106734	Cluster-8728.71564,Cluster-8728.35664,Cluster-8728.100176
GO:0007276	gamete generation	biological_process	0.40278	1	6	2613	201	106734	Cluster-8728.126379,Cluster-8728.40751,Cluster-8728.144810,Cluster-8728.144811,Cluster-8728.116393,Cluster-8728.49974
GO:0006040	amino sugar metabolic process	biological_process	0.40318	1	6	2613	208	106734	Cluster-8728.33797,Cluster-8728.85521,Cluster-8728.100758,Cluster-8728.91045,Cluster-8728.79058,Cluster-8728.50108
GO:0051297	centrosome organization	biological_process	0.40425	1	1	2613	22	106734	Cluster-8728.19836
GO:0006687	glycosphingolipid metabolic process	biological_process	0.40516	1	8	2613	270	106734	Cluster-8728.90803,Cluster-8728.105738,Cluster-8728.79315,Cluster-8728.105740,Cluster-8728.101605,Cluster-8728.119620,Cluster-8728.128561,Cluster-8728.108731
GO:0032268	regulation of cellular protein metabolic process	biological_process	0.40568	1	42	2613	1570	106734	Cluster-8728.159061,Cluster-8728.35618,Cluster-8728.38177,Cluster-8728.168573,Cluster-8728.150070,Cluster-8728.70087,Cluster-8728.21013,Cluster-8728.91045,Cluster-8728.122719,Cluster-8728.151621,Cluster-8728.101186,Cluster-8728.102714,Cluster-8728.93814,Cluster-8728.60689,Cluster-8728.24156,Cluster-8728.161035,Cluster-8728.117166,Cluster-8728.65544,Cluster-8728.163039,Cluster-8728.77127,Cluster-8…
GO:0071705	nitrogen compound transport	biological_process	0.40583	1	27	2613	1013	106734	Cluster-8728.101977,Cluster-8728.98582,Cluster-8728.86278,Cluster-8728.136446,Cluster-8728.19998,Cluster-8728.21965,Cluster-8728.14566,Cluster-8728.116574,Cluster-8728.159472,Cluster-8728.97791,Cluster-8728.107056,Cluster-8728.108221,Cluster-8728.111930,Cluster-8728.153958,Cluster-8728.91935,Cluster-8728.94018,Cluster-8728.99821,Cluster-8728.97171,Cluster-8728.98242,Cluster-8728.90399,Cluster-872…
GO:0051656	establishment of organelle localization	biological_process	0.40586	1	2	2613	52	106734	Cluster-8728.58324,Cluster-8728.161786
GO:0030416	methylamine metabolic process	biological_process	0.4059	1	1	2613	19	106734	Cluster-8728.135832
GO:1901160	primary amino compound metabolic process	biological_process	0.4059	1	1	2613	19	106734	Cluster-8728.135832
GO:0045259	proton-transporting ATP synthase complex	cellular_component	0.40595	1	14	2613	520	106734	Cluster-8728.33006,Cluster-8728.56119,Cluster-8728.142815,Cluster-8728.157983,Cluster-8728.127109,Cluster-8728.23187,Cluster-8728.98413,Cluster-8728.9755,Cluster-8728.141535,Cluster-8728.106350,Cluster-8728.80139,Cluster-8728.92491,Cluster-8728.157518,Cluster-8728.142816
GO:0004089	carbonate dehydratase activity	molecular_function	0.40629	1	2	2613	58	106734	Cluster-31173.0,Cluster-576.1
GO:0008135	translation factor activity, RNA binding	molecular_function	0.40699	1	18	2613	674	106734	Cluster-8728.105046,Cluster-8728.12972,Cluster-8728.77127,Cluster-8728.149719,Cluster-8728.97287,Cluster-8728.105691,Cluster-8728.121899,Cluster-8728.102714,Cluster-8728.93814,Cluster-8728.60689,Cluster-8728.101186,Cluster-8728.122719,Cluster-8728.70087,Cluster-8728.9665,Cluster-8728.168573,Cluster-8728.150070,Cluster-8728.36217,Cluster-8728.159061
GO:0016703	oxidoreductase activity, acting on single donors with incorporation of molecular oxygen, incorporation of one atom of oxygen (internal monooxygenases or internal mixed function oxidases)	molecular_function	0.40708	1	3	2613	91	106734	Cluster-8728.50686,Cluster-8728.70811,Cluster-8728.145432
GO:0006563	L-serine metabolic process	biological_process	0.40753	1	6	2613	203	106734	Cluster-8728.107258,Cluster-8728.100828,Cluster-8728.71568,Cluster-8728.107267,Cluster-8728.104376,Cluster-8728.107259
GO:0009399	nitrogen fixation	biological_process	0.41007	1	2	2613	53	106734	Cluster-8728.95204,Cluster-8728.31591
GO:0007091	metaphase/anaphase transition of mitotic cell cycle	biological_process	0.41068	1	5	2613	166	106734	Cluster-8728.80726,Cluster-8728.161035,Cluster-8728.35618,Cluster-8728.157541,Cluster-8728.24156
GO:0010965	regulation of mitotic sister chromatid separation	biological_process	0.41068	1	5	2613	166	106734	Cluster-8728.35618,Cluster-8728.161035,Cluster-8728.80726,Cluster-8728.157541,Cluster-8728.24156
GO:0030071	regulation of mitotic metaphase/anaphase transition	biological_process	0.41068	1	5	2613	166	106734	Cluster-8728.80726,Cluster-8728.35618,Cluster-8728.161035,Cluster-8728.157541,Cluster-8728.24156
GO:0031145	anaphase-promoting complex-dependent proteasomal ubiquitin-dependent protein catabolic process	biological_process	0.41068	1	5	2613	166	106734	Cluster-8728.24156,Cluster-8728.157541,Cluster-8728.80726,Cluster-8728.161035,Cluster-8728.35618
GO:0032434	regulation of proteasomal ubiquitin-dependent protein catabolic process	biological_process	0.41068	1	5	2613	166	106734	Cluster-8728.161035,Cluster-8728.35618,Cluster-8728.80726,Cluster-8728.157541,Cluster-8728.24156
GO:0033044	regulation of chromosome organization	biological_process	0.41068	1	5	2613	166	106734	Cluster-8728.80726,Cluster-8728.161035,Cluster-8728.35618,Cluster-8728.157541,Cluster-8728.24156
GO:0033045	regulation of sister chromatid segregation	biological_process	0.41068	1	5	2613	166	106734	Cluster-8728.161035,Cluster-8728.35618,Cluster-8728.80726,Cluster-8728.157541,Cluster-8728.24156
GO:0033047	regulation of mitotic sister chromatid segregation	biological_process	0.41068	1	5	2613	166	106734	Cluster-8728.157541,Cluster-8728.24156,Cluster-8728.161035,Cluster-8728.35618,Cluster-8728.80726
GO:0044784	metaphase/anaphase transition of cell cycle	biological_process	0.41068	1	5	2613	166	106734	Cluster-8728.80726,Cluster-8728.35618,Cluster-8728.161035,Cluster-8728.157541,Cluster-8728.24156
GO:0051306	mitotic sister chromatid separation	biological_process	0.41068	1	5	2613	166	106734	Cluster-8728.157541,Cluster-8728.24156,Cluster-8728.161035,Cluster-8728.35618,Cluster-8728.80726
GO:0051983	regulation of chromosome segregation	biological_process	0.41068	1	5	2613	166	106734	Cluster-8728.161035,Cluster-8728.35618,Cluster-8728.80726,Cluster-8728.157541,Cluster-8728.24156
GO:1902099	regulation of metaphase/anaphase transition of cell cycle	biological_process	0.41068	1	5	2613	166	106734	Cluster-8728.80726,Cluster-8728.161035,Cluster-8728.35618,Cluster-8728.157541,Cluster-8728.24156
GO:0031423	hexon binding	molecular_function	0.41442	1	1	2613	21	106734	Cluster-8728.72561
GO:0044710	single-organism metabolic process	biological_process	0.41476	1	694	2613	27543	106734	Cluster-8728.76516,Cluster-8728.127357,Cluster-8728.80139,Cluster-576.1,Cluster-8728.82713,Cluster-8728.117414,Cluster-8728.70811,Cluster-8728.91127,Cluster-8728.31591,Cluster-8728.15180,Cluster-8728.112866,Cluster-8728.160332,Cluster-8728.81408,Cluster-8728.93003,Cluster-8728.157518,Cluster-8728.87158,Cluster-8728.81866,Cluster-8728.82654,Cluster-8728.144630,Cluster-8728.100320,Cluster-8728.9402…
GO:0004114	3',5'-cyclic-nucleotide phosphodiesterase activity	molecular_function	0.41478	1	2	2613	58	106734	Cluster-8728.33797,Cluster-8728.50108
GO:0008942	nitrite reductase [NAD(P)H] activity	molecular_function	0.41538	1	1	2613	21	106734	Cluster-8728.50686
GO:0070887	cellular response to chemical stimulus	biological_process	0.41679	1	12	2613	447	106734	Cluster-8728.163336,Cluster-8728.80071,Cluster-8728.143621,Cluster-8728.101300,Cluster-8728.32636,Cluster-8728.52346,Cluster-8728.32635,Cluster-8728.31591,Cluster-8728.160272,Cluster-8728.96705,Cluster-8728.158441,Cluster-8728.35300
GO:0010883	regulation of lipid storage	biological_process	0.41823	1	1	2613	22	106734	Cluster-8728.169595
GO:0010884	positive regulation of lipid storage	biological_process	0.41823	1	1	2613	22	106734	Cluster-8728.169595
GO:0006452	translational frameshifting	biological_process	0.41849	1	1	2613	24	106734	Cluster-8728.93814
GO:0043243	positive regulation of protein complex disassembly	biological_process	0.41849	1	1	2613	24	106734	Cluster-8728.93814
GO:0045901	positive regulation of translational elongation	biological_process	0.41849	1	1	2613	24	106734	Cluster-8728.93814
GO:0045905	positive regulation of translational termination	biological_process	0.41849	1	1	2613	24	106734	Cluster-8728.93814
GO:0042175	nuclear outer membrane-endoplasmic reticulum membrane network	cellular_component	0.41896	1	29	2613	1109	106734	Cluster-8728.60197,Cluster-8728.47969,Cluster-8728.82605,Cluster-8728.114416,Cluster-8728.44371,Cluster-8728.101843,Cluster-8728.75244,Cluster-8728.37857,Cluster-8728.39004,Cluster-8728.60198,Cluster-8728.89442,Cluster-8728.98594,Cluster-8728.159654,Cluster-8728.91351,Cluster-8728.39002,Cluster-8728.65544,Cluster-8728.89588,Cluster-8728.77127,Cluster-8728.81444,Cluster-8728.101897,Cluster-8728.32…
GO:0000902	cell morphogenesis	biological_process	0.42046	1	10	2613	363	106734	Cluster-8728.46163,Cluster-8728.135353,Cluster-8728.58324,Cluster-8728.52810,Cluster-8728.45310,Cluster-8728.97306,Cluster-8728.19836,Cluster-8728.82632,Cluster-8728.109682,Cluster-8728.82630
GO:0032989	cellular component morphogenesis	biological_process	0.42046	1	10	2613	363	106734	Cluster-8728.46163,Cluster-8728.58324,Cluster-8728.135353,Cluster-8728.52810,Cluster-8728.45310,Cluster-8728.97306,Cluster-8728.19836,Cluster-8728.82632,Cluster-8728.109682,Cluster-8728.82630
GO:0006857	oligopeptide transport	biological_process	0.42263	1	1	2613	22	106734	Cluster-8728.14566
GO:0046537	2,3-bisphosphoglycerate-independent phosphoglycerate mutase activity	molecular_function	0.42313	1	1	2613	22	106734	Cluster-8728.80071
GO:0050662	coenzyme binding	molecular_function	0.42425	1	68	2613	2672	106734	Cluster-8728.20134,Cluster-8728.77701,Cluster-8728.97203,Cluster-8728.90694,Cluster-8728.132219,Cluster-8728.131769,Cluster-8728.108354,Cluster-8728.90490,Cluster-8728.140821,Cluster-8728.108589,Cluster-8728.121050,Cluster-8728.154607,Cluster-8728.108587,Cluster-8728.108586,Cluster-8728.119356,Cluster-8728.96473,Cluster-8728.108584,Cluster-8728.99221,Cluster-8728.108581,Cluster-8728.136446,Cluste…
GO:0016568	chromatin modification	biological_process	0.42432	1	13	2613	482	106734	Cluster-8728.71165,Cluster-8728.131555,Cluster-8728.168336,Cluster-8728.86278,Cluster-8728.14980,Cluster-8728.97171,Cluster-8728.81528,Cluster-8728.115143,Cluster-8728.132117,Cluster-8728.16902,Cluster-8728.70513,Cluster-8728.149498,Cluster-8728.93236
GO:0009312	oligosaccharide biosynthetic process	biological_process	0.42551	1	11	2613	400	106734	Cluster-8728.151507,Cluster-8728.153754,Cluster-8728.132211,Cluster-8728.121063,Cluster-8728.106817,Cluster-8728.132214,Cluster-8728.121065,Cluster-8728.120672,Cluster-8728.112680,Cluster-8728.100487,Cluster-8728.142376
GO:0004764	shikimate 3-dehydrogenase (NADP+) activity	molecular_function	0.42665	1	1	2613	23	106734	Cluster-8728.17438
GO:0006413	translational initiation	biological_process	0.42678	1	11	2613	402	106734	Cluster-8728.105691,Cluster-8728.97287,Cluster-8728.94379,Cluster-8728.36217,Cluster-8728.149719,Cluster-8728.122719,Cluster-8728.77127,Cluster-8728.12972,Cluster-8728.101186,Cluster-8728.105046,Cluster-8728.102714
GO:0043241	protein complex disassembly	biological_process	0.42724	1	9	2613	316	106734	Cluster-8728.159061,Cluster-8728.168573,Cluster-8728.9665,Cluster-8728.150070,Cluster-8728.70087,Cluster-8728.42245,Cluster-8728.60689,Cluster-8728.93814,Cluster-8728.121899
GO:0043244	regulation of protein complex disassembly	biological_process	0.42724	1	9	2613	316	106734	Cluster-8728.93814,Cluster-8728.60689,Cluster-8728.121899,Cluster-8728.70087,Cluster-8728.42245,Cluster-8728.159061,Cluster-8728.150070,Cluster-8728.9665,Cluster-8728.168573
GO:0001527	microfibril	cellular_component	0.42761	1	1	2613	19	106734	Cluster-8728.131769
GO:0043205	fibril	cellular_component	0.42761	1	1	2613	19	106734	Cluster-8728.131769
GO:0051304	chromosome separation	biological_process	0.42839	1	5	2613	170	106734	Cluster-8728.35618,Cluster-8728.161035,Cluster-8728.80726,Cluster-8728.24156,Cluster-8728.157541
GO:0001906	cell killing	biological_process	0.42851	1	3	2613	92	106734	Cluster-8728.113435,Cluster-8728.75035,Cluster-8728.128659
GO:0043903	regulation of symbiosis, encompassing mutualism through parasitism	biological_process	0.42904	1	3	2613	97	106734	Cluster-8728.86970,Cluster-8728.73403,Cluster-8728.105962
GO:0042549	photosystem II stabilization	biological_process	0.42935	1	2	2613	58	106734	Cluster-8728.135353,Cluster-8728.100159
GO:0048878	chemical homeostasis	biological_process	0.42987	1	13	2613	493	106734	Cluster-8728.143621,Cluster-8728.86970,Cluster-8728.89588,Cluster-8728.46495,Cluster-8728.121899,Cluster-8728.85067,Cluster-8728.98594,Cluster-8728.125978,Cluster-8728.40925,Cluster-8728.91318,Cluster-8728.86278,Cluster-8728.97171,Cluster-8728.105843
GO:0005488	binding	molecular_function	0.43014	1	1528	2613	61120	106734	Cluster-8728.40440,Cluster-8728.29277,Cluster-8728.83539,Cluster-8728.98623,Cluster-8728.159974,Cluster-8728.75995,Cluster-8728.91045,Cluster-8728.138843,Cluster-8728.69763,Cluster-8728.109817,Cluster-8728.40590,Cluster-8728.123326,Cluster-8728.90883,Cluster-8728.77759,Cluster-8728.85616,Cluster-8728.133197,Cluster-8728.99398,Cluster-8728.95189,Cluster-8728.119620,Cluster-8728.97423,Cluster-8728.…
GO:0051246	regulation of protein metabolic process	biological_process	0.43041	1	42	2613	1586	106734	Cluster-8728.157541,Cluster-8728.141635,Cluster-8728.159654,Cluster-8728.12972,Cluster-8728.143621,Cluster-8728.128520,Cluster-8728.127828,Cluster-8728.17573,Cluster-8728.149719,Cluster-8728.23290,Cluster-8728.105691,Cluster-8728.97287,Cluster-8728.19296,Cluster-8728.121899,Cluster-8728.143216,Cluster-8728.45659,Cluster-8728.80726,Cluster-8728.68044,Cluster-8728.9665,Cluster-8728.36217,Cluster-87…
GO:0005784	Sec61 translocon complex	cellular_component	0.43061	1	2	2613	60	106734	Cluster-8728.39002,Cluster-8728.39004
GO:0071256	translocon complex	cellular_component	0.43061	1	2	2613	60	106734	Cluster-8728.39004,Cluster-8728.39002
GO:0005157	macrophage colony-stimulating factor receptor binding	molecular_function	0.43069	1	1	2613	19	106734	Cluster-8728.45659
GO:0031300	intrinsic component of organelle membrane	cellular_component	0.43084	1	13	2613	490	106734	Cluster-8728.79848,Cluster-8728.101897,Cluster-8728.20479,Cluster-8728.116364,Cluster-8728.98594,Cluster-8728.39002,Cluster-8728.64973,Cluster-8728.18824,Cluster-8728.39004,Cluster-8728.100455,Cluster-8728.101843,Cluster-8728.61901,Cluster-8728.40750
GO:0031301	integral component of organelle membrane	cellular_component	0.43084	1	13	2613	490	106734	Cluster-8728.79848,Cluster-8728.101897,Cluster-8728.20479,Cluster-8728.116364,Cluster-8728.98594,Cluster-8728.39002,Cluster-8728.64973,Cluster-8728.18824,Cluster-8728.39004,Cluster-8728.100455,Cluster-8728.101843,Cluster-8728.61901,Cluster-8728.40750
GO:0005835	fatty acid synthase complex	cellular_component	0.43097	1	2	2613	58	106734	Cluster-8728.150950,Cluster-8728.156808
GO:0005852	eukaryotic translation initiation factor 3 complex	cellular_component	0.43218	1	3	2613	91	106734	Cluster-8728.105691,Cluster-8728.101186,Cluster-8728.149719
GO:0019866	organelle inner membrane	cellular_component	0.43261	1	22	2613	841	106734	Cluster-8728.111596,Cluster-8728.72136,Cluster-8728.111601,Cluster-8728.98413,Cluster-8728.157518,Cluster-8728.142816,Cluster-8728.92491,Cluster-8728.99972,Cluster-8728.99950,Cluster-8728.31607,Cluster-8728.111598,Cluster-8728.80139,Cluster-8728.104773,Cluster-8728.23187,Cluster-8728.99202,Cluster-8728.142815,Cluster-8728.56119,Cluster-8728.33006,Cluster-8728.127109,Cluster-8728.124403,Cluster-87…
GO:0006260	DNA replication	biological_process	0.4329	1	78	2613	2991	106734	Cluster-8728.77437,Cluster-8728.77137,Cluster-8728.90992,Cluster-8728.120117,Cluster-8728.67112,Cluster-8728.85395,Cluster-8728.18727,Cluster-8728.103945,Cluster-8728.6932,Cluster-8728.94059,Cluster-8728.86278,Cluster-8728.143621,Cluster-8728.108144,Cluster-8728.27154,Cluster-8728.56681,Cluster-8728.68165,Cluster-8728.100455,Cluster-8728.129626,Cluster-8728.149719,Cluster-8728.66142,Cluster-8728.…
GO:0034250	positive regulation of cellular amide metabolic process	biological_process	0.43304	1	1	2613	25	106734	Cluster-8728.93814
GO:0045727	positive regulation of translation	biological_process	0.43304	1	1	2613	25	106734	Cluster-8728.93814
GO:0045017	glycerolipid biosynthetic process	biological_process	0.43387	1	10	2613	363	106734	Cluster-8728.129958,Cluster-8728.36794,Cluster-8728.85210,Cluster-8728.160012,Cluster-8728.38047,Cluster-8728.139989,Cluster-8728.105055,Cluster-8728.32932,Cluster-8728.20479,Cluster-8728.80678
GO:0051240	positive regulation of multicellular organismal process	biological_process	0.43428	1	2	2613	61	106734	Cluster-8728.49618,Cluster-8728.169595
GO:0070925	organelle assembly	biological_process	0.43576	1	12	2613	444	106734	Cluster-8728.106350,Cluster-8728.19836,Cluster-8728.70105,Cluster-8728.67112,Cluster-8728.27002,Cluster-8728.20568,Cluster-8728.119310,Cluster-8728.41741,Cluster-8728.67114,Cluster-8728.21965,Cluster-8728.116393,Cluster-8728.68165
GO:0010109	regulation of photosynthesis	biological_process	0.43586	1	2	2613	59	106734	Cluster-8728.100159,Cluster-8728.135353
GO:0042548	regulation of photosynthesis, light reaction	biological_process	0.43586	1	2	2613	59	106734	Cluster-8728.100159,Cluster-8728.135353
GO:0043467	regulation of generation of precursor metabolites and energy	biological_process	0.43586	1	2	2613	59	106734	Cluster-8728.135353,Cluster-8728.100159
GO:0009405	pathogenesis	biological_process	0.43667	1	34	2613	1291	106734	Cluster-8728.99788,Cluster-8728.128659,Cluster-8728.98257,Cluster-8728.121444,Cluster-8728.98875,Cluster-2573.0,Cluster-8728.27002,Cluster-8728.120124,Cluster-8728.149197,Cluster-8728.46183,Cluster-8728.70105,Cluster-9882.0,Cluster-8728.90898,Cluster-8728.164789,Cluster-8728.77701,Cluster-8728.9773,Cluster-8728.125503,Cluster-8728.61947,Cluster-8728.119905,Cluster-8728.120998,Cluster-8728.22745,C…
GO:0004312	fatty acid synthase activity	molecular_function	0.43738	1	2	2613	59	106734	Cluster-8728.156808,Cluster-8728.150950
GO:1901360	organic cyclic compound metabolic process	biological_process	0.43744	1	696	2613	27449	106734	Cluster-8728.116961,Cluster-8728.88730,Cluster-8728.120117,Cluster-8728.143750,Cluster-8728.109575,Cluster-8728.132534,Cluster-8728.75354,Cluster-8728.72451,Cluster-8728.159725,Cluster-8728.55743,Cluster-8728.162272,Cluster-8728.49270,Cluster-8728.73430,Cluster-8728.86278,Cluster-8728.50108,Cluster-8728.79558,Cluster-8728.98308,Cluster-8728.109316,Cluster-8728.17620,Cluster-8728.103178,Cluster-87…
GO:0044420	extracellular matrix component	cellular_component	0.43753	1	1	2613	20	106734	Cluster-8728.131769
GO:0098800	inner mitochondrial membrane protein complex	cellular_component	0.43838	1	16	2613	608	106734	Cluster-8728.80139,Cluster-8728.23187,Cluster-8728.104773,Cluster-8728.56119,Cluster-8728.33006,Cluster-8728.142815,Cluster-8728.111234,Cluster-8728.127109,Cluster-8728.72136,Cluster-8728.111601,Cluster-8728.98413,Cluster-8728.92491,Cluster-8728.157518,Cluster-8728.142816,Cluster-8728.31607,Cluster-8728.111598
GO:0006865	amino acid transport	biological_process	0.43849	1	9	2613	331	106734	Cluster-8728.108216,Cluster-8728.91935,Cluster-8728.153958,Cluster-8728.106500,Cluster-8728.108221,Cluster-8728.116574,Cluster-8728.126896,Cluster-8728.98242,Cluster-8728.101977
GO:0006895	Golgi to endosome transport	biological_process	0.43863	1	1	2613	23	106734	Cluster-8728.58324
GO:0006903	vesicle targeting	biological_process	0.43863	1	1	2613	23	106734	Cluster-8728.58324
GO:0007162	negative regulation of cell adhesion	biological_process	0.43863	1	1	2613	23	106734	Cluster-8728.58324
GO:0010721	negative regulation of cell development	biological_process	0.43863	1	1	2613	23	106734	Cluster-8728.58324
GO:0010771	negative regulation of cell morphogenesis involved in differentiation	biological_process	0.43863	1	1	2613	23	106734	Cluster-8728.58324
GO:0010810	regulation of cell-substrate adhesion	biological_process	0.43863	1	1	2613	23	106734	Cluster-8728.58324
GO:0010812	negative regulation of cell-substrate adhesion	biological_process	0.43863	1	1	2613	23	106734	Cluster-8728.58324
GO:0034315	regulation of Arp2/3 complex-mediated actin nucleation	biological_process	0.43863	1	1	2613	23	106734	Cluster-8728.58324
GO:0034446	substrate adhesion-dependent cell spreading	biological_process	0.43863	1	1	2613	23	106734	Cluster-8728.58324
GO:0035650	AP-1 adaptor complex binding	molecular_function	0.43863	1	1	2613	23	106734	Cluster-8728.58324
GO:0045596	negative regulation of cell differentiation	biological_process	0.43863	1	1	2613	23	106734	Cluster-8728.58324
GO:0048199	vesicle targeting, to, from or within Golgi	biological_process	0.43863	1	1	2613	23	106734	Cluster-8728.58324
GO:0048203	vesicle targeting, trans-Golgi to endosome	biological_process	0.43863	1	1	2613	23	106734	Cluster-8728.58324
GO:0051093	negative regulation of developmental process	biological_process	0.43863	1	1	2613	23	106734	Cluster-8728.58324
GO:0051125	regulation of actin nucleation	biological_process	0.43863	1	1	2613	23	106734	Cluster-8728.58324
GO:1900024	regulation of substrate adhesion-dependent cell spreading	biological_process	0.43863	1	1	2613	23	106734	Cluster-8728.58324
GO:1900025	negative regulation of substrate adhesion-dependent cell spreading	biological_process	0.43863	1	1	2613	23	106734	Cluster-8728.58324
GO:0016879	ligase activity, forming carbon-nitrogen bonds	molecular_function	0.43912	1	15	2613	563	106734	Cluster-8728.99324,Cluster-8728.78700,Cluster-8728.111614,Cluster-8728.85191,Cluster-8728.97082,Cluster-8728.13779,Cluster-8728.100176,Cluster-8728.94998,Cluster-8728.35664,Cluster-8728.96958,Cluster-8728.71564,Cluster-8728.149376,Cluster-8728.134956,Cluster-8728.98682,Cluster-8728.95791
GO:0090305	nucleic acid phosphodiester bond hydrolysis	biological_process	0.43929	1	2	2613	56	106734	Cluster-8728.33914,Cluster-8728.138896
GO:0000781	chromosome, telomeric region	cellular_component	0.44072	1	2	2613	56	106734	Cluster-8728.77137,Cluster-8728.43425
GO:0098809	nitrite reductase activity	molecular_function	0.44114	1	1	2613	23	106734	Cluster-8728.50686
GO:0006446	regulation of translational initiation	biological_process	0.44134	1	10	2613	367	106734	Cluster-8728.77127,Cluster-8728.122719,Cluster-8728.101186,Cluster-8728.105046,Cluster-8728.12972,Cluster-8728.102714,Cluster-8728.105691,Cluster-8728.97287,Cluster-8728.36217,Cluster-8728.149719
GO:0047661	amino-acid racemase activity	molecular_function	0.44175	1	1	2613	22	106734	Cluster-8728.86559
GO:0044815	DNA packaging complex	cellular_component	0.44395	1	5	2613	180	106734	Cluster-8728.108731,Cluster-8728.105738,Cluster-8728.100533,Cluster-8728.46495,Cluster-8728.114607
GO:0005351	sugar:proton symporter activity	molecular_function	0.4451	1	2	2613	62	106734	Cluster-8728.157017,Cluster-8728.36794
GO:0015295	solute:proton symporter activity	molecular_function	0.4451	1	2	2613	62	106734	Cluster-8728.157017,Cluster-8728.36794
GO:0043462	regulation of ATPase activity	biological_process	0.44575	1	1	2613	24	106734	Cluster-8728.104297
GO:0015144	carbohydrate transmembrane transporter activity	molecular_function	0.44666	1	6	2613	213	106734	Cluster-8728.95548,Cluster-8728.157017,Cluster-8728.160218,Cluster-8728.117889,Cluster-8728.111930,Cluster-8728.36794
GO:1901476	carbohydrate transporter activity	molecular_function	0.44666	1	6	2613	213	106734	Cluster-8728.36794,Cluster-8728.111930,Cluster-8728.117889,Cluster-8728.160218,Cluster-8728.157017,Cluster-8728.95548
GO:0006787	porphyrin-containing compound catabolic process	biological_process	0.44669	1	4	2613	138	106734	Cluster-8728.13226,Cluster-8728.142276,Cluster-8728.99764,Cluster-8728.160297
GO:0033015	tetrapyrrole catabolic process	biological_process	0.44669	1	4	2613	138	106734	Cluster-8728.13226,Cluster-8728.160297,Cluster-8728.142276,Cluster-8728.99764
GO:0003697	single-stranded DNA binding	molecular_function	0.44688	1	5	2613	168	106734	Cluster-8728.94850,Cluster-8728.159598,Cluster-8728.22791,Cluster-8728.77137,Cluster-8728.43425
GO:0045116	protein neddylation	biological_process	0.44703	1	1	2613	23	106734	Cluster-8728.134956
GO:0045227	capsule polysaccharide biosynthetic process	biological_process	0.44782	1	2	2613	55	106734	Cluster-8728.146690,Cluster-8728.167668
GO:0045230	capsule organization	biological_process	0.44782	1	2	2613	55	106734	Cluster-8728.167668,Cluster-8728.146690
GO:0098742	cell-cell adhesion via plasma-membrane adhesion molecules	biological_process	0.44909	1	1	2613	24	106734	Cluster-8728.98257
GO:0010769	regulation of cell morphogenesis involved in differentiation	biological_process	0.44915	1	1	2613	24	106734	Cluster-8728.58324
GO:0060284	regulation of cell development	biological_process	0.44915	1	1	2613	24	106734	Cluster-8728.58324
GO:0044432	endoplasmic reticulum part	cellular_component	0.44964	1	30	2613	1168	106734	Cluster-8728.37857,Cluster-8728.75244,Cluster-8728.101843,Cluster-8728.44371,Cluster-8728.114416,Cluster-8728.89442,Cluster-8728.60198,Cluster-8728.39004,Cluster-8728.47969,Cluster-8728.60197,Cluster-8728.82605,Cluster-8728.40750,Cluster-8728.87424,Cluster-8728.61901,Cluster-8728.35300,Cluster-8728.139989,Cluster-8728.118282,Cluster-8728.74034,Cluster-8728.39002,Cluster-8728.91351,Cluster-8728.78…
GO:0005977	glycogen metabolic process	biological_process	0.44965	1	1	2613	27	106734	Cluster-8728.15796
GO:0005978	glycogen biosynthetic process	biological_process	0.44965	1	1	2613	27	106734	Cluster-8728.15796
GO:0015718	monocarboxylic acid transport	biological_process	0.45195	1	3	2613	102	106734	Cluster-8728.99950,Cluster-8728.99972,Cluster-8728.124403
GO:0007219	Notch signaling pathway	biological_process	0.45342	1	3	2613	95	106734	Cluster-8728.88730,Cluster-8728.51628,Cluster-8728.118331
GO:1902555	endoribonuclease complex	cellular_component	0.4536	1	4	2613	132	106734	Cluster-8728.110535,Cluster-8728.100487,Cluster-8728.33914,Cluster-8728.138896
GO:0004800	thyroxine 5'-deiodinase activity	molecular_function	0.45366	1	1	2613	24	106734	Cluster-8728.109996
GO:0043207	response to external biotic stimulus	biological_process	0.45392	1	23	2613	865	106734	Cluster-8728.23037,Cluster-8728.56526,Cluster-8728.49270,Cluster-8728.23015,Cluster-8728.81018,Cluster-8728.109871,Cluster-8728.43275,Cluster-8728.105229,Cluster-8728.104848,Cluster-8728.44166,Cluster-8728.136446,Cluster-8728.23014,Cluster-8728.79558,Cluster-8728.99962,Cluster-8728.59910,Cluster-8728.97791,Cluster-8728.130454,Cluster-8728.130457,Cluster-8728.19409,Cluster-8728.24035,Cluster-8728.…
GO:0051707	response to other organism	biological_process	0.45392	1	23	2613	865	106734	Cluster-8728.24035,Cluster-8728.130457,Cluster-8728.19409,Cluster-8728.97791,Cluster-8728.130454,Cluster-8728.143150,Cluster-8728.77338,Cluster-8728.8758,Cluster-8728.105229,Cluster-8728.104848,Cluster-8728.44166,Cluster-8728.136446,Cluster-8728.59910,Cluster-8728.99962,Cluster-8728.79558,Cluster-8728.23014,Cluster-8728.81018,Cluster-8728.49270,Cluster-8728.23015,Cluster-8728.109871,Cluster-8728.…
GO:0006139	nucleobase-containing compound metabolic process	biological_process	0.45516	1	625	2613	24609	106734	Cluster-8728.51453,Cluster-8728.169693,Cluster-8728.70933,Cluster-8728.160332,Cluster-8728.90850,Cluster-8728.81408,Cluster-8728.152434,Cluster-8728.157518,Cluster-8728.83004,Cluster-8728.36217,Cluster-8728.105109,Cluster-8728.81866,Cluster-8728.94029,Cluster-8728.68584,Cluster-8728.82654,Cluster-8728.91767,Cluster-8728.93680,Cluster-8728.97470,Cluster-8728.76516,Cluster-8728.91351,Cluster-8728.8…
GO:0052689	carboxylic ester hydrolase activity	molecular_function	0.45596	1	15	2613	572	106734	Cluster-8728.138056,Cluster-8728.153187,Cluster-8728.105695,Cluster-8728.13226,Cluster-8728.105699,Cluster-8728.75352,Cluster-8728.66230,Cluster-8728.138843,Cluster-8728.142276,Cluster-8728.81327,Cluster-8728.116572,Cluster-8728.76778,Cluster-8728.146860,Cluster-8728.99764,Cluster-8728.111074
GO:0006497	protein lipidation	biological_process	0.45677	1	8	2613	293	106734	Cluster-8728.32932,Cluster-8728.20479,Cluster-8728.80678,Cluster-8728.160012,Cluster-8728.139989,Cluster-8728.38047,Cluster-8728.36794,Cluster-8728.85210
GO:0006506	GPI anchor biosynthetic process	biological_process	0.45677	1	8	2613	293	106734	Cluster-8728.80678,Cluster-8728.32932,Cluster-8728.20479,Cluster-8728.85210,Cluster-8728.36794,Cluster-8728.38047,Cluster-8728.139989,Cluster-8728.160012
GO:0042158	lipoprotein biosynthetic process	biological_process	0.45677	1	8	2613	293	106734	Cluster-8728.32932,Cluster-8728.20479,Cluster-8728.80678,Cluster-8728.85210,Cluster-8728.36794,Cluster-8728.160012,Cluster-8728.139989,Cluster-8728.38047
GO:0009228	thiamine biosynthetic process	biological_process	0.45701	1	2	2613	61	106734	Cluster-8728.93920,Cluster-8728.22616
GO:0042724	thiamine-containing compound biosynthetic process	biological_process	0.45701	1	2	2613	61	106734	Cluster-8728.22616,Cluster-8728.93920
GO:0070652	HAUS complex	cellular_component	0.45726	1	2	2613	62	106734	Cluster-8728.70105,Cluster-8728.27002
GO:0044448	cell cortex part	cellular_component	0.45733	1	11	2613	393	106734	Cluster-8728.106810,Cluster-8728.77701,Cluster-8728.103054,Cluster-8728.28694,Cluster-8728.116462,Cluster-8728.135625,Cluster-8728.64923,Cluster-8728.106809,Cluster-8728.103052,Cluster-8728.93282,Cluster-8728.116465
GO:0045226	extracellular polysaccharide biosynthetic process	biological_process	0.45748	1	2	2613	56	106734	Cluster-8728.167668,Cluster-8728.146690
GO:0046379	extracellular polysaccharide metabolic process	biological_process	0.45748	1	2	2613	56	106734	Cluster-8728.146690,Cluster-8728.167668
GO:0051187	cofactor catabolic process	biological_process	0.45858	1	4	2613	140	106734	Cluster-8728.160297,Cluster-8728.142276,Cluster-8728.99764,Cluster-8728.13226
GO:0032040	small-subunit processome	cellular_component	0.45871	1	9	2613	328	106734	Cluster-8728.107282,Cluster-8728.97171,Cluster-8728.101977,Cluster-8728.92293,Cluster-8728.86278,Cluster-8728.103224,Cluster-8728.149990,Cluster-8728.101186,Cluster-8728.130156
GO:0009892	negative regulation of metabolic process	biological_process	0.45931	1	17	2613	647	106734	Cluster-8728.38177,Cluster-8728.163573,Cluster-8728.146860,Cluster-8728.104297,Cluster-8728.126607,Cluster-8728.80726,Cluster-8728.90850,Cluster-8728.151621,Cluster-8728.137436,Cluster-8728.19296,Cluster-8728.138843,Cluster-8728.22985,Cluster-8728.23290,Cluster-8728.17573,Cluster-8728.163039,Cluster-8728.22114,Cluster-8728.23104
GO:0035303	regulation of dephosphorylation	biological_process	0.45999	1	2	2613	60	106734	Cluster-8728.159654,Cluster-8728.65544
GO:0035304	regulation of protein dephosphorylation	biological_process	0.45999	1	2	2613	60	106734	Cluster-8728.159654,Cluster-8728.65544
GO:0044219	host cell plasmodesma	cellular_component	0.46052	1	1	2613	25	106734	Cluster-8728.164718
GO:0006576	cellular biogenic amine metabolic process	biological_process	0.46087	1	24	2613	935	106734	Cluster-8728.59150,Cluster-8728.110417,Cluster-8728.99071,Cluster-8728.101580,Cluster-8728.86175,Cluster-8728.152560,Cluster-8728.113435,Cluster-8728.72805,Cluster-8728.17438,Cluster-8728.72008,Cluster-8728.90694,Cluster-8728.67784,Cluster-8728.132219,Cluster-8728.102242,Cluster-8728.95880,Cluster-8728.100644,Cluster-8728.85009,Cluster-8728.136412,Cluster-8728.88652,Cluster-8728.72119,Cluster-872…
GO:0044106	cellular amine metabolic process	biological_process	0.46087	1	24	2613	935	106734	Cluster-8728.121050,Cluster-8728.72119,Cluster-8728.138513,Cluster-8728.68081,Cluster-8728.109768,Cluster-8728.102242,Cluster-8728.100644,Cluster-8728.95880,Cluster-8728.85009,Cluster-8728.136412,Cluster-8728.88652,Cluster-8728.17438,Cluster-8728.72805,Cluster-8728.72008,Cluster-8728.90694,Cluster-8728.132219,Cluster-8728.67784,Cluster-8728.110417,Cluster-8728.59150,Cluster-8728.86175,Cluster-872…
GO:0005402	cation:sugar symporter activity	molecular_function	0.46147	1	2	2613	64	106734	Cluster-8728.36794,Cluster-8728.157017
GO:0051537	2 iron, 2 sulfur cluster binding	molecular_function	0.4616	1	6	2613	214	106734	Cluster-8728.163091,Cluster-8728.123320,Cluster-8728.86348,Cluster-8728.50686,Cluster-8728.138582,Cluster-8728.95728
GO:0010827	regulation of glucose transport	biological_process	0.46167	1	1	2613	24	106734	Cluster-8728.124625
GO:0010829	negative regulation of glucose transport	biological_process	0.46167	1	1	2613	24	106734	Cluster-8728.124625
GO:0015758	glucose transport	biological_process	0.46167	1	1	2613	24	106734	Cluster-8728.124625
GO:0046323	glucose import	biological_process	0.46167	1	1	2613	24	106734	Cluster-8728.124625
GO:0046324	regulation of glucose import	biological_process	0.46167	1	1	2613	24	106734	Cluster-8728.124625
GO:0046325	negative regulation of glucose import	biological_process	0.46167	1	1	2613	24	106734	Cluster-8728.124625
GO:0072350	tricarboxylic acid metabolic process	biological_process	0.46223	1	9	2613	347	106734	Cluster-8728.90717,Cluster-8728.98406,Cluster-8728.109469,Cluster-8728.109768,Cluster-8728.67784,Cluster-8728.87184,Cluster-8728.95348,Cluster-8728.108625,Cluster-8728.112174
GO:0031514	motile cilium	cellular_component	0.46225	1	9	2613	328	106734	Cluster-8728.21965,Cluster-8728.119310,Cluster-8728.27002,Cluster-8728.70105,Cluster-8728.80726,Cluster-8728.160782,Cluster-8728.159472,Cluster-8728.18824,Cluster-8728.29053
GO:0006112	energy reserve metabolic process	biological_process	0.46358	1	1	2613	28	106734	Cluster-8728.15796
GO:0006354	DNA-templated transcription, elongation	biological_process	0.46429	1	4	2613	145	106734	Cluster-8728.86278,Cluster-8728.93111,Cluster-8728.103224,Cluster-8728.97171
GO:0005134	interleukin-2 receptor binding	molecular_function	0.46461	1	1	2613	22	106734	Cluster-8728.114755
GO:0005893	interleukin-2 receptor complex	cellular_component	0.46461	1	1	2613	22	106734	Cluster-8728.114755
GO:0042592	homeostatic process	biological_process	0.46564	1	39	2613	1520	106734	Cluster-8728.87424,Cluster-8728.40925,Cluster-8728.125978,Cluster-8728.68307,Cluster-8728.89588,Cluster-8728.81946,Cluster-8728.100231,Cluster-8728.121896,Cluster-8728.41499,Cluster-8728.105209,Cluster-8728.164789,Cluster-8728.97880,Cluster-8728.86278,Cluster-8728.37724,Cluster-8728.85067,Cluster-8728.66245,Cluster-8728.105843,Cluster-8728.61732,Cluster-8728.97171,Cluster-8728.78271,Cluster-8728.…
GO:0032968	positive regulation of transcription elongation from RNA polymerase II promoter	biological_process	0.46728	1	2	2613	61	106734	Cluster-8728.103224,Cluster-8728.93111
GO:0034243	regulation of transcription elongation from RNA polymerase II promoter	biological_process	0.46728	1	2	2613	61	106734	Cluster-8728.103224,Cluster-8728.93111
GO:0009496	plastoquinol--plastocyanin reductase activity	molecular_function	0.46737	1	1	2613	25	106734	Cluster-8728.86348
GO:0052880	oxidoreductase activity, acting on diphenols and related substances as donors, with copper protein as acceptor	molecular_function	0.46737	1	1	2613	25	106734	Cluster-8728.86348
GO:0036459	ubiquitinyl hydrolase activity	molecular_function	0.46746	1	7	2613	253	106734	Cluster-8728.169693,Cluster-8728.71017,Cluster-8728.137499,Cluster-8728.137498,Cluster-8728.113664,Cluster-8728.27749,Cluster-8728.107133
GO:0015698	inorganic anion transport	biological_process	0.46753	1	12	2613	453	106734	Cluster-8728.114634,Cluster-8728.105358,Cluster-8728.134130,Cluster-8728.107240,Cluster-8728.51789,Cluster-8728.109125,Cluster-8728.90850,Cluster-8728.82830,Cluster-8728.89144,Cluster-8728.82713,Cluster-8728.116308,Cluster-8728.27558
GO:0015985	energy coupled proton transport, down electrochemical gradient	biological_process	0.46787	1	15	2613	578	106734	Cluster-8728.70445,Cluster-8728.9755,Cluster-8728.80139,Cluster-8728.141535,Cluster-8728.98413,Cluster-8728.106350,Cluster-8728.92491,Cluster-8728.157518,Cluster-8728.142816,Cluster-8728.23187,Cluster-8728.56119,Cluster-8728.33006,Cluster-8728.142815,Cluster-8728.157983,Cluster-8728.127109
GO:0015986	ATP synthesis coupled proton transport	biological_process	0.46787	1	15	2613	578	106734	Cluster-8728.23187,Cluster-8728.157983,Cluster-8728.56119,Cluster-8728.142815,Cluster-8728.33006,Cluster-8728.127109,Cluster-8728.141535,Cluster-8728.9755,Cluster-8728.80139,Cluster-8728.98413,Cluster-8728.106350,Cluster-8728.70445,Cluster-8728.142816,Cluster-8728.157518,Cluster-8728.92491
GO:0016892	endoribonuclease activity, producing 3'-phosphomonoesters	molecular_function	0.46798	1	2	2613	58	106734	Cluster-8728.110535,Cluster-8728.100487
GO:0015075	ion transmembrane transporter activity	molecular_function	0.46898	1	128	2613	5033	106734	Cluster-8728.157518,Cluster-8728.92910,Cluster-8728.64785,Cluster-8728.90850,Cluster-8728.138498,Cluster-8728.91935,Cluster-8728.94018,Cluster-8728.51789,Cluster-8728.83004,Cluster-8728.82713,Cluster-8728.80139,Cluster-8728.126275,Cluster-8728.108216,Cluster-8728.15015,Cluster-8728.105843,Cluster-8728.59825,Cluster-8728.90717,Cluster-8728.92491,Cluster-2109.0,Cluster-8728.157017,Cluster-8728.8914…
GO:0090544	BAF-type complex	cellular_component	0.46937	1	1	2613	24	106734	Cluster-8728.132117
GO:0044441	ciliary part	cellular_component	0.46974	1	1	2613	24	106734	Cluster-8728.19836
GO:1901566	organonitrogen compound biosynthetic process	biological_process	0.47136	1	209	2613	8420	106734	Cluster-8728.90132,Cluster-8728.93385,Cluster-8728.117626,Cluster-8728.105646,Cluster-8728.33006,Cluster-8728.105651,Cluster-8728.68580,Cluster-8728.102165,Cluster-1310.1,Cluster-8728.157343,Cluster-8728.105001,Cluster-8728.73883,Cluster-8728.82073,Cluster-8728.72714,Cluster-8728.73896,Cluster-8728.73431,Cluster-8728.94998,Cluster-8728.101239,Cluster-8728.89588,Cluster-8728.82331,Cluster-8728.103…
GO:0000288	nuclear-transcribed mRNA catabolic process, deadenylation-dependent decay	biological_process	0.47141	1	1	2613	26	106734	Cluster-8728.128781
[truncated: 1,617 more rows]
