# Supplementary material for: Elucidation of the molecular responses to waterlogging in Sesbania cannabina roots by transcriptome profiling
Source: Sci Rep. 2017 Aug 23;7:9256. doi: 10.1038/s41598-017-07740-5 (PMC5569044; doi:10.1038/s41598-017-07740-5)
Supplement: Supplementary file 8 — Table S7 [file 41598_2017_7740_MOESM8_ESM.xls]

pathway_term	rich_factor	qvalue	gene_number
Phenylalanine metabolism	0.407692308	6.62E-07	53
Cysteine and methionine metabolism	0.492537313	8.53E-06	33
Phenylpropanoid biosynthesis	0.308510638	8.57E-05	58
Tyrosine metabolism	0.655172414	8.57E-05	19
Sulfur metabolism	0.64	0.000500963	16
Glycolysis / Gluconeogenesis	0.333333333	0.002572646	32
Carbon metabolism	0.265	0.003321365	53
Tropane, piperidine and pyridine alkaloid biosynthesis	0.9	0.003460693	9
Nitrogen metabolism	0.571428571	0.006187947	12
Biosynthesis of amino acids	0.256830601	0.008142418	47
Degradation of aromatic compounds	0.692307692	0.008142418	9
Isoquinoline alkaloid biosynthesis	0.692307692	0.008142418	9
Biosynthesis of secondary metabolites	0.192439863	0.008142418	168
Pentose phosphate pathway	0.395348837	0.008658877	17
Starch and sucrose metabolism	0.233009709	0.028525355	48
Arginine and proline metabolism	0.291666667	0.044884925	21
beta-Alanine metabolism	0.361111111	0.047570449	13
Carbon fixation in photosynthetic organisms	0.26984127	0.144313744	17
Fatty acid degradation	0.3	0.166152979	12
Glycine, serine and threonine metabolism	0.257575758	0.179885316	17
