# Supplementary material for: Elucidation of the molecular responses to waterlogging in Sesbania cannabina roots by transcriptome profiling
Source: Sci Rep. 2017 Aug 23;7:9256. doi: 10.1038/s41598-017-07740-5 (PMC5569044; doi:10.1038/s41598-017-07740-5)
Supplement: Supplementary file 9 — Table S8 [file 41598_2017_7740_MOESM9_ESM.xls]

pathway_term	rich_factor	qvalue	gene_number
Biosynthesis of secondary metabolites	0.805269187	0.001121923	703
Phenylpropanoid biosynthesis	0.989361702	0.001741428	186
DNA replication	0.96	0.141635726	96
Arginine and proline metabolism	0.958333333	0.344105996	69
Pentose phosphate pathway	0.930232558	1	40
Phenylalanine, tyrosine and tryptophan biosynthesis	0.96969697	1	32
Flavonoid biosynthesis	0.877192982	1	50
Glyoxylate and dicarboxylate metabolism	0.813559322	1	48
One carbon pool by folate	0.913043478	1	21
Amino sugar and nucleotide sugar metabolism	0.754545455	1	83
Mismatch repair	0.76344086	1	71
Sulfur metabolism	0.88	1	22
Fatty acid metabolism	0.765625	1	49
ABC transporters	0.76744186	1	33
Fatty acid biosynthesis	0.76744186	1	33
Circadian rhythm - plant	0.760869565	1	35
Nucleotide excision repair	0.714285714	1	75
Cyanoamino acid metabolism	0.745098039	1	38
Propanoate metabolism	0.80952381	1	17
Fructose and mannose metabolism	0.725490196	1	37
