# Supplementary material for: Elucidation of the molecular responses to waterlogging in Sesbania cannabina roots by transcriptome profiling
Source: Sci Rep. 2017 Aug 23;7:9256. doi: 10.1038/s41598-017-07740-5 (PMC5569044; doi:10.1038/s41598-017-07740-5)
Supplement: Supplementary file 10 — Table S9 [file 41598_2017_7740_MOESM10_ESM.xlsx]

## Sheet: WLR3HvsR_up.DEG_enriched_KEGG_p
pathway_term	rich_factor	qvalue	gene_number
Carbon metabolism	0.235	8.86767e-09	47
Biosynthesis of amino acids	0.234973	2.81188e-08	43
Sulfur metabolism	0.64	1.12645e-07	16
Cysteine and methionine metabolism	0.343284	4.89058e-07	23
Glycolysis / Gluconeogenesis	0.28125	8.0333e-07	27
Tyrosine metabolism	0.517241	1.44145e-06	15
Nitrogen metabolism	0.571429	1.05299e-05	12
Pentose phosphate pathway	0.372093	1.39103e-05	16
Tropane, piperidine and pyridine alkaloid biosynthesis	0.9	1.39779e-05	9
Isoquinoline alkaloid biosynthesis	0.692308	5.61113e-05	9
beta-Alanine metabolism	0.333333	0.000504171	12
Arginine and proline metabolism	0.236111	0.000649487	17
Carbon fixation in photosynthetic organisms	0.238095	0.00140098	15
Glycine, serine and threonine metabolism	0.212121	0.0055906	14
Degradation of aromatic compounds	0.461538	0.00668569	6
Alanine, aspartate and glutamate metabolism	0.232558	0.0141098	10
Taurine and hypotaurine metabolism	0.5	0.0319866	4
Selenocompound metabolism	0.294118	0.0643828	5
Glyoxylate and dicarboxylate metabolism	0.169492	0.0771751	10
Pyruvate metabolism	0.147059	0.156662	10

## Sheet: WLR3HvsR_down.DEG_enriched_KEGG
pathway_term	rich_factor	qvalue	gene_number
Phenylpropanoid biosynthesis	0.276596	7.9448e-12	52
Phenylalanine metabolism	0.292308	2.43255e-09	38
Biosynthesis of secondary metabolites	0.117984	0.000254375	103
Starch and sucrose metabolism	0.15534	0.00538804	32
Pentose and glucuronate interconversions	0.182609	0.00791876	21
Phagosome	0.202899	0.0240873	14
Plant-pathogen interaction	0.138554	0.0757504	23
Amino sugar and nucleotide sugar metabolism	0.154545	0.0757504	17
Carotenoid biosynthesis	0.212121	0.186326	7
Cutin, suberine and wax biosynthesis	0.230769	0.186634	6
Cysteine and methionine metabolism	0.149254	0.320985	10
Cyanoamino acid metabolism	0.156863	0.370235	8
Fatty acid elongation	0.178571	0.510902	5
Degradation of aromatic compounds	0.230769	0.570497	3
Fatty acid degradation	0.15	0.570497	6
Metabolic pathways	0.0819579	0.711618	144
Plant hormone signal transduction	0.0955882	0.711618	26
Base excision repair	0.138889	0.738984	5
Glycerolipid metabolism	0.12766	0.738984	6
Peroxisome	0.114286	0.738984	8

## Sheet: WLR27HvsR_up.DEG_enriched_KEGG_
Biosynthesis of amino acids	0.666667	9.70006e-13	122
Carbon metabolism	0.57	5.81713e-09	114
Carbon fixation in photosynthetic organisms	0.777778	1.12763e-06	49
2-Oxocarboxylic acid metabolism	0.8	3.38168e-05	36
Cysteine and methionine metabolism	0.671642	4.37884e-05	45
Pentose phosphate pathway	0.767442	0.000113254	33
Glycine, serine and threonine metabolism	0.636364	0.000175714	42
beta-Alanine metabolism	0.777778	0.000335161	28
Alanine, aspartate and glutamate metabolism	0.72093	0.000335161	31
Mismatch repair	0.494624	0.00435396	46
ABC transporters	0.627907	0.00435396	27
Galactose metabolism	0.58	0.00651495	29
Sulfur metabolism	0.72	0.0103148	18
DNA replication	0.46	0.0105322	46
Nucleotide excision repair	0.438095	0.0206188	46
Phenylalanine, tyrosine and tryptophan biosynthesis	0.606061	0.0206188	20
Arginine and proline metabolism	0.472222	0.0242656	34
Homologous recombination	0.414414	0.0382152	46
Fructose and mannose metabolism	0.470588	0.0766943	24
Circadian rhythm - plant	0.478261	0.0822267	22

## Sheet: WLR27HvsR_down.DEG_enriched_KEG
pathway_term	rich_factor	qvalue	gene_number
Phenylpropanoid biosynthesis	0.93617	1.24626e-14	176
Biosynthesis of secondary metabolites	0.545246	6.54068e-08	476
Pyruvate metabolism	0.838235	0.000830377	57
Flavonoid biosynthesis	0.859649	0.00147708	49
Cysteine and methionine metabolism	0.761194	0.00682254	51
Ribosome	0.544262	0.00720282	166
Cyanoamino acid metabolism	0.705882	0.0835803	36
Plant-pathogen interaction	0.548193	0.087155	91
One carbon pool by folate	0.869565	0.094533	20
Carbon metabolism	0.5	0.295837	100
Phagosome	0.57971	0.306355	40
Carbon fixation in photosynthetic organisms	0.587302	0.306355	37
Fatty acid metabolism	0.5625	0.444758	36
Linoleic acid metabolism	0.645161	0.447266	20
Biotin metabolism	0.833333	0.453493	10
Glutathione metabolism	0.532468	0.473108	41
Degradation of aromatic compounds	0.769231	0.515964	10
Ubiquinone and other terpenoid-quinone biosynthesis	0.62069	0.515964	18
DNA replication	0.5	0.538439	50
Sesquiterpenoid and triterpenoid biosynthesis	0.8	0.563568	8
