# Supplementary material for: Elucidation of the molecular responses to waterlogging in Sesbania cannabina roots by transcriptome profiling
Source: Sci Rep. 2017 Aug 23;7:9256. doi: 10.1038/s41598-017-07740-5 (PMC5569044; doi:10.1038/s41598-017-07740-5)
Supplement: Supplementary file 11 — Table S10 [file 41598_2017_7740_MOESM11_ESM.xlsx]

## Sheet: 3hvs0h
tf_type	all_sum	up_sum	down_sum
LOB	4	3	1
NAC	11	3	8
HMG	3	0	3
Trihelix	1	0	1
FHA	1	1	0
G2-like	1	0	1
C2C2-GATA	3	1	2
MED7	1	0	1
LUG	2	1	1
HB	6	3	3
AP2-EREBP	32	7	25
Jumonji	4	0	4
CCAAT	3	0	3
bZIP	6	4	2
HSF	3	2	1
PBF-2-like	1	0	1
GRAS	4	1	3
ARR-B	1	0	1
WRKY	15	2	13
MYB	13	3	10
zf-HD	1	0	1
ARF	1	1	0
C2C2-Dof	1	0	1
Orphans	9	4	5
IWS1	1	0	1
SRS	1	1	0
C2H2	6	2	4
bHLH	17	9	8
GNAT	1	1	0
BES1	1	0	1
C3H	4	3	1
SWI/SNF-SWI3	1	1	0
E2F-DP	1	0	1
PHD	1	1	0
FAR1	6	4	2
Tify	4	1	3
TUB	2	0	2
AUX/IAA	2	0	2
C2C2-YABBY	1	1	0
Total no.	176	60	116

## Sheet: 27hvs0h
tf_type	all_sum	up_sum	down_sum
LOB	8	8	0
NAC	25	8	17
Trihelix	12	10	2
FHA	3	3	0
G2-like	13	7	6
C2C2-GATA	9	6	3
TAZ	1	0	1
CPP	2	0	2
HB	26	13	13
AP2-EREBP	69	30	39
Jumonji	9	4	5
Coactivator p15	1	0	1
CCAAT	4	1	3
TIG	1	0	1
bZIP	18	12	6
HSF	10	5	5
SWI/SNF-BAF60b	2	2	0
SNF2	9	4	5
RWP-RK	7	7	0
GRAS	9	7	2
ARR-B	1	0	1
TCP	3	3	0
mTERF	4	0	4
MADS	1	0	1
WRKY	51	21	30
MYB	44	18	26
Zn-clus	1	0	1
ARF	5	1	4
C2C2-Dof	9	8	1
Orphans	39	20	19
TRAF	4	1	3
SBP	2	2	0
AUX/IAA	20	1	19
IWS1	6	5	1
SRS	2	2	0
SET	4	2	2
S1Fa-like	1	0	1
PBF-2-like	3	1	2
DDT	4	0	4
C2H2	18	6	12
bHLH	39	19	20
ABI3VP1	4	3	1
GNAT	2	1	1
GRF	1	1	0
GeBP	1	1	0
HMG	3	0	3
LIM	1	0	1
C3H	16	12	4
PHD	9	4	5
FAR1	15	12	3
Tify	22	0	22
TUB	6	3	3
BES1	4	2	2
PLATZ	9	9	0
MED7	1	1	0
Total no.	593	286	307
