# Supplementary material for: Elucidation of the molecular responses to waterlogging in Sesbania cannabina roots by transcriptome profiling
Source: Sci Rep. 2017 Aug 23;7:9256. doi: 10.1038/s41598-017-07740-5 (PMC5569044; doi:10.1038/s41598-017-07740-5)
Supplement: Supplementary file 12 — Table S11 [file 41598_2017_7740_MOESM12_ESM.xlsx]

## Sheet: Sheet1
Gene ID	Definition	Primer sequence	Amplification efficiency	Annealing temperature
Cluster-8728.90304	actin	5'-GAGAAGAACAGGGTGC-3'	0.93
		5'-ATGGGACAGAAGGATG-3'
Cluster-8728.106504	b-tubulin	5'-CCTCTTTGGTGCTCAT-3'	0.96
		5'-GCTGGCTGTAAATCTG-3'
Cluster-8728.18814	4-coumarate--CoA ligase (4CL)	5'-GCTTCCGTTGTTTCAC-3'	0.93
		5'-CACCTTTGGGTTCTTAG-3'
Cluster-8728.82713	peroxidase (POD)	5'-GAGCCACCAGGTCTTT-3'	0.94
		5'-GCATCTTTACTCCGTTTG-3'
Cluster-8728.113801	glucose-6-phosphate isomerase (GPI)	5'-AAACAGCACCGAGAAT-3'	0.94
		5'-TCCACAAGCGTGAGAT-3'
Cluster-8728.125377	pyruvate kinase (PDC)	5'-CTTGAGGTCACCGAAT-3'	0.95
		5'-AAAAGCTCCGCTACAC-3'
Cluster-8728.59970	alcohol dehydrogenase (ADH)	5'-CACGCAGAGGATAAGG-3'	0.95
		5'-ATTCGCAACAGGTCAC-3'
Cluster-8728.74364	aspartokinase-homoserine dehydrogenase(AK-HSDH)	5'-TAGAAGCAGTGGGTTT-3'	0.93
		5'-TCAATGAATGCGTTAG
Cluster-8728.89282	copper amine oxidase (CuAO1)	5'-CAAGTGTTTAGAGTTTCG-3'	0.95
		5'-TGTTATGCCAGTAGAGC-3'
Cluster-8728.82384	polyamine oxidase (PAO)	5'-CGTACCCTCTTTCGTC-3'	0.95
		5'-GTCGCCAATCAACTCT-3'
Cluster-8728.15515	aspartate aminotransferase (AAT)	5'-AAATGGGTATGCTGTG-3'	0.93
		5'-ATGCGAACTACTCTGC-3'
Cluster-8728.90878	alanine aminotransferase 1 (ALAAT1)	5'-AGAGTGATGGCTTGAGT-3'	0.96
		5'-TCGGGAGATAGAACAG-3'
Cluster-8728.92583	WRKY transcriptional factor 20 (WRKY20)	GAAATAATGCCGCTCT	0.95
		ATTGGTGGCTGATGTG
Cluster-8728.104232	NAD(P)H dehydrogenase (QR)	CATTCCCGATTCTTTG	0.95
		TTATTCTACCGCTGTTC
